# Supplementary material for: Allelic expression patterns of imprinted and non-imprinted genes in cancer cell lines from multiple histologies
Source: Clin Epigenetics. 2025 May 25;17:83. doi: 10.1186/s13148-025-01883-3 (PMC12105275; doi:10.1186/s13148-025-01883-3)
Supplement: Supplementary file 3 — Supplementary Material 3. Table S2. Cell line data used in analyses of allelic expression status and associations with drug response. [file 13148_2025_1883_MOESM3_ESM.xlsx]

## Sheet: Table S2
Table S2. Cell line data used in analyses of allelic expression status and associations with drug response
Cancer category	Number of cell lines with paired RNA-seq and WES	Number of cell lines with log(IC50) data in each drug response dataset
		Prism	GDSC1	GDSC2
AML	17	0	10	9
Breast	6	6	6	6
Bladder	10	5	0	0
Colorectal	13	4	5	5
Head and neck	16	13	2	2
Neuroblastoma	4	1	2	2
Ovarian	14	8	5	5
PDAC	16	12	4	4
SCLC	12	1	6	6
Total	108	50	40	39
AML, acute myeloid leukemia; SCLC, small cell lung cancer; PDAC, pancreatic ductal adenocarcinoma
