# Supplementary material for: Allelic expression patterns of imprinted and non-imprinted genes in cancer cell lines from multiple histologies
Source: Clin Epigenetics. 2025 May 25;17:83. doi: 10.1186/s13148-025-01883-3 (PMC12105275; doi:10.1186/s13148-025-01883-3)
Supplement: Supplementary file 4 — Supplementary Material 4. Table S3. List of 108 CCLE cell lines with matching RNA-seq, WES, and copy number data which were included in the analysis of allelic expression patterns, and available drug response information for each cell line. [file 13148_2025_1883_MOESM4_ESM.xlsx]

## Sheet: Table S3
Table S3. List of 108 CCLE cell lines with matching RNA-seq, WES, and copy number data which were included in the analysis of allelic expression patterns, and available drug response information for each cell line
Cell line	Cancer category	PRISM compounds	GDSC1 compounds	GDSC2 compounds
M07E	AML
AML193	AML
TF1	AML
OCIAML5	AML		393	227
F36P	AML
NB4	AML		394	180
SIGM5	AML		215	176
U937	AML
GDM1	AML		382	279
PL21	AML		389	180
ME1	AML		388	279
MOLM13	AML		383	278
KASUMI6	AML
CMK	AML		168
OCIM1	AML		386	278
BDCM	AML
MOLM16	AML		168	179
JMSU1	Bladder	729
UBLC1	Bladder	992
KMBC2	Bladder	955
253JBV	Bladder	834
UMUC1	Bladder	761
253J	Bladder	909
HCC1143	Breast	709	168	282
HS578T	Breast
JIMT1	Breast	603	300	283
HCC1954	Breast		352	283
HCC1395	Breast		350	176
MDAMB415	Breast		336	282
HS281T	Breast
MDAMB436	Breast	667	342	284
ZR751	Breast	880
HMC18	Breast	481
SNU175	Colorectal		134	280
CL40	Colorectal
SNU61	Colorectal	753	303	256
SNU1197	Colorectal
SNUC4	Colorectal	783
SKCO1	Colorectal		174	281
CL11	Colorectal		390	280
HT55	Colorectal	704	325	280
CL14	Colorectal
COLO201	Colorectal
SNU1033	Colorectal
SNU503	Colorectal
SNUC2A	Colorectal	600
SNU1066	Head and neck	921
BICR56	Head and neck	776
BICR18	Head and neck
SNU1041	Head and neck	802
BICR31	Head and neck	832	177	180
BICR16	Head and neck	715
YD38	Head and neck	891
PECAPJ41CLONED2	Head and neck	813
PECAPJ49	Head and neck	991
YD10B	Head and neck	753
SNU899	Head and neck
SNU1076	Head and neck	811
SNU1214	Head and neck	760
BICR6	Head and neck	726
HSC4	Head and neck		328	279
YD8	Head and neck	539
KPNRTBM1	Neuroblastoma		25	179
SIMA	Neuroblastoma	604	393	270
NH6	Neuroblastoma
KPNSI9S	Neuroblastoma
OV90	Ovarian		345	280
OVMANA	Ovarian
TOV21G	Ovarian	1054	349	278
OVTOKO	Ovarian	863	352	279
JHOC5	Ovarian	787
JHOS4	Ovarian		194	180
HEYA8	Ovarian	662
JHOS2	Ovarian	675	307	179
ONCODG1	Ovarian	801
RMUGS	Ovarian	636
COV318	Ovarian
OVSAHO	Ovarian
TYKNU	Ovarian
MCAS	Ovarian	953
PK45H	Pancreatic	644
PANC0213	Pancreatic
HS766T	Pancreatic	582
PANC0203	Pancreatic	739	350	279
PANC0504	Pancreatic
SNU213	Pancreatic	658
KP2	Pancreatic	661	294	279
PK1	Pancreatic	910
SNU410	Pancreatic	487
SNU324	Pancreatic
PATU8902	Pancreatic	862	346	279
PANC0403	Pancreatic	688	319	171
PK59	Pancreatic	834
T3M4	Pancreatic
L33	Pancreatic	720
TCCPAN2	Pancreatic	623
DMS454	Small cell lung
CORL311	Small cell lung		118	279
NCIH889	Small cell lung
DMS79	Small cell lung		336	255
NCIH1184	Small cell lung
DMS153	Small cell lung
CORL24	Small cell lung
CORL95	Small cell lung		369	99
SW1271	Small cell lung	798	350	280
NCIH1341	Small cell lung		217	169
NCIH1436	Small cell lung		394	179
NCIH2286	Small cell lung
AML, acute myeloid leukemia
Pancreatic, pancreatic ductal adenocarcinoma (PDAC)
PRISM compounds, GDSC1 compounds, and GDSC2 compounds, provide the numbers of compounds with IC50 drug response data for a given cell line in each of the three datasets.
An empty cell indicates the absence of IC50 drug response data for a given cell line in a given dataset.
