# Supplementary material for: Allelic expression patterns of imprinted and non-imprinted genes in cancer cell lines from multiple histologies
Source: Clin Epigenetics. 2025 May 25;17:83. doi: 10.1186/s13148-025-01883-3 (PMC12105275; doi:10.1186/s13148-025-01883-3)
Supplement: Supplementary file 6 — Supplementary Material 6. Table S4. Top 60 genes which were not included in the initial list of 94 imprinted genes and were found to have predominantly monoallelic expression in the pancancer analysis of 108 CCLE cell lines. [file 13148_2025_1883_MOESM6_ESM.xlsx]

## Sheet: Table S4
Table S4. Top 60 genes which were not included in the initial list of 94 imprinted genes and were found to have predominantly monoallelic expression in the pancancer analysis of 108 CCLE cell lines
Gene ID	Gene name	Chr	Start	End	Exon IDs	Exon ranges	Overlapping exon bases	Unique exon bases	Cell lines with copy number loss	Cell lines with no SNV data	Cell lines with no expression	Cell lines with biallelic expression	Cell lines with monoallelic expression	Cell lines with unresolved status	Discrepancy RNA VCF vs WES VCF	Total cell lines with monoallelic or biallelic calls	% monoallelic calls
ENSG00000185839.3_1	RP4-592A1.2	1	59096512	59097202	ENSE00001694307.1_1	59096512-59097202	691	691	0	0	0	2	106	0	0	108	0.981481
ENSG00000185246.18_1	PRPF39	14	45553309	45585485	ENSE00001941168.2_1;ENSE00002457523.2_1;ENSE00001855962.1_1;ENSE00001523815.3_1;ENSE00002455876.1_1;ENSE00003544691.1_1;ENSE00003644218.1_1;ENSE00002491314.1_1;ENSE00002529550.1_1;ENSE00002499322.1_1;ENSE00003786482.1_1;ENSE00003542646.1_1;ENSE00001871449.1_1;ENSE00002493801.1_1;ENSE00002461101.1_1;ENSE00001673693.1_1;ENSE00002493950.1_1;ENSE00003466017.1_1;ENSE00003466740.1_1;ENSE00003636238.1_1…	45553309-45553452;45553318-45553452;45553320-45553452;45553330-45553452;45564423-45564736;45564423-45564766;45564423-45564766;45564423-45564936;45564441-45564766;45564648-45564766;45565305-45565431;45565305-45565431;45565305-45566208;45565400-45565431;45565626-45565695;45565626-45565961;45565626-45566069;45565798-45565961;45565798-45565961;45566089-45566208;45566089-45566208;45566108-45566208;455…	14848	4935	7	0	0	5	96	0	0	101	0.950495
ENSG00000092208.19_1	GEMIN2	14	39583488	39606177	ENSE00002153125.1_1;ENSE00001614737.1_1;ENSE00001092428.4_1;ENSE00003833011.1_1;ENSE00002147546.1_1;ENSE00002196338.1_1;ENSE00002146072.1_1;ENSE00002175889.1_1;ENSE00003667129.1_1;ENSE00003635703.1_1;ENSE00003572082.1_1;ENSE00003684178.1_1;ENSE00003671537.1_1;ENSE00003556927.1_1;ENSE00003547976.1_1;ENSE00003539763.1_1;ENSE00002151754.1_1;ENSE00003569080.1_1;ENSE00003538599.1_1;ENSE00002195718.1_1…	39583488-39583679;39583509-39583599;39583509-39583679;39583520-39583679;39583523-39583624;39583526-39583679;39583527-39583679;39583534-39583670;39584032-39584117;39584032-39584117;39584032-39584117;39584032-39584117;39587202-39587292;39587202-39587292;39587743-39587803;39587743-39587803;39591110-39591228;39591633-39591747;39591633-39591747;39591633-39591905;39594195-39594240;39594195-39594240;395…	6957	2707	6	3	0	5	94	0	0	99	0.949495
ENSG00000265808.4_1	SEC22B	1	145096407	145118353	ENSE00002727263.4_1;ENSE00002708696.1_1;ENSE00002687444.1_1;ENSE00002722905.1_1;ENSE00003721942.1_1;ENSE00003725593.1_1;ENSE00002732617.3_1	145096407-145096621;145103907-145103927;145109523-145109548;145112372-145112413;145112401-145112413;145113516-145113554;145115734-145116310	933	920	11	0	0	4	93	0	0	97	0.958763
ENSG00000229789.1	RP11-391M20.1	9	68726628	68745997	ENSE00001763367.1;ENSE00001737476.1;ENSE00001729837.1;ENSE00001676127.1;ENSE00001655917.1	68726628-68726689;68728833-68728897;68743101-68743225;68744010-68744068;68745879-68745997	430	430	0	1	13	2	92	0	0	94	0.978723
ENSG00000280286.1_1	FRG1KP	9	68429139	68433467	ENSE00003756148.1_1;ENSE00003756622.1_1;ENSE00003757486.1_1	68429139-68429182;68430169-68430205;68433464-68433467	85	85	0	0	1	20	87	0	0	107	0.813084
ENSG00000230383.1_1	AC009245.3	7	137406730	137407592	ENSE00001612164.1_1	137406730-137407592	863	863	0	24	0	5	79	0	2	84	0.940476
ENSG00000177879.17_1	AP3S1	5	115177288	115249778	ENSE00002022867.1_1;ENSE00001547769.4_1;ENSE00002020608.1_1;ENSE00002267677.1_1;ENSE00001522064.2_1;ENSE00002037687.1_1;ENSE00002063630.1_1;ENSE00002050127.1_1;ENSE00003574347.1_1;ENSE00003473420.1_1;ENSE00003556356.1_1;ENSE00003498071.1_1;ENSE00002079528.1_1;ENSE00003658442.1_1;ENSE00003662436.1_1;ENSE00002069159.1_1;ENSE00002052231.1_1;ENSE00003602988.1_1;ENSE00003590988.1_1;ENSE00002038983.1_1…	115177288-115177473;115177631-115177803;115177642-115177803;115177654-115177803;115177693-115177803;115178183-115178273;115188675-115188711;115202357-115202458;115202366-115202458;115202366-115202458;115205713-115205825;115205713-115205825;115205713-115205828;115230783-115230855;115230783-115230855;115230783-115230859;115234345-115234486;115238581-115238689;115238581-115238689;115238581-115239785…	5428	2941	13	4	0	12	79	0	0	91	0.868132
ENSG00000283453.2_1	RP3-401D24.1	6	57325807	57514407	ENSE00003840064.1_1;ENSE00003798541.1_1;ENSE00003795769.1_1;ENSE00003795628.1_1;ENSE00003794562.1_1;ENSE00003799780.1_1;ENSE00003791933.1_1;ENSE00003794908.1_1;ENSE00003838435.1_1	57325807-57326049;57372287-57372355;57393111-57393184;57398131-57398317;57467079-57467206;57472358-57472441;57498966-57499035;57512471-57512702;57512471-57514407	3024	2792	0	0	7	21	79	1	0	100	0.79
ENSG00000224837.1_1	GCSHP5	1	168025138	168025660	ENSE00002357628.1_1	168025138-168025660	523	523	0	6	0	23	79	0	1	102	0.77451
ENSG00000164037.17_1	SLC9B1	4	103806204	103940876	ENSE00002080981.1_1;ENSE00002057523.1_1;ENSE00002063380.1_1;ENSE00002029992.1_1;ENSE00002487384.1_1;ENSE00002021188.1_1;ENSE00002498529.1_1;ENSE00002023630.1_1;ENSE00003552563.1_1;ENSE00003634175.1_1;ENSE00002052989.1_1;ENSE00003572492.1_1;ENSE00003593008.1_1;ENSE00002042681.1_1;ENSE00002060801.1_1;ENSE00003527699.1_1;ENSE00003625224.1_1;ENSE00003651197.1_1;ENSE00003553111.1_1;ENSE00002037054.1_1…	103806204-103806485;103806205-103806446;103806205-103806485;103811737-103811830;103822084-103822489;103822244-103822489;103822253-103822489;103822259-103822489;103826670-103826807;103826670-103826807;103827433-103827801;103827692-103827801;103827692-103827801;103831590-103831745;103831595-103831641;103831595-103831745;103831595-103831745;103832587-103832694;103832587-103832694;103832587-103832698…	6230	2974	28	4	0	1	75	0	0	76	0.986842
ENSG00000205629.12_1	LCMT1	16	25123051	25189552	ENSE00002591352.1_1;ENSE00002610438.1_1;ENSE00001487012.4_1;ENSE00002653232.1_1;ENSE00002611287.2_1;ENSE00001486956.3_1;ENSE00003531409.1_1;ENSE00003559956.1_1;ENSE00003506304.1_1;ENSE00002580728.1_1;ENSE00003589945.1_1;ENSE00003674688.1_1;ENSE00003494878.1_1;ENSE00002672015.1_1;ENSE00003547617.1_1;ENSE00003640017.1_1;ENSE00003467705.1_1;ENSE00002682736.1_1;ENSE00002642240.1_1;ENSE00002632442.1_1…	25123051-25123317;25123055-25123317;25123062-25123317;25123065-25123089;25123252-25123317;25137284-25137447;25139795-25139887;25139795-25139887;25139795-25139887;25139795-25139891;25143722-25143844;25143722-25143844;25143722-25143844;25151375-25151568;25151491-25151568;25151491-25151568;25151491-25151568;25151491-25151824;25151496-25151568;25162845-25162936;25162851-25162936;25162874-25162936;251…	6495	2617	11	22	0	3	72	0	0	75	0.96
ENSG00000227879.2_1	PSPC1P1	13	19775776	19801572	ENSE00001777443.1_1;ENSE00001662002.1_1;ENSE00001591969.1_1;ENSE00001627669.1_1;ENSE00001690773.1_1	19775776-19775962;19778479-19778649;19782622-19782680;19793849-19793915;19801387-19801572	670	670	0	17	15	3	72	1	0	75	0.96
ENSG00000188243.14_1	COMMD6	13	76099349	76123575	ENSE00003917991.1_1;ENSE00001474554.3_1;ENSE00003518498.1_1;ENSE00003593275.1_1;ENSE00001416168.1_1;ENSE00001930371.1_1;ENSE00001941953.1_1;ENSE00001614186.1_1;ENSE00003611577.1_1;ENSE00003644667.1_1;ENSE00001940860.1_1;ENSE00003773557.1_1;ENSE00001937927.1_1;ENSE00001830995.1_1;ENSE00001682019.2_1;ENSE00001823649.1_1;ENSE00003680104.1_1;ENSE00003557826.1_1;ENSE00003762118.1_1;ENSE00001474541.2_1…	76099349-76100775;76099354-76100775;76100571-76100775;76100571-76100775;76101948-76101987;76103844-76104541;76103959-76104402;76104249-76104395;76104249-76104402;76104249-76104402;76104249-76104640;76104340-76104395;76104446-76104541;76104446-76104544;76111517-76111754;76111634-76111811;76111799-76111811;76111799-76111811;76111876-76111941;76111876-76112056;76111899-76111962;76111899-76111977;761…	6966	2909	14	13	0	12	69	0	1	81	0.851852
ENSG00000146143.19_1	PRIM2	6	57179602	57513376	ENSE00001453309.1_1;ENSE00001415979.2_1;ENSE00002372285.1_1;ENSE00003844426.1_1;ENSE00003751924.1_1;ENSE00003747212.1_1;ENSE00003735855.1_1;ENSE00003725599.1_1;ENSE00003738215.1_1;ENSE00003720030.1_1;ENSE00002321189.1_1;ENSE00003745149.1_1;ENSE00001214495.5_1;ENSE00002339870.1_1;ENSE00003894633.1_1;ENSE00002230818.1_1;ENSE00003734777.1_1;ENSE00001898448.1_1;ENSE00002405103.1_1;ENSE00003719133.1_1…	57179602-57179718;57182421-57182499;57182425-57182499;57182427-57182499;57183234-57183397;57183234-57183397;57185254-57185358;57185254-57185358;57188998-57189078;57188998-57189078;57190722-57190843;57190722-57190843;57190722-57191161;57190722-57191168;57243048-57243774;57244698-57244794;57244698-57244794;57244744-57244794;57246828-57246966;57246828-57246966;57246828-57248387;57262802-57262920;572…	6514	4709	11	0	2	26	69	0	0	95	0.726316
ENSG00000157349.17_1	DDX19B	16	70323565	70369208	ENSE00002600057.1_1;ENSE00002594473.1_1;ENSE00003547503.1_1;ENSE00003621506.1_1;ENSE00001658536.2_1;ENSE00002582965.1_1;ENSE00002617215.1_1;ENSE00002601158.1_1;ENSE00002626676.1_1;ENSE00001896227.2_1;ENSE00002614269.2_1;ENSE00002620808.1_1;ENSE00003667708.1_1;ENSE00002616411.1_1;ENSE00002620053.1_1;ENSE00003499660.1_1;ENSE00003505828.1_1;ENSE00002582324.1_1;ENSE00003605430.1_1;ENSE00003679589.1_1…	70323565-70323608;70323669-70323911;70328679-70328820;70328679-70328820;70328699-70328820;70328735-70328969;70333044-70333257;70333064-70333257;70333071-70333257;70333080-70333257;70333088-70333257;70333094-70333257;70333096-70333257;70333111-70333257;70333236-70333257;70346511-70346560;70346511-70346560;70348707-70348858;70348804-70348858;70348804-70348858;70348804-70348858;70349871-70350007;703…	10410	4471	11	10	0	19	68	0	1	87	0.781609
ENSG00000198618.5_1	PPIAP22	21	20230096	20230594	ENSE00001636044.1_1	20230096-20230594	499	499	0	41	0	0	67	0	0	67	1
ENSG00000274423.1_1	SEC22B2P	1	145103907	145115889	ENSE00003738038.1_1;ENSE00003713018.1_1;ENSE00003725955.1_1;ENSE00003731008.1_1	145103907-145104017;145109523-145109684;145112372-145112519;145115734-145115889	577	577	0	0	0	42	66	0	0	108	0.611111
ENSG00000275140.1_1	SEC22B3P	1	145103904	145115889	ENSE00003747856.1_1;ENSE00003718669.1_1;ENSE00003714159.1_1;ENSE00003716517.1_1	145103904-145104017;145109523-145109684;145112372-145112519;145115734-145115889	580	580	0	0	0	42	66	0	0	108	0.611111
ENSG00000141582.15_1	CBX4	17	77806954	77813239	ENSE00001381165.4_1;ENSE00001592132.1_1;ENSE00001860681.1_1;ENSE00001652225.1_1;ENSE00002480739.1_1;ENSE00001919994.1_1;ENSE00001911261.1_1;ENSE00000949908.1_1;ENSE00003535119.1_1;ENSE00003512071.1_1;ENSE00001799086.1_1;ENSE00001377349.4_1;ENSE00001828861.2_1	77806954-77809194;77808842-77809194;77808941-77809319;77809444-77809495;77809444-77809511;77811544-77811701;77811635-77811680;77811635-77811701;77812809-77812853;77812809-77812853;77812981-77813186;77812981-77813212;77812981-77813239	4151	2896	2	28	0	13	65	0	2	78	0.833333
ENSG00000029363.17_1	BCLAF1	6	136577764	136610989	ENSE00003891347.1_1;ENSE00003808559.1_1;ENSE00001430812.4_1;ENSE00002163665.1_1;ENSE00002176679.1_1;ENSE00002196891.1_1;ENSE00002146148.1_1;ENSE00002171890.1_1;ENSE00002151592.1_1;ENSE00002173606.1_1;ENSE00002158320.1_1;ENSE00002161267.1_1;ENSE00002197480.1_1;ENSE00002154919.1_1;ENSE00002187650.1_1;ENSE00002502259.1_1;ENSE00003669907.1_1;ENSE00003627963.1_1;ENSE00002186066.1_1;ENSE00003462425.1_1…	136577764-136582253;136577764-136582253;136578000-136582253;136579431-136579663;136579723-136582253;136579730-136582253;136580488-136582253;136580828-136582253;136580833-136582253;136581883-136582253;136582032-136582253;136582039-136582253;136582065-136582253;136582141-136582253;136582167-136582253;136582247-136582253;136582402-136582615;136582402-136582615;136582438-136582615;136588166-136588313…	36339	9548	17	1	0	25	65	0	0	90	0.722222
ENSG00000169976.7_1	SF3B5	6	144416020	144416710	ENSE00002049869.3_1	144416020-144416710	691	691	18	18	0	8	64	0	1	72	0.888889
ENSG00000260537.2_1	RP11-529K1.3	16	70333096	70406485	ENSE00003570379.1_1;ENSE00002588863.1_1;ENSE00003751436.1_1;ENSE00003787125.1_1;ENSE00003784280.1_1;ENSE00003607592.1_1;ENSE00003529966.1_1;ENSE00003461942.1_1;ENSE00003631633.1_1;ENSE00003538822.1_1;ENSE00003560074.1_1;ENSE00003619397.1_1;ENSE00003784195.1_1;ENSE00003787567.1_1;ENSE00003785892.1_1;ENSE00003788819.1_1;ENSE00002577820.1_1;ENSE00002593000.1_1;ENSE00003784689.1_1;ENSE00003787446.1_1…	70333096-70333257;70333116-70333257;70333126-70333257;70346511-70346560;70348804-70348858;70349871-70350007;70349871-70350007;70351398-70351491;70358487-70358590;70358487-70358590;70359476-70359591;70359476-70359591;70390014-70390150;70395320-70395413;70398445-70398548;70398919-70399034;70399987-70400037;70399987-70400163;70399987-70400165;70400526-70400764;70404125-70404288;70405274-70405466;704…	3462	2603	0	10	0	37	61	0	1	98	0.622449
ENSG00000285854.1_1	RP11-501E24.9	12	21689136	21810732	ENSE00003835734.1_1;ENSE00003832810.1_1;ENSE00003832067.1_1;ENSE00003833837.1_1;ENSE00003839612.1_1;ENSE00003840517.1_1;ENSE00003832370.1_1;ENSE00003835549.1_1;ENSE00003841048.1_1;ENSE00003839246.1_1;ENSE00003835195.1_1;ENSE00003835753.1_1;ENSE00003831320.1_1;ENSE00003836123.1_1;ENSE00003837218.1_1;ENSE00003832292.1_1;ENSE00003831622.1_1;ENSE00003835314.1_1;ENSE00003836883.1_1;ENSE00003839503.1_1…	21689136-21690109;21692191-21692272;21693343-21693507;21695429-21695525;21699277-21699404;21709847-21711247;21711133-21711247;21712024-21712103;21712584-21712644;21713319-21713426;21715851-21715972;21716161-21716279;21721798-21721943;21727077-21727260;21728799-21728933;21728799-21728991;21733275-21733457;21783594-21783726;21788472-21788578;21790004-21790128;21791286-21791404;21794885-21795059;217…	5431	5181	0	43	4	1	60	0	0	61	0.983607
ENSG00000132967.9_1	HMGB1P5	3	22423309	22424420	ENSE00001778928.1_1;ENSE00001776547.1_1	22423309-22423951;22423435-22424420	1629	1112	0	43	0	5	60	0	5	65	0.923077
ENSG00000172432.19_1	GTPBP2	6	43573052	43597001	ENSE00001813602.1_1;ENSE00001857661.1_1;ENSE00002247228.2_1;ENSE00001457065.4_1;ENSE00003497161.1_1;ENSE00001773426.1_1;ENSE00003681560.2_1;ENSE00002163528.1_1;ENSE00001457079.1_1;ENSE00003657196.1_1;ENSE00003520118.1_1;ENSE00003547442.1_1;ENSE00003588916.1_1;ENSE00001863055.1_1;ENSE00003463453.1_1;ENSE00003514439.1_1;ENSE00003690802.1_1;ENSE00003655090.1_1;ENSE00003688887.1_1;ENSE00003465129.1_1…	43573052-43573119;43587855-43588070;43588218-43589527;43588226-43589253;43588226-43589527;43588226-43589904;43588230-43589527;43589458-43589527;43589497-43589527;43589739-43589904;43589739-43589904;43590369-43590541;43590369-43590541;43590687-43591349;43591473-43591532;43591473-43591532;43591669-43591805;43591669-43591805;43592246-43592466;43592246-43592466;43592297-43592466;43592350-43592466;435…	12619	4741	9	20	0	19	60	0	2	79	0.759494
ENSG00000267740.5_1	AC024592.12	19	5866181	5903798	ENSE00003539837.1_1;ENSE00002930191.1_1;ENSE00003686590.1_1;ENSE00003642587.1_1;ENSE00002845665.1_1;ENSE00003690539.1_1;ENSE00002923132.1_1;ENSE00003566255.1_1	5866181-5867748;5867625-5867748;5870475-5870634;5896463-5896586;5896463-5896661;5896915-5897008;5903622-5903714;5903622-5903798	2539	2198	0	44	0	5	59	0	1	64	0.921875
ENSG00000144199.12_1	FAHD2B	2	97749319	97760619	ENSE00003900352.1_1;ENSE00001899257.1_1;ENSE00002496181.1_1;ENSE00003300376.1_1;ENSE00003589319.1_1;ENSE00003681168.1_1;ENSE00002470216.1_1;ENSE00002521577.1_1;ENSE00002443835.1_1;ENSE00001913685.1_1;ENSE00001882240.1_1;ENSE00003582107.1_1;ENSE00003686105.1_1;ENSE00003524857.1_1;ENSE00003510004.1_1;ENSE00002475699.1_1;ENSE00001831144.1_1;ENSE00001873440.1_1;ENSE00001921567.1_1;ENSE00001941129.1_1…	97749319-97749554;97749626-97750014;97749666-97749772;97749684-97749772;97749905-97750014;97749905-97750014;97751435-97751598;97751435-97751935;97751875-97751935;97752284-97752694;97755492-97756062;97755845-97756062;97755845-97756062;97757198-97757449;97757198-97757449;97757599-97757725;97760437-97760557;97760437-97760572;97760437-97760585;97760437-97760610;97760437-97760619	4579	2670	2	30	7	11	58	0	0	69	0.84058
ENSG00000112983.18_1	BRD8	5	137475458	137514642	ENSE00001326398.6_1;ENSE00001667712.1_1;ENSE00001312156.1_1;ENSE00001130035.1_1;ENSE00000904341.1_1;ENSE00000904342.1_1;ENSE00000904343.1_1;ENSE00001798371.1_1;ENSE00000904344.1_1;ENSE00003588245.1_1;ENSE00003526667.1_1;ENSE00001195928.4_1;ENSE00002022057.1_1;ENSE00001835539.2_1;ENSE00003596543.1_1;ENSE00003464701.1_1;ENSE00001841937.1_1;ENSE00002073403.1_1;ENSE00003634651.1_1;ENSE00003664633.1_1…	137475458-137475855;137476315-137476571;137476393-137476571;137480865-137480934;137481477-137481567;137485328-137485486;137486433-137486697;137488170-137488344;137488170-137488449;137492570-137492956;137492570-137492956;137492585-137492956;137492603-137492956;137493330-137493583;137495243-137495288;137495243-137495288;137495263-137495288;137495757-137495818;137495757-137495862;137495757-137495862…	14932	7041	11	1	0	38	58	0	0	96	0.604167
ENSG00000185834.10_1	RPL12P4	20	53691182	53691679	ENSE00001659584.1_1	53691182-53691679	498	498	0	42	0	9	57	0	5	66	0.863636
ENSG00000204130.14_1	RUFY2	10	70100863	70167051	ENSE00001941748.1_1;ENSE00001915294.1_1;ENSE00001894764.2_1;ENSE00001879186.2_1;ENSE00003412445.2_1;ENSE00001503895.3_1;ENSE00001146718.4_1;ENSE00001882829.1_1;ENSE00001842415.1_1;ENSE00001838217.1_1;ENSE00003626278.1_1;ENSE00003561188.1_1;ENSE00001855111.1_1;ENSE00003523529.1_1;ENSE00003685705.1_1;ENSE00001903661.1_1;ENSE00003627066.1_1;ENSE00003622987.1_1;ENSE00001895192.1_1;ENSE00003652986.1_1…	70100863-70101045;70100886-70101045;70100909-70101045;70103162-70105668;70103164-70105668;70103275-70105668;70104901-70105668;70105458-70105668;70105489-70105668;70105587-70105668;70105763-70105841;70105763-70105841;70105763-70106481;70115109-70115158;70115109-70115158;70115109-70115455;70123346-70123441;70123346-70123441;70123740-70123787;70123740-70123870;70123740-70123870;70136609-70136703;701…	19025	8156	11	9	0	31	57	0	0	88	0.647727
ENSG00000116670.15_1	MAD2L2	1	11734536	11751707	ENSE00003894266.1_1;ENSE00001471305.1_1;ENSE00001886002.1_1;ENSE00001901702.1_1;ENSE00003889074.1_1;ENSE00001719421.1_1;ENSE00001619786.1_1;ENSE00003888794.1_1;ENSE00001471280.3_1;ENSE00003890407.1_1;ENSE00001471416.1_1;ENSE00003641668.1_1;ENSE00003470429.1_1;ENSE00001471255.1_1;ENSE00003511603.1_1;ENSE00003633291.1_1;ENSE00003664098.1_1;ENSE00003663324.1_1;ENSE00001660144.1_1;ENSE00003611733.1_1…	11734536-11734873;11734581-11734873;11734734-11734873;11734804-11734873;11735138-11735231;11735712-11735788;11735713-11735788;11735714-11735788;11735756-11736197;11736102-11736197;11736865-11737005;11736904-11737005;11736904-11737005;11736928-11737671;11737599-11737671;11737599-11737671;11740409-11740528;11740409-11740528;11740409-11740670;11740618-11740670;11740618-11740670;11740618-11741188;117…	5747	3331	17	1	0	33	57	0	0	90	0.633333
ENSG00000197223.12_1	C1D	2	68268261	68338080	ENSE00001941177.1_1;ENSE00001561577.1_1;ENSE00001576988.1_1;ENSE00001880528.1_1;ENSE00001841472.1_1;ENSE00003510538.1_1;ENSE00003690623.1_1;ENSE00001837839.1_1;ENSE00000758730.1_1;ENSE00001935366.1_1;ENSE00001577771.1_1;ENSE00003641475.1_1;ENSE00003521200.1_1;ENSE00003468241.1_1;ENSE00001832954.1_1;ENSE00001580113.1_1;ENSE00001559287.1_1;ENSE00001559873.1_1;ENSE00001897018.1_1;ENSE00001006427.5_1…	68268261-68270185;68269340-68270185;68269808-68270185;68269845-68270185;68269963-68270185;68273119-68273175;68273119-68273175;68273119-68273542;68273475-68273542;68273475-68273700;68274304-68274447;68274304-68274451;68274304-68274451;68274304-68274451;68274408-68274451;68280192-68280269;68280192-68280418;68290076-68290114;68290076-68290115;68290076-68290126;68290089-68290136;68290089-68290141;683…	6336	3571	4	5	0	42	57	0	0	99	0.575758
ENSG00000231245.2_1	C1DP1	10	32800263	32800665	ENSE00001694483.1_1	32800263-32800665	403	403	0	5	3	43	57	0	0	100	0.57
ENSG00000034152.19_1	MAP2K3	17	21187983	21218544	ENSE00001381437.4_1;ENSE00003473563.1_1;ENSE00003632176.1_1;ENSE00003511968.1_1;ENSE00003562046.1_1;ENSE00001897113.1_1;ENSE00002187300.1_1;ENSE00002274064.1_1;ENSE00002182338.1_1;ENSE00002172210.1_1;ENSE00003728040.1_1;ENSE00003761180.1_1;ENSE00003747286.1_1;ENSE00003683053.1_1;ENSE00003679476.1_1;ENSE00002174048.1_1;ENSE00003466472.1_1;ENSE00003509965.1_1;ENSE00002734812.1_1;ENSE00003611801.1_1…	21187983-21188281;21188021-21188281;21188021-21188281;21188022-21188281;21188022-21188281;21188133-21188281;21191302-21191403;21191347-21191403;21191357-21191403;21194748-21195029;21194780-21194859;21198986-21199078;21198986-21199081;21198986-21199081;21198986-21199081;21199397-21199455;21199397-21199522;21199397-21199522;21201724-21201756;21201724-21201791;21201724-21201791;21201724-21201791;212…	11731	3791	26	0	0	26	56	0	0	82	0.682927
ENSG00000242083.2_1	RPL7AP31	4	57222300	57223098	ENSE00001903497.2_1	57222300-57223098	799	799	0	37	11	5	55	0	0	60	0.916667
ENSG00000149531.15_1	FRG1BP	20	29612047	29633933	ENSE00001426482.3_1;ENSE00001431937.2_1;ENSE00003506998.1_1;ENSE00000991066.1_1;ENSE00000991067.1_1;ENSE00003784018.1_1;ENSE00003784044.1_1;ENSE00003787939.1_1;ENSE00001470259.2_1	29612047-29612113;29614264-29614327;29623128-29623254;29624042-29624092;29625872-29625984;29628226-29628331;29631537-29631629;29632610-29632721;29633897-29633933	770	770	0	0	4	45	55	4	0	100	0.55
ENSG00000267135.2_1	AD000091.3	19	15722433	15722720	ENSE00002971973.2_1	15722433-15722720	288	288	0	53	0	1	54	0	1	55	0.981818
ENSG00000230204.1_1	FTH1P5	6	50880424	50880969	ENSE00001702418.1_1	50880424-50880969	546	546	0	42	7	5	54	0	3	59	0.915254
ENSG00000260836.2_1	RP11-152F13.10	15	83205538	83241944	ENSE00002549161.2_1;ENSE00002567982.1_1;ENSE00003830554.1_1;ENSE00003814919.1_1;ENSE00003818322.1_1;ENSE00003824774.1_1;ENSE00002587463.2_1;ENSE00003825768.1_1;ENSE00003651905.1_1;ENSE00003829380.1_1;ENSE00003534675.1_1;ENSE00003825591.1_1;ENSE00003517070.1_1;ENSE00003824424.1_1;ENSE00003620295.1_1;ENSE00003829767.1_1;ENSE00003642038.1_1;ENSE00003819700.1_1;ENSE00003595273.1_1;ENSE00003821669.1_1…	83205538-83205632;83205538-83205632;83207056-83207122;83207056-83207122;83207630-83207736;83207630-83207736;83208731-83208883;83208731-83208883;83215190-83215271;83215190-83215271;83215892-83215987;83215892-83215987;83218209-83218408;83218209-83218408;83221229-83221366;83221229-83221366;83222216-83222306;83222216-83222306;83222627-83222741;83222627-83222741;83224619-83224872;83224619-83224872;832…	3813	2225	0	43	0	11	54	0	0	65	0.830769
ENSG00000243678.12_1	NME2	17	49242795	49249105	ENSE00002129746.1_1;ENSE00002127574.1_1;ENSE00003651397.2_1;ENSE00002116444.1_1;ENSE00003779498.1_1;ENSE00001514422.3_1;ENSE00001514412.1_1;ENSE00003721718.1_1;ENSE00001829182.1_1;ENSE00002647495.1_1;ENSE00003781211.1_1;ENSE00002672335.1_1;ENSE00003705710.1_1;ENSE00003635612.1_1;ENSE00002652415.1_1;ENSE00002634794.1_1;ENSE00003707854.1_1;ENSE00003705106.4_1;ENSE00003460413.1_1	49242795-49243042;49243175-49243265;49243771-49243858;49243778-49243924;49243780-49243858;49243797-49243858;49243924-49244317;49244187-49244317;49244187-49244680;49245379-49245704;49245602-49245704;49246743-49247410;49247297-49247410;49247297-49247410;49248847-49248969;49248847-49248974;49248847-49249104;49248847-49249105;49248847-49249105	4086	2502	3	22	0	29	54	0	10	83	0.650602
ENSG00000013375.16_1	PGM3	6	83870868	83903655	ENSE00002053928.1_1;ENSE00002058845.1_1;ENSE00002019503.1_1;ENSE00003732936.2_1;ENSE00003846749.1_1;ENSE00002057370.1_1;ENSE00003848585.1_1;ENSE00003843572.1_1;ENSE00003851016.1_1;ENSE00003849538.1_1;ENSE00003848592.1_1;ENSE00002083688.1_1;ENSE00002069345.1_1;ENSE00002082874.1_1;ENSE00002066624.1_1;ENSE00003850070.1_1;ENSE00003728219.1_1;ENSE00001254751.2_1;ENSE00003842228.1_1;ENSE00002036742.1_1…	83870868-83870961;83874591-83879042;83875848-83876185;83877512-83879042;83877985-83879042;83878246-83879042;83878621-83879042;83878627-83879042;83878646-83879042;83878691-83879042;83878692-83879042;83878781-83879042;83878841-83879042;83878960-83879042;83879239-83879560;83879287-83879560;83880019-83880197;83880023-83880197;83880023-83880197;83881655-83881732;83881655-83881778;83881655-83881778;838…	18251	7495	18	4	0	31	54	1	0	85	0.635294
ENSG00000162377.6_1	COA7	1	53150120	53164019	ENSE00001455475.5_1;ENSE00001859254.1_1;ENSE00003544773.1_1;ENSE00003657086.1_1;ENSE00001829937.1_1;ENSE00001455476.2_1	53150120-53153840;53153233-53153840;53158398-53158539;53158398-53158539;53163580-53163740;53163892-53164019	4902	4152	9	0	0	45	54	0	0	99	0.545455
ENSG00000213261.3_1	EEF1B2P6	7	131346710	131347383	ENSE00001762262.1_1	131346710-131347383	674	674	0	53	0	2	53	0	2	55	0.963636
ENSG00000225067.4_1	RPL23AP2	19	15722467	15722933	ENSE00001824478.3_1	15722467-15722933	467	467	0	53	0	2	53	0	1	55	0.963636
ENSG00000233830.2_1	EIF4HP1	7	27497781	27498468	ENSE00001716905.1_1	27497781-27498468	688	688	0	51	0	4	53	0	2	57	0.929825
ENSG00000274944.4_1	RP5-864K19.6	1	39330172	39347289	ENSE00001938148.1_1;ENSE00003546199.1_1;ENSE00003545338.2_1;ENSE00003740445.1_1;ENSE00003732681.1_1;ENSE00003721433.1_1;ENSE00003714355.1_1;ENSE00003729929.1_1;ENSE00003722432.1_1;ENSE00003739909.1_1;ENSE00003754610.1_1;ENSE00003578165.1_1;ENSE00001853309.1_1;ENSE00003496789.1_1;ENSE00001867689.1_1;ENSE00003546529.2_1;ENSE00003720357.1_1;ENSE00002289659.2_1	39330172-39330386;39330174-39330386;39330200-39330386;39330200-39330386;39332551-39332671;39332551-39332681;39332551-39332681;39333233-39333282;39333233-39333282;39338689-39338762;39338689-39338762;39339266-39339581;39339266-39341865;39340449-39341865;39347103-39347269;39347103-39347274;39347103-39347274;39347103-39347289	6464	3257	0	51	0	4	53	0	0	57	0.929825
ENSG00000101353.15_1	MROH8	20	35729628	35807991	ENSE00001402025.2_1;ENSE00001898130.1_1;ENSE00003689440.1_1;ENSE00003634600.1_1;ENSE00001924256.1_1;ENSE00003634646.1_1;ENSE00003468970.1_1;ENSE00001658013.2_1;ENSE00001360294.2_1;ENSE00003900035.1_1;ENSE00001627817.1_1;ENSE00003900741.1_1;ENSE00001650179.1_1;ENSE00003901316.1_1;ENSE00001736972.1_1;ENSE00003901452.1_1;ENSE00001661694.1_1;ENSE00003899821.1_1;ENSE00001683386.1_1;ENSE00003900588.1_1…	35729628-35729821;35729632-35729821;35731066-35731238;35731066-35731238;35731066-35731282;35737001-35737067;35737001-35737067;35738658-35738758;35738658-35738758;35740726-35740849;35740726-35740849;35742392-35742548;35742392-35742548;35743575-35743740;35743575-35743740;35748100-35748241;35748100-35748241;35748906-35749021;35748906-35749021;35749301-35749439;35749301-35749439;35752011-35752202;357…	7431	3902	3	31	0	21	53	0	0	74	0.716216
ENSG00000176903.5_1	PNMA1	14	74178485	74181087	ENSE00001236700.7_1	74178485-74181087	2603	2603	6	1	2	45	53	1	2	98	0.540816
ENSG00000234004.4_1	RP11-543B16.1	1	211346829	211347191	ENSE00001602443.2_1	211346829-211347191	363	363	0	43	13	0	52	0	0	52	1
ENSG00000237080.3_1	EHMT2-AS1	6	31845584	31851981	ENSE00003815025.1_1;ENSE00003814553.1_1;ENSE00003818995.1_1;ENSE00003816950.1_1;ENSE00003830038.1_1;ENSE00001737159.1_1;ENSE00001681274.2_1	31845584-31845855;31848020-31848562;31848837-31848898;31849172-31849337;31850449-31851981;31851537-31851588;31851659-31851981	2951	2576	0	49	0	7	52	0	0	59	0.881356
ENSG00000230202.1_1	RP11-632C17__A.1	6	118320137	118320611	ENSE00001751626.1_1	118320137-118320611	475	475	0	37	0	19	52	0	8	71	0.732394
ENSG00000134824.14_1	FADS2	11	61560451	61634826	ENSE00002649737.1_1;ENSE00001140351.6_1;ENSE00002128544.1_1;ENSE00002128719.1_1;ENSE00002099794.1_1;ENSE00002092103.1_1;ENSE00002104321.1_1;ENSE00003672232.1_1;ENSE00002092859.1_1;ENSE00002116249.1_1;ENSE00001305800.4_1;ENSE00002121234.3_1;ENSE00002113367.1_1;ENSE00003595503.1_1;ENSE00003655373.1_1;ENSE00002274780.1_1;ENSE00003684159.1_1;ENSE00003490851.1_1;ENSE00000916421.1_1;ENSE00002135646.1_1…	61560451-61560500;61583727-61583898;61583874-61583898;61583875-61584168;61584017-61584168;61588852-61588940;61593503-61593609;61593754-61593984;61594863-61594903;61595650-61595696;61595751-61596069;61595771-61596069;61595966-61596069;61605249-61605360;61605249-61605360;61607768-61608197;61607805-61608003;61607805-61608003;61608095-61608197;61608113-61608197;61614062-61615756;61615292-61615636;616…	15835	10572	1	0	15	40	52	0	1	92	0.565217
ENSG00000139531.13_1	SUOX	12	56390963	56400425	ENSE00002422984.1_1;ENSE00001481719.1_1;ENSE00002376865.2_1;ENSE00002427257.1_1;ENSE00002340483.1_1;ENSE00002426484.1_1;ENSE00002364041.1_1;ENSE00002337439.1_1;ENSE00002377494.1_1;ENSE00002364174.1_1;ENSE00002372374.1_1;ENSE00001401006.2_1;ENSE00001517532.1_1;ENSE00002427982.1_1;ENSE00002427941.1_1;ENSE00001760822.2_1;ENSE00002330176.1_1;ENSE00002360014.1_1;ENSE00002394384.1_1;ENSE00003482541.1_1…	56390963-56391123;56391042-56391123;56391059-56391123;56391070-56391123;56391071-56391123;56391072-56391123;56391079-56391123;56391081-56391123;56391101-56391123;56391102-56391123;56391113-56391507;56391398-56391507;56393116-56393242;56393116-56393374;56395092-56395256;56395281-56396055;56395522-56395732;56395590-56395689;56395669-56395732;56395995-56396055;56395995-56396055;56395995-56396504;563…	12820	5014	4	3	6	42	52	1	3	94	0.553191
ENSG00000004897.12_1	CDC27	17	45195068	45266788	ENSE00001799129.2_1;ENSE00002186309.1_1;ENSE00002190324.2_1;ENSE00003576941.1_1;ENSE00002683385.1_1;ENSE00002174351.1_1;ENSE00002630982.1_1;ENSE00003484602.1_1;ENSE00003550530.1_1;ENSE00002656097.1_1;ENSE00002160745.1_1;ENSE00002666779.1_1;ENSE00003579445.1_1;ENSE00003613369.1_1;ENSE00003535464.1_1;ENSE00003660848.1_1;ENSE00003591889.1_1;ENSE00003499948.1_1;ENSE00003569717.1_1;ENSE00002659946.1_1…	45195068-45198383;45197620-45198383;45197975-45198383;45198136-45198383;45198175-45198383;45198245-45198383;45199809-45199902;45199809-45199966;45199809-45199966;45199809-45199985;45199917-45199966;45201251-45201261;45201251-45201326;45201251-45201326;45206758-45206887;45206758-45206887;45209622-45209740;45209622-45209740;45209622-45209740;45214517-45214610;45214517-45214726;45214517-45214726;452…	14582	6846	4	0	0	52	52	0	0	104	0.5
ENSG00000142539.9_1	CTD-2545M3.6	19	50919055	50931666	ENSE00003197285.1_1;ENSE00003541150.1_1;ENSE00003468496.1_1;ENSE00003530813.1_1;ENSE00003668474.1_1;ENSE00003490051.1_1;ENSE00003683968.1_1;ENSE00003502968.1_1;ENSE00003709705.1_1;ENSE00003115053.1_1	50919055-50919083;50919652-50919785;50919866-50919980;50920301-50920354;50920428-50920526;50923202-50923230;50925729-50925802;50926079-50926294;50926861-50927012;50931294-50931666	1275	1275	0	52	0	5	51	0	0	56	0.910714
ENSG00000275910.1_1	RP11-680G24.6	16	15109684	15110247	ENSE00003742939.1_1	15109684-15110247	564	564	0	47	0	10	51	0	2	61	0.836066
ENSG00000267809.1_1	NDUFV2P1	19	53727225	53728132	ENSE00003130628.1_1	53727225-53728132	908	908	0	45	1	11	51	0	5	62	0.822581
ENSG00000255639.3_1	RP11-234B24.6	12	4758266	4883350	ENSE00003833310.1_1;ENSE00003835608.1_1;ENSE00003831916.1_1;ENSE00002238853.1_1;ENSE00003838577.1_1;ENSE00003538371.1_1;ENSE00003834592.1_1;ENSE00003838113.1_1;ENSE00003460956.1_1;ENSE00003833817.1_1;ENSE00003687327.1_1;ENSE00003629764.1_1;ENSE00003629869.1_1;ENSE00003685465.1_1;ENSE00003607113.1_1;ENSE00002225819.1_1;ENSE00003580794.1_1;ENSE00003631300.1_1;ENSE00002290497.1_1;ENSE00003840615.1_1…	4758266-4758341;4763457-4763628;4763990-4764088;4766799-4767005;4766913-4767005;4768201-4768343;4768201-4768343;4771698-4771801;4777622-4777690;4777622-4777690;4778906-4778983;4778906-4778983;4791370-4791466;4791370-4791466;4794424-4794491;4835697-4835972;4835697-4835995;4848328-4848495;4853682-4853747;4870123-4870309;4872418-4872556;4873117-4873213;4874544-4874712;4881610-4883350	4735	3979	0	46	0	11	51	0	1	62	0.822581
ENSG00000173020.11_1	GRK2	11	67033943	67054027	ENSE00001356365.6_1;ENSE00002149776.1_1;ENSE00002142371.1_1;ENSE00002197206.1_1;ENSE00003527156.1_1;ENSE00003653894.1_1;ENSE00003636569.1_1;ENSE00003489140.1_1;ENSE00003620531.1_1;ENSE00003503705.1_1;ENSE00002194397.1_1;ENSE00003685082.1_1;ENSE00003517100.1_1;ENSE00003585934.1_1;ENSE00003487788.1_1;ENSE00002187187.1_1;ENSE00001186774.1_1;ENSE00002154139.1_1;ENSE00001186767.1_1;ENSE00003490076.1_1…	67033943-67034283;67033951-67034283;67038408-67038479;67044007-67044819;67044742-67044819;67044742-67044819;67046670-67046744;67046670-67046744;67046888-67046990;67046888-67046990;67046944-67046990;67047096-67047171;67047096-67047171;67047309-67047371;67047309-67047371;67047664-67048655;67048202-67048254;67048202-67048655;67048563-67048655;67048929-67049029;67048929-67049029;67048979-67049029;670…	15098	6617	1	19	0	37	51	0	2	88	0.579545
Listed are genes with > 50 monoallelic counts and ³ 50% of monoallelic calls out of all combined monoalleic+biallelic calls in 108 cell lines, for gene level data
The genes are sorted by the counts (from highest to lowest). of cell lines with monoallelic expression
The names of genes shown in red font are discussed in the text and in Table 2, based on previous reports of their potential imprinting status or monoallelic expression due to other causes.
Chr, chromosome
Gene and exon annotations are provided according to GENCODE, using lifted annotations from V38lift37 (Ensembl 104) mapped to hg19 (gencode.v38lift37).
The “_1” , which is a part of each Gene ID and Exon ID, is included in the GENCODE GTF/GFF feature annotations for all genes/transcripts/exons, corresponding to the mapping version “lift” from GRCh38 to GRCh37/hg19.
Exon IDs and Exon ranges provide identifiers and boundaries of all exons which are annotated to be a part of a given gene
Overlapping exon bases provides the combined length of all isoforms in a given gene, some of which may be overlapping
Unique exon bases provides the total length of unique isoform bases in a given gene, with duplicate positions excluded
Cell lines with copy number loss, Cell lines with no SNV data, Cell lines with no expression, Cell lines with biallelic expression, Cell lines with monoallelic expression, and Cell lines with unresolved status provide the number of cell lines with a particular expression pattern for a given gene
The algorithm for inference of expression patterns is shown in Fig. 1
Discrepancy RNA VCF vs WES VCF indicates cases where only RNA-seq but not WES data indicate the presence of one or more heterozygous SNVs (see Methods)
Total monoallelic or biallelic, the combined number of cell lines with monoallelic and biallelic calls
Percentage of monoallelic calls, indicates the proportion (%) of monoallelic calls out of Total monoallelic or biallelic counts
