# Supplementary material for: Allelic expression patterns of imprinted and non-imprinted genes in cancer cell lines from multiple histologies
Source: Clin Epigenetics. 2025 May 25;17:83. doi: 10.1186/s13148-025-01883-3 (PMC12105275; doi:10.1186/s13148-025-01883-3)
Supplement: Supplementary file 7 — Supplementary Material 7. Table S5. Numbers of agents included in association analyses of in vitro drug response with allelic expression patterns and overall expression levels of isoforms. [file 13148_2025_1883_MOESM7_ESM.xlsx]

## Sheet: Table S5
Table S5. Numbers of agents included in association analyses of in vitro drug response with allelic expression patterns and overall expression levels of isoforms
Analysis	Drug response dataset
	PRISM	GDSC1	GDSC2
Allelic expression patterns	998	373	286
Overall expression	1065	375	286
Association analysis with drug response included isoforms of 94 imprinted genes and 60 additional genes with predominantly monoallelic expression
Shown are numbers of available agents included in comparisons that satisfied sample size requirements
(n>= 3 in both biallelic and monoallelic expression group in analysis of allelic expression patterns;
n >= 10 for Spearman correlation analysis of overall expression)
