# Supplementary material for: Allelic expression patterns of imprinted and non-imprinted genes in cancer cell lines from multiple histologies
Source: Clin Epigenetics. 2025 May 25;17:83. doi: 10.1186/s13148-025-01883-3 (PMC12105275; doi:10.1186/s13148-025-01883-3)
Supplement: Supplementary file 12 — Supplementary Material 12. Table S6. Gene level allelic expression patterns of the previously reported 94 imprinted genes among 108 CCLE cell lines. [file 13148_2025_1883_MOESM12_ESM.xlsx]

## Sheet: Table S6
Table S6. Gene level allelic expression patterns of the 94 previously reported imprinted genes among 108 CCLE cell lines
Gene ID	Gene name	Chr	Start	End	Exon IDs	Exon ranges	Overlapping exon bases	Unique exon bases	Cell lines with copy number loss	Cell lines with no SNV data	Cell lines with no expression	Cell lines with biallelic expression	Cell lines with monoallelic expression	Cell lines with unresolved status	Discrepancy RNA VCF vs WES VCF	Total cell lines with monoallelic or biallelic calls	% monoallelic calls
ENSG00000128739.23_1	SNRPN	15	25068783	25223870	ENSE00003791637.1_1;ENSE00001541536.1_1;ENSE00003826412.1_1;ENSE00001541535.1_1;ENSE00001541528.1_1;ENSE00002493851.1_1;ENSE00002222236.1_1;ENSE00003820701.1_1;ENSE00002300221.1_1;ENSE00002448470.1_1;ENSE00002433822.1_1;ENSE00003814983.1_1;ENSE00002695986.1_1;ENSE00002708222.1_1;ENSE00001417721.4_1;ENSE00002732096.1_1;ENSE00002724579.1_1;ENSE00003824407.1_1;ENSE00003660555.1_1;ENSE00002496149.1_1…	25068783-25068970;25068793-25068997;25068871-25068970;25074944-25075052;25101697-25101863;25101747-25101863;25131662-25131736;25157509-25157677;25165157-25165271;25165619-25165694;25166303-25166402;25187421-25187609;25200081-25200209;25200094-25200209;25200133-25200209;25200149-25200209;25200151-25200209;25203884-25204015;25207260-25207356;25212175-25212299;25212175-25212387;25213078-25213132;252…	5785	3430	15	44	15	0	32	2	0	32	1
ENSG00000127990.19_1	SGCE	7	94153515	94285884	ENSE00003828079.1_1;ENSE00003817811.1_1;ENSE00003833513.2_1;ENSE00001608585.2_1;ENSE00003821610.1_1;ENSE00003818986.1_1;ENSE00003817554.1_1;ENSE00003818439.1_1;ENSE00003497021.1_1;ENSE00003819840.1_1;ENSE00003529477.1_1;ENSE00001906136.2_1;ENSE00001895371.2_1;ENSE00003816180.1_1;ENSE00003826388.1_1;ENSE00003825134.1_1;ENSE00003815787.1_1;ENSE00003819389.1_1;ENSE00003824687.1_1;ENSE00003825838.1_1…	94153515-94153585;94214291-94214827;94214291-94214827;94214534-94214827;94214534-94214827;94214535-94214827;94214535-94214827;94214538-94214827;94214541-94214827;94214541-94214827;94214541-94214827;94214543-94214827;94214548-94214827;94214552-94214827;94214558-94214827;94214575-94214827;94214580-94214827;94214580-94214827;94214581-94214827;94214585-94214827;94214591-94214827;94214595-94214827;942…	64099	20892	5	42	20	14	27	0	1	41	0.658537
ENSG00000022556.16_1	NLRP2	19	55464497	55512510	ENSE00002758771.1_1;ENSE00002838015.1_1;ENSE00002210875.1_1;ENSE00002251781.1_1;ENSE00002223244.1_1;ENSE00001775889.2_1;ENSE00002223114.1_1;ENSE00002263990.1_1;ENSE00002272272.1_1;ENSE00002276716.1_1;ENSE00002963110.1_1;ENSE00002313342.1_1;ENSE00002292530.1_1;ENSE00003505640.1_1;ENSE00003606496.1_1;ENSE00002779339.1_1;ENSE00002290217.1_1;ENSE00001527574.2_1;ENSE00003480556.1_1;ENSE00003464412.1_1…	55464497-55464653;55464535-55464737;55476437-55476497;55476619-55476745;55476652-55476745;55476696-55476745;55476703-55476745;55476711-55476745;55477710-55477835;55477741-55477835;55477741-55477839;55477773-55477835;55481366-55481521;55481366-55481663;55481366-55481663;55481518-55481663;55481590-55481663;55485361-55485492;55485867-55485912;55485867-55485912;55488227-55488326;55489119-55489167;554…	14534	6333	6	19	44	12	23	4	0	35	0.657143
ENSG00000106070.20_1	GRB10	7	50657759	50861159	ENSE00001358289.2_1;ENSE00001551737.1_1;ENSE00003828927.1_1;ENSE00003823192.1_1;ENSE00003829439.1_1;ENSE00001547451.1_1;ENSE00001534912.1_1;ENSE00001547363.1_1;ENSE00003818846.1_1;ENSE00001958226.1_1;ENSE00003819385.1_1;ENSE00000683078.1_1;ENSE00003823397.1_1;ENSE00001860502.1_1;ENSE00001833107.1_1;ENSE00003625459.1_1;ENSE00003524780.1_1;ENSE00003661219.1_1;ENSE00003688434.1_1;ENSE00001885461.1_1…	50657759-50660795;50657764-50660795;50657765-50660795;50657775-50660795;50658819-50660795;50660044-50660795;50660276-50660795;50660306-50660795;50660459-50660795;50660575-50660795;50660648-50660795;50663133-50663227;50663133-50663227;50663133-50663537;50663166-50663227;50671694-50671782;50671694-50671782;50672007-50672074;50672007-50672074;50672605-50673103;50672986-50673103;50672986-50673103;506…	28892	9827	6	16	22	41	18	5	3	59	0.305085
ENSG00000021762.20_1	OSBPL5	11	3108336	3187969	ENSE00003848148.1_1;ENSE00001340655.1_1;ENSE00001839364.2_1;ENSE00001918218.2_1;ENSE00001879493.1_1;ENSE00002162089.1_1;ENSE00003500623.1_1;ENSE00002180429.1_1;ENSE00002161086.1_1;ENSE00003506561.1_1;ENSE00003548778.1_1;ENSE00003676014.1_1;ENSE00003542478.1_1;ENSE00001845441.1_1;ENSE00003470772.1_1;ENSE00003689177.1_1;ENSE00003682315.1_1;ENSE00003554094.1_1;ENSE00002156791.1_1;ENSE00003586682.1_1…	3108336-3109573;3108345-3109573;3108350-3109573;3108608-3109013;3108809-3109573;3109135-3109573;3109145-3109573;3109230-3109573;3109407-3109573;3111075-3111178;3111075-3111178;3111787-3111926;3111787-3111926;3111787-3111952;3113661-3113788;3113661-3113788;3114096-3114282;3114096-3114282;3114614-3114893;3114756-3114893;3114756-3114893;3114975-3115065;3114975-3115065;3115466-3115564;3115466-3115564…	17633	7499	13	19	5	51	16	4	9	67	0.238806
ENSG00000130600.19_1	H19	11	2016405	2022700	ENSE00001734923.1_1;ENSE00001771243.1_1;ENSE00001616130.1_1;ENSE00003817327.1_1;ENSE00001739202.1_1;ENSE00001614805.2_1;ENSE00001642953.1_1;ENSE00000894204.1_1;ENSE00001620136.1_1;ENSE00001124535.1_1;ENSE00003820461.1_1;ENSE00001665674.1_1;ENSE00003403127.1_1;ENSE00001802143.1_1;ENSE00001801868.1_1;ENSE00001702585.2_1;ENSE00001716646.1_1;ENSE00001617989.1_1;ENSE00001787363.1_1;ENSE00001791863.1_1…	2016405-2017018;2016405-2017024;2016405-2017228;2016659-2017024;2016668-2017024;2016849-2017024;2017105-2017171;2017105-2017228;2017105-2017421;2017308-2017421;2017308-2017510;2017516-2017647;2017516-2017651;2017516-2017697;2017747-2017801;2017747-2017970;2017747-2018447;2017747-2018690;2017747-2019044;2017747-2019105;2018237-2018744;2018305-2018744;2019069-2019105;2022447-2022494;2022447-2022700	10100	2901	15	23	18	20	14	18	5	34	0.411765
ENSG00000106484.16_1	MEST	7	130126011	130146306	ENSE00001363895.2_1;ENSE00003814345.1_1;ENSE00001710487.1_1;ENSE00001552942.2_1;ENSE00001774733.1_1;ENSE00001636040.1_1;ENSE00001514407.2_1;ENSE00001608705.1_1;ENSE00001039842.9_1;ENSE00001607748.2_1;ENSE00001856773.1_1;ENSE00001630202.1_1;ENSE00001606861.1_1;ENSE00001771321.1_1;ENSE00001664375.1_1;ENSE00003643031.1_1;ENSE00003563880.1_1;ENSE00000723327.1_1;ENSE00001861306.1_1;ENSE00003646573.1_1…	130126011-130126236;130126015-130126236;130126176-130126360;130126182-130126236;130126811-130126847;130126966-130127065;130131169-130131327;130131173-130131327;130131925-130132180;130131953-130132180;130132235-130132425;130132312-130132425;130133043-130133104;130134370-130134392;130135186-130135363;130135208-130135363;130135208-130135363;130136996-130137076;130137517-130137854;130137776-130137854…	12768	4785	11	54	5	22	12	4	4	34	0.352941
ENSG00000112419.14_1	PHACTR2	6	143857981	144152322	ENSE00001653635.2_1;ENSE00001548639.1_1;ENSE00001445077.2_1;ENSE00001547270.2_1;ENSE00002258403.1_1;ENSE00001799522.2_1;ENSE00001780121.2_1;ENSE00002224538.1_1;ENSE00002219463.1_1;ENSE00002223330.1_1;ENSE00003587870.1_1;ENSE00003604304.1_1;ENSE00002202878.1_1;ENSE00002232425.1_1;ENSE00003489037.1_1;ENSE00003480363.1_1;ENSE00003688852.1_1;ENSE00003539277.1_1;ENSE00002264161.1_1;ENSE00002206748.1_1…	143857981-143858344;143929316-143929459;143929321-143929459;143999101-143999346;143999119-143999346;143999155-143999346;143999160-143999346;143999184-143999346;143999204-143999346;143999309-143999346;144033152-144033320;144033152-144033320;144033152-144033473;144070064-144070202;144070121-144070202;144070121-144070202;144074890-144075049;144074890-144075049;144074890-144075275;144076441-144076636…	17846	11240	18	23	10	36	12	9	8	48	0.25
ENSG00000177432.8_1	NAP1L5	4	89617063	89618980	ENSE00001244607.9_1	89617063-89618980	1918	1918	28	45	23	0	11	1	0	11	1
ENSG00000101049.17_1	SGK2	20	42187607	42216877	ENSE00001459552.1_1;ENSE00001459462.2_1;ENSE00003835993.1_1;ENSE00001845794.1_1;ENSE00003834542.1_1;ENSE00003840796.1_1;ENSE00003724057.1_1;ENSE00001459551.1_1;ENSE00003741663.1_1;ENSE00002220418.2_1;ENSE00001593463.2_1;ENSE00001386687.3_1;ENSE00001643891.1_1;ENSE00003749404.1_1;ENSE00003583106.1_1;ENSE00003664608.1_1;ENSE00003727544.1_1;ENSE00000662177.1_1;ENSE00003753751.1_1;ENSE00000662178.1_1…	42187607-42187799;42187666-42187799;42187672-42187799;42187681-42187799;42187705-42187799;42187715-42187799;42193425-42193926;42193681-42193926;42193754-42193926;42193824-42193926;42193876-42193926;42194736-42195171;42194955-42195010;42195112-42195165;42195112-42195171;42195112-42195171;42195112-42195171;42195707-42195757;42195707-42195757;42196304-42196362;42196304-42196362;42196555-42196603;421…	10867	5156	4	1	82	10	11	0	0	21	0.52381
ENSG00000131620.17_1	ANO1	11	69924407	70035634	ENSE00002183067.1_1;ENSE00002172695.1_1;ENSE00001314057.4_1;ENSE00002191171.1_1;ENSE00003595082.1_1;ENSE00003646857.1_1;ENSE00002449881.1_1;ENSE00002156037.1_1;ENSE00002464828.1_1;ENSE00002166702.1_1;ENSE00003484117.1_1;ENSE00003586997.1_1;ENSE00002200546.1_1;ENSE00003539674.1_1;ENSE00003510321.1_1;ENSE00002185268.1_1;ENSE00002153591.1_1;ENSE00003645458.1_1;ENSE00003544152.1_1;ENSE00001235944.1_1…	69924407-69924820;69924678-69924820;69931519-69931648;69931527-69931776;69933857-69934190;69933857-69934190;69949171-69949270;69949202-69949270;69950104-69950256;69950234-69950256;69951839-69951894;69951839-69951894;69954290-69954510;69954458-69954510;69954458-69954510;69957231-69957297;69957812-69957867;69957812-69957868;69957812-69957868;69962563-69962605;69962563-69962685;69970455-69970520;699…	10526	6051	1	41	29	20	11	6	1	31	0.354839
ENSG00000087460.29_1	GNAS	20	57414772	57486247	ENSE00001168769.4_1;ENSE00001522657.1_1;ENSE00003864499.1_1;ENSE00003919689.1_1;ENSE00003902810.1_1;ENSE00001827304.1_1;ENSE00001872524.1_1;ENSE00001848144.1_1;ENSE00001833203.1_1;ENSE00001852438.1_1;ENSE00003881888.1_1;ENSE00001839729.1_1;ENSE00001902119.1_1;ENSE00003612164.1_1;ENSE00003911728.1_1;ENSE00001168840.6_1;ENSE00003919716.1_1;ENSE00003920794.1_1;ENSE00001891625.2_1;ENSE00003802007.1_1…	57414772-57415941;57414802-57415941;57414837-57414995;57415161-57415941;57415898-57415941;57416397-57416930;57416539-57416930;57416672-57416930;57416676-57416930;57416698-57416930;57416708-57416930;57418379-57418456;57419084-57419129;57427768-57430388;57427770-57430388;57428315-57430388;57428317-57430388;57428317-57430388;57428320-57430388;57430608-57430699;57430608-57432246;57431201-57431268;574…	78380	22238	0	11	0	86	11	0	4	97	0.113402
ENSG00000105825.14_1	TFPI2	7	93514707	93520065	ENSE00000877340.9_1;ENSE00001736323.1_1;ENSE00003835741.1_1;ENSE00001781355.1_1;ENSE00000705482.1_1;ENSE00003831583.1_1;ENSE00003833479.1_1;ENSE00003834411.1_1;ENSE00003833886.1_1;ENSE00000705485.1_1;ENSE00001958013.1_1;ENSE00001694223.1_1;ENSE00003833730.1_1;ENSE00000705488.1_1;ENSE00003837560.1_1;ENSE00003832353.1_1;ENSE00001947846.1_1	93514707-93516208;93515745-93516208;93515782-93516208;93516572-93516667;93516572-93516743;93516686-93516743;93516692-93516743;93518328-93518535;93518346-93518532;93518346-93518535;93519229-93519631;93519448-93519482;93519448-93519598;93519448-93519631;93519902-93520059;93519902-93520065;93519902-93520065	4615	2449	5	64	20	7	10	2	0	17	0.588235
ENSG00000185513.17_1	L3MBTL1	20	42118081	42179594	ENSE00003838768.1_1;ENSE00001598747.1_1;ENSE00003837220.1_1;ENSE00003831405.1_1;ENSE00003832084.2_1;ENSE00001760431.1_1;ENSE00003839741.1_1;ENSE00001655380.1_1;ENSE00001608696.1_1;ENSE00003506953.1_1;ENSE00003481938.1_1;ENSE00003834961.1_1;ENSE00001459606.2_1;ENSE00003835458.2_1;ENSE00001835793.1_1;ENSE00003839120.1_1;ENSE00001939865.1_1;ENSE00002284948.1_1;ENSE00003835282.1_1;ENSE00003832397.1_1…	42118081-42118087;42136319-42136384;42136325-42136384;42136335-42136384;42136336-42136384;42136349-42136384;42136353-42136384;42142115-42142279;42142198-42142279;42142477-42142701;42142477-42142701;42142594-42142701;42143047-42143416;42143080-42143416;42143082-42143416;42143084-42143416;42143090-42143416;42143108-42143416;42143110-42143416;42143111-42143416;42143135-42143416;42143150-42143416;421…	55663	15569	4	42	37	6	9	10	1	15	0.6
ENSG00000101294.18_1	HM13	20	30102212	30165726	ENSE00003840891.1_1;ENSE00001018624.4_1;ENSE00003903968.1_1;ENSE00003839036.1_1;ENSE00001891223.1_1;ENSE00001929779.2_1;ENSE00001958712.1_1;ENSE00001469969.2_1;ENSE00003831780.1_1;ENSE00001845956.1_1;ENSE00003647732.1_1;ENSE00003684069.1_1;ENSE00001940713.1_1;ENSE00001390560.1_1;ENSE00001839325.1_1;ENSE00001880485.2_1;ENSE00001876090.2_1;ENSE00001857169.1_1;ENSE00001916861.1_1;ENSE00003591033.1_1…	30102212-30102537;30102230-30102537;30102244-30102537;30102257-30102537;30102259-30102537;30102300-30102537;30102304-30102537;30102323-30102537;30102354-30102537;30102423-30102537;30115286-30115385;30115286-30115385;30115724-30115853;30125981-30126064;30125981-30126162;30125981-30126357;30125981-30129536;30125985-30126064;30125997-30126064;30132749-30132838;30132749-30132838;30132830-30132838;301…	20891	8784	1	58	0	41	8	0	15	49	0.163265
ENSG00000132437.18_1	DDC	7	50526133	50633102	ENSE00001825694.1_1;ENSE00003721452.1_1;ENSE00001739370.1_1;ENSE00001931857.1_1;ENSE00001733465.1_1;ENSE00001915499.1_1;ENSE00001948200.1_1;ENSE00003583903.1_1;ENSE00003619420.1_1;ENSE00003503203.1_1;ENSE00003581586.1_1;ENSE00003476823.1_1;ENSE00003649558.1_1;ENSE00003551837.1_1;ENSE00003503143.1_1;ENSE00003664488.1_1;ENSE00003481208.1_1;ENSE00001814545.1_1;ENSE00001487100.3_1;ENSE00003514821.1_1…	50526133-50526541;50526135-50526541;50526137-50526541;50526139-50526541;50526174-50526541;50526267-50526541;50527337-50527382;50530910-50531129;50530910-50531129;50534911-50535013;50534911-50535013;50537770-50537869;50537770-50537869;50544321-50544341;50544321-50544341;50547484-50547561;50547484-50547561;50547484-50547661;50560344-50560703;50563047-50563115;50563047-50563115;50566845-50566940;505…	6676	3104	6	39	52	4	7	0	2	11	0.636364
ENSG00000183628.14_1	DGCR6	22	18893540	18901751	ENSE00001636811.1_1;ENSE00001782347.2_1;ENSE00001593918.2_1;ENSE00001759157.1_1;ENSE00003703577.1_1;ENSE00001666897.1_1;ENSE00003530026.1_1;ENSE00003611901.1_1;ENSE00003619303.1_1;ENSE00001619593.1_1;ENSE00003709542.1_1;ENSE00001922156.1_1;ENSE00001661865.1_1;ENSE00001792030.1_1;ENSE00003690027.1_1;ENSE00003522527.1_1;ENSE00003514347.1_1;ENSE00003667348.1_1;ENSE00001939454.1_1;ENSE00001617179.1_1…	18893540-18893627;18893832-18893997;18893837-18893980;18893863-18893997;18893865-18893997;18893867-18893997;18894077-18894238;18894077-18894238;18894077-18894238;18894077-18894599;18894077-18895782;18894293-18894599;18896175-18896206;18897492-18897611;18897684-18897785;18897684-18897785;18897684-18897785;18897684-18897785;18897684-18897902;18897691-18897785;18898400-18898541;18898400-18898541;188…	10002	5173	14	40	7	36	7	4	1	43	0.162791
ENSG00000130816.17_1	DNMT1	19	10244017	10341962	ENSE00003908674.1_1;ENSE00002931354.1_1;ENSE00003473973.1_1;ENSE00003559029.1_1;ENSE00002816412.1_1;ENSE00003908063.1_1;ENSE00003905880.1_1;ENSE00003908478.1_1;ENSE00003907057.1_1;ENSE00003905404.1_1;ENSE00002839439.1_1;ENSE00003908751.1_1;ENSE00003908241.1_1;ENSE00003908959.1_1;ENSE00003905989.1_1;ENSE00003666942.1_1;ENSE00003606425.1_1;ENSE00003906297.1_1;ENSE00003904373.1_1;ENSE00002957530.1_1…	10244017-10244377;10244020-10244377;10244021-10244377;10244021-10244377;10244026-10244377;10244032-10244377;10244032-10244377;10244033-10244377;10244035-10246528;10244035-10246528;10244042-10244377;10244045-10244377;10244045-10244983;10244069-10244377;10244099-10244983;10244892-10244983;10244892-10244983;10244892-10245237;10245920-10246528;10246114-10246193;10246114-10246528;10246411-10246528;102…	45270	15422	13	21	0	67	7	0	7	74	0.0945946
ENSG00000184937.16_1	WT1	11	32409320	32457110	ENSE00003530697.1_1;ENSE00003589791.1_1;ENSE00001814589.1_1;ENSE00001719795.1_1;ENSE00003841755.1_1;ENSE00003842734.1_1;ENSE00003843390.1_1;ENSE00003847324.1_1;ENSE00003842912.1_1;ENSE00003841203.1_1;ENSE00003846252.1_1;ENSE00003848688.1_1;ENSE00002291184.1_1;ENSE00002175903.1_1;ENSE00003842823.1_1;ENSE00003806677.1_1;ENSE00003848481.1_1;ENSE00003584847.1_1;ENSE00003601038.1_1;ENSE00003844206.1_1…	32409320-32410725;32409320-32410725;32409323-32410725;32409329-32410725;32409447-32410725;32409568-32410725;32409675-32410725;32409675-32410725;32409676-32410725;32409677-32410725;32409706-32410725;32409857-32410725;32410224-32410725;32410587-32410725;32410602-32410725;32410603-32410725;32410637-32410725;32413517-32413610;32413517-32413610;32413517-32413610;32413517-32413627;32413517-32414774;324…	28026	8146	6	43	43	8	6	2	1	14	0.428571
ENSG00000198300.14_1	PEG3	19	57321444	57352096	ENSE00003139049.2_1;ENSE00003845431.1_1;ENSE00003212818.1_1;ENSE00003832794.1_1;ENSE00003838228.1_1;ENSE00003838330.1_1;ENSE00003831468.1_1;ENSE00003145040.1_1;ENSE00003840755.1_1;ENSE00003837719.1_1;ENSE00003838373.1_1;ENSE00003131962.1_1;ENSE00002991790.1_1;ENSE00003202445.1_1;ENSE00003831568.1_1;ENSE00003058272.1_1;ENSE00001405753.1_1;ENSE00003524432.1_1;ENSE00003617271.1_1;ENSE00003622994.1_1…	57321444-57328947;57321449-57328947;57321458-57321525;57321469-57328947;57321488-57328947;57321554-57328947;57322285-57328947;57322400-57322651;57322448-57328947;57323525-57329206;57324186-57328947;57324515-57328947;57325042-57328947;57325045-57328947;57325755-57328947;57328157-57328947;57329113-57329203;57329113-57329206;57329967-57330070;57333018-57333122;57334120-57334204;57334957-57335047;573…	81983	9783	5	25	73	0	5	0	0	5	1
ENSG00000145945.7_1	FAM50B	6	3849606	3851554	ENSE00003839986.1_1;ENSE00001484408.2_1;ENSE00001484400.3_1	3849606-3849720;3849619-3851554;3850022-3851551	3581	1949	19	81	3	1	4	0	1	5	0.8
ENSG00000182636.8_1	NDN	15	23930546	23932452	ENSE00003831752.2_1	23930546-23932452	1907	1907	15	59	28	1	4	1	0	5	0.8
ENSG00000128510.12_1	CPA4	7	129932973	129964020	ENSE00002272644.1_1;ENSE00003486175.1_1;ENSE00003471354.1_1;ENSE00003512332.1_1;ENSE00003475670.1_1;ENSE00001853139.1_1;ENSE00003613971.1_1;ENSE00003666687.1_1;ENSE00003492230.1_1;ENSE00003523108.1_1;ENSE00001840329.1_1;ENSE00001897575.1_1;ENSE00003505102.1_1;ENSE00003506760.1_1;ENSE00003462497.1_1;ENSE00002529263.1_1;ENSE00001848723.1_1;ENSE00003573373.1_1;ENSE00003570197.1_1;ENSE00001877607.1_1…	129932973-129933088;129933000-129933088;129933000-129933088;129933002-129933088;129933002-129933088;129933118-129933355;129938585-129938667;129938585-129938667;129939109-129939244;129939109-129939244;129939109-129939494;129939548-129939607;129940655-129940754;129940655-129940754;129940655-129940754;129944317-129944332;129944317-129944406;129944317-129944419;129944317-129944419;129944317-129944483…	6435	3971	11	36	21	25	4	11	4	29	0.137931
ENSG00000139194.8_1	RBP5	12	7268331	7281485	ENSE00003722788.2_1;ENSE00001328243.7_1;ENSE00003849307.1_1;ENSE00002216782.1_1;ENSE00003636441.1_1;ENSE00003588563.1_1;ENSE00002319318.1_1;ENSE00002309442.1_1;ENSE00000937011.1_1;ENSE00002216562.1_1;ENSE00002242554.1_1;ENSE00003846583.1_1;ENSE00002293765.1_1;ENSE00001293625.2_1;ENSE00002287871.2_1	7268331-7269903;7276281-7276770;7276633-7276770;7276662-7276770;7277224-7277326;7277224-7277326;7280094-7280308;7280145-7280308;7280835-7281014;7280835-7281027;7280835-7281157;7280835-7281485;7281298-7281458;7281298-7281469;7281298-7281485	4763	3032	7	36	17	29	4	15	0	33	0.121212
ENSG00000114062.22_1	UBE3A	15	25578874	25684198	ENSE00002454147.3_1;ENSE00003796199.1_1;ENSE00003762904.1_1;ENSE00002630044.1_1;ENSE00003762031.1_1;ENSE00003774531.1_1;ENSE00000000312.3_1;ENSE00003903652.1_1;ENSE00000815073.1_1;ENSE00003794654.1_1;ENSE00003792455.1_1;ENSE00003481858.2_1;ENSE00000815075.1_1;ENSE00003903356.1_1;ENSE00003773185.1_1;ENSE00000815076.1_1;ENSE00003774031.1_1;ENSE00003768299.1_1;ENSE00000778627.1_1;ENSE00003761830.1_1…	25578874-25584404;25578874-25585375;25582393-25584404;25584252-25584404;25584268-25584404;25584282-25584404;25584283-25584404;25585229-25585375;25585231-25585375;25585231-25585375;25591126-25591178;25597428-25599573;25599499-25599573;25599499-25599573;25599553-25599573;25599674-25599830;25599674-25599830;25601038-25601129;25601038-25601203;25601038-25601203;25601837-25601912;25601837-25602043;256…	42760	19053	15	36	0	53	4	0	18	57	0.0701754
ENSG00000166619.15_1	BLCAP	20	36120873	36156333	ENSE00001621762.1_1;ENSE00001644301.1_1;ENSE00001612268.1_1;ENSE00001751110.1_1;ENSE00003712891.1_1;ENSE00001949657.1_1;ENSE00001835377.1_1;ENSE00001621787.1_1;ENSE00001527437.1_1;ENSE00001658220.2_1;ENSE00001527428.1_1;ENSE00001527423.1_1;ENSE00001527417.1_1;ENSE00001763004.1_1;ENSE00001738542.1_1;ENSE00001596999.1_1;ENSE00001699215.1_1;ENSE00001460797.2_1;ENSE00001527425.1_1;ENSE00001699374.1_1…	36120873-36121351;36120935-36121351;36123986-36124094;36123986-36124164;36128294-36132377;36130815-36130956;36137505-36137614;36137505-36137633;36145818-36147752;36145819-36147752;36147217-36147752;36147254-36147752;36147294-36147752;36147313-36147752;36147341-36147752;36147390-36147752;36147555-36147752;36147633-36147752;36148637-36148705;36148839-36148991;36149720-36149811;36149720-36149853;361…	14182	7880	3	42	0	58	4	1	33	62	0.0645161
ENSG00000273173.5_1	SNURF	15	25200132	25222997	ENSE00002732583.1_1;ENSE00002723393.1_1;ENSE00001708238.1_1;ENSE00003703991.1_1;ENSE00003707887.1_1;ENSE00002725177.1_1;ENSE00001530981.2_1;ENSE00003627460.1_1;ENSE00003639765.1_1;ENSE00003677873.1_1;ENSE00002715630.1_1	25200132-25200209;25200150-25200209;25200160-25200209;25207260-25207356;25213078-25213229;25213078-25213555;25213941-25213976;25220504-25220656;25221451-25221563;25222023-25222176;25222924-25222997	1445	1183	15	90	0	0	3	0	0	3	1
ENSG00000058335.16_1	RASGRF1	15	79252247	79383122	ENSE00003900469.1_1;ENSE00001912733.1_1;ENSE00002550605.1_1;ENSE00000942887.1_1;ENSE00002549848.1_1;ENSE00003604835.1_1;ENSE00003550096.1_1;ENSE00002548917.1_1;ENSE00002538353.1_1;ENSE00003754995.1_1;ENSE00002574200.1_1;ENSE00003672253.1_1;ENSE00003495439.1_1;ENSE00002547522.1_1;ENSE00003460027.1_1;ENSE00003685152.1_1;ENSE00002569126.1_1;ENSE00003591163.1_1;ENSE00003516393.1_1;ENSE00003574051.1_1…	79252247-79254578;79252288-79254578;79254283-79254578;79264207-79264276;79264244-79264276;79265644-79265762;79265644-79265762;79270721-79271544;79271269-79271467;79272487-79274008;79272766-79273041;79272961-79273041;79272961-79273041;79272998-79273041;79277348-79277546;79277348-79277546;79277348-79277652;79282530-79282615;79282530-79282615;79284032-79284136;79284032-79284136;79284053-79284136;792…	18171	10008	9	34	48	1	3	13	0	4	0.75
ENSG00000180176.15_1	TH	11	2185158	2193045	ENSE00003901440.1_1;ENSE00001607448.1_1;ENSE00001720553.1_1;ENSE00003550033.1_1;ENSE00003522708.1_1;ENSE00001850378.1_1;ENSE00003529643.1_1;ENSE00003483810.1_1;ENSE00001878270.1_1;ENSE00003545349.1_1;ENSE00003459897.1_1;ENSE00001606140.1_1;ENSE00003596261.1_1;ENSE00003560200.1_1;ENSE00003461938.1_1;ENSE00003662445.1_1;ENSE00003672999.1_1;ENSE00001941626.1_1;ENSE00003590896.1_1;ENSE00003527173.1_1…	2185158-2185622;2186461-2186595;2186523-2186595;2186897-2186993;2186897-2186993;2186901-2186993;2186908-2186993;2186908-2186993;2187082-2187779;2187231-2187288;2187231-2187288;2187236-2187288;2187709-2187779;2187709-2187779;2187862-2187998;2187862-2187998;2187862-2187998;2187862-2188004;2188116-2188262;2188116-2188262;2188116-2188506;2188123-2188262;2188664-2188715;2188664-2188715;2188664-2188746…	5835	3193	14	31	55	2	3	3	0	5	0.6
ENSG00000179455.10_1	MKRN3	15	23810820	23875222	ENSE00003904384.1_1;ENSE00001272708.8_1;ENSE00002580369.2_1;ENSE00002612792.1_1;ENSE00003835430.1_1;ENSE00002612204.1_1;ENSE00003834003.1_1;ENSE00003909123.1_1;ENSE00002590431.1_1;ENSE00003906763.1_1;ENSE00003547202.1_1;ENSE00003600678.1_1;ENSE00003471472.1_1;ENSE00003905707.1_1;ENSE00003562396.1_1;ENSE00003904312.1_1;ENSE00003617567.2_1;ENSE00002607563.1_1;ENSE00003906770.1_1;ENSE00003838332.1_1…	23810820-23811234;23810820-23813191;23810821-23811234;23810824-23810980;23810826-23810980;23810863-23811234;23810879-23811234;23810929-23811856;23811603-23811856;23811608-23811856;23811954-23812131;23811954-23812131;23811954-23812131;23811954-23813121;23820492-23820629;23820492-23821682;23820492-23821993;23855770-23856711;23872912-23873586;23872912-23873681;23872912-23874925;23872912-23874988;238…	18994	7127	15	53	27	7	3	3	0	10	0.3
ENSG00000078900.15_1	TP73	1	3569079	3652765	ENSE00003848342.1_1;ENSE00001910421.1_1;ENSE00001037104.2_1;ENSE00000868857.1_1;ENSE00003607772.1_1;ENSE00000358575.1_1;ENSE00001476950.1_1;ENSE00003614123.1_1;ENSE00003596590.1_1;ENSE00002268472.1_1;ENSE00003496607.1_1;ENSE00003556968.1_1;ENSE00003471188.1_1;ENSE00003665481.1_1;ENSE00003670865.1_1;ENSE00003588208.1_1;ENSE00003526787.1_1;ENSE00003635987.1_1;ENSE00003646577.1_1;ENSE00003514235.1_1…	3569079-3569205;3569083-3569205;3569128-3569205;3598896-3598994;3598929-3598994;3599623-3599744;3607235-3607508;3607270-3607508;3614609-3614715;3614621-3614715;3624112-3624355;3624112-3624355;3624112-3624355;3624112-3625098;3638584-3638771;3638584-3638771;3639917-3640033;3639917-3640033;3643678-3643788;3643678-3643788;3644041-3644334;3644191-3644334;3644191-3644334;3644692-3644781;3644692-3644781…	18933	6783	20	26	27	17	3	15	1	20	0.15
ENSG00000204186.10_1	ZDBF2	2	207139386	207179151	ENSE00001463483.3_1;ENSE00003832229.1_1;ENSE00003834086.1_1;ENSE00003837266.1_1;ENSE00003835038.1_1;ENSE00003840871.1_1;ENSE00003839352.1_1;ENSE00001463482.1_1;ENSE00003838579.1_1;ENSE00003831386.1_1;ENSE00001463481.1_1;ENSE00003840163.1_1;ENSE00003838986.1_1;ENSE00003725617.1_1;ENSE00001463480.1_1;ENSE00003833827.1_1;ENSE00003832896.1_1;ENSE00003834902.1_1;ENSE00003836846.1_1;ENSE00003835827.1_1…	207139386-207139670;207139412-207139670;207139716-207139904;207139733-207139803;207139733-207139904;207139767-207139904;207140437-207140715;207144263-207144316;207144283-207144316;207145273-207145317;207146524-207146633;207156734-207156840;207156737-207156840;207156786-207156840;207161969-207162097;207161969-207162097;207162056-207162097;207169440-207170582;207169440-207171599;207169440-207171599…	55561	10910	7	35	37	17	3	9	2	20	0.15
ENSG00000149054.16_1	ZNF215	11	6947634	7022235	ENSE00002179411.1_1;ENSE00001036852.1_1;ENSE00003796824.1_1;ENSE00003841747.1_1;ENSE00003798845.1_1;ENSE00002189571.1_1;ENSE00002182369.1_1;ENSE00001036864.1_1;ENSE00003484544.1_1;ENSE00003566905.1_1;ENSE00002188510.1_1;ENSE00003623380.1_1;ENSE00003584493.1_1;ENSE00001102437.1_1;ENSE00002196174.1_1;ENSE00003672108.1_1;ENSE00003672971.1_1;ENSE00003795134.1_1;ENSE00003618073.1_1;ENSE00003523227.1_1…	6947634-6947916;6947653-6947916;6947654-6948092;6947656-6947916;6947657-6947959;6947693-6947916;6947752-6947959;6948892-6949038;6953324-6953903;6953324-6953903;6953416-6953903;6962801-6962884;6962801-6962884;6964313-6964446;6964420-6964446;6964776-6964872;6964776-6964872;6964776-6964872;6976920-6977013;6976920-6977013;6976920-6977013;6976920-6977336;6976920-6977341;6976920-6979079;6976920-6979278…	12735	5978	9	18	37	24	3	17	1	27	0.111111
ENSG00000185559.16_1	DLK1	14	101192041	101204561	ENSE00002444405.1_1;ENSE00002444247.1_1;ENSE00003837497.1_1;ENSE00002275800.2_1;ENSE00002500602.1_1;ENSE00002485078.1_1;ENSE00002453188.1_1;ENSE00001320288.1_1;ENSE00002512759.1_1;ENSE00001300094.1_1;ENSE00002513802.1_1;ENSE00002514631.1_1;ENSE00001315826.1_1;ENSE00001513358.1_1;ENSE00002436630.2_1;ENSE00001368508.4_1	101192041-101192170;101192870-101192932;101193228-101193472;101193229-101193472;101193245-101193472;101193332-101193472;101193366-101193472;101194732-101194796;101194732-101195027;101195272-101195403;101195272-101195571;101198378-101198407;101198378-101198520;101200485-101200765;101200485-101204561;101200984-101201464	6963	5254	11	54	40	0	2	1	0	2	1
ENSG00000099869.8_1	IGF2-AS	11	2161730	2169896	ENSE00001614381.1_1;ENSE00001926448.1_1;ENSE00001957222.1_1;ENSE00001488413.1_1;ENSE00001730628.2_1;ENSE00001630510.1_1;ENSE00001755793.3_1;ENSE00001287225.3_1	2161730-2162177;2161746-2162177;2161873-2162177;2167474-2167757;2167474-2169037;2167585-2167757;2168547-2169569;2168547-2169896	5579	2871	14	32	59	0	2	1	0	2	1
ENSG00000156076.10_1	WIF1	12	65444405	65515085	ENSE00001297515.5_1;ENSE00002317641.1_1;ENSE00001024351.1_1;ENSE00001024346.1_1;ENSE00002317772.1_1;ENSE00001313446.1_1;ENSE00002249201.1_1;ENSE00001292676.1_1;ENSE00001305730.1_1;ENSE00002227857.1_1;ENSE00001297646.1_1;ENSE00001309501.1_1;ENSE00001291687.1_1;ENSE00002290736.1_1;ENSE00001313678.5_1	65444405-65445250;65445086-65445250;65448897-65448993;65449810-65449906;65449852-65449906;65456260-65456356;65460420-65460439;65460420-65460516;65461474-65461570;65461522-65461570;65462543-65462684;65471525-65471634;65514196-65514336;65514196-65514466;65514823-65515085	2547	2117	4	72	30	0	2	0	0	2	1
ENSG00000248492.1_1	ZFAT-AS1	8	135610313	135612932	ENSE00002029143.1_1;ENSE00002072988.1_1	135610313-135610818;135612498-135612932	941	941	6	47	22	0	2	31	0	2	1
ENSG00000129757.15_1	CDKN1C	11	2904442	2907005	ENSE00003563939.2_1;ENSE00001771741.2_1;ENSE00003646989.2_1;ENSE00003921343.1_1;ENSE00001820727.3_1;ENSE00001884983.1_1;ENSE00003687341.1_1;ENSE00003634161.1_1;ENSE00003922159.1_1;ENSE00001886283.2_1;ENSE00001486025.3_1;ENSE00001691292.3_1;ENSE00001593098.3_1;ENSE00001486036.1_1;ENSE00003829351.1_1;ENSE00001486037.1_1;ENSE00001781969.3_1	2904442-2905140;2904447-2905145;2904469-2905145;2904845-2905145;2904861-2905140;2904904-2905145;2905228-2905364;2905228-2905364;2905228-2905364;2905228-2905931;2905899-2906696;2905899-2906995;2905899-2907001;2906431-2906696;2906863-2906958;2906863-2906979;2906863-2907005	7633	2482	14	87	4	1	2	0	0	3	0.666667
ENSG00000269699.6_1	ZIM2	19	57285914	57352097	ENSE00003029464.2_1;ENSE00003766402.1_1;ENSE00003563472.1_1;ENSE00003520976.1_1;ENSE00003832076.1_1;ENSE00003077291.1_1;ENSE00003541686.1_1;ENSE00003502287.1_1;ENSE00003620174.1_1;ENSE00003546698.1_1;ENSE00003217011.1_1;ENSE00003095793.1_1;ENSE00001387185.1_1;ENSE00003471250.1_1;ENSE00003678298.1_1;ENSE00003686885.1_1;ENSE00003100231.1_1;ENSE00003535625.1_1;ENSE00003643118.1_1;ENSE00003108974.1_1…	57285914-57286897;57285929-57286897;57285961-57286897;57285961-57286897;57285993-57286897;57286746-57286897;57290744-57290840;57290744-57290840;57293320-57293489;57293320-57293489;57293320-57293634;57293767-57293839;57301239-57301319;57329113-57329206;57329967-57330070;57333018-57333122;57333864-57334204;57334120-57334204;57334957-57335047;57335629-57335682;57335629-57335795;57335629-57335882;573…	8460	3080	5	34	65	1	2	1	0	3	0.666667
ENSG00000169427.8_1	KCNK9	8	140613080	140716352	ENSE00002137545.1_1;ENSE00002105030.1_1;ENSE00003834804.1_1;ENSE00002138454.1_1;ENSE00003838582.1_1;ENSE00002104767.1_1;ENSE00002117931.1_1;ENSE00002097409.1_1;ENSE00001202170.3_1;ENSE00002129960.1_1;ENSE00002094330.2_1;ENSE00003836170.1_1;ENSE00003835139.1_1;ENSE00003837467.1_1;ENSE00003829950.1_1;ENSE00002113461.2_1;ENSE00003841032.1_1;ENSE00003838189.1_1;ENSE00003836756.1_1;ENSE00003840762.1_1…	140613080-140613844;140613081-140613844;140613087-140613844;140613320-140613844;140613339-140613844;140614255-140614307;140623579-140624917;140624568-140624917;140624803-140624917;140628056-140628290;140628628-140631342;140629363-140631342;140629401-140631342;140629448-140631342;140630500-140631342;140630500-140631342;140645960-140646104;140650265-140650296;140666486-140666573;140666486-140666593…	19073	6793	7	54	41	2	2	2	1	4	0.5
ENSG00000206190.12_1	ATP10A	15	25922417	26110331	ENSE00003634563.2_1;ENSE00003540380.1_1;ENSE00003897413.1_1;ENSE00003897945.1_1;ENSE00003897130.1_1;ENSE00003896570.1_1;ENSE00003553606.1_1;ENSE00003541520.1_1;ENSE00003897382.1_1;ENSE00003551054.1_1;ENSE00003610809.1_1;ENSE00003542861.1_1;ENSE00003676107.1_1;ENSE00003539032.1_1;ENSE00003467587.1_1;ENSE00002481112.2_1;ENSE00002503558.1_1;ENSE00003574514.1_1;ENSE00003550026.1_1;ENSE00002514538.1_1…	25922417-25925121;25922419-25925121;25923882-25925121;25924049-25925121;25924269-25925121;25924525-25925121;25925267-25925455;25925267-25925455;25925275-25925455;25925956-25926061;25925956-25926061;25926140-25926221;25926140-25926221;25928432-25928633;25928432-25928633;25928432-25929716;25928593-25928633;25932849-25932975;25932849-25932975;25932849-25933143;25936861-25936938;25936861-25936938;259…	43246	20707	15	19	65	5	2	2	0	7	0.285714
ENSG00000118495.20_1	PLAGL1	6	144261436	144385736	ENSE00001413661.2_1;ENSE00003733618.1_1;ENSE00003538726.1_1;ENSE00003520511.1_1;ENSE00003836939.1_1;ENSE00001445055.1_1;ENSE00003774221.1_1;ENSE00003832168.1_1;ENSE00003839918.1_1;ENSE00001445053.1_1;ENSE00001780487.2_1;ENSE00003833400.1_1;ENSE00003761752.1_1;ENSE00003771175.1_1;ENSE00003763891.1_1;ENSE00003767142.1_1;ENSE00003733443.1_1;ENSE00003763017.1_1;ENSE00003765892.1_1;ENSE00002238577.1_1…	144261436-144263800;144261438-144263525;144261438-144263800;144261438-144263800;144261471-144263800;144261474-144263800;144261882-144263800;144261934-144263800;144262048-144263800;144262420-144263800;144262560-144263800;144263433-144263800;144263489-144263800;144263556-144263800;144263572-144263800;144263576-144263800;144263643-144263800;144263760-144263800;144263760-144263800;144269121-144269597…	38297	8742	18	73	6	8	2	1	5	10	0.2
ENSG00000053918.18_1	KCNQ1	11	2465913	2870335	ENSE00002170581.1_1;ENSE00001339597.3_1;ENSE00001605905.1_1;ENSE00002200291.1_1;ENSE00003817503.1_1;ENSE00002195346.2_1;ENSE00002166340.1_1;ENSE00003583484.1_1;ENSE00003630183.1_1;ENSE00002147959.1_1;ENSE00001735725.1_1;ENSE00002145989.1_1;ENSE00001297564.3_1;ENSE00001315757.2_1;ENSE00001296137.2_1;ENSE00001871662.2_1;ENSE00001324964.2_1;ENSE00000988678.2_1;ENSE00000988679.2_1;ENSE00000988680.2_1…	2465913-2465938;2466237-2466714;2466551-2466714;2466612-2466714;2466682-2466714;2482670-2482944;2483116-2483207;2542708-2542800;2542708-2542800;2549157-2549203;2549157-2549206;2549157-2549248;2591857-2591984;2592554-2592633;2593242-2593339;2594075-2594136;2594075-2594216;2604664-2604775;2606441-2606537;2608799-2608922;2609942-2610084;2683190-2683311;2790073-2790149;2797189-2797284;2798215-2798262…	6748	4442	14	40	27	12	2	13	3	14	0.142857
ENSG00000146477.6_1	SLC22A3	6	160769409	160873609	ENSE00001887130.2_1;ENSE00000976037.1_1;ENSE00000976038.1_1;ENSE00000976039.1_1;ENSE00000976040.1_1;ENSE00000976041.1_1;ENSE00000976042.1_1;ENSE00000976043.1_1;ENSE00000976044.1_1;ENSE00000976045.1_1;ENSE00001443061.3_1	160769409-160769880;160819010-160819114;160828072-160828227;160829784-160829953;160831760-160831878;160857811-160857909;160858028-160858243;160863792-160863901;160864661-160864774;160868750-160868850;160872027-160873609	3245	3245	19	34	35	14	2	4	3	16	0.125
ENSG00000242265.6_1	PEG10	7	94285636	94299007	ENSE00001899933.1_1;ENSE00001948902.1_1;ENSE00001845612.1_1;ENSE00003742616.1_1;ENSE00003752779.1_1;ENSE00003738241.1_1;ENSE00001882092.1_1;ENSE00003729218.1_1;ENSE00003753895.1_1;ENSE00003747669.1_1;ENSE00001889866.1_1;ENSE00003738313.1_1;ENSE00001832566.1_1;ENSE00003713547.1_1;ENSE00003719296.1_1;ENSE00001904124.1_1;ENSE00001938487.1_1;ENSE00001889057.1_1	94285636-94285892;94285681-94285892;94285681-94285903;94285695-94285892;94285857-94285892;94290349-94290409;94292645-94292741;94292645-94292962;94292645-94293819;94292645-94293819;94292645-94295010;94292645-94299004;94292645-94299007;94293821-94295010;94293821-94299004;94294046-94294387;94298045-94298492;94298493-94298949	26462	6692	5	75	1	19	2	6	4	21	0.0952381
ENSG00000181649.8_1	PHLDA2	11	2949502	2950650	ENSE00001213822.2_1;ENSE00003818555.1_1	2949502-2949897;2950125-2950650	922	922	14	54	3	33	2	2	7	35	0.0571429
ENSG00000130844.19_1	ZNF331	19	54022780	54083523	ENSE00003834069.1_1;ENSE00003833211.1_1;ENSE00001292682.7_1;ENSE00002040659.1_1;ENSE00003839017.1_1;ENSE00003840375.1_1;ENSE00003840112.1_1;ENSE00003835867.1_1;ENSE00002031973.1_1;ENSE00002027472.1_1;ENSE00001323289.2_1;ENSE00003840974.1_1;ENSE00002036288.1_1;ENSE00003834868.1_1;ENSE00003834339.1_1;ENSE00003833121.1_1;ENSE00003841075.1_1;ENSE00003836132.1_1;ENSE00003835142.1_1;ENSE00003839086.1_1…	54022780-54022903;54024201-54025338;54024236-54025338;54024277-54025338;54024589-54025338;54024865-54025338;54025000-54025338;54025086-54025338;54025092-54025338;54025109-54025338;54025870-54025938;54026517-54026750;54026517-54026769;54035801-54036062;54035801-54036226;54036377-54036436;54037054-54037160;54038394-54038488;54039080-54039268;54039846-54039985;54040506-54041009;54040938-54041009;540…	25940	8708	6	32	17	39	2	12	18	41	0.0487805
ENSG00000066827.16_1	ZFAT	8	135490030	135725292	ENSE00002128386.1_1;ENSE00002100849.1_1;ENSE00003665707.1_1;ENSE00003540302.1_1;ENSE00003601450.1_1;ENSE00003644009.1_1;ENSE00002134230.1_1;ENSE00002091845.1_1;ENSE00003648504.1_1;ENSE00003619682.1_1;ENSE00002097909.1_1;ENSE00002134685.1_1;ENSE00002136994.1_1;ENSE00002093608.1_1;ENSE00003654732.1_1;ENSE00003571896.1_1;ENSE00002129091.1_1;ENSE00003471969.1_1;ENSE00003589478.1_1;ENSE00003626090.1_1…	135490030-135490964;135490034-135490944;135490034-135490964;135490034-135490964;135490267-135490964;135490267-135490964;135490464-135490964;135490635-135490964;135521861-135521992;135521861-135521992;135521943-135521992;135521951-135521992;135522304-135522425;135522938-135523325;135524717-135524844;135524717-135524844;135524816-135524844;135533125-135533244;135533125-135533244;135545076-135545215…	19580	8923	6	17	9	43	2	31	1	45	0.0444444
ENSG00000198825.15_1	INPP5F	10	121485553	121588659	ENSE00003835729.1_1;ENSE00003832478.1_1;ENSE00003840874.2_1;ENSE00003835360.1_1;ENSE00003832531.1_1;ENSE00003836629.1_1;ENSE00003838011.1_1;ENSE00003795502.1_1;ENSE00003839286.1_1;ENSE00003837947.1_1;ENSE00003835291.1_1;ENSE00003836863.1_1;ENSE00003836523.1_1;ENSE00003836801.1_1;ENSE00003833418.1_1;ENSE00003836991.1_1;ENSE00001763835.1_1;ENSE00003838608.1_1;ENSE00003834558.1_1;ENSE00003834545.1_1…	121485553-121485871;121485555-121485871;121485561-121485871;121485565-121485871;121485593-121485871;121485621-121485871;121485650-121485871;121485673-121485871;121485719-121485871;121485757-121485871;121485793-121485871;121485815-121485871;121486041-121486368;121486944-121486981;121510382-121510454;121510388-121510668;121510587-121510668;121510587-121510668;121510587-121510668;121510587-121510711…	39544	7505	13	41	2	44	2	6	1	46	0.0434783
ENSG00000110628.16_1	SLC22A18	11	2920950	2946476	ENSE00001203294.1_1;ENSE00003836270.2_1;ENSE00002161678.1_1;ENSE00001485524.1_1;ENSE00001869898.1_1;ENSE00001215087.1_1;ENSE00001828097.2_1;ENSE00003676608.1_1;ENSE00003550177.1_1;ENSE00003785782.1_1;ENSE00003550956.1_1;ENSE00001853937.1_1;ENSE00003504629.1_1;ENSE00003619033.1_1;ENSE00001852977.1_1;ENSE00001870138.1_1;ENSE00001923640.2_1;ENSE00001851923.1_1;ENSE00000890991.1_1;ENSE00001871029.1_1…	2920950-2921036;2923507-2923594;2923512-2923594;2923649-2923948;2924343-2924719;2924443-2924719;2924605-2924719;2929462-2929560;2929462-2929560;2930425-2930586;2930425-2930586;2930502-2930586;2930807-2930940;2930807-2930940;2930807-2931048;2937375-2937970;2937438-2937616;2937465-2937970;2937851-2937970;2937872-2937970;2937911-2937970;2938177-2938253;2939217-2939325;2939217-2939325;2940135-2940238…	8899	5247	14	19	4	54	2	15	5	56	0.0357143
ENSG00000122390.19_1	NAA60	16	3493648	3536953	ENSE00002655521.1_1;ENSE00002669442.1_1;ENSE00002679481.1_1;ENSE00002651062.1_1;ENSE00002649587.1_1;ENSE00002648422.2_1;ENSE00001787349.1_1;ENSE00002671555.1_1;ENSE00002669655.1_1;ENSE00002662168.1_1;ENSE00002668357.1_1;ENSE00003838137.1_1;ENSE00003831541.1_1;ENSE00003709067.2_1;ENSE00001563612.4_1;ENSE00002645871.1_1;ENSE00002654834.1_1;ENSE00002641686.1_1;ENSE00003599277.1_1;ENSE00003604790.1_1…	3493648-3493827;3493667-3493837;3493673-3493827;3493676-3493827;3493677-3493827;3493679-3493837;3493681-3493827;3493687-3493893;3493693-3493837;3493705-3493827;3493705-3493893;3493722-3493827;3493724-3493837;3493733-3493827;3493745-3493837;3493753-3493893;3493787-3493827;3497481-3497620;3498470-3498540;3498470-3498540;3498470-3498595;3498470-3498596;3498470-3498967;3498470-3499945;3499979-3500145…	31634	7363	13	36	0	57	2	0	0	59	0.0338983
ENSG00000162595.7_1	DIRAS3	1	68511568	68517314	ENSE00003814835.2_1;ENSE00001454045.1_1;ENSE00003822354.1_1;ENSE00001240404.3_1;ENSE00001240413.5_1;ENSE00001240418.5_1	68511568-68513045;68511644-68513045;68516230-68516310;68516230-68516481;68516566-68516680;68517107-68517314	3536	2053	12	94	1	0	1	0	0	1	1
ENSG00000235590.7_1	GNAS-AS1	20	57393973	57425958	ENSE00001708174.1_1;ENSE00003763410.1_1;ENSE00002997719.1_1;ENSE00003061825.1_1;ENSE00003764452.1_1;ENSE00001627230.2_1;ENSE00003763500.1_1;ENSE00001705034.2_1;ENSE00001701934.1_1;ENSE00001760223.1_1;ENSE00003103609.1_1;ENSE00001690307.1_1	57393973-57394310;57394132-57394310;57399081-57399128;57401079-57401192;57401790-57402011;57413779-57415899;57415059-57415230;57416991-57417284;57417487-57417600;57423933-57423972;57425584-57425933;57425584-57425958	4367	3666	0	62	44	0	1	1	0	1	1
ENSG00000102468.11_1	HTR2A	13	47405680	47471211	ENSE00003698734.2_1;ENSE00001242926.6_1;ENSE00000682325.1_1;ENSE00003904816.1_1;ENSE00003728796.1_1;ENSE00002268575.1_1;ENSE00003482627.3_1;ENSE00003510058.2_1	47405680-47409774;47405689-47409774;47466524-47466725;47466524-47466725;47469439-47469948;47469629-47470369;47470808-47471188;47470808-47471211	10621	5632	19	48	39	0	1	1	0	1	1
ENSG00000254647.7_1	INS	11	2181008	2182451	ENSE00003901829.1_1;ENSE00001623769.1_1;ENSE00002297109.1_1;ENSE00001488250.4_1;ENSE00003494357.1_1;ENSE00001725765.1_1;ENSE00001527959.1_1;ENSE00001488186.1_1;ENSE00001938789.2_1	2181008-2181227;2181012-2181102;2181081-2181191;2182014-2182201;2182014-2182218;2182014-2182388;2182014-2182434;2182371-2182451;2182397-2182439	1735	658	14	59	34	0	1	0	0	1	1
ENSG00000225746.13_1	MEG8	14	101361106	101505196	ENSE00002444815.1_1;ENSE00002511330.1_1;ENSE00003798492.1_1;ENSE00002474867.1_1;ENSE00003874657.1_1;ENSE00002456514.1_1;ENSE00002526638.1_1;ENSE00003862946.1_1;ENSE00002477623.1_1;ENSE00002473348.1_1;ENSE00002451676.1_1;ENSE00002532925.1_1;ENSE00002446973.1_1;ENSE00002461080.1_1;ENSE00002465632.1_1;ENSE00002479305.1_1;ENSE00002462743.1_1;ENSE00002491924.1_1;ENSE00002498086.1_1;ENSE00002494508.1_1…	101361106-101361376;101361225-101361376;101361300-101361376;101363929-101364069;101364258-101364390;101364285-101364390;101365293-101365422;101370916-101370985;101372380-101372500;101372434-101372500;101373272-101373305;101373272-101373343;101373272-101373438;101373272-101373469;101373379-101373469;101376569-101376641;101379720-101379858;101379768-101379858;101381008-101381309;101394435-101394952…	42971	27570	0	56	49	0	1	2	0	1	1
ENSG00000185823.5_1	NPAP1	15	24920921	24928540	ENSE00001317509.5_1	24920921-24928540	7620	7620	15	28	64	0	1	0	0	1	1
ENSG00000112499.13_1	SLC22A2	6	160592092	160698670	ENSE00001954292.1_1;ENSE00001443106.4_1;ENSE00001837296.1_1;ENSE00001830703.1_1;ENSE00001864360.1_1;ENSE00001922316.1_1;ENSE00003496007.1_1;ENSE00003529217.1_1;ENSE00003594582.1_1;ENSE00003544678.1_1;ENSE00003684689.1_1;ENSE00003632903.1_1;ENSE00003505971.1_1;ENSE00003652366.1_1;ENSE00001443099.1_1;ENSE00001943780.1_1;ENSE00003462164.1_1;ENSE00003537872.1_1;ENSE00003479468.1_1;ENSE00003691655.1_1…	160592092-160592469;160637786-160638530;160638045-160638530;160638484-160638530;160638925-160639090;160639231-160639316;160645736-160645836;160645736-160645836;160662505-160662618;160662505-160662618;160663325-160663434;160663325-160663434;160664603-160664818;160664603-160664818;160665216-160666577;160666470-160666573;160666470-160666577;160666470-160666577;160668215-160668330;160668215-160668330…	9022	6000	19	42	45	0	1	1	0	1	1
ENSG00000141946.1_1	ZIM3	19	57645463	57656570	ENSE00000951385.1_1;ENSE00000951384.1_1;ENSE00000951383.1_1;ENSE00001177825.1_1;ENSE00001177828.1_1	57645463-57647463;57648240-57648339;57649839-57649966;57653996-57654053;57656226-57656570	2632	2632	5	32	70	0	1	0	0	1	1
ENSG00000167981.7_1	ZNF597	16	3482413	3493504	ENSE00001118948.6_1;ENSE00001118947.1_1;ENSE00001118946.1_1;ENSE00001118949.8_1	3482413-3487538;3490806-3490933;3493120-3493206;3493359-3493504	5487	5487	13	47	45	0	1	2	0	1	1
ENSG00000187391.22_1	MAGI2	7	77646371	79082983	ENSE00003850706.1_1;ENSE00003728916.1_1;ENSE00001366055.4_1;ENSE00003768202.1_1;ENSE00003773953.1_1;ENSE00003795630.1_1;ENSE00003773033.1_1;ENSE00002112551.2_1;ENSE00003798746.1_1;ENSE00003794666.1_1;ENSE00003800021.1_1;ENSE00003792075.1_1;ENSE00003794200.1_1;ENSE00003800361.1_1;ENSE00003801066.1_1;ENSE00003795707.1_1;ENSE00003792281.1_1;ENSE00002106457.1_1;ENSE00003792680.1_1;ENSE00003794452.1_1…	77646371-77649293;77646373-77649293;77646392-77649293;77646397-77649293;77646397-77649293;77646408-77648532;77648333-77649293;77648349-77649293;77649218-77649293;77649240-77649293;77649277-77649293;77655384-77655421;77664249-77664333;77664506-77664524;77668875-77668948;77694890-77694968;77694890-77694972;77694890-77694979;77701874-77702287;77707375-77708402;77707699-77708402;77708263-77708290;777…	64080	34086	5	7	66	1	1	28	0	2	0.5
ENSG00000186297.12_1	GABRA5	15	27112057	27194355	ENSE00002479816.1_1;ENSE00002440125.2_1;ENSE00002458482.1_1;ENSE00002476348.1_1;ENSE00002245009.1_1;ENSE00002457879.1_1;ENSE00002456552.1_1;ENSE00002438967.1_1;ENSE00002485716.1_1;ENSE00002497701.1_1;ENSE00001387903.1_1;ENSE00002439039.1_1;ENSE00003566900.1_1;ENSE00003474676.1_1;ENSE00002533031.1_1;ENSE00002480803.1_1;ENSE00003631305.1_1;ENSE00003575015.1_1;ENSE00003688170.1_1;ENSE00001494280.2_1…	27112057-27112258;27112208-27112258;27112218-27112258;27112266-27112531;27112272-27112531;27112309-27112565;27112388-27112531;27112391-27112565;27112975-27113246;27113861-27113940;27113875-27113940;27114321-27114443;27114321-27114481;27114321-27114481;27122815-27122831;27125689-27126114;27125992-27126114;27125992-27126114;27125992-27126114;27128312-27128362;27128312-27128380;27128483-27128560;271…	7694	3621	15	45	44	2	1	1	0	3	0.333333
ENSG00000011465.18_1	DCN	12	91534260	91576994	ENSE00002386376.2_1;ENSE00001638273.1_1;ENSE00003899426.1_1;ENSE00002359441.1_1;ENSE00002333154.1_1;ENSE00002386279.1_1;ENSE00002411345.1_1;ENSE00002417171.1_1;ENSE00001732738.2_1;ENSE00002409311.1_1;ENSE00000843482.1_1;ENSE00003902519.1_1;ENSE00002349124.1_1;ENSE00000752998.1_1;ENSE00003903198.1_1;ENSE00000431371.1_1;ENSE00003903147.1_1;ENSE00003789264.1_1;ENSE00003902690.1_1;ENSE00002357117.1_1…	91534260-91540029;91539035-91540029;91539053-91540029;91539302-91539511;91539512-91540029;91539834-91540029;91539838-91539985;91539942-91540029;91540012-91540029;91544559-91545569;91545430-91545569;91545430-91545569;91546872-91546926;91546872-91546966;91546872-91546966;91550851-91550965;91550851-91550965;91552072-91552286;91552072-91552286;91552074-91552286;91552088-91552286;91552252-91552286;915…	19350	12956	6	89	9	3	1	0	0	4	0.25
ENSG00000166206.15_1	GABRB3	15	26788692	27184686	ENSE00001494300.2_1;ENSE00003717902.1_1;ENSE00002209380.2_1;ENSE00003799874.1_1;ENSE00003797657.1_1;ENSE00001945781.3_1;ENSE00003793217.1_1;ENSE00003793670.1_1;ENSE00001541917.2_1;ENSE00002484798.2_1;ENSE00002212115.1_1;ENSE00003770321.1_1;ENSE00003799565.1_1;ENSE00003798581.1_1;ENSE00003792170.1_1;ENSE00003648318.1_1;ENSE00003654528.1_1;ENSE00002439631.1_1;ENSE00002511915.1_1;ENSE00003642556.1_1…	26788692-26793281;26788695-26793281;26788698-26793281;26788811-26793281;26788990-26793281;26789931-26793281;26789944-26793281;26791590-26793281;26792335-26793281;26792400-26793281;26792779-26793281;26792939-26793281;26793205-26793281;26795217-26795261;26798529-26798667;26806078-26806323;26806078-26806323;26806215-26806323;26806269-26806323;26812727-26812880;26812727-26812880;26812811-26812880;268…	46365	13920	15	39	43	7	1	3	1	8	0.125
ENSG00000183671.12_1	GPR1	2	207040039	207082771	ENSE00001904753.1_1;ENSE00003743928.1_1;ENSE00001560530.2_1;ENSE00001608579.1_1;ENSE00001688350.1_1;ENSE00001737682.1_1;ENSE00001667880.1_1;ENSE00001685827.1_1;ENSE00001764579.1_1;ENSE00001733991.1_1;ENSE00001682006.1_1;ENSE00001740675.1_1;ENSE00001317104.5_1;ENSE00001562908.1_1;ENSE00001771774.1_1;ENSE00003750290.1_1;ENSE00001767484.1_1;ENSE00001789142.1_1;ENSE00001642285.1_1;ENSE00001709833.1_1…	207040039-207041999;207040043-207041999;207040903-207041999;207041289-207041999;207041436-207041999;207041559-207041999;207041723-207041999;207041750-207041999;207041914-207041999;207068617-207068672;207078030-207078095;207078030-207078145;207078030-207078149;207078030-207078162;207078271-207078349;207078271-207078352;207078271-207078468;207082086-207082337;207082532-207082624;207082532-207082627…	9092	2840	7	50	28	9	1	13	2	10	0.1
ENSG00000167244.21_1	IGF2	11	2150341	2162468	ENSE00001488587.1_1;ENSE00003843704.1_1;ENSE00002043860.1_1;ENSE00001360830.4_1;ENSE00001488495.1_1;ENSE00001625059.2_1;ENSE00003495975.1_1;ENSE00003271377.1_1;ENSE00003583447.1_1;ENSE00003625034.1_1;ENSE00001488501.1_1;ENSE00001488507.1_1;ENSE00001488494.3_1;ENSE00001293765.4_1;ENSE00001640131.2_1;ENSE00001673554.1_1;ENSE00001488498.1_1;ENSE00001762528.1_1	2150341-2154453;2150346-2154453;2153729-2154453;2153869-2154453;2153902-2154453;2153945-2154453;2154746-2154895;2154746-2154904;2156596-2156759;2156596-2156759;2158417-2158517;2158417-2158520;2158421-2158535;2159458-2160204;2159458-2160619;2161364-2161529;2162086-2162246;2162086-2162468	14168	6266	14	53	13	10	1	17	9	11	0.0909091
ENSG00000149289.11_1	ZC3H12C	11	109964117	110042566	ENSE00001551834.2_1;ENSE00001769019.2_1;ENSE00002183163.1_1;ENSE00001415154.2_1;ENSE00001619254.1_1;ENSE00001751316.1_1;ENSE00000989791.1_1;ENSE00002174733.1_1;ENSE00002200453.1_1;ENSE00001185235.2_1	109964117-109964158;110001728-110001831;110006578-110008139;110007387-110008139;110023643-110023783;110029980-110030215;110033997-110034104;110035065-110036659;110035065-110042564;110035065-110042566	19543	9695	16	31	8	36	1	16	14	37	0.027027
ENSG00000197081.16_1	IGF2R	6	160390113	160534539	ENSE00001375794.2_1;ENSE00001086779.1_1;ENSE00001086761.1_1;ENSE00001086760.1_1;ENSE00001086769.1_1;ENSE00001086768.1_1;ENSE00001086798.1_1;ENSE00003839709.1_1;ENSE00001086791.1_1;ENSE00001086849.1_1;ENSE00003837773.1_1;ENSE00001086784.1_1;ENSE00003837459.1_1;ENSE00001086790.1_1;ENSE00001086772.1_1;ENSE00001086774.1_1;ENSE00001086759.1_1;ENSE00003522992.1_1;ENSE00003906039.1_1;ENSE00003594053.1_1…	160390113-160390427;160412215-160412355;160430041-160430166;160431718-160431817;160445603-160445736;160448216-160448346;160450581-160450687;160453463-160453745;160453582-160453745;160453973-160454139;160453973-160454139;160455450-160455554;160455450-160457757;160461591-160461756;160464179-160464320;160465545-160465689;160466776-160466914;160467529-160467677;160467923-160468089;160468190-160468368…	46919	22665	19	16	2	69	1	1	9	70	0.0142857
ENSG00000268257.2_1	AIRN	6	160424322	160428696	ENSE00003704973.1_1;ENSE00003162982.1_1;ENSE00003706115.1_1;ENSE00003702533.1_1	160424322-160424419;160424322-160428696;160425982-160426190;160427512-160428696	5867	4375	19	88	1	0	0	0	0	0
ENSG00000182256.13_1	GABRG3	15	27216327	27787130	ENSE00001675483.3_1;ENSE00002534462.1_1;ENSE00002476665.1_1;ENSE00003485645.1_1;ENSE00003542533.1_1;ENSE00001315542.1_1;ENSE00002462745.1_1;ENSE00002506831.1_1;ENSE00002470387.1_1;ENSE00002442929.1_1;ENSE00003738629.1_1;ENSE00001298044.1_1;ENSE00003743667.1_1;ENSE00003738362.1_1;ENSE00002449497.1_1;ENSE00002486667.1_1;ENSE00001291439.2_1;ENSE00002465379.1_1;ENSE00001327675.1_1;ENSE00002494937.1_1…	27216327-27216735;27216539-27216735;27216590-27216735;27222148-27222297;27222148-27222297;27271900-27271968;27271900-27272221;27516687-27516784;27516688-27516784;27539995-27540344;27571954-27572176;27571955-27572176;27573952-27574035;27573952-27574035;27573963-27574035;27595272-27595542;27725795-27725933;27725795-27726483;27765117-27765270;27772578-27772661;27772578-27772775;27773078-27773138;277…	14347	12703	14	46	47	0	0	1	0	0
ENSG00000237941.2_1	KCNQ1DN	11	2891262	2893335	ENSE00001691872.1_1;ENSE00001635900.2_1	2891262-2892094;2893074-2893335	1095	1095	14	94	0	0	0	0	0	0
ENSG00000269821.1_1	KCNQ1OT1	11	2629557	2721224	ENSE00003105579.1_1	2629557-2721224	91668	91668	14	37	45	0	0	12	0	0
ENSG00000266265.4_1	KLF14	7	130415524	130418967	ENSE00002722754.4_1	130415524-130415671	148	148	11	97	0	0	0	0	0	0
ENSG00000268654.2_1	MIMT1	19	57352233	57359924	ENSE00003848945.1_1;ENSE00003109290.1_1;ENSE00003104936.1_1;ENSE00003850605.1_1;ENSE00003066466.1_1	57352233-57352807;57352269-57352954;57352616-57353666;57359319-57359922;57359319-57359924	3522	2040	5	103	0	0	0	0	0	0
ENSG00000053438.11_1	NNAT	20	36149607	36152092	ENSE00001905242.2_1;ENSE00003836693.1_1;ENSE00003836971.1_1;ENSE00003835770.1_1;ENSE00003834281.1_1;ENSE00003831589.1_1;ENSE00003837514.1_1;ENSE00000661891.1_1;ENSE00003833547.1_1;ENSE00003832163.1_1;ENSE00003833315.1_1;ENSE00001334893.2_1	36149607-36149805;36149642-36149805;36149651-36149805;36149652-36149805;36149662-36149805;36150759-36150786;36150759-36150835;36150759-36150840;36151042-36151415;36151068-36151744;36151068-36151876;36151068-36152092	3888	1332	3	103	2	0	0	0	0	0
ENSG00000259905.7_1	PWRN1	15	24346973	25068512	ENSE00003848374.1_1;ENSE00003849979.1_1;ENSE00003847748.1_1;ENSE00003844090.1_1;ENSE00003847167.1_1;ENSE00003841973.1_1;ENSE00003846112.1_1;ENSE00003841220.1_1;ENSE00003850721.1_1;ENSE00003846092.1_1;ENSE00003848414.1_1;ENSE00003883561.1_1;ENSE00003850073.1_1;ENSE00003847459.1_1;ENSE00003842295.1_1;ENSE00003848389.1_1;ENSE00003885217.1_1;ENSE00003841479.1_1;ENSE00003881734.1_1;ENSE00003850424.1_1…	24346973-24347068;24347650-24347719;24371739-24371778;24388966-24389052;24390509-24390646;24395601-24395716;24399998-24400078;24404087-24404329;24404100-24404329;24405042-24405192;24405315-24405402;24415142-24415308;24415212-24415308;24422952-24423097;24426064-24426091;24426305-24426402;24430797-24431034;24431196-24431293;24443073-24445587;24443099-24443236;24444725-24444865;24445340-24445669;244…	39458	24331	15	93	0	0	0	0	0	0
ENSG00000254656.3_1	RTL1	14	101346089	101370059	ENSE00003832034.1_1;ENSE00003840561.1_1;ENSE00003839549.1_1;ENSE00003836409.1_1	101346089-101351211;101359780-101359842;101369627-101369723;101369941-101370059	5402	5402	11	87	9	0	0	1	0	0
ENSG00000131864.10_1	USP29	19	57630505	57643294	ENSE00003146666.1_1;ENSE00002256070.1_1;ENSE00003110592.1_1;ENSE00001469931.1_1;ENSE00001469930.1_1;ENSE00003057481.1_1;ENSE00003215885.1_1;ENSE00002993056.1_1;ENSE00003044482.1_1;ENSE00002982498.1_1	57630505-57630589;57631410-57631597;57631458-57631685;57633692-57633842;57635406-57635507;57635412-57635507;57640010-57643294;57640027-57640082;57640027-57640135;57640027-57643294	7568	3899	5	38	65	0	0	0	0	0
ENSG00000270123.4_1	VTRNA2-1	5	135416158	135416286	ENSE00003282953.2_1	135416158-135416286	129	129	0	108	0	0	0	0	0	0
ENSG00000158528.12_1	PPP1R9A	7	94536513	94925727	ENSE00001775354.1_1;ENSE00003842929.1_1;ENSE00001518247.1_1;ENSE00001673109.1_1;ENSE00001596584.1_1;ENSE00001689216.1_1;ENSE00001767142.1_1;ENSE00001769447.1_1;ENSE00001379770.3_1;ENSE00003773299.1_1;ENSE00001793819.1_1;ENSE00001593289.1_1;ENSE00001679160.1_1;ENSE00001780046.1_1;ENSE00001803081.1_1;ENSE00001628822.1_1;ENSE00001671576.1_1;ENSE00001714564.1_1;ENSE00001592551.1_1;ENSE00001720357.1_1…	94536513-94536633;94536905-94537014;94536948-94537014;94536986-94537014;94537279-94537451;94537590-94537906;94539209-94539549;94539209-94539644;94539209-94540820;94539394-94540820;94740570-94740703;94750023-94750144;94791178-94791283;94827660-94827796;94832976-94833042;94855272-94855428;94876784-94876838;94879337-94879567;94881073-94881170;94881270-94881442;94897861-94898019;94898518-94898819;948…	33455	11218	5	21	28	27	0	27	1	27	0
ENSG00000254827.6_1	SLC22A18AS	11	2908573	2924805	ENSE00002181520.2_1;ENSE00002153290.1_1;ENSE00001642913.1_1;ENSE00002151104.1_1;ENSE00003758082.1_1;ENSE00002312021.1_1;ENSE00002197768.1_1;ENSE00002260547.2_1	2908573-2909865;2909324-2909865;2909326-2909865;2910537-2910660;2920625-2921020;2923813-2923939;2924688-2924720;2924688-2924805	3173	2058	14	76	0	11	0	7	0	11	0
ENSG00000187772.8_1	LIN28B	6	105384490	105531207	ENSE00003798545.1_1;ENSE00003792736.1_1;ENSE00003797958.1_1;ENSE00003796579.1_1;ENSE00003796435.1_1;ENSE00001428389.2_1;ENSE00001375518.2_1;ENSE00001373844.1_1;ENSE00003797963.1_1;ENSE00003796619.1_1;ENSE00001381591.4_1	105384490-105384524;105384724-105384991;105388740-105388887;105398335-105398384;105398335-105398384;105404981-105405135;105405973-105406161;105474172-105474357;105526288-105526477;105526288-105528354;105526288-105531207	8258	5951	19	73	6	6	0	4	4	6	0
ENSG00000139687.16_1	RB1	13	48877879	49173572	ENSE00003821497.1_1;ENSE00003833050.1_1;ENSE00003816215.2_1;ENSE00002184809.1_1;ENSE00002199946.1_1;ENSE00003469272.1_1;ENSE00003679070.1_1;ENSE00003825636.1_1;ENSE00003588059.1_1;ENSE00003538438.1_1;ENSE00003494338.1_1;ENSE00003684054.1_1;ENSE00003621237.1_1;ENSE00003528153.1_1;ENSE00003474733.1_1;ENSE00003572636.1_1;ENSE00003461315.1_1;ENSE00003693827.1_1;ENSE00002191876.1_1;ENSE00001873194.1_1…	48877879-48878185;48877882-48878185;48877886-48878185;48877886-48878185;48877910-48878185;48881415-48881542;48881415-48881542;48907152-48907352;48916734-48916850;48916734-48916850;48919215-48919335;48919215-48919335;48921960-48921999;48921960-48921999;48923091-48923159;48923091-48923159;48934152-48934263;48934152-48934263;48934152-48934873;48936950-48937044;48936950-48937093;48939029-48939107;489…	12000	6464	21	82	0	5	0	0	3	5	0
ENSG00000107249.24_1	GLIS3	9	3824126	4348392	ENSE00001227174.5_1;ENSE00003920265.1_1;ENSE00003919761.1_1;ENSE00003917729.1_1;ENSE00003916494.1_1;ENSE00001833345.1_1;ENSE00003921642.1_1;ENSE00003820385.2_1;ENSE00003580228.1_1;ENSE00003626891.1_1;ENSE00003917834.1_1;ENSE00003919267.1_1;ENSE00001814584.1_1;ENSE00003920702.1_1;ENSE00003693204.1_1;ENSE00003497008.1_1;ENSE00003588251.1_1;ENSE00003626441.1_1;ENSE00001853327.2_1;ENSE00003490236.1_1…	3824126-3828408;3824128-3828408;3824132-3828408;3824497-3828408;3825028-3828408;3825254-3828408;3827675-3828408;3827684-3828408;3829309-3829492;3829309-3829492;3829309-3829492;3829309-3832770;3855436-3856184;3855477-3856184;3856008-3856184;3856008-3856184;3879426-3879595;3879426-3879595;3898093-3898835;3898690-3898835;3898690-3898835;3932359-3932445;3932359-3932470;3932359-3932470;3932794-3932918…	43057	15493	30	31	28	4	0	15	0	4	0
ENSG00000183242.12_1	WT1-AS	11	32457063	32480315	ENSE00001868681.1_1;ENSE00001523211.1_1;ENSE00001821617.1_1;ENSE00002198182.1_1;ENSE00001862824.1_1;ENSE00001902962.1_1;ENSE00001810060.1_1;ENSE00001894365.1_1;ENSE00001830018.1_1;ENSE00001523210.1_1;ENSE00001751056.1_1;ENSE00001748667.1_1;ENSE00002159991.1_1;ENSE00002171324.1_1;ENSE00002163041.1_1;ENSE00002201061.1_1	32457063-32457392;32457124-32457392;32457321-32457392;32457346-32457392;32458340-32458597;32458615-32458743;32459168-32459247;32459390-32459872;32459390-32460253;32459390-32462950;32459915-32460136;32460417-32460678;32473566-32473677;32474807-32475724;32479460-32479509;32480184-32480315	7789	5570	0	39	59	4	0	6	0	4	0
ENSG00000214548.18_1	MEG3	14	101245746	101327368	ENSE00002476600.1_1;ENSE00003841072.1_1;ENSE00002486441.1_1;ENSE00003839467.1_1;ENSE00001789437.1_1;ENSE00003838101.1_1;ENSE00003835945.1_1;ENSE00001533661.1_1;ENSE00001681671.1_1;ENSE00001666716.2_1;ENSE00002096878.2_1;ENSE00003835274.1_1;ENSE00003837453.1_1;ENSE00003832860.1_1;ENSE00001680808.1_1;ENSE00001586203.1_1;ENSE00003841085.1_1;ENSE00003841045.1_1;ENSE00002440436.1_1;ENSE00001685982.1_1…	101245746-101246117;101292434-101292554;101292444-101292554;101292452-101292554;101292454-101292554;101292458-101292554;101292460-101292554;101292462-101292554;101292463-101292554;101292468-101292554;101292471-101292554;101292521-101292554;101292527-101292554;101292531-101292554;101293747-101293864;101295044-101295153;101295092-101295153;101295370-101295518;101295370-101295522;101295370-101295643…	54636	23231	11	91	3	3	0	0	0	3	0
ENSG00000182667.15_1	NTM	11	131240372	132206716	ENSE00001680257.1_1;ENSE00003919139.1_1;ENSE00001464653.2_1;ENSE00001852837.1_1;ENSE00002474940.1_1;ENSE00001613898.1_1;ENSE00003792324.1_1;ENSE00001839999.1_1;ENSE00001937331.1_1;ENSE00001848715.1_1;ENSE00001896082.1_1;ENSE00001464652.1_1;ENSE00001952188.1_1;ENSE00002255676.1_1;ENSE00001381126.3_1;ENSE00001617841.1_1;ENSE00003624688.1_1;ENSE00003557632.1_1;ENSE00001833577.1_1;ENSE00001846815.1_1…	131240372-131240783;131240509-131240783;131240520-131240783;131240523-131240783;131325356-131325361;131451904-131452272;131530822-131530942;131530822-131531125;131779590-131779880;131779937-131779995;131780712-131780987;131780896-131781542;131781334-131781542;131781355-131781542;131781361-131781542;131781457-131781510;131781457-131781542;131781457-131781542;131791976-131792157;132010904-132010964…	15982	6978	21	49	33	3	0	2	0	3	0
ENSG00000198010.13_1	DLGAP2	8	687627	1656642	ENSE00003798874.2_1;ENSE00002117785.1_1;ENSE00002129804.1_1;ENSE00002700232.1_1;ENSE00002100063.1_1;ENSE00002095973.1_1;ENSE00003796184.1_1;ENSE00002132148.1_1;ENSE00002704256.1_1;ENSE00003796961.1_1;ENSE00002138802.1_1;ENSE00002710243.1_1;ENSE00002122977.1_1;ENSE00002095728.1_1;ENSE00002098441.1_1;ENSE00002695954.1_1;ENSE00002139515.1_1;ENSE00002105910.1_1;ENSE00003798158.1_1;ENSE00002116793.1_1…	687627-687825;687650-687825;687663-687825;687741-687825;703455-704258;772091-772193;772178-772193;833197-833348;833327-833348;857911-857966;857911-857966;860385-860575;952112-953304;982585-982931;1054881-1055066;1054882-1055066;1087298-1087777;1200372-1200572;1208850-1208883;1208850-1208883;1209578-1209808;1209668-1209808;1212414-1212580;1212417-1212580;1449531-1449597;1449531-1449597;1496791-149…	27969	15158	45	18	40	2	0	3	0	2	0
ENSG00000105880.7_1	DLX5	7	96649707	96654262	ENSE00003833200.1_1;ENSE00001841211.1_1;ENSE00001869757.2_1;ENSE00001953555.1_1;ENSE00000706885.1_1;ENSE00000706886.4_1;ENSE00001896696.2_1;ENSE00001819247.2_1	96649707-96650377;96649977-96650377;96651289-96651681;96651496-96651599;96651496-96651681;96653580-96654139;96653580-96654143;96653580-96654262	3562	1747	5	88	12	2	0	1	0	2	0
ENSG00000254585.5_1	MAGEL2	15	23888695	23893014	ENSE00003833977.1_1	23888695-23893014	4320	4320	15	68	23	2	0	0	0	2	0
ENSG00000004948.16_1	CALCR	7	93053797	93204042	ENSE00001370562.2_1;ENSE00003840923.1_1;ENSE00001031654.7_1;ENSE00001648701.1_1;ENSE00003458862.1_1;ENSE00003559358.1_1;ENSE00003690434.1_1;ENSE00003489052.1_1;ENSE00003651388.1_1;ENSE00003588749.1_1;ENSE00003570635.1_1;ENSE00003592696.1_1;ENSE00001672837.1_1;ENSE00003740488.1_1;ENSE00003730112.1_1;ENSE00000705313.1_1;ENSE00000434239.1_1;ENSE00000434238.1_1;ENSE00000434237.1_1;ENSE00000705318.1_1…	93053797-93055901;93053850-93055901;93055634-93055901;93055667-93055901;93063564-93063606;93063564-93063606;93065263-93065482;93065263-93065482;93067371-93067438;93067371-93067438;93067521-93067582;93067521-93067582;93070811-93070861;93072915-93073069;93090132-93090259;93091374-93091422;93098026-93098118;93101686-93101799;93106869-93106980;93108665-93108819;93116242-93116293;93116242-93116319;931…	7492	4239	5	31	70	1	0	1	0	1	0
ENSG00000197406.7_1	DIO3	14	102027687	102029789	ENSE00001425473.6_1	102027687-102029789	2103	2103	12	93	2	1	0	0	1	1	0
ENSG00000124194.17_1	GDAP1L1	20	42875738	42909587	ENSE00003724128.1_1;ENSE00002230875.2_1;ENSE00001941947.2_1;ENSE00001802401.1_1;ENSE00001834895.1_1;ENSE00001699168.1_1;ENSE00001626561.1_1;ENSE00003716500.1_1;ENSE00001459137.3_1;ENSE00003718527.1_1;ENSE00001659054.1_1;ENSE00003750999.1_1;ENSE00000844861.1_1;ENSE00001725006.1_1;ENSE00001640257.1_1;ENSE00001040995.3_1;ENSE00001642583.1_1;ENSE00001459113.5_1;ENSE00001383939.4_1;ENSE00001388698.1_1…	42875738-42875842;42875897-42876154;42875947-42876154;42875959-42876154;42875972-42876154;42876135-42876154;42885792-42885985;42885792-42885985;42886828-42887175;42887016-42887247;42887073-42887247;42891869-42891967;42893084-42893199;42893084-42893426;42893093-42893199;42907596-42907775;42907596-42907875;42907596-42909557;42907596-42909587;42908222-42908261;42908359-42908573	7447	3411	3	88	14	1	0	2	1	1	0
ENSG00000162951.11_1	LRRTM1	2	80515475	80531877	ENSE00001615264.2_1;ENSE00001698625.1_1;ENSE00001516782.1_1;ENSE00001586047.1_1;ENSE00001625477.1_1;ENSE00001740268.1_1;ENSE00001643343.1_1;ENSE00001740715.1_1;ENSE00002515612.1_1;ENSE00001682799.1_1;ENSE00001589302.1_1;ENSE00001652871.1_1;ENSE00001661494.1_1;ENSE00001706727.1_1;ENSE00001070130.5_1;ENSE00001776170.1_1;ENSE00001731177.1_1	80515475-80516320;80525305-80526815;80529002-80531003;80529004-80531003;80529069-80531003;80530275-80531003;80530393-80531003;80530617-80531003;80531120-80531138;80531120-80531206;80531272-80531399;80531272-80531446;80531276-80531518;80531276-80531855;80531276-80531877;80531410-80531565;80531655-80531720	12077	5052	6	59	39	1	0	3	0	1	0
The genes are sorted by the counts (from highest to lowest) of cell lines with monoallelic expression
Allelic expression patterns of individual isoforms of these genes in each tumor category and across all cell lines are provided in Additional file 15:Table S9.
Chr, chromosome
Gene and exon annotations are provided according to GENCODE, using lifted annotations from V38lift37 (Ensembl 104) mapped to hg19 (gencode.v38lift37).
The “_1” , which is a part of each Gene ID and Exon ID, is included in the GENCODE GTF/GFF feature annotations for all genes/transcripts/exons, corresponding to the mapping version “lift” from GRCh38 to GRCh37/hg19.
Exon IDs and Exon ranges provide identifiers and boundaries of all exons which are annotated to be a part of a given gene
Overlapping exon bases provides the combined length of all isoforms in a given gene, some of which may be overlapping
Unique exon bases provides the total length of unique isoform bases in a given gene, with duplicate positions excluded
Cell lines with copy number loss, Cell lines with no SNV data, Cell lines with no expression, Cell lines with biallelic expression, Cell lines with monoallelic expression, and Cell lines with unresolved status provide the number of cell lines with a particular expression pattern for a given gene
The algorithm for inference of expression patterns is shown in Fig. 1
Discrepancy RNA VCF vs WES VCF indicates cases where only RNA-seq but not WES data indicate the presence of one or more heterozygous SNVs (see Methods)
Total monoallelic or biallelic, the combined number of cell lines with monoallelic and biallelic calls
Percentage of monoallelic calls, indicates the proportion (%) of monoallelic calls out of Total monoallelic or biallelic counts
