# Supplementary material for: Allelic expression patterns of imprinted and non-imprinted genes in cancer cell lines from multiple histologies
Source: Clin Epigenetics. 2025 May 25;17:83. doi: 10.1186/s13148-025-01883-3 (PMC12105275; doi:10.1186/s13148-025-01883-3)
Supplement: Supplementary file 14 — Supplementary Material 14. Table S7. Average proportions (%) of transcriptome-wide allelic expression patterns of genes, isoforms, and individual exons with heterozygous SNVs in 108 CCLE cell lines . [file 13148_2025_1883_MOESM14_ESM.xlsx]

## Sheet: Table S7
Table S7. Average proportions (%) of transcriptome-wide allelic expression patterns of genes, isoforms, and individual exons with heterozygous SNVs in 108 CCLE cell lines
Feature	Gene category	Copy number loss	Not expressed	Biallelically expressed	Monoallelically expressed	Unresolved
Gene	Imprinted genes	0.177844	0.437992	0.23452	0.0658626	0.0837813
Gene	Other genes	0.17577	0.342074	0.340093	0.052872	0.0891916
Isoform	Imprinted genes	0.232052	0.317686	0.306427	0.0943208	0.049515
Isoform	Other genes	0.282398	0.206068	0.382073	0.0689885	0.0604717
Exon	Imprinted genes	0.450856	0.248735	0.190123	0.0640745	0.0462119
Exon	Other genes	0.535113	0.147191	0.224629	0.0442098	0.0488571
Shown is the percentage (%) of each pattern (Copy number loss, Not Expressed, Biallelically Expressed, and Monoallelically expressed), among other patterns
after excluding the features with no SNV data, computed among 108 CCLE cell lines from 9 cancer categories
Imprinted genes, indicates 94 imprinted genes listed in Table S1
Other genes, indicates 59,189 remaining protein-coding and noncoding gene transcripts
