# Supplementary material for: Allelic expression patterns of imprinted and non-imprinted genes in cancer cell lines from multiple histologies
Source: Clin Epigenetics. 2025 May 25;17:83. doi: 10.1186/s13148-025-01883-3 (PMC12105275; doi:10.1186/s13148-025-01883-3)
Supplement: Supplementary file 15 — Supplementary Material 15. Table S8. Gene level allelic expression patterns of non-imprinted control genes. [file 13148_2025_1883_MOESM15_ESM.xlsx]

## Sheet: Table S8
Table S8. Gene level allelic expression patterns of non-imprinted control genes
Gene ID	Gene name	Chr	Start	End	Exon IDs	Exon ranges	Overlapping exon bases	Unique exon bases	Copy number loss	No SNV data	Not expressed	Biallelically expressed	Monoallelically expressed	Unresolved	Discrepancy RNA VCF vs WES VCF	Informative counts	Percentage of monoallelic calls
ENSG00000256269.10_1	HMBS	11	118955575	118964259	ENSE00002276564.1_1;ENSE00003499774.1_1;ENSE00003530693.1_1;ENSE00002221926.1_1;ENSE00002203920.1_1;ENSE00002225535.1_1;ENSE00003802834.1_1;ENSE00002317960.1_1;ENSE00002290728.1_1;ENSE00002310289.1_1;ENSE00002277622.2_1;ENSE00001645329.1_1;ENSE00002295768.1_1;ENSE00002230409.1_1;ENSE00002242510.2_1;ENSE00003838172.1_1;ENSE00003832713.1_1;ENSE00003835346.1_1;ENSE00003837162.1_1;ENSE00003837049.1_1…	118955575-118955776;118955590-118955776;118955590-118955776;118955592-118955776;118955594-118955867;118955597-118955776;118955607-118955776;118955609-118955776;118955616-118955867;118955618-118955776;118955620-118955776;118955623-118955776;118955624-118955776;118955639-118955776;118955708-118955776;118955740-118955776;118955749-118955776;118955931-118956603;118955953-118956492;118955999-118956249…	19195	4457	15	24	0	58	11	0	7	69	0.15942
ENSG00000111640.15_1	GAPDH	12	6643677	6647540	ENSE00001292470.6_1;ENSE00001932108.2_1;ENSE00001526507.1_1;ENSE00001929447.1_1;ENSE00001526521.1_1;ENSE00001849922.1_1;ENSE00003627051.1_1;ENSE00003615810.1_1;ENSE00001893836.1_1;ENSE00003562276.1_1;ENSE00003514533.1_1;ENSE00001910561.1_1;ENSE00001813317.1_1;ENSE00001526512.1_1;ENSE00003571091.1_1;ENSE00003668900.1_1;ENSE00003671793.1_1;ENSE00003718373.1_1;ENSE00003682485.1_1;ENSE00003640349.1_1…	6643677-6643735;6643682-6643735;6643697-6643735;6643698-6643735;6643699-6643827;6643706-6643735;6643919-6644027;6643919-6644027;6643957-6644027;6643975-6644027;6643975-6644027;6643975-6644157;6643975-6644307;6644467-6644635;6645659-6645759;6645659-6645759;6645659-6645759;6645770-6645773;6645849-6645956;6645849-6645956;6645849-6645983;6645849-6646176;6645849-6647162;6646085-6646176;6646085-6646176…	7532	2403	7	29	0	66	6	0	21	72	0.0833333
ENSG00000169919.17_1	GUSB	7	65425670	65447202	ENSE00001131491.2_1;ENSE00001856360.1_1;ENSE00001683195.1_1;ENSE00001613972.1_1;ENSE00001921688.1_1;ENSE00003683385.1_1;ENSE00003588366.1_1;ENSE00001850888.1_1;ENSE00003569314.1_1;ENSE00003598113.1_1;ENSE00001933631.1_1;ENSE00003502074.1_1;ENSE00003473263.1_1;ENSE00001843878.1_1;ENSE00001824799.1_1;ENSE00003630799.1_1;ENSE00003607428.1_1;ENSE00001902766.1_1;ENSE00001945652.1_1;ENSE00001948055.1_1…	65425670-65426050;65425674-65426050;65425684-65426050;65425687-65426050;65429132-65429445;65429309-65429445;65429309-65429445;65429316-65429445;65432717-65432894;65432717-65432894;65432717-65432895;65435268-65435353;65435268-65435353;65439280-65439428;65439281-65439388;65439281-65439428;65439281-65439428;65439281-65441147;65439343-65439428;65439390-65439428;65439489-65439691;65439512-65439691;654…	11295	3904	4	10	0	91	3	0	33	94	0.0319149
ENSG00000112592.14_1	TBP	6	170863389	170881958	ENSE00001701648.1_1;ENSE00002221151.1_1;ENSE00003842256.1_1;ENSE00001442529.4_1;ENSE00001661568.1_1;ENSE00000854356.1_1;ENSE00003889293.1_1;ENSE00003791763.1_1;ENSE00003725776.1_1;ENSE00001604002.1_1;ENSE00003563917.1_1;ENSE00003893949.1_1;ENSE00003737703.1_1;ENSE00003889953.1_1;ENSE00001801717.1_1;ENSE00003889315.1_1;ENSE00003792266.1_1;ENSE00001787840.1_1;ENSE00001593404.1_1;ENSE00003797949.1_1…	170863389-170863551;170863420-170863551;170863456-170863551;170863466-170863551;170863692-170863792;170865966-170866171;170865969-170866171;170866029-170866171;170870878-170870998;170870878-170871276;170870878-170871321;170870878-170871321;170871151-170871321;170873632-170873720;170876005-170876045;170876005-170876097;170876313-170876593;170878699-170878828;170878699-170878867;170878699-170878867…	7236	2328	20	26	0	61	1	0	34	62	0.016129
ENSG00000075624.17_1	ACTB	7	5566039	5603533	ENSE00003899998.1_1;ENSE00003903486.1_1;ENSE00003900783.1_1;ENSE00003901806.1_1;ENSE00003900164.1_1;ENSE00003821088.1_1;ENSE00001880461.1_1;ENSE00003904004.1_1;ENSE00003900331.1_1;ENSE00001681224.1_1;ENSE00001919633.2_1;ENSE00001880997.1_1;ENSE00003901127.1_1;ENSE00003901328.1_1;ENSE00001856788.1_1;ENSE00003623509.1_1;ENSE00003465957.1_1;ENSE00001923887.2_1;ENSE00001843590.1_1;ENSE00003826761.1_1…	5566039-5567522;5566777-5567414;5566777-5567498;5566777-5567522;5566777-5567522;5566778-5567522;5566781-5567242;5566782-5567522;5566782-5567522;5566786-5567522;5567166-5567522;5567363-5567522;5567428-5567816;5567599-5567816;5567634-5567729;5567634-5567816;5567634-5567816;5567641-5567816;5567780-5567816;5567911-5568302;5567911-5568338;5567911-5568350;5567911-5568350;5567911-5568350;5567911-5568690…	19802	4412	5	8	0	94	1	0	39	95	0.0105263
ENSG00000100604.13_1	CHGA	14	93389494	93401630	ENSE00001362941.4_1;ENSE00002431889.1_1;ENSE00002479584.1_1;ENSE00002452871.1_1;ENSE00000808703.1_1;ENSE00002502780.1_1;ENSE00003546834.1_1;ENSE00003670589.1_1;ENSE00002486043.1_1;ENSE00003615610.1_1;ENSE00003691325.1_1;ENSE00003489262.1_1;ENSE00003576154.1_1;ENSE00003555895.1_1;ENSE00002535801.1_1;ENSE00003541988.1_1;ENSE00003548286.1_1;ENSE00002434313.1_1;ENSE00002452922.1_1;ENSE00003303855.1_1…	93389494-93389750;93389501-93389750;93389520-93389750;93389707-93389750;93390543-93390590;93392445-93393043;93392949-93393043;93392949-93393043;93393894-93393934;93393894-93393963;93393894-93393963;93393894-93393963;93396061-93396160;93396061-93396160;93397594-93398026;93397594-93398047;93397594-93398047;93398021-93398047;93398482-93398613;93398714-93399196;93398714-93399600;93401145-93401598;934…	5880	3033	10	38	47	7	2	4	1	9	0.222222
ENSG00000213934.9_1	HBG1	11	5269498	5271087	ENSE00001873394.3_1;ENSE00003835834.1_1;ENSE00003780536.1_1;ENSE00001598355.1_1;ENSE00003783162.1_1;ENSE00003840601.1_1;ENSE00001956149.3_1;ENSE00003775891.1_1	5269498-5269717;5269499-5270820;5269657-5269717;5270597-5270820;5270597-5270820;5270942-5271085;5270942-5271087;5270980-5271066	2428	1469	11	36	56	4	1	0	1	5	0.2
Chr, chromosome
Gene and exon annotations are provided according to GENCODE, using lifted annotations from V38lift37 (Ensembl 104) mapped to hg19 (gencode.v38lift37).
The “_1” , which is a part of each Gene ID and Exon ID, is included in the GENCODE GTF/GFF feature annotations for all genes/transcripts/exons, corresponding to the mapping version “lift” from GRCh38 to GRCh37/hg19.
Exon IDs and Exon ranges provide identifiers and boundaries of all exons which are annotated to be a part of a given gene
Overlapping exon bases provides the combined length of all isoforms in a given gene, some of which may be overlapping
Unique exon bases provides the total length of unique isoform bases in a given gene, with duplicate positions excluded
Copy number loss, No SNV data, Not expressed, Biallelically expressed, Monoallelically expressed, or Unresolved: Number of cell lines with given expression pattern as defined by Fig. 1
Discrepancy RNA VCF vs WES VCF indicates cases where only RNA-seq but not WES data indicate the presence of one or more heterozygous SNVs (see Methods)
Total monoallelic or biallelic, the combined number of cell lines with monoallelic and biallelic calls
Percentage of monoallelic calls, indicates the proportion (%) of monoallelic calls out of Total monoallelic or biallelic counts
