# Supplementary material for: Allelic expression patterns of imprinted and non-imprinted genes in cancer cell lines from multiple histologies
Source: Clin Epigenetics. 2025 May 25;17:83. doi: 10.1186/s13148-025-01883-3 (PMC12105275; doi:10.1186/s13148-025-01883-3)
Supplement: Supplementary file 17 — Supplementary Material 17. Table S9. Allelic expression patterns of isoforms of the 94 imprinted genes. [file 13148_2025_1883_MOESM17_ESM.xlsx]

## Sheet: Table S9A pancancer
Table S9. Allelic expression patterns of isoforms of the 94 imprinted genes
Explanation of column headers is provided in the legend to Table S6.
A. Summary of allelic patterns of isoform expression among 108 CCLE cancer cell lines (pancancer data)
Transcript ID	Gene ID	Gene name	Chr	Start	End	Exon IDs	Exon ranges	Overlapping exon bases	Unique exon bases	Cell lines with copy number loss	Cell lines with no SNV data	Cell lines with no expression	Cell lines with biallelic expression	Cell lines with monoallelic expression	Cell lines with unresolved status	Discrepancy RNA VCF vs WES VCF
ENST00000601203.1_1	ENSG00000268257.2_1	AIRN	6	160424322	160428696	ENSE00003162982.1_1	160424322-160428696	4375	4375	19	88	1	0	0	0	0
ENST00000609176.1_1	ENSG00000268257.2_1	AIRN	6	160424322	160428696	ENSE00003704973.1_1;ENSE00003706115.1_1;ENSE00003702533.1_1	160424322-160424419;160425982-160426190;160427512-160428696	1492	1492	19	89	0	0	0	0	0
ENST00000316296.9_1	ENSG00000131620.17_1	ANO1	11	69931519	70009683	ENSE00001314057.4_1;ENSE00003595082.1_1;ENSE00002449881.1_1;ENSE00002464828.1_1;ENSE00003484117.1_1;ENSE00003539674.1_1;ENSE00003645458.1_1;ENSE00001235944.1_1;ENSE00001235937.1_1;ENSE00001064305.1_1;ENSE00001235996.1_1;ENSE00003533817.1_1;ENSE00000992053.1_1;ENSE00000737913.1_1;ENSE00000737880.1_1;ENSE00001165274.1_1;ENSE00001366446.1_1	69931519-69931648;69933857-69934190;69949171-69949270;69950104-69950256;69951839-69951894;69954458-69954510;69957812-69957868;69962563-69962605;69970455-69970520;69972166-69972301;69978024-69978185;69995815-69995898;69999162-69999234;70003052-70003127;70007266-70007468;70007727-70007839;70009388-70009683	2135	2135	1	59	20	17	7	4	0
ENST00000355303.9_1	ENSG00000131620.17_1	ANO1	11	69924407	70035634	ENSE00002183067.1_1;ENSE00003595082.1_1;ENSE00002449881.1_1;ENSE00002464828.1_1;ENSE00003484117.1_1;ENSE00003539674.1_1;ENSE00003645458.1_1;ENSE00001235944.1_1;ENSE00001235937.1_1;ENSE00001064305.1_1;ENSE00001235996.1_1;ENSE00003533817.1_1;ENSE00002444031.1_1;ENSE00000992053.1_1;ENSE00001470960.1_1;ENSE00000737913.1_1;ENSE00000737880.1_1;ENSE00001165274.1_1;ENSE00001336001.2_1;ENSE00001614847.1_1…	69924407-69924820;69933857-69934190;69949171-69949270;69950104-69950256;69951839-69951894;69954458-69954510;69957812-69957868;69962563-69962605;69970455-69970520;69972166-69972301;69978024-69978185;69995815-69995898;69998555-69998567;69999162-69999234;70002016-70002094;70003052-70003127;70007266-70007468;70007727-70007839;70009388-70009446;70011575-70011676;70013347-70013493;70016992-70017145;700…	4816	4816	1	48	24	21	9	5	1
ENST00000525494.1_1	ENSG00000131620.17_1	ANO1	11	70016070	70034172	ENSE00002182091.1_1;ENSE00003624898.1_1;ENSE00003521596.1_1;ENSE00003562935.1_1;ENSE00003629021.1_1;ENSE00002145291.1_1	70016070-70016273;70016992-70017145;70026109-70026162;70028607-70028792;70031695-70031801;70033843-70034172	1035	1035	1	84	12	8	2	1	1
ENST00000529636.5_1	ENSG00000131620.17_1	ANO1	11	70011467	70026151	ENSE00002179649.1_1;ENSE00003591341.1_1;ENSE00003624898.1_1;ENSE00002194357.1_1	70011467-70011676;70013347-70013493;70016992-70017145;70026109-70026151	554	554	1	104	0	2	1	0	0
ENST00000529913.1_1	ENSG00000131620.17_1	ANO1	11	69950234	69962685	ENSE00002166702.1_1;ENSE00003586997.1_1;ENSE00003510321.1_1;ENSE00003544152.1_1;ENSE00002175719.1_1	69950234-69950256;69951839-69951894;69954458-69954510;69957812-69957868;69962563-69962685	312	312	1	82	11	0	14	0	0
ENST00000530480.5_1	ENSG00000131620.17_1	ANO1	11	69949202	69978139	ENSE00002156037.1_1;ENSE00002464828.1_1;ENSE00003484117.1_1;ENSE00003539674.1_1;ENSE00002185268.1_1;ENSE00003645458.1_1;ENSE00001235944.1_1;ENSE00001235937.1_1;ENSE00001064305.1_1;ENSE00002159964.1_1	69949202-69949270;69950104-69950256;69951839-69951894;69954458-69954510;69957231-69957297;69957812-69957868;69962563-69962605;69970455-69970520;69972166-69972301;69978024-69978139	816	816	1	106	0	0	1	0	0
ENST00000530676.5_1	ENSG00000131620.17_1	ANO1	11	69931527	70035358	ENSE00002191171.1_1;ENSE00003646857.1_1;ENSE00002449881.1_1;ENSE00002464828.1_1;ENSE00003484117.1_1;ENSE00003539674.1_1;ENSE00003645458.1_1;ENSE00001235944.1_1;ENSE00001235937.1_1;ENSE00001064305.1_1;ENSE00001235996.1_1;ENSE00003533817.1_1;ENSE00000992053.1_1;ENSE00000737913.1_1;ENSE00000737880.1_1;ENSE00001165274.1_1;ENSE00001336001.2_1;ENSE00001614847.1_1;ENSE00003556435.1_1;ENSE00003654272.1_1…	69931527-69931776;69933857-69934190;69949171-69949270;69950104-69950256;69951839-69951894;69954458-69954510;69957812-69957868;69962563-69962605;69970455-69970520;69972166-69972301;69978024-69978185;69995815-69995898;69999162-69999234;70003052-70003127;70007266-70007468;70007727-70007839;70009388-70009446;70011575-70011676;70013347-70013493;70016992-70017145;70026109-70026162;70028607-70028792;700…	3314	3314	1	49	24	21	9	4	1
ENST00000531300.1_1	ENSG00000131620.17_1	ANO1	11	69987699	70007748	ENSE00002156628.1_1;ENSE00003610561.1_1;ENSE00002444031.1_1;ENSE00000992053.1_1;ENSE00000737913.1_1;ENSE00000737880.1_1;ENSE00002171246.1_1	69987699-69987811;69995815-69995898;69998555-69998567;69999162-69999234;70003052-70003127;70007266-70007468;70007727-70007748	584	584	1	74	13	14	4	2	0
ENST00000531349.5_1	ENSG00000131620.17_1	ANO1	11	69954290	70035358	ENSE00002200546.1_1;ENSE00003645458.1_1;ENSE00001235944.1_1;ENSE00001235937.1_1;ENSE00001064305.1_1;ENSE00001235996.1_1;ENSE00003533817.1_1;ENSE00002444031.1_1;ENSE00000992053.1_1;ENSE00000737913.1_1;ENSE00000737880.1_1;ENSE00001165274.1_1;ENSE00001336001.2_1;ENSE00001614847.1_1;ENSE00003556435.1_1;ENSE00003654272.1_1;ENSE00003535366.1_1;ENSE00003563988.1_1;ENSE00003479961.1_1;ENSE00002158035.1_1	69954290-69954510;69957812-69957868;69962563-69962605;69970455-69970520;69972166-69972301;69978024-69978185;69995815-69995898;69998555-69998567;69999162-69999234;70003052-70003127;70007266-70007468;70007727-70007839;70009388-70009446;70011575-70011676;70013347-70013493;70016992-70017145;70026109-70026162;70028607-70028792;70031695-70031801;70033843-70035358	3572	3572	1	58	19	17	9	4	1
ENST00000531604.5_1	ENSG00000131620.17_1	ANO1	11	69924678	69957867	ENSE00002172695.1_1;ENSE00003595082.1_1;ENSE00002464828.1_1;ENSE00003484117.1_1;ENSE00003539674.1_1;ENSE00002153591.1_1	69924678-69924820;69933857-69934190;69950104-69950256;69951839-69951894;69954458-69954510;69957812-69957867	795	795	1	84	13	8	1	1	0
ENST00000356865.11_1	ENSG00000206190.12_1	ATP10A	15	25922419	26108870	ENSE00003540380.1_1;ENSE00003553606.1_1;ENSE00003551054.1_1;ENSE00003542861.1_1;ENSE00003539032.1_1;ENSE00003574514.1_1;ENSE00003683512.1_1;ENSE00003495637.1_1;ENSE00003636489.1_1;ENSE00003635537.1_1;ENSE00003651044.1_1;ENSE00001494339.1_1;ENSE00001507396.1_1;ENSE00001494344.1_1;ENSE00001494345.1_1;ENSE00001494346.1_1;ENSE00001494347.1_1;ENSE00001494348.1_1;ENSE00001494350.1_1;ENSE00001494351.1_1…	25922419-25925121;25925267-25925455;25925956-25926061;25926140-25926221;25928432-25928633;25932849-25932975;25936861-25936938;25939965-25940293;25947062-25947247;25953122-25953249;25953343-25953447;25958820-25959388;25961876-25962071;25963328-25963546;25966803-25967056;25969037-25969168;25971097-25971229;25972306-25972413;25981202-25981288;26026165-26026370;26107794-26108349;26108777-26108870	6789	6789	15	23	62	5	2	1	0
ENST00000389967.9_1	ENSG00000206190.12_1	ATP10A	15	26086628	26110331	ENSE00001641179.2_1;ENSE00001765196.1_1;ENSE00001784379.1_1;ENSE00001655478.1_1;ENSE00001494352.1_1;ENSE00001530881.3_1	26086628-26086727;26086808-26086910;26106928-26107004;26107285-26107483;26107794-26108349;26110161-26110331	1206	1206	15	92	1	0	0	0	0
ENST00000553577.2_1	ENSG00000206190.12_1	ATP10A	15	26086626	26107331	ENSE00002473181.2_1;ENSE00001765196.1_1;ENSE00002512568.1_1	26086626-26086727;26086808-26086910;26106928-26107331	609	609	15	93	0	0	0	0	0
ENST00000555450.2_1	ENSG00000206190.12_1	ATP10A	15	25924525	25929716	ENSE00003896570.1_1;ENSE00003541520.1_1;ENSE00003610809.1_1;ENSE00003676107.1_1;ENSE00002481112.2_1	25924525-25925121;25925267-25925455;25925956-25926061;25926140-25926221;25928432-25929716	2259	2259	15	28	58	4	1	2	0
ENST00000555756.2_1	ENSG00000206190.12_1	ATP10A	15	25928593	25936938	ENSE00002503558.1_1;ENSE00002514538.1_1;ENSE00003683512.1_1	25928593-25928633;25932849-25933143;25936861-25936938	414	414	15	75	16	1	1	0	0
ENST00000555815.6_1	ENSG00000206190.12_1	ATP10A	15	25922417	26108477	ENSE00003634563.2_1;ENSE00003553606.1_1;ENSE00003551054.1_1;ENSE00003542861.1_1;ENSE00003539032.1_1;ENSE00003574514.1_1;ENSE00003683512.1_1;ENSE00003495637.1_1;ENSE00003636489.1_1;ENSE00003635537.1_1;ENSE00003651044.1_1;ENSE00001494339.1_1;ENSE00001507396.1_1;ENSE00001494344.1_1;ENSE00001494345.1_1;ENSE00001494346.1_1;ENSE00001494347.1_1;ENSE00001494348.1_1;ENSE00001494350.1_1;ENSE00001494351.1_1…	25922417-25925121;25925267-25925455;25925956-25926061;25926140-25926221;25928432-25928633;25932849-25932975;25936861-25936938;25939965-25940293;25947062-25947247;25953122-25953249;25953343-25953447;25958820-25959388;25961876-25962071;25963328-25963546;25966803-25967056;25969037-25969168;25971097-25971229;25972306-25972413;25981202-25981288;26026165-26026370;26107794-26108477	6825	6825	15	23	62	5	2	1	0
ENST00000619904.1_1	ENSG00000206190.12_1	ATP10A	15	26106927	26110319	ENSE00003734956.1_1;ENSE00001655478.1_1;ENSE00001494352.1_1;ENSE00003731603.1_1	26106927-26107004;26107285-26107483;26107794-26108349;26110161-26110319	992	992	15	92	1	0	0	0	0
ENST00000620538.2_1	ENSG00000206190.12_1	ATP10A	15	25953616	26004871	ENSE00003723054.2_1;ENSE00003896355.1_1;ENSE00002494188.2_1;ENSE00003896614.1_1;ENSE00003896319.1_1;ENSE00003896974.1_1;ENSE00003896329.1_1;ENSE00003897346.1_1;ENSE00003897562.1_1;ENSE00003897646.1_1;ENSE00003897147.1_1	25953616-25958706;25958820-25959388;25961876-25962071;25963328-25963546;25966803-25967056;25969037-25969168;25971097-25971229;25972306-25972413;25981202-25981288;25999087-25999713;26004843-26004871	7445	7445	15	70	18	4	0	1	4
ENST00000673676.1_1	ENSG00000206190.12_1	ATP10A	15	25957448	25981287	ENSE00003896509.1_1;ENSE00002446839.1_1;ENSE00001507396.1_1;ENSE00001494344.1_1;ENSE00001494345.1_1;ENSE00001494346.1_1;ENSE00001494347.1_1;ENSE00001494348.1_1;ENSE00003897221.1_1	25957448-25958706;25958820-25959383;25961876-25962071;25963328-25963546;25966803-25967056;25969037-25969168;25971097-25971229;25972306-25972413;25981202-25981287	2951	2951	15	73	16	3	1	0	2
ENST00000673679.1_1	ENSG00000206190.12_1	ATP10A	15	25999523	26108067	ENSE00003897183.1_1;ENSE00003897840.1_1;ENSE00001494351.1_1;ENSE00003896542.1_1	25999523-25999713;26006521-26006748;26026165-26026370;26107794-26108067	899	899	15	90	3	0	0	0	0
ENST00000673680.1_1	ENSG00000206190.12_1	ATP10A	15	25924269	25957446	ENSE00003897130.1_1;ENSE00003541520.1_1;ENSE00003610809.1_1;ENSE00003676107.1_1;ENSE00003467587.1_1;ENSE00003550026.1_1;ENSE00003614367.1_1;ENSE00003486338.1_1;ENSE00003678618.1_1;ENSE00003525819.1_1;ENSE00003626668.1_1;ENSE00003897202.1_1	25924269-25925121;25925267-25925455;25925956-25926061;25926140-25926221;25928432-25928633;25932849-25932975;25936861-25936938;25939965-25940293;25947062-25947247;25953122-25953249;25953343-25953447;25954440-25957446	5392	5392	15	26	58	5	2	2	1
ENST00000673716.1_1	ENSG00000206190.12_1	ATP10A	15	25964296	26108490	ENSE00003897800.1_1;ENSE00001494345.1_1;ENSE00001494346.1_1;ENSE00001494347.1_1;ENSE00001494348.1_1;ENSE00001494350.1_1;ENSE00001494351.1_1;ENSE00003897718.1_1	25964296-25964445;25966803-25967056;25969037-25969168;25971097-25971229;25972306-25972413;25981202-25981288;26026165-26026370;26107794-26108490	1767	1767	15	75	14	3	1	0	1
ENST00000673747.1_1	ENSG00000206190.12_1	ATP10A	15	25958620	26108698	ENSE00003897359.1_1;ENSE00001507396.1_1;ENSE00001494344.1_1;ENSE00001494345.1_1;ENSE00001494346.1_1;ENSE00001494347.1_1;ENSE00001494348.1_1;ENSE00001494350.1_1;ENSE00001494351.1_1;ENSE00003897999.1_1	25958620-25959388;25961876-25962071;25963328-25963546;25966803-25967056;25969037-25969168;25971097-25971229;25972306-25972413;25981202-25981288;26026165-26026370;26107794-26108698	3009	3009	15	55	32	3	3	0	0
ENST00000673763.1_1	ENSG00000206190.12_1	ATP10A	15	25957735	26029507	ENSE00003897755.1_1;ENSE00001494339.1_1;ENSE00001507396.1_1;ENSE00001494344.1_1;ENSE00001494345.1_1;ENSE00001494346.1_1;ENSE00001494347.1_1;ENSE00001494348.1_1;ENSE00001494350.1_1;ENSE00001494351.1_1;ENSE00003897593.1_1	25957735-25958706;25958820-25959388;25961876-25962071;25963328-25963546;25966803-25967056;25969037-25969168;25971097-25971229;25972306-25972413;25981202-25981288;26026165-26026370;26028931-26029507	3453	3453	15	70	19	3	1	0	2
ENST00000673805.1_1	ENSG00000206190.12_1	ATP10A	15	25923882	25949167	ENSE00003897413.1_1;ENSE00003541520.1_1;ENSE00003610809.1_1;ENSE00003676107.1_1;ENSE00003467587.1_1;ENSE00003550026.1_1;ENSE00003614367.1_1;ENSE00003486338.1_1;ENSE00003896817.1_1	25923882-25925121;25925267-25925455;25925956-25926061;25926140-25926221;25928432-25928633;25932849-25932975;25936861-25936938;25939965-25940293;25947062-25949167	4459	4459	15	28	58	4	1	2	0
ENST00000673849.1_1	ENSG00000206190.12_1	ATP10A	15	25958526	25965944	ENSE00003897007.1_1;ENSE00002494188.2_1;ENSE00003896781.1_1	25958526-25959388;25961876-25962071;25963328-25965944	3676	3676	15	63	26	4	0	0	1
ENST00000673898.1_1	ENSG00000206190.12_1	ATP10A	15	25961974	26107677	ENSE00003896626.1_1;ENSE00003896614.1_1;ENSE00003896319.1_1;ENSE00003896974.1_1;ENSE00003896329.1_1;ENSE00003897346.1_1;ENSE00003897562.1_1;ENSE00003897059.1_1;ENSE00003897093.1_1	25961974-25962071;25963328-25963546;25966803-25967056;25969037-25969168;25971097-25971229;25972306-25972413;25981202-25981288;26026165-26026370;26106928-26107677	1987	1987	15	72	18	2	1	0	0
ENST00000674021.1_1	ENSG00000206190.12_1	ATP10A	15	25924049	25954118	ENSE00003897945.1_1;ENSE00003541520.1_1;ENSE00003610809.1_1;ENSE00003676107.1_1;ENSE00003467587.1_1;ENSE00003550026.1_1;ENSE00003614367.1_1;ENSE00003486338.1_1;ENSE00003678618.1_1;ENSE00003525819.1_1;ENSE00003897984.1_1	25924049-25925121;25925267-25925455;25925956-25926061;25926140-25926221;25928432-25928633;25932849-25932975;25936861-25936938;25939965-25940293;25947062-25947247;25953122-25953249;25953343-25954118	3276	3276	15	25	60	5	2	1	0
ENST00000674138.1_1	ENSG00000206190.12_1	ATP10A	15	25925275	25939104	ENSE00003897382.1_1;ENSE00003610809.1_1;ENSE00003676107.1_1;ENSE00003467587.1_1;ENSE00003550026.1_1;ENSE00003614367.1_1;ENSE00003897066.1_1	25925275-25925455;25925956-25926061;25926140-25926221;25928432-25928633;25932849-25932975;25936861-25936938;25939067-25939104	814	814	15	35	52	2	4	0	0
ENST00000373537.7_1	ENSG00000166619.15_1	BLCAP	20	36145818	36156278	ENSE00001527437.1_1;ENSE00003842570.1_1	36145818-36147752;36156194-36156278	2020	2020	3	86	0	14	4	1	0
ENST00000397131.1_1	ENSG00000166619.15_1	BLCAP	20	36147294	36152953	ENSE00001527417.1_1;ENSE00001527419.1_1	36147294-36147752;36152778-36152953	635	635	3	99	0	4	2	0	4
ENST00000397134.1_1	ENSG00000166619.15_1	BLCAP	20	36147254	36148705	ENSE00001527423.1_1;ENSE00001527425.1_1	36147254-36147752;36148637-36148705	568	568	3	97	0	6	2	0	5
ENST00000397135.1_1	ENSG00000166619.15_1	BLCAP	20	36147217	36156125	ENSE00001527428.1_1;ENSE00001527433.1_1	36147217-36147752;36155975-36156125	687	687	3	98	0	5	2	0	4
ENST00000397137.5_1	ENSG00000166619.15_1	BLCAP	20	36145818	36156134	ENSE00001527437.1_1;ENSE00001527438.1_1	36145818-36147752;36156032-36156134	2038	2038	3	86	0	14	4	1	0
ENST00000411780.1_1	ENSG00000166619.15_1	BLCAP	20	36120873	36137633	ENSE00001621762.1_1;ENSE00001612268.1_1;ENSE00001621787.1_1	36120873-36121351;36123986-36124094;36137505-36137633	717	717	3	105	0	0	0	0	0
ENST00000414080.1_1	ENSG00000166619.15_1	BLCAP	20	36147390	36156280	ENSE00001596999.1_1;ENSE00001754837.1_1;ENSE00001741247.1_1	36147390-36147752;36149720-36149853;36156194-36156280	584	584	3	99	0	4	2	0	4
ENST00000414542.6_1	ENSG00000166619.15_1	BLCAP	20	36145819	36156333	ENSE00001658220.2_1;ENSE00001754837.1_1;ENSE00001460799.2_1	36145819-36147752;36149720-36149853;36156194-36156333	2208	2208	3	86	0	15	4	0	13
ENST00000432507.1_1	ENSG00000166619.15_1	BLCAP	20	36147313	36148991	ENSE00001763004.1_1;ENSE00001699374.1_1	36147313-36147752;36148839-36148991	593	593	3	80	0	23	2	0	21
ENST00000445723.5_1	ENSG00000166619.15_1	BLCAP	20	36147341	36156280	ENSE00001738542.1_1;ENSE00001621248.1_1;ENSE00001741247.1_1	36147341-36147752;36149720-36149811;36156194-36156280	591	591	3	99	0	4	2	0	4
ENST00000447625.1_1	ENSG00000166619.15_1	BLCAP	20	36120935	36124164	ENSE00001644301.1_1;ENSE00001751110.1_1	36120935-36121351;36123986-36124164	596	596	3	105	0	0	0	0	0
ENST00000456058.1_1	ENSG00000166619.15_1	BLCAP	20	36147555	36150095	ENSE00001699215.1_1;ENSE00001741311.1_1	36147555-36147752;36149720-36150095	574	574	3	96	0	7	2	0	4
ENST00000467603.1_1	ENSG00000166619.15_1	BLCAP	20	36130815	36156264	ENSE00001949657.1_1;ENSE00001835377.1_1;ENSE00001460797.2_1;ENSE00001852305.1_1	36130815-36130956;36137505-36137614;36147633-36147752;36156194-36156264	443	443	3	98	0	7	0	0	0
ENST00000613961.1_1	ENSG00000166619.15_1	BLCAP	20	36128294	36132377	ENSE00003712891.1_1	36128294-36132377	4084	4084	3	54	0	15	0	36	0
ENST00000394441.5_1	ENSG00000004948.16_1	CALCR	7	93055634	93189122	ENSE00001031654.7_1;ENSE00003458862.1_1;ENSE00003690434.1_1;ENSE00003651388.1_1;ENSE00003570635.1_1;ENSE00003740488.1_1;ENSE00003730112.1_1;ENSE00000434239.1_1;ENSE00000434238.1_1;ENSE00000434237.1_1;ENSE00000705318.1_1;ENSE00003516190.1_1;ENSE00001518467.1_1	93055634-93055901;93063564-93063606;93065263-93065482;93067371-93067438;93067521-93067582;93072915-93073069;93090132-93090259;93098026-93098118;93101686-93101799;93106869-93106980;93108665-93108819;93116242-93116319;93188832-93189122	1787	1787	5	31	70	1	0	1	0
ENST00000415529.2_1	ENSG00000004948.16_1	CALCR	7	93055667	93116293	ENSE00001648701.1_1;ENSE00003559358.1_1;ENSE00003489052.1_1;ENSE00003588749.1_1;ENSE00003592696.1_1;ENSE00001672837.1_1;ENSE00003740488.1_1;ENSE00003730112.1_1;ENSE00000434239.1_1;ENSE00000434238.1_1;ENSE00000434237.1_1;ENSE00000705318.1_1;ENSE00001704392.1_1	93055667-93055901;93063564-93063606;93065263-93065482;93067371-93067438;93067521-93067582;93070811-93070861;93072915-93073069;93090132-93090259;93098026-93098118;93101686-93101799;93106869-93106980;93108665-93108819;93116242-93116293	1488	1488	5	73	29	0	0	1	0
ENST00000423724.5_1	ENSG00000004948.16_1	CALCR	7	93055667	93116293	ENSE00001648701.1_1;ENSE00003559358.1_1;ENSE00003489052.1_1;ENSE00003588749.1_1;ENSE00003592696.1_1;ENSE00001672837.1_1;ENSE00003740488.1_1;ENSE00003730112.1_1;ENSE00000705313.1_1;ENSE00000434239.1_1;ENSE00000434238.1_1;ENSE00000434237.1_1;ENSE00000705318.1_1;ENSE00001704392.1_1	93055667-93055901;93063564-93063606;93065263-93065482;93067371-93067438;93067521-93067582;93070811-93070861;93072915-93073069;93090132-93090259;93091374-93091422;93098026-93098118;93101686-93101799;93106869-93106980;93108665-93108819;93116242-93116293	1537	1537	5	73	29	0	0	1	0
ENST00000426151.7_1	ENSG00000004948.16_1	CALCR	7	93053797	93204036	ENSE00001370562.2_1;ENSE00003458862.1_1;ENSE00003690434.1_1;ENSE00003651388.1_1;ENSE00003570635.1_1;ENSE00003740488.1_1;ENSE00003730112.1_1;ENSE00000434239.1_1;ENSE00000434238.1_1;ENSE00000434237.1_1;ENSE00000705318.1_1;ENSE00003516190.1_1;ENSE00001720423.1_1;ENSE00001707567.2_1	93053797-93055901;93063564-93063606;93065263-93065482;93067371-93067438;93067521-93067582;93072915-93073069;93090132-93090259;93098026-93098118;93101686-93101799;93106869-93106980;93108665-93108819;93116242-93116319;93203600-93203818;93204003-93204036	3586	3586	5	31	70	1	0	1	0
ENST00000649521.1_1	ENSG00000004948.16_1	CALCR	7	93053850	93204042	ENSE00003840923.1_1;ENSE00003458862.1_1;ENSE00003690434.1_1;ENSE00003651388.1_1;ENSE00003570635.1_1;ENSE00003740488.1_1;ENSE00003730112.1_1;ENSE00000705313.1_1;ENSE00000434239.1_1;ENSE00000434238.1_1;ENSE00000434237.1_1;ENSE00000705318.1_1;ENSE00003516190.1_1;ENSE00003612035.1_1;ENSE00003833296.1_1	93053850-93055901;93063564-93063606;93065263-93065482;93067371-93067438;93067521-93067582;93072915-93073069;93090132-93090259;93091374-93091422;93098026-93098118;93101686-93101799;93106869-93106980;93108665-93108819;93116242-93116319;93125215-93125286;93203600-93204042	3844	3844	5	31	70	1	0	1	0
ENST00000380725.2_1	ENSG00000129757.15_1	CDKN1C	11	2904469	2906979	ENSE00003646989.2_1;ENSE00003687341.1_1;ENSE00001486036.1_1;ENSE00001486037.1_1	2904469-2905145;2905228-2905364;2906431-2906696;2906863-2906979	1197	1197	14	92	1	0	1	0	0
ENST00000414822.8_1	ENSG00000129757.15_1	CDKN1C	11	2904442	2907001	ENSE00003563939.2_1;ENSE00003634161.1_1;ENSE00001593098.3_1	2904442-2905140;2905228-2905364;2905899-2907001	1939	1939	14	87	4	1	2	0	0
ENST00000430149.3_1	ENSG00000129757.15_1	CDKN1C	11	2904447	2906995	ENSE00001771741.2_1;ENSE00003634161.1_1;ENSE00001691292.3_1	2904447-2905145;2905228-2905364;2905899-2906995	1933	1933	14	87	4	1	2	0	0
ENST00000440480.8_1	ENSG00000129757.15_1	CDKN1C	11	2904447	2907005	ENSE00001771741.2_1;ENSE00003634161.1_1;ENSE00001486025.3_1;ENSE00001781969.3_1	2904447-2905145;2905228-2905364;2905899-2906696;2906863-2907005	1777	1777	14	88	4	0	2	0	0
ENST00000471157.2_1	ENSG00000129757.15_1	CDKN1C	11	2904904	2905931	ENSE00001884983.1_1;ENSE00001886283.2_1	2904904-2905145;2905228-2905931	946	946	14	94	0	0	0	0	0
ENST00000647251.1_1	ENSG00000129757.15_1	CDKN1C	11	2904861	2906958	ENSE00001820727.3_1;ENSE00003687341.1_1;ENSE00001486036.1_1;ENSE00003829351.1_1	2904861-2905140;2905228-2905364;2906431-2906696;2906863-2906958	779	779	14	92	1	0	1	0	0
ENST00000681969.1_1	ENSG00000129757.15_1	CDKN1C	11	2904845	2907005	ENSE00003921343.1_1;ENSE00003922159.1_1;ENSE00001781969.3_1	2904845-2905145;2905228-2905364;2906863-2907005	581	581	14	94	0	0	0	0	0
ENST00000222482.10_1	ENSG00000128510.12_1	CPA4	7	129933000	129964020	ENSE00003486175.1_1;ENSE00003613971.1_1;ENSE00003492230.1_1;ENSE00003505102.1_1;ENSE00003573373.1_1;ENSE00000723233.1_1;ENSE00000723234.1_1;ENSE00000723236.1_1;ENSE00003498239.1_1;ENSE00003533738.1_1;ENSE00002275969.1_1	129933000-129933088;129938585-129938667;129939109-129939244;129940655-129940754;129944317-129944419;129945655-129945760;129946626-129946737;129948146-129948237;129950626-129950826;129951877-129951962;129962328-129964020	2801	2801	11	38	19	25	4	11	5
ENST00000445470.6_1	ENSG00000128510.12_1	CPA4	7	129932973	129964020	ENSE00002272644.1_1;ENSE00003613971.1_1;ENSE00003492230.1_1;ENSE00003573373.1_1;ENSE00000723233.1_1;ENSE00000723234.1_1;ENSE00000723236.1_1;ENSE00003498239.1_1;ENSE00003533738.1_1;ENSE00002275969.1_1	129932973-129933088;129938585-129938667;129939109-129939244;129944317-129944419;129945655-129945760;129946626-129946737;129948146-129948237;129950626-129950826;129951877-129951962;129962328-129964020	2728	2728	11	38	19	25	4	11	5
ENST00000470542.5_1	ENSG00000128510.12_1	CPA4	7	129933000	129945708	ENSE00003471354.1_1;ENSE00003666687.1_1;ENSE00003523108.1_1;ENSE00003506760.1_1;ENSE00001848723.1_1;ENSE00001825515.1_1	129933000-129933088;129938585-129938667;129939109-129939244;129940655-129940754;129944317-129944406;129945655-129945708	552	552	11	54	18	13	11	1	0
ENST00000473956.5_1	ENSG00000128510.12_1	CPA4	7	129933002	129946667	ENSE00003512332.1_1;ENSE00003613971.1_1;ENSE00003492230.1_1;ENSE00003573373.1_1;ENSE00000723233.1_1;ENSE00001955001.1_1	129933002-129933088;129938585-129938667;129939109-129939244;129944317-129944419;129945655-129945760;129946626-129946667	557	557	11	54	18	13	11	1	0
ENST00000474254.5_1	ENSG00000128510.12_1	CPA4	7	129933000	129946116	ENSE00003471354.1_1;ENSE00003666687.1_1;ENSE00003523108.1_1;ENSE00001897575.1_1;ENSE00003506760.1_1;ENSE00003570197.1_1;ENSE00001924970.1_1	129933000-129933088;129938585-129938667;129939109-129939244;129939548-129939607;129940655-129940754;129944317-129944419;129945655-129946116	1033	1033	11	53	20	12	9	3	0
ENST00000486598.1_1	ENSG00000128510.12_1	CPA4	7	129933118	129944332	ENSE00001853139.1_1;ENSE00003666687.1_1;ENSE00003523108.1_1;ENSE00003462497.1_1;ENSE00002529263.1_1	129933118-129933355;129938585-129938667;129939109-129939244;129940655-129940754;129944317-129944332	573	573	11	55	20	11	8	3	0
ENST00000488025.1_1	ENSG00000128510.12_1	CPA4	7	129947971	129951962	ENSE00001871403.1_1;ENSE00003649453.1_1;ENSE00003677017.1_1	129947971-129948237;129950626-129950826;129951877-129951962	554	554	11	48	23	15	6	5	0
ENST00000490117.5_1	ENSG00000128510.12_1	CPA4	7	129933002	129944483	ENSE00003475670.1_1;ENSE00003666687.1_1;ENSE00003523108.1_1;ENSE00003506760.1_1;ENSE00001877607.1_1	129933002-129933088;129938585-129938667;129939109-129939244;129940655-129940754;129944317-129944483	573	573	11	54	20	12	9	2	0
ENST00000492072.5_1	ENSG00000128510.12_1	CPA4	7	129933000	129946655	ENSE00003486175.1_1;ENSE00003613971.1_1;ENSE00003492230.1_1;ENSE00003505102.1_1;ENSE00003573373.1_1;ENSE00001905799.1_1	129933000-129933088;129938585-129938667;129939109-129939244;129940655-129940754;129944317-129944419;129946626-129946655	541	541	11	54	18	13	11	1	0
ENST00000493259.5_1	ENSG00000128510.12_1	CPA4	7	129933002	129962961	ENSE00003475670.1_1;ENSE00003462497.1_1;ENSE00003573373.1_1;ENSE00000723233.1_1;ENSE00000723234.1_1;ENSE00000723236.1_1;ENSE00003498239.1_1;ENSE00003533738.1_1;ENSE00001940754.1_1	129933002-129933088;129940655-129940754;129944317-129944419;129945655-129945760;129946626-129946737;129948146-129948237;129950626-129950826;129951877-129951962;129962328-129962961	1521	1521	11	47	23	18	6	3	0
ENST00000497388.5_1	ENSG00000128510.12_1	CPA4	7	129933000	129939494	ENSE00003471354.1_1;ENSE00003666687.1_1;ENSE00001840329.1_1	129933000-129933088;129938585-129938667;129939109-129939494	558	558	11	53	22	10	8	4	0
ENST00000052754.10_1	ENSG00000011465.18_1	DCN	12	91534260	91576594	ENSE00002386376.2_1;ENSE00000843482.1_1;ENSE00000752998.1_1;ENSE00000431371.1_1;ENSE00003789264.1_1;ENSE00000843485.1_1;ENSE00001151433.2_1;ENSE00002339799.2_1	91534260-91540029;91545430-91545569;91546872-91546966;91550851-91550965;91552072-91552286;91558381-91558494;91572118-91572362;91576431-91576594	6858	6858	6	89	10	3	0	0	0
ENST00000393155.6_1	ENSG00000011465.18_1	DCN	12	91539053	91576994	ENSE00003899426.1_1;ENSE00003902519.1_1;ENSE00003903198.1_1;ENSE00003903147.1_1;ENSE00003902690.1_1;ENSE00001151433.2_1;ENSE00003902273.1_1	91539053-91540029;91545430-91545569;91546872-91546966;91550851-91550965;91552072-91552286;91572118-91572362;91576431-91576994	2351	2351	6	90	8	3	1	0	0
ENST00000420120.6_1	ENSG00000011465.18_1	DCN	12	91539834	91572329	ENSE00002386279.1_1;ENSE00000843482.1_1;ENSE00000752998.1_1;ENSE00000431371.1_1;ENSE00001671436.1_1	91539834-91540029;91545430-91545569;91546872-91546966;91550851-91550965;91572118-91572329	758	758	6	98	3	1	0	0	0
ENST00000425043.5_1	ENSG00000011465.18_1	DCN	12	91539035	91572329	ENSE00001638273.1_1;ENSE00000843482.1_1;ENSE00000752998.1_1;ENSE00001671436.1_1	91539035-91540029;91545430-91545569;91546872-91546966;91572118-91572329	1442	1442	6	90	8	3	1	0	0
ENST00000441303.6_1	ENSG00000011465.18_1	DCN	12	91539834	91572329	ENSE00002386279.1_1;ENSE00000843485.1_1;ENSE00001671436.1_1	91539834-91540029;91558381-91558494;91572118-91572329	522	522	6	99	2	1	0	0	0
ENST00000456569.2_1	ENSG00000011465.18_1	DCN	12	91540012	91572329	ENSE00001732738.2_1;ENSE00001671436.1_1	91540012-91540029;91572118-91572329	230	230	6	100	1	1	0	0	0
ENST00000546370.5_1	ENSG00000011465.18_1	DCN	12	91563410	91573216	ENSE00002346679.1_1;ENSE00001151433.2_1;ENSE00002362380.1_1	91563410-91563674;91572118-91572362;91573138-91573216	589	589	6	100	1	1	0	0	0
ENST00000546391.5_1	ENSG00000011465.18_1	DCN	12	91539942	91573290	ENSE00002417171.1_1;ENSE00000843482.1_1;ENSE00000752998.1_1;ENSE00001151433.2_1;ENSE00002393072.1_1	91539942-91540029;91545430-91545569;91546872-91546966;91572118-91572362;91573138-91573290	721	721	6	98	3	1	0	0	0
ENST00000546745.5_1	ENSG00000011465.18_1	DCN	12	91565918	91576486	ENSE00002350794.1_1;ENSE00001151433.2_1;ENSE00002372898.1_1	91565918-91566645;91572118-91572362;91576431-91576486	1029	1029	6	99	1	2	0	0	1
ENST00000547568.6_1	ENSG00000011465.18_1	DCN	12	91539834	91576582	ENSE00002386279.1_1;ENSE00000843482.1_1;ENSE00000752998.1_1;ENSE00001151433.2_1;ENSE00002371420.1_1	91539834-91540029;91545430-91545569;91546872-91546966;91572118-91572362;91576431-91576582	828	828	6	98	3	1	0	0	0
ENST00000547937.5_1	ENSG00000011465.18_1	DCN	12	91552072	91574142	ENSE00003789264.1_1;ENSE00000843485.1_1;ENSE00001151433.2_1;ENSE00002354672.1_1	91552072-91552286;91558381-91558494;91572118-91572362;91573963-91574142	754	754	6	99	2	1	0	0	0
ENST00000548218.1_1	ENSG00000011465.18_1	DCN	12	91539302	91539985	ENSE00002359441.1_1;ENSE00002411345.1_1	91539302-91539511;91539838-91539985	358	358	6	100	0	2	0	0	1
ENST00000548768.1_1	ENSG00000011465.18_1	DCN	12	91572975	91574258	ENSE00002393157.1_1;ENSE00002358204.1_1	91572975-91573509;91574224-91574258	570	570	6	102	0	0	0	0	0
ENST00000549513.5_1	ENSG00000011465.18_1	DCN	12	91552252	91574753	ENSE00002375811.1_1;ENSE00000843485.1_1;ENSE00001151433.2_1;ENSE00002351705.1_1	91552252-91552286;91558381-91558494;91572118-91572362;91574224-91574753	924	924	6	99	2	1	0	0	0
ENST00000550099.5_1	ENSG00000011465.18_1	DCN	12	91566304	91573272	ENSE00002412825.1_1;ENSE00001151433.2_1;ENSE00002363164.1_1	91566304-91566645;91572118-91572362;91573138-91573272	722	722	6	100	1	1	0	0	0
ENST00000550563.5_1	ENSG00000011465.18_1	DCN	12	91552088	91573132	ENSE00002426567.1_1;ENSE00000843485.1_1;ENSE00001151433.2_1;ENSE00002344023.1_1	91552088-91552286;91558381-91558494;91572118-91572362;91573094-91573132	597	597	6	99	2	1	0	0	0
ENST00000550758.1_1	ENSG00000011465.18_1	DCN	12	91544559	91546926	ENSE00002409311.1_1;ENSE00002349124.1_1	91544559-91545569;91546872-91546926	1066	1066	6	99	3	0	0	0	0
ENST00000551354.1_1	ENSG00000011465.18_1	DCN	12	91568894	91573310	ENSE00002417692.1_1;ENSE00001151433.2_1;ENSE00002340979.1_1	91568894-91571402;91572118-91572362;91573138-91573310	2927	2927	6	100	1	1	0	0	0
ENST00000552145.5_1	ENSG00000011465.18_1	DCN	12	91552074	91576429	ENSE00002357117.1_1;ENSE00000843485.1_1;ENSE00001151433.2_1;ENSE00002355789.1_1	91552074-91552286;91558381-91558494;91572118-91572362;91576350-91576429	652	652	6	99	2	1	0	0	0
ENST00000552962.5_1	ENSG00000011465.18_1	DCN	12	91539512	91576601	ENSE00002333154.1_1;ENSE00000843482.1_1;ENSE00000752998.1_1;ENSE00000431371.1_1;ENSE00003789264.1_1;ENSE00000843485.1_1;ENSE00001151433.2_1;ENSE00002405328.1_1;ENSE00002401383.1_1	91539512-91540029;91545430-91545569;91546872-91546966;91550851-91550965;91552072-91552286;91558381-91558494;91572118-91572362;91573138-91573463;91576431-91576601	1939	1939	6	89	9	3	1	0	0
ENST00000357936.9_1	ENSG00000132437.18_1	DDC	7	50526133	50628751	ENSE00001825694.1_1;ENSE00003583903.1_1;ENSE00003503203.1_1;ENSE00003476823.1_1;ENSE00003551837.1_1;ENSE00003664488.1_1;ENSE00003514821.1_1;ENSE00001210749.1_1;ENSE00000905215.1_1;ENSE00003493926.1_1;ENSE00003653854.1_1;ENSE00003531277.1_1;ENSE00003583980.1_1;ENSE00001282238.3_1;ENSE00001675705.1_1	50526133-50526541;50530910-50531129;50534911-50535013;50537770-50537869;50544321-50544341;50547484-50547561;50563047-50563115;50566845-50566940;50571690-50571757;50595834-50595978;50596905-50597040;50605557-50605677;50607612-50607726;50611582-50611811;50628710-50628751	1953	1953	6	87	11	4	0	0	2
ENST00000380984.4_1	ENSG00000132437.18_1	DDC	7	50560344	50628745	ENSE00001487100.3_1;ENSE00003514821.1_1;ENSE00001210749.1_1;ENSE00000905215.1_1;ENSE00003493926.1_1;ENSE00003653854.1_1;ENSE00003531277.1_1;ENSE00003583980.1_1;ENSE00001282238.3_1;ENSE00002049649.1_1	50560344-50560703;50563047-50563115;50566845-50566940;50571690-50571757;50595834-50595978;50596905-50597040;50605557-50605677;50607612-50607726;50611582-50611811;50628710-50628745	1376	1376	6	91	9	2	0	0	0
ENST00000420203.1_1	ENSG00000132437.18_1	DDC	7	50611691	50632031	ENSE00001758964.1_1;ENSE00001653711.1_1	50611691-50611811;50631691-50632031	462	462	6	102	0	0	0	0	0
ENST00000426377.5_1	ENSG00000132437.18_1	DDC	7	50526137	50628751	ENSE00001739370.1_1;ENSE00003583903.1_1;ENSE00003503203.1_1;ENSE00003476823.1_1;ENSE00003551837.1_1;ENSE00003664488.1_1;ENSE00003514821.1_1;ENSE00001210749.1_1;ENSE00000905215.1_1;ENSE00003493926.1_1;ENSE00003653854.1_1;ENSE00001282238.3_1;ENSE00001675705.1_1	50526137-50526541;50530910-50531129;50534911-50535013;50537770-50537869;50544321-50544341;50547484-50547561;50563047-50563115;50566845-50566940;50571690-50571757;50595834-50595978;50596905-50597040;50611582-50611811;50628710-50628751	1713	1713	6	87	11	4	0	0	2
ENST00000430300.5_1	ENSG00000132437.18_1	DDC	7	50526174	50611680	ENSE00001733465.1_1;ENSE00003583903.1_1;ENSE00003503203.1_1;ENSE00003476823.1_1;ENSE00003551837.1_1;ENSE00003664488.1_1;ENSE00003514821.1_1;ENSE00001210749.1_1;ENSE00000905215.1_1;ENSE00003493926.1_1;ENSE00003583980.1_1;ENSE00001701295.1_1	50526174-50526541;50530910-50531129;50534911-50535013;50537770-50537869;50544321-50544341;50547484-50547561;50563047-50563115;50566845-50566940;50571690-50571757;50595834-50595978;50607612-50607726;50611582-50611680	1482	1482	6	90	10	2	0	0	0
ENST00000431062.5_1	ENSG00000132437.18_1	DDC	7	50526137	50611817	ENSE00001739370.1_1;ENSE00003583903.1_1;ENSE00003503203.1_1;ENSE00003476823.1_1;ENSE00003551837.1_1;ENSE00003664488.1_1;ENSE00003514821.1_1;ENSE00001210749.1_1;ENSE00000905215.1_1;ENSE00003531277.1_1;ENSE00003583980.1_1;ENSE00001593840.1_1	50526137-50526541;50530910-50531129;50534911-50535013;50537770-50537869;50544321-50544341;50547484-50547561;50563047-50563115;50566845-50566940;50571690-50571757;50605557-50605677;50607612-50607726;50611582-50611817	1632	1632	6	95	5	2	0	0	2
ENST00000444124.7_1	ENSG00000132437.18_1	DDC	7	50526139	50633102	ENSE00001931857.1_1;ENSE00003583903.1_1;ENSE00003503203.1_1;ENSE00003476823.1_1;ENSE00003551837.1_1;ENSE00003664488.1_1;ENSE00003514821.1_1;ENSE00001210749.1_1;ENSE00000905215.1_1;ENSE00003493926.1_1;ENSE00003653854.1_1;ENSE00003531277.1_1;ENSE00003583980.1_1;ENSE00001282238.3_1;ENSE00001649937.2_1	50526139-50526541;50530910-50531129;50534911-50535013;50537770-50537869;50544321-50544341;50547484-50547561;50563047-50563115;50566845-50566940;50571690-50571757;50595834-50595978;50596905-50597040;50605557-50605677;50607612-50607726;50611582-50611811;50632981-50633102	2027	2027	6	89	11	2	0	0	0
ENST00000444733.5_1	ENSG00000132437.18_1	DDC	7	50526137	50628751	ENSE00001739370.1_1;ENSE00003619420.1_1;ENSE00003581586.1_1;ENSE00003649558.1_1;ENSE00003503143.1_1;ENSE00003481208.1_1;ENSE00003640878.1_1;ENSE00000905215.1_1;ENSE00003493926.1_1;ENSE00003653854.1_1;ENSE00003531277.1_1;ENSE00001282238.3_1;ENSE00001675705.1_1	50526137-50526541;50530910-50531129;50534911-50535013;50537770-50537869;50544321-50544341;50547484-50547561;50563047-50563115;50571690-50571757;50595834-50595978;50596905-50597040;50605557-50605677;50611582-50611811;50628710-50628751	1738	1738	6	87	11	4	0	0	2
ENST00000489162.1_1	ENSG00000132437.18_1	DDC	7	50595389	50607726	ENSE00001880811.1_1;ENSE00003606497.1_1;ENSE00003566326.1_1;ENSE00003511146.1_1;ENSE00003619436.1_1	50595389-50595547;50595834-50595978;50596905-50597040;50605557-50605677;50607612-50607726	676	676	6	93	7	2	0	0	0
ENST00000494914.1_1	ENSG00000132437.18_1	DDC	7	50526267	50547661	ENSE00001915499.1_1;ENSE00003619420.1_1;ENSE00003581586.1_1;ENSE00003649558.1_1;ENSE00003503143.1_1;ENSE00001814545.1_1	50526267-50526541;50530910-50531129;50534911-50535013;50537770-50537869;50544321-50544341;50547484-50547661	897	897	6	47	47	0	8	0	0
ENST00000495320.1_1	ENSG00000132437.18_1	DDC	7	50526139	50527382	ENSE00001931857.1_1;ENSE00001948200.1_1	50526139-50526541;50527337-50527382	449	449	6	101	0	1	0	0	0
ENST00000615193.4_1	ENSG00000132437.18_1	DDC	7	50526135	50628768	ENSE00003721452.1_1;ENSE00003583903.1_1;ENSE00003503203.1_1;ENSE00003476823.1_1;ENSE00003551837.1_1;ENSE00003664488.1_1;ENSE00003514821.1_1;ENSE00001210749.1_1;ENSE00000905215.1_1;ENSE00003531277.1_1;ENSE00003583980.1_1;ENSE00001282238.3_1;ENSE00003745199.1_1	50526135-50526541;50530910-50531129;50534911-50535013;50537770-50537869;50544321-50544341;50547484-50547561;50563047-50563115;50566845-50566940;50571690-50571757;50605557-50605677;50607612-50607726;50611582-50611811;50628710-50628768	1687	1687	6	95	5	2	0	0	2
ENST00000617822.4_1	ENSG00000132437.18_1	DDC	7	50526135	50628768	ENSE00003721452.1_1;ENSE00003583903.1_1;ENSE00003503203.1_1;ENSE00003476823.1_1;ENSE00003551837.1_1;ENSE00003664488.1_1;ENSE00003514821.1_1;ENSE00001210749.1_1;ENSE00000905215.1_1;ENSE00003653854.1_1;ENSE00003531277.1_1;ENSE00003583980.1_1;ENSE00001282238.3_1;ENSE00003745199.1_1	50526135-50526541;50530910-50531129;50534911-50535013;50537770-50537869;50544321-50544341;50547484-50547561;50563047-50563115;50566845-50566940;50571690-50571757;50596905-50597040;50605557-50605677;50607612-50607726;50611582-50611811;50628710-50628768	1823	1823	6	94	6	2	0	0	2
ENST00000622873.4_1	ENSG00000132437.18_1	DDC	7	50526135	50628768	ENSE00003721452.1_1;ENSE00003583903.1_1;ENSE00003503203.1_1;ENSE00003476823.1_1;ENSE00003551837.1_1;ENSE00003664488.1_1;ENSE00003514821.1_1;ENSE00001210749.1_1;ENSE00000905215.1_1;ENSE00003493926.1_1;ENSE00003653854.1_1;ENSE00003531277.1_1;ENSE00001282238.3_1;ENSE00003745199.1_1	50526135-50526541;50530910-50531129;50534911-50535013;50537770-50537869;50544321-50544341;50547484-50547561;50563047-50563115;50566845-50566940;50571690-50571757;50595834-50595978;50596905-50597040;50605557-50605677;50611582-50611811;50628710-50628768	1853	1853	6	87	11	4	0	0	2
ENST00000331444.12_1	ENSG00000183628.14_1	DGCR6	22	18893832	18899601	ENSE00001782347.2_1;ENSE00003530026.1_1;ENSE00003690027.1_1;ENSE00003687876.1_1;ENSE00001705371.1_1	18893832-18893997;18894077-18894238;18897684-18897785;18898400-18898541;18899052-18899601	1122	1122	14	74	1	18	1	0	8
ENST00000413981.5_1	ENSG00000183628.14_1	DGCR6	22	18893540	18899601	ENSE00001636811.1_1;ENSE00003611901.1_1;ENSE00003522527.1_1;ENSE00003585126.1_1;ENSE00001705371.1_1	18893540-18893627;18894077-18894238;18897684-18897785;18898400-18898541;18899052-18899601	1044	1044	14	74	1	18	1	0	11
ENST00000427407.5_1	ENSG00000183628.14_1	DGCR6	22	18893863	18899595	ENSE00001759157.1_1;ENSE00003530026.1_1;ENSE00001792030.1_1;ENSE00003514347.1_1;ENSE00003517390.1_1;ENSE00001729955.1_1	18893863-18893997;18894077-18894238;18897492-18897611;18897684-18897785;18898400-18898541;18899052-18899595	1205	1205	14	71	1	21	1	0	11
ENST00000436645.1_1	ENSG00000183628.14_1	DGCR6	22	18896175	18899591	ENSE00001661865.1_1;ENSE00003522527.1_1;ENSE00003517390.1_1;ENSE00001618523.1_1	18896175-18896206;18897684-18897785;18898400-18898541;18899052-18899591	816	816	14	72	1	20	1	0	11
ENST00000477156.1_1	ENSG00000183628.14_1	DGCR6	22	18894293	18897902	ENSE00001922156.1_1;ENSE00001939454.1_1	18894293-18894599;18897684-18897902	526	526	14	77	10	3	4	0	0
ENST00000480608.5_1	ENSG00000183628.14_1	DGCR6	22	18893867	18899600	ENSE00001666897.1_1;ENSE00001619593.1_1;ENSE00001617179.1_1;ENSE00003517390.1_1;ENSE00001897433.1_1	18893867-18893997;18894077-18894599;18897691-18897785;18898400-18898541;18899052-18899600	1440	1440	14	74	1	17	1	1	6
ENST00000483718.5_1	ENSG00000183628.14_1	DGCR6	22	18893837	18901751	ENSE00001593918.2_1;ENSE00003619303.1_1;ENSE00003667348.1_1;ENSE00003517390.1_1;ENSE00001895769.1_1	18893837-18893980;18894077-18894238;18897684-18897785;18898400-18898541;18899052-18901751	3250	3250	14	52	7	27	3	5	1
ENST00000608842.1_1	ENSG00000183628.14_1	DGCR6	22	18893865	18895782	ENSE00003703577.1_1;ENSE00003709542.1_1	18893865-18893997;18894077-18895782	1839	1839	14	73	0	13	1	7	0
ENST00000510508.4_1	ENSG00000197406.7_1	DIO3	14	102027687	102029789	ENSE00001425473.6_1	102027687-102029789	2103	2103	12	93	2	1	0	0	1
ENST00000370981.3_1	ENSG00000162595.7_1	DIRAS3	1	68511568	68517314	ENSE00003814835.2_1;ENSE00001240404.3_1;ENSE00001240413.5_1;ENSE00001240418.5_1	68511568-68513045;68516230-68516481;68516566-68516680;68517107-68517314	2053	2053	12	94	1	0	1	0	0
ENST00000646789.1_1	ENSG00000162595.7_1	DIRAS3	1	68511644	68516310	ENSE00001454045.1_1;ENSE00003822354.1_1	68511644-68513045;68516230-68516310	1483	1483	12	94	1	0	1	0	0
ENST00000421627.7_1	ENSG00000198010.13_1	DLGAP2	8	772178	1649572	ENSE00003796184.1_1;ENSE00003796961.1_1;ENSE00003798158.1_1;ENSE00003794860.1_1;ENSE00003797478.1_1;ENSE00001135318.1_1;ENSE00001186768.1_1;ENSE00000888463.1_1;ENSE00001264442.1_1;ENSE00000697356.1_1;ENSE00000888465.1_1;ENSE00000888466.1_1;ENSE00001186754.1_1;ENSE00000888468.1_1;ENSE00001735023.3_1	772178-772193;857911-857966;1208850-1208883;1449531-1449597;1496791-1497849;1513848-1514060;1574905-1575053;1580992-1581212;1616494-1616844;1617908-1617950;1624698-1624784;1626379-1626795;1639700-1639792;1645312-1645465;1649353-1649572	3180	3180	45	19	41	1	1	1	0
ENST00000518530.2_1	ENSG00000198010.13_1	DLGAP2	8	1626536	1629006	ENSE00002106717.1_1;ENSE00003776874.1_1;ENSE00002113944.2_1	1626536-1626795;1627147-1627210;1628713-1629006	618	618	45	61	2	0	0	0	0
ENST00000520524.5_1	ENSG00000198010.13_1	DLGAP2	8	1054881	1212580	ENSE00002098441.1_1;ENSE00002116793.1_1;ENSE00002110724.1_1	1054881-1055066;1208850-1208883;1212417-1212580	384	384	45	63	0	0	0	0	0
ENST00000520816.1_1	ENSG00000198010.13_1	DLGAP2	8	687663	704258	ENSE00002129804.1_1;ENSE00002100063.1_1	687663-687825;703455-704258	967	967	45	63	0	0	0	0	0
ENST00000520901.5_1	ENSG00000198010.13_1	DLGAP2	8	1496809	1650151	ENSE00002127144.1_1;ENSE00001135318.1_1;ENSE00001186768.1_1;ENSE00000888463.1_1;ENSE00001264442.1_1;ENSE00000888465.1_1;ENSE00000888466.1_1;ENSE00001186754.1_1;ENSE00000888468.1_1;ENSE00002131414.1_1	1496809-1497849;1513848-1514060;1574905-1575053;1580992-1581212;1616494-1616844;1624698-1624784;1626379-1626795;1639700-1639792;1645312-1645465;1649353-1650151	3525	3525	45	18	41	2	1	1	1
ENST00000522092.5_1	ENSG00000198010.13_1	DLGAP2	8	687650	1087777	ENSE00002117785.1_1;ENSE00002095973.1_1;ENSE00002138802.1_1;ENSE00002139515.1_1	687650-687825;772091-772193;857911-857966;1087298-1087777	815	815	45	63	0	0	0	0	0
ENST00000522499.1_1	ENSG00000198010.13_1	DLGAP2	8	1624702	1626929	ENSE00002112433.1_1;ENSE00002094297.1_1	1624702-1624784;1626379-1626929	634	634	45	59	4	0	0	0	0
ENST00000522626.1_1	ENSG00000198010.13_1	DLGAP2	8	1209578	1212580	ENSE00002138380.1_1;ENSE00002121187.1_1	1209578-1209808;1212414-1212580	398	398	45	63	0	0	0	0	0
ENST00000522989.5_1	ENSG00000198010.13_1	DLGAP2	8	1200372	1212580	ENSE00002105910.1_1;ENSE00002116793.1_1;ENSE00002101019.1_1;ENSE00002121187.1_1	1200372-1200572;1208850-1208883;1209668-1209808;1212414-1212580	543	543	45	63	0	0	0	0	0
ENST00000524065.4_1	ENSG00000198010.13_1	DLGAP2	8	1626465	1636595	ENSE00002098009.1_1;ENSE00002124293.1_1;ENSE00002128159.1_1;ENSE00002107067.1_1	1626465-1626795;1627147-1627210;1628713-1628852;1636418-1636595	713	713	45	61	2	0	0	0	0
ENST00000524139.5_1	ENSG00000198010.13_1	DLGAP2	8	833197	982931	ENSE00002132148.1_1;ENSE00002138802.1_1;ENSE00002122977.1_1;ENSE00002095728.1_1	833197-833348;857911-857966;952112-953304;982585-982931	1748	1748	45	63	0	0	0	0	0
ENST00000577187.5_1	ENSG00000198010.13_1	DLGAP2	8	687741	860575	ENSE00002700232.1_1;ENSE00002095973.1_1;ENSE00002138802.1_1;ENSE00002710243.1_1	687741-687825;772091-772193;857911-857966;860385-860575	435	435	45	63	0	0	0	0	0
ENST00000578889.1_1	ENSG00000198010.13_1	DLGAP2	8	833327	1055066	ENSE00002704256.1_1;ENSE00002138802.1_1;ENSE00002695954.1_1	833327-833348;857911-857966;1054882-1055066	263	263	45	63	0	0	0	0	0
ENST00000612087.1_1	ENSG00000198010.13_1	DLGAP2	8	1449531	1656640	ENSE00001145423.3_1;ENSE00001135328.1_1;ENSE00001135318.1_1;ENSE00001186768.1_1;ENSE00000888463.1_1;ENSE00001264442.1_1;ENSE00000888465.1_1;ENSE00000888466.1_1;ENSE00001186754.1_1;ENSE00000888468.1_1;ENSE00003728837.1_1	1449531-1449597;1496791-1497849;1513848-1514060;1574905-1575053;1580992-1581212;1616494-1616844;1624698-1624784;1626379-1626795;1639700-1639792;1645312-1645465;1649353-1656640	10099	10099	45	18	40	2	0	3	0
ENST00000637795.2_1	ENSG00000198010.13_1	DLGAP2	8	687627	1656642	ENSE00003798874.2_1;ENSE00003796961.1_1;ENSE00003798158.1_1;ENSE00003794860.1_1;ENSE00003797478.1_1;ENSE00001135318.1_1;ENSE00001186768.1_1;ENSE00000888463.1_1;ENSE00001264442.1_1;ENSE00000697356.1_1;ENSE00000888465.1_1;ENSE00000888466.1_1;ENSE00001186754.1_1;ENSE00000888468.1_1;ENSE00003901650.1_1	687627-687825;857911-857966;1208850-1208883;1449531-1449597;1496791-1497849;1513848-1514060;1574905-1575053;1580992-1581212;1616494-1616844;1617908-1617950;1624698-1624784;1626379-1626795;1639700-1639792;1645312-1645465;1649353-1656642	10433	10433	45	18	40	2	0	3	0
ENST00000331224.10_1	ENSG00000185559.16_1	DLK1	14	101193245	101201464	ENSE00002500602.1_1;ENSE00001320288.1_1;ENSE00001300094.1_1;ENSE00001315826.1_1;ENSE00001513358.1_1;ENSE00001368508.4_1	101193245-101193472;101194732-101194796;101195272-101195403;101198378-101198520;101200485-101200765;101200984-101201464	1330	1330	11	57	37	0	2	1	0
ENST00000341267.9_1	ENSG00000185559.16_1	DLK1	14	101193228	101204561	ENSE00003837497.1_1;ENSE00001320288.1_1;ENSE00001300094.1_1;ENSE00001315826.1_1;ENSE00002436630.2_1	101193228-101193472;101194732-101194796;101195272-101195403;101198378-101198520;101200485-101204561	4662	4662	11	56	38	0	2	1	0
ENST00000392848.9_1	ENSG00000185559.16_1	DLK1	14	101192041	101198407	ENSE00002444405.1_1;ENSE00002444247.1_1;ENSE00002485078.1_1;ENSE00001320288.1_1;ENSE00001300094.1_1;ENSE00002514631.1_1	101192041-101192170;101192870-101192932;101193332-101193472;101194732-101194796;101195272-101195403;101198378-101198407	561	561	11	95	2	0	0	0	0
ENST00000555747.1_1	ENSG00000185559.16_1	DLK1	14	101193229	101195027	ENSE00002275800.2_1;ENSE00002512759.1_1	101193229-101193472;101194732-101195027	540	540	11	93	4	0	0	0	0
ENST00000556051.1_1	ENSG00000185559.16_1	DLK1	14	101193366	101195571	ENSE00002453188.1_1;ENSE00001320288.1_1;ENSE00002513802.1_1	101193366-101193472;101194732-101194796;101195272-101195571	472	472	11	94	3	0	0	0	0
ENST00000486603.2_1	ENSG00000105880.7_1	DLX5	7	96651289	96654262	ENSE00001869757.2_1;ENSE00001819247.2_1	96651289-96651681;96653580-96654262	1076	1076	5	89	12	1	0	1	0
ENST00000493764.1_1	ENSG00000105880.7_1	DLX5	7	96649977	96654139	ENSE00001841211.1_1;ENSE00001953555.1_1;ENSE00000706886.4_1	96649977-96650377;96651496-96651599;96653580-96654139	1065	1065	5	97	4	1	0	1	0
ENST00000648378.1_1	ENSG00000105880.7_1	DLX5	7	96649707	96654143	ENSE00003833200.1_1;ENSE00000706885.1_1;ENSE00001896696.2_1	96649707-96650377;96651496-96651681;96653580-96654143	1421	1421	5	97	4	1	0	1	0
ENST00000340748.8_1	ENSG00000130816.17_1	DNMT1	19	10244021	10305811	ENSE00003473973.1_1;ENSE00003666942.1_1;ENSE00003538537.1_1;ENSE00003675707.1_1;ENSE00003632609.1_1;ENSE00003468764.1_1;ENSE00003540759.1_1;ENSE00003666086.1_1;ENSE00003460142.1_1;ENSE00003551309.1_1;ENSE00003554024.1_1;ENSE00003534678.1_1;ENSE00003678102.1_1;ENSE00003481219.1_1;ENSE00003504718.1_1;ENSE00003676029.1_1;ENSE00003627171.1_1;ENSE00003480315.1_1;ENSE00003497876.1_1;ENSE00003636455.1_1…	10244021-10244377;10244892-10244983;10246411-10246528;10246796-10246963;10247760-10247956;10248507-10248685;10249114-10249281;10250351-10250493;10250721-10251004;10251456-10251585;10251780-10251865;10252703-10252896;10254441-10254663;10257026-10257200;10259559-10259693;10260128-10260333;10260528-10260644;10262073-10262221;10262425-10262523;10264968-10265155;10265261-10265449;10265580-10265732;102…	5448	5448	13	33	0	54	8	0	3
ENST00000359526.9_1	ENSG00000130816.17_1	DNMT1	19	10244021	10305629	ENSE00003473973.1_1;ENSE00003666942.1_1;ENSE00003538537.1_1;ENSE00003675707.1_1;ENSE00003632609.1_1;ENSE00003468764.1_1;ENSE00003540759.1_1;ENSE00003666086.1_1;ENSE00003460142.1_1;ENSE00003551309.1_1;ENSE00003554024.1_1;ENSE00003534678.1_1;ENSE00003678102.1_1;ENSE00003481219.1_1;ENSE00003504718.1_1;ENSE00003676029.1_1;ENSE00003627171.1_1;ENSE00003480315.1_1;ENSE00003497876.1_1;ENSE00003636455.1_1…	10244021-10244377;10244892-10244983;10246411-10246528;10246796-10246963;10247760-10247956;10248507-10248685;10249114-10249281;10250351-10250493;10250721-10251004;10251456-10251585;10251780-10251865;10252703-10252896;10254441-10254663;10257026-10257200;10259559-10259693;10260128-10260333;10260528-10260644;10262073-10262221;10262425-10262523;10264968-10265155;10265261-10265449;10265580-10265732;102…	5315	5315	13	33	0	54	8	0	3
ENST00000585843.1_1	ENSG00000130816.17_1	DNMT1	19	10265339	10270939	ENSE00002745423.1_1;ENSE00003607162.1_1;ENSE00003524070.1_1;ENSE00003488362.1_1;ENSE00003633929.1_1;ENSE00003527830.1_1;ENSE00002790781.1_1	10265339-10265449;10265580-10265732;10266528-10266621;10267066-10267185;10270333-10270443;10270517-10270598;10270693-10270939	918	918	13	47	0	41	7	0	0
ENST00000585920.1_1	ENSG00000130816.17_1	DNMT1	19	10270882	10273659	ENSE00002951227.1_1;ENSE00002957130.1_1	10270882-10271094;10273342-10273659	531	531	13	71	0	16	8	0	0
ENST00000586086.1_1	ENSG00000130816.17_1	DNMT1	19	10291138	10295235	ENSE00002855126.1_1;ENSE00003500222.1_1;ENSE00003644495.1_1;ENSE00002896633.1_1	10291138-10291245;10291453-10291561;10292716-10292753;10294998-10295235	493	493	13	87	0	5	3	0	0
ENST00000586588.5_1	ENSG00000130816.17_1	DNMT1	19	10244020	10255430	ENSE00002931354.1_1;ENSE00003606425.1_1;ENSE00003542221.1_1;ENSE00003663487.1_1;ENSE00003611304.1_1;ENSE00003508011.1_1;ENSE00003566389.1_1;ENSE00003627381.1_1;ENSE00003608413.1_1;ENSE00003554959.1_1;ENSE00003574465.1_1;ENSE00003666554.1_1;ENSE00002780125.1_1	10244020-10244377;10244892-10244983;10246411-10246528;10246796-10246963;10247760-10247956;10248507-10248685;10249114-10249281;10250351-10250493;10250721-10251004;10251456-10251585;10251780-10251865;10252703-10252896;10254441-10255430	3107	3107	13	79	0	10	6	0	7
ENST00000586667.2_1	ENSG00000130816.17_1	DNMT1	19	10244017	10262373	ENSE00003908674.1_1;ENSE00003606425.1_1;ENSE00003542221.1_1;ENSE00003663487.1_1;ENSE00003611304.1_1;ENSE00003508011.1_1;ENSE00003566389.1_1;ENSE00003627381.1_1;ENSE00003608413.1_1;ENSE00003554959.1_1;ENSE00003574465.1_1;ENSE00003666554.1_1;ENSE00003579003.1_1;ENSE00003617177.1_1;ENSE00003504562.1_1;ENSE00003488973.1_1;ENSE00003465584.1_1;ENSE00002929912.1_1	10244017-10244377;10244892-10244983;10246411-10246528;10246796-10246963;10247760-10247956;10248507-10248685;10249114-10249281;10250351-10250493;10250721-10251004;10251456-10251585;10251780-10251865;10252703-10252896;10254441-10254663;10257026-10257200;10259559-10259693;10260128-10260333;10260528-10260644;10262073-10262373	3277	3277	13	81	0	12	2	0	5
ENST00000586799.1_1	ENSG00000130816.17_1	DNMT1	19	10260623	10265653	ENSE00002902877.1_1;ENSE00003686807.1_1;ENSE00003616138.1_1;ENSE00003512856.1_1;ENSE00002853940.1_1;ENSE00002762671.1_1	10260623-10260644;10262073-10262221;10262425-10262523;10264968-10265155;10265261-10265406;10265580-10265653	678	678	13	85	0	10	0	0	0
ENST00000586800.5_1	ENSG00000130816.17_1	DNMT1	19	10291030	10311873	ENSE00002891403.1_1;ENSE00003500222.1_1;ENSE00003644495.1_1;ENSE00003529882.1_1;ENSE00002738133.1_1	10291030-10291245;10291453-10291561;10292716-10292753;10311549-10311693;10311794-10311873	588	588	13	85	0	8	2	0	0
ENST00000586988.5_1	ENSG00000130816.17_1	DNMT1	19	10279005	10305580	ENSE00003587207.1_1;ENSE00003655432.1_1;ENSE00003534665.1_1;ENSE00003484289.1_1;ENSE00003685562.1_1;ENSE00003616176.1_1;ENSE00002953200.1_1;ENSE00003529251.1_1;ENSE00002876474.1_1	10279005-10279040;10283765-10283850;10284546-10284581;10286215-10286294;10287967-10288043;10291025-10291245;10291453-10291512;10292716-10292753;10305495-10305580	720	720	13	85	0	8	2	0	0
ENST00000587197.1_1	ENSG00000130816.17_1	DNMT1	19	10248563	10250871	ENSE00002783324.1_1;ENSE00003566389.1_1;ENSE00002797011.1_1	10248563-10248685;10249114-10249281;10250351-10250871	812	812	13	95	0	0	0	0	0
ENST00000587604.1_1	ENSG00000130816.17_1	DNMT1	19	10251204	10252750	ENSE00002777792.1_1;ENSE00003574465.1_1;ENSE00002835553.1_1	10251204-10251585;10251780-10251865;10252703-10252750	516	516	13	94	0	1	0	0	0
ENST00000588118.5_1	ENSG00000130816.17_1	DNMT1	19	10286215	10311868	ENSE00003788993.1_1;ENSE00003633700.1_1;ENSE00003624605.1_1;ENSE00003591662.1_1;ENSE00003529251.1_1;ENSE00002946308.1_1;ENSE00003631963.1_1;ENSE00002820833.1_1	10286215-10286294;10287967-10288043;10291025-10291245;10291453-10291561;10292716-10292753;10305495-10305730;10311549-10311693;10311794-10311868	981	981	13	84	0	9	2	0	0
ENST00000588913.5_1	ENSG00000130816.17_1	DNMT1	19	10244042	10250806	ENSE00002839439.1_1;ENSE00003606425.1_1;ENSE00002858176.1_1;ENSE00003675707.1_1;ENSE00003632609.1_1;ENSE00003468764.1_1;ENSE00003540759.1_1;ENSE00003666086.1_1;ENSE00002757716.1_1	10244042-10244377;10244892-10244983;10246114-10246528;10246796-10246963;10247760-10247956;10248507-10248685;10249114-10249281;10250351-10250493;10250721-10250806	1784	1784	13	88	0	2	5	0	0
ENST00000588952.5_1	ENSG00000130816.17_1	DNMT1	19	10283765	10341962	ENSE00003784265.1_1;ENSE00003605221.1_1;ENSE00003788993.1_1;ENSE00003633700.1_1;ENSE00003465216.1_1;ENSE00003500222.1_1;ENSE00003644495.1_1;ENSE00002746457.1_1;ENSE00002791260.1_1	10283765-10283850;10284546-10284581;10286215-10286294;10287967-10288043;10291025-10291245;10291453-10291561;10292716-10292753;10329427-10329545;10341879-10341962	850	850	13	85	0	8	2	0	0
ENST00000589091.1_1	ENSG00000130816.17_1	DNMT1	19	10251364	10252122	ENSE00002970512.1_1;ENSE00002768757.1_1	10251364-10251585;10251780-10252122	565	565	13	93	0	1	1	0	1
ENST00000589294.1_1	ENSG00000130816.17_1	DNMT1	19	10248142	10249146	ENSE00002871752.1_1;ENSE00002859408.1_1	10248142-10248685;10249114-10249146	577	577	13	93	0	0	2	0	0
ENST00000589349.5_1	ENSG00000130816.17_1	DNMT1	19	10270587	10277347	ENSE00002822916.1_1;ENSE00002953376.1_1;ENSE00003586931.1_1;ENSE00003619935.1_1;ENSE00002945226.1_1	10270587-10270598;10270693-10271094;10273342-10273424;10274001-10274036;10277273-10277347	608	608	13	73	0	16	6	0	0
ENST00000589351.6_1	ENSG00000130816.17_1	DNMT1	19	10244032	10252610	ENSE00003908063.1_1;ENSE00003606425.1_1;ENSE00003542221.1_1;ENSE00003663487.1_1;ENSE00003611304.1_1;ENSE00003508011.1_1;ENSE00003908910.1_1;ENSE00002890304.2_1	10244032-10244377;10244892-10244983;10246411-10246528;10246796-10246963;10247760-10247956;10248507-10248685;10249114-10251585;10251780-10252610	4403	4403	13	86	0	5	4	0	2
ENST00000589538.5_1	ENSG00000130816.17_1	DNMT1	19	10250705	10254577	ENSE00002751705.1_1;ENSE00003554959.1_1;ENSE00003574465.1_1;ENSE00003666554.1_1;ENSE00002975422.1_1	10250705-10250721;10251456-10251585;10251780-10251865;10252703-10252896;10254441-10254577	564	564	13	95	0	0	0	0	0
ENST00000590619.1_1	ENSG00000130816.17_1	DNMT1	19	10287994	10291057	ENSE00002861301.1_1;ENSE00002881794.1_1;ENSE00003586638.1_1;ENSE00002795937.1_1	10287994-10288043;10290556-10290658;10290862-10290910;10291025-10291057	235	235	13	95	0	0	0	0	0
ENST00000591239.1_1	ENSG00000130816.17_1	DNMT1	19	10252372	10254467	ENSE00002746695.1_1;ENSE00002962031.1_1	10252372-10252896;10254441-10254467	552	552	13	94	0	0	1	0	0
ENST00000591764.1_1	ENSG00000130816.17_1	DNMT1	19	10270619	10277342	ENSE00002923718.1_1;ENSE00003566456.1_1;ENSE00003586931.1_1;ENSE00003619935.1_1;ENSE00002847281.1_1	10270619-10270739;10271059-10271094;10273342-10273424;10274001-10274036;10277273-10277342	346	346	13	77	0	12	6	0	0
ENST00000591798.5_1	ENSG00000130816.17_1	DNMT1	19	10244026	10246193	ENSE00002816412.1_1;ENSE00003606425.1_1;ENSE00002957530.1_1	10244026-10244377;10244892-10244983;10246114-10246193	524	524	13	95	0	0	0	0	0
ENST00000592054.5_1	ENSG00000130816.17_1	DNMT1	19	10286238	10305302	ENSE00002823980.1_1;ENSE00003633700.1_1;ENSE00003465216.1_1;ENSE00003500222.1_1;ENSE00003644495.1_1;ENSE00002842541.1_1	10286238-10286294;10287967-10288043;10291025-10291245;10291453-10291561;10292716-10292753;10305208-10305302	597	597	13	85	0	8	2	0	0
ENST00000592342.5_1	ENSG00000130816.17_1	DNMT1	19	10286217	10341949	ENSE00002803908.1_1;ENSE00003633700.1_1;ENSE00003586638.1_1;ENSE00003465216.1_1;ENSE00003500222.1_1;ENSE00003644495.1_1;ENSE00002777425.1_1	10286217-10286294;10287967-10288043;10290862-10290910;10291025-10291245;10291453-10291561;10292716-10292753;10341879-10341949	643	643	13	85	0	8	2	0	0
ENST00000592705.5_1	ENSG00000130816.17_1	DNMT1	19	10244021	10305610	ENSE00003559029.1_1;ENSE00003606425.1_1;ENSE00003542221.1_1;ENSE00003663487.1_1;ENSE00003611304.1_1;ENSE00003508011.1_1;ENSE00003566389.1_1;ENSE00003627381.1_1;ENSE00003608413.1_1;ENSE00003554959.1_1;ENSE00003574465.1_1;ENSE00003666554.1_1;ENSE00003579003.1_1;ENSE00003617177.1_1;ENSE00003504562.1_1;ENSE00003488973.1_1;ENSE00003465584.1_1;ENSE00003686807.1_1;ENSE00003616138.1_1;ENSE00003512856.1_1…	10244021-10244377;10244892-10244983;10246411-10246528;10246796-10246963;10247760-10247956;10248507-10248685;10249114-10249281;10250351-10250493;10250721-10251004;10251456-10251585;10251780-10251865;10252703-10252896;10254441-10254663;10257026-10257200;10259559-10259693;10260128-10260333;10260528-10260644;10262073-10262221;10262425-10262523;10264968-10265155;10265261-10265449;10265580-10265732;102…	5256	5256	13	34	0	53	8	0	3
ENST00000593049.5_1	ENSG00000130816.17_1	DNMT1	19	10250955	10253572	ENSE00002824158.1_1;ENSE00003554959.1_1;ENSE00003574465.1_1;ENSE00003666554.1_1;ENSE00002767465.1_1	10250955-10251004;10251456-10251585;10251780-10251865;10252703-10252896;10253494-10253572	539	539	13	95	0	0	0	0	0
ENST00000676604.1_1	ENSG00000130816.17_1	DNMT1	19	10244032	10290410	ENSE00003908063.1_1;ENSE00003606425.1_1;ENSE00003542221.1_1;ENSE00003663487.1_1;ENSE00003611304.1_1;ENSE00003508011.1_1;ENSE00003566389.1_1;ENSE00003627381.1_1;ENSE00003608413.1_1;ENSE00003554959.1_1;ENSE00003574465.1_1;ENSE00003666554.1_1;ENSE00003579003.1_1;ENSE00003617177.1_1;ENSE00003504562.1_1;ENSE00003488973.1_1;ENSE00003465584.1_1;ENSE00003686807.1_1;ENSE00003616138.1_1;ENSE00003512856.1_1…	10244032-10244377;10244892-10244983;10246411-10246528;10246796-10246963;10247760-10247956;10248507-10248685;10249114-10249281;10250351-10250493;10250721-10251004;10251456-10251585;10251780-10251865;10252703-10252896;10254441-10254663;10257026-10257200;10259559-10259693;10260128-10260333;10260528-10260644;10262073-10262221;10262425-10262523;10264968-10265155;10265261-10265449;10265580-10265732;102…	4858	4858	13	38	0	47	10	0	0
ENST00000676610.1_1	ENSG00000130816.17_1	DNMT1	19	10244035	10305631	ENSE00003907057.1_1;ENSE00003675707.1_1;ENSE00003632609.1_1;ENSE00003468764.1_1;ENSE00003540759.1_1;ENSE00003666086.1_1;ENSE00003460142.1_1;ENSE00003551309.1_1;ENSE00003554024.1_1;ENSE00003534678.1_1;ENSE00003678102.1_1;ENSE00003481219.1_1;ENSE00003504718.1_1;ENSE00003676029.1_1;ENSE00003627171.1_1;ENSE00003480315.1_1;ENSE00003497876.1_1;ENSE00003636455.1_1;ENSE00003615043.1_1;ENSE00003601320.1_1…	10244035-10246528;10246796-10246963;10247760-10247956;10248507-10248685;10249114-10249281;10250351-10250493;10250721-10251004;10251456-10251585;10251780-10251865;10252703-10252896;10254441-10254663;10257026-10257200;10259559-10259693;10260128-10260333;10260528-10260644;10262073-10262221;10262425-10262523;10264968-10265155;10265261-10265449;10265580-10265732;10266528-10266621;10267066-10267185;102…	7195	7195	13	35	0	51	9	0	1
ENST00000676820.1_1	ENSG00000130816.17_1	DNMT1	19	10244032	10305631	ENSE00003908063.1_1;ENSE00003606425.1_1;ENSE00003542221.1_1;ENSE00003663487.1_1;ENSE00003611304.1_1;ENSE00003508011.1_1;ENSE00003566389.1_1;ENSE00003627381.1_1;ENSE00003608413.1_1;ENSE00003554959.1_1;ENSE00003904274.1_1;ENSE00003579003.1_1;ENSE00003617177.1_1;ENSE00003504562.1_1;ENSE00003488973.1_1;ENSE00003465584.1_1;ENSE00003686807.1_1;ENSE00003616138.1_1;ENSE00003512856.1_1;ENSE00003687468.1_1…	10244032-10244377;10244892-10244983;10246411-10246528;10246796-10246963;10247760-10247956;10248507-10248685;10249114-10249281;10250351-10250493;10250721-10251004;10251456-10251585;10251780-10252896;10254441-10254663;10257026-10257200;10259559-10259693;10260128-10260333;10260528-10260644;10262073-10262221;10262425-10262523;10264968-10265155;10265261-10265449;10265580-10265732;10266528-10266621;102…	6094	6094	13	36	0	49	10	0	0
ENST00000676868.1_1	ENSG00000130816.17_1	DNMT1	19	10244032	10275563	ENSE00003908063.1_1;ENSE00003606425.1_1;ENSE00003542221.1_1;ENSE00003663487.1_1;ENSE00003611304.1_1;ENSE00003508011.1_1;ENSE00003566389.1_1;ENSE00003627381.1_1;ENSE00003608413.1_1;ENSE00003554959.1_1;ENSE00003574465.1_1;ENSE00003666554.1_1;ENSE00003579003.1_1;ENSE00003617177.1_1;ENSE00003504562.1_1;ENSE00003488973.1_1;ENSE00003465584.1_1;ENSE00003686807.1_1;ENSE00003616138.1_1;ENSE00003512856.1_1…	10244032-10244377;10244892-10244983;10246411-10246528;10246796-10246963;10247760-10247956;10248507-10248685;10249114-10249281;10250351-10250493;10250721-10251004;10251456-10251585;10251780-10251865;10252703-10252896;10254441-10254663;10257026-10257200;10259559-10259693;10260128-10260333;10260528-10260644;10262073-10262221;10262425-10262523;10264968-10265155;10265261-10265449;10265580-10265732;102…	5875	5875	13	30	0	57	8	0	8
ENST00000677013.1_1	ENSG00000130816.17_1	DNMT1	19	10244032	10305629	ENSE00003908063.1_1;ENSE00003606425.1_1;ENSE00003542221.1_1;ENSE00003663487.1_1;ENSE00003611304.1_1;ENSE00003508011.1_1;ENSE00003566389.1_1;ENSE00003627381.1_1;ENSE00003608413.1_1;ENSE00003554959.1_1;ENSE00003574465.1_1;ENSE00003666554.1_1;ENSE00003579003.1_1;ENSE00003617177.1_1;ENSE00003504562.1_1;ENSE00003488973.1_1;ENSE00003465584.1_1;ENSE00003686807.1_1;ENSE00003616138.1_1;ENSE00003512856.1_1…	10244032-10244377;10244892-10244983;10246411-10246528;10246796-10246963;10247760-10247956;10248507-10248685;10249114-10249281;10250351-10250493;10250721-10251004;10251456-10251585;10251780-10251865;10252703-10252896;10254441-10254663;10257026-10257200;10259559-10259693;10260128-10260333;10260528-10260644;10262073-10262221;10262425-10262523;10264968-10265155;10265261-10265449;10265580-10265732;102…	5215	5215	13	37	0	49	9	0	0
ENST00000677038.1_1	ENSG00000130816.17_1	DNMT1	19	10244033	10249907	ENSE00003908478.1_1;ENSE00003606425.1_1;ENSE00003542221.1_1;ENSE00003663487.1_1;ENSE00003905561.1_1;ENSE00003508011.1_1;ENSE00003566389.1_1;ENSE00003905102.1_1	10244033-10244377;10244892-10244983;10246411-10246528;10246796-10246963;10247751-10247956;10248507-10248685;10249114-10249281;10249420-10249907	1764	1764	13	89	0	2	4	0	1
ENST00000677135.1_1	ENSG00000130816.17_1	DNMT1	19	10244069	10245237	ENSE00003908959.1_1;ENSE00003906297.1_1	10244069-10244377;10244892-10245237	655	655	13	95	0	0	0	0	0
ENST00000677250.1_1	ENSG00000130816.17_1	DNMT1	19	10244032	10305629	ENSE00003908063.1_1;ENSE00003606425.1_1;ENSE00003542221.1_1;ENSE00003663487.1_1;ENSE00003611304.1_1;ENSE00003508011.1_1;ENSE00003566389.1_1;ENSE00003627381.1_1;ENSE00003608413.1_1;ENSE00003554959.1_1;ENSE00003574465.1_1;ENSE00003666554.1_1;ENSE00003579003.1_1;ENSE00003617177.1_1;ENSE00003504562.1_1;ENSE00003488973.1_1;ENSE00003465584.1_1;ENSE00003686807.1_1;ENSE00003616138.1_1;ENSE00003512856.1_1…	10244032-10244377;10244892-10244983;10246411-10246528;10246796-10246963;10247760-10247956;10248507-10248685;10249114-10249281;10250351-10250493;10250721-10251004;10251456-10251585;10251780-10251865;10252703-10252896;10254441-10254663;10257026-10257200;10259559-10259693;10260128-10260333;10260528-10260644;10262073-10262221;10262425-10262523;10264968-10265155;10265261-10265449;10265580-10265732;102…	5166	5166	13	37	0	49	9	0	0
ENST00000677616.1_1	ENSG00000130816.17_1	DNMT1	19	10244032	10291532	ENSE00003908063.1_1;ENSE00003606425.1_1;ENSE00003542221.1_1;ENSE00003663487.1_1;ENSE00003611304.1_1;ENSE00003508011.1_1;ENSE00003566389.1_1;ENSE00003908458.1_1;ENSE00003460142.1_1;ENSE00003551309.1_1;ENSE00003554024.1_1;ENSE00003534678.1_1;ENSE00003678102.1_1;ENSE00003481219.1_1;ENSE00003504718.1_1;ENSE00003676029.1_1;ENSE00003627171.1_1;ENSE00003480315.1_1;ENSE00003497876.1_1;ENSE00003636455.1_1…	10244032-10244377;10244892-10244983;10246411-10246528;10246796-10246963;10247760-10247956;10248507-10248685;10249114-10249281;10250351-10250525;10250721-10251004;10251456-10251585;10251780-10251865;10252703-10252896;10254441-10254663;10257026-10257200;10259559-10259693;10260128-10260333;10260528-10260644;10262073-10262221;10262425-10262523;10264968-10265155;10265261-10265449;10265580-10265732;102…	5140	5140	13	38	0	48	9	0	0
ENST00000677634.1_1	ENSG00000130816.17_1	DNMT1	19	10244032	10305631	ENSE00003908063.1_1;ENSE00003606425.1_1;ENSE00003542221.1_1;ENSE00003663487.1_1;ENSE00003611304.1_1;ENSE00003508011.1_1;ENSE00003566389.1_1;ENSE00003627381.1_1;ENSE00003608413.1_1;ENSE00003908300.1_1;ENSE00003906254.1_1;ENSE00003905891.1_1;ENSE00003678102.1_1;ENSE00003481219.1_1;ENSE00003504718.1_1;ENSE00003676029.1_1;ENSE00003627171.1_1;ENSE00003480315.1_1;ENSE00003497876.1_1;ENSE00003636455.1_1…	10244032-10244377;10244892-10244983;10246411-10246528;10246796-10246963;10247760-10247956;10248507-10248685;10249114-10249281;10250351-10250493;10250721-10251004;10251456-10251585;10251780-10251865;10252755-10252896;10254441-10254663;10257026-10257200;10259559-10259693;10260128-10260333;10260528-10260644;10262073-10262221;10262425-10262523;10264968-10265155;10265261-10265449;10265580-10265732;102…	5205	5205	13	37	0	49	9	0	0
ENST00000677685.1_1	ENSG00000130816.17_1	DNMT1	19	10244032	10305608	ENSE00003908063.1_1;ENSE00003606425.1_1;ENSE00003542221.1_1;ENSE00003663487.1_1;ENSE00003611304.1_1;ENSE00003508011.1_1;ENSE00003566389.1_1;ENSE00003627381.1_1;ENSE00003608413.1_1;ENSE00003554959.1_1;ENSE00003574465.1_1;ENSE00003666554.1_1;ENSE00003579003.1_1;ENSE00003617177.1_1;ENSE00003504562.1_1;ENSE00003488973.1_1;ENSE00003465584.1_1;ENSE00003686807.1_1;ENSE00003616138.1_1;ENSE00003512856.1_1…	10244032-10244377;10244892-10244983;10246411-10246528;10246796-10246963;10247760-10247956;10248507-10248685;10249114-10249281;10250351-10250493;10250721-10251004;10251456-10251585;10251780-10251865;10252703-10252896;10254441-10254663;10257026-10257200;10259559-10259693;10260128-10260333;10260528-10260644;10262073-10262221;10262425-10262523;10264968-10265155;10265261-10265449;10265580-10265732;102…	5013	5013	13	38	0	47	10	0	0
ENST00000677783.1_1	ENSG00000130816.17_1	DNMT1	19	10244032	10275349	ENSE00003908063.1_1;ENSE00003606425.1_1;ENSE00003542221.1_1;ENSE00003663487.1_1;ENSE00003611304.1_1;ENSE00003508011.1_1;ENSE00003566389.1_1;ENSE00003627381.1_1;ENSE00003608413.1_1;ENSE00003554959.1_1;ENSE00003904274.1_1;ENSE00003579003.1_1;ENSE00003617177.1_1;ENSE00003504562.1_1;ENSE00003488973.1_1;ENSE00003465584.1_1;ENSE00003686807.1_1;ENSE00003616138.1_1;ENSE00003512856.1_1;ENSE00003687468.1_1…	10244032-10244377;10244892-10244983;10246411-10246528;10246796-10246963;10247760-10247956;10248507-10248685;10249114-10249281;10250351-10250493;10250721-10251004;10251456-10251585;10251780-10252896;10254441-10254663;10257026-10257200;10259559-10259693;10260128-10260333;10260528-10260644;10262073-10262221;10262425-10262523;10264968-10265155;10265261-10265449;10265580-10265732;10266528-10266621;102…	6498	6498	13	32	0	55	8	0	5
ENST00000677946.1_1	ENSG00000130816.17_1	DNMT1	19	10244099	10305631	ENSE00003905989.1_1;ENSE00003538537.1_1;ENSE00003675707.1_1;ENSE00003632609.1_1;ENSE00003468764.1_1;ENSE00003540759.1_1;ENSE00003666086.1_1;ENSE00003460142.1_1;ENSE00003551309.1_1;ENSE00003554024.1_1;ENSE00003534678.1_1;ENSE00003678102.1_1;ENSE00003481219.1_1;ENSE00003504718.1_1;ENSE00003676029.1_1;ENSE00003627171.1_1;ENSE00003480315.1_1;ENSE00003497876.1_1;ENSE00003636455.1_1;ENSE00003615043.1_1…	10244099-10244983;10246411-10246528;10246796-10246963;10247760-10247956;10248507-10248685;10249114-10249281;10250351-10250493;10250721-10251004;10251456-10251585;10251780-10251865;10252703-10252896;10254441-10254663;10257026-10257200;10259559-10259693;10260128-10260333;10260528-10260644;10262073-10262221;10262425-10262523;10264968-10265155;10265261-10265449;10265580-10265732;10266528-10266621;102…	5704	5704	13	37	0	49	9	0	0
ENST00000678024.1_1	ENSG00000130816.17_1	DNMT1	19	10244032	10288625	ENSE00003908063.1_1;ENSE00003606425.1_1;ENSE00003542221.1_1;ENSE00003663487.1_1;ENSE00003611304.1_1;ENSE00003508011.1_1;ENSE00003566389.1_1;ENSE00003627381.1_1;ENSE00003608413.1_1;ENSE00003554959.1_1;ENSE00003904274.1_1;ENSE00003579003.1_1;ENSE00003617177.1_1;ENSE00003504562.1_1;ENSE00003488973.1_1;ENSE00003465584.1_1;ENSE00003686807.1_1;ENSE00003616138.1_1;ENSE00003512856.1_1;ENSE00003687468.1_1…	10244032-10244377;10244892-10244983;10246411-10246528;10246796-10246963;10247760-10247956;10248507-10248685;10249114-10249281;10250351-10250493;10250721-10251004;10251456-10251585;10251780-10252896;10254441-10254663;10257026-10257200;10259559-10259693;10260128-10260333;10260528-10260644;10262073-10262221;10262425-10262523;10264968-10265155;10265261-10265449;10265580-10265732;10266528-10266621;102…	6177	6177	13	36	0	48	11	0	1
ENST00000678107.1_1	ENSG00000130816.17_1	DNMT1	19	10244032	10251294	ENSE00003908063.1_1;ENSE00003606425.1_1;ENSE00003542221.1_1;ENSE00003663487.1_1;ENSE00003611304.1_1;ENSE00003508011.1_1;ENSE00003566389.1_1;ENSE00003906464.1_1	10244032-10244377;10244892-10244983;10246411-10246528;10246796-10246963;10247760-10247956;10248507-10248685;10249114-10249281;10250351-10251294	2212	2212	13	90	0	2	3	0	0
ENST00000678239.1_1	ENSG00000130816.17_1	DNMT1	19	10245920	10251143	ENSE00003904373.1_1;ENSE00003663487.1_1;ENSE00003905561.1_1;ENSE00003508011.1_1;ENSE00003566389.1_1;ENSE00003910087.1_1	10245920-10246528;10246796-10246963;10247751-10247956;10248507-10248685;10249114-10249281;10250351-10251143	2123	2123	13	76	0	14	5	0	12
ENST00000678647.1_1	ENSG00000130816.17_1	DNMT1	19	10244033	10262423	ENSE00003908478.1_1;ENSE00003606425.1_1;ENSE00003542221.1_1;ENSE00003663487.1_1;ENSE00003905561.1_1;ENSE00003508011.1_1;ENSE00003566389.1_1;ENSE00003627381.1_1;ENSE00003608413.1_1;ENSE00003554959.1_1;ENSE00003574465.1_1;ENSE00003666554.1_1;ENSE00003579003.1_1;ENSE00003617177.1_1;ENSE00003504562.1_1;ENSE00003488973.1_1;ENSE00003465584.1_1;ENSE00003909536.1_1	10244033-10244377;10244892-10244983;10246411-10246528;10246796-10246963;10247751-10247956;10248507-10248685;10249114-10249281;10250351-10250493;10250721-10251004;10251456-10251585;10251780-10251865;10252703-10252896;10254441-10254663;10257026-10257200;10259559-10259693;10260128-10260333;10260528-10260644;10262073-10262423	3320	3320	13	87	0	5	3	0	0
ENST00000678694.1_1	ENSG00000130816.17_1	DNMT1	19	10244032	10273623	ENSE00003908063.1_1;ENSE00003606425.1_1;ENSE00003542221.1_1;ENSE00003663487.1_1;ENSE00003611304.1_1;ENSE00003508011.1_1;ENSE00003566389.1_1;ENSE00003627381.1_1;ENSE00003608413.1_1;ENSE00003554959.1_1;ENSE00003574465.1_1;ENSE00003666554.1_1;ENSE00003579003.1_1;ENSE00003617177.1_1;ENSE00003504562.1_1;ENSE00003488973.1_1;ENSE00003465584.1_1;ENSE00003686807.1_1;ENSE00003616138.1_1;ENSE00003512856.1_1…	10244032-10244377;10244892-10244983;10246411-10246528;10246796-10246963;10247760-10247956;10248507-10248685;10249114-10249281;10250351-10250493;10250721-10251004;10251456-10251585;10251780-10251865;10252703-10252896;10254441-10254663;10257026-10257200;10259559-10259693;10260128-10260333;10260528-10260644;10262073-10262221;10262425-10262523;10264968-10265155;10265261-10265449;10265580-10265732;102…	4511	4511	13	37	0	47	11	0	0
ENST00000678804.1_1	ENSG00000130816.17_1	DNMT1	19	10244045	10305631	ENSE00003908241.1_1;ENSE00003538537.1_1;ENSE00003675707.1_1;ENSE00003907823.1_1;ENSE00003468764.1_1;ENSE00003540759.1_1;ENSE00003666086.1_1;ENSE00003460142.1_1;ENSE00003551309.1_1;ENSE00003554024.1_1;ENSE00003534678.1_1;ENSE00003678102.1_1;ENSE00003481219.1_1;ENSE00003504718.1_1;ENSE00003676029.1_1;ENSE00003627171.1_1;ENSE00003480315.1_1;ENSE00003497876.1_1;ENSE00003636455.1_1;ENSE00003615043.1_1…	10244045-10244983;10246411-10246528;10246796-10246963;10247751-10247956;10248507-10248685;10249114-10249281;10250351-10250493;10250721-10251004;10251456-10251585;10251780-10251865;10252703-10252896;10254441-10254663;10257026-10257200;10259559-10259693;10260128-10260333;10260528-10260644;10262073-10262221;10262425-10262523;10264968-10265155;10265261-10265449;10265580-10265732;10266528-10266621;102…	5767	5767	13	37	0	49	9	0	0
ENST00000678851.1_1	ENSG00000130816.17_1	DNMT1	19	10244035	10248794	ENSE00003905404.1_1;ENSE00003663487.1_1;ENSE00003611304.1_1;ENSE00003906016.1_1	10244035-10246528;10246796-10246963;10247760-10247956;10248507-10248794	3147	3147	13	72	0	18	5	0	2
ENST00000678957.1_1	ENSG00000130816.17_1	DNMT1	19	10244032	10252610	ENSE00003908063.1_1;ENSE00003606425.1_1;ENSE00003542221.1_1;ENSE00003663487.1_1;ENSE00003611304.1_1;ENSE00003508011.1_1;ENSE00003566389.1_1;ENSE00002804553.2_1;ENSE00003554959.1_1;ENSE00002890304.2_1	10244032-10244377;10244892-10244983;10246411-10246528;10246796-10246963;10247760-10247956;10248507-10248685;10249114-10249281;10250351-10251004;10251456-10251585;10251780-10252610	2883	2883	13	90	0	2	3	0	0
ENST00000679100.1_1	ENSG00000130816.17_1	DNMT1	19	10244032	10262681	ENSE00003908063.1_1;ENSE00003606425.1_1;ENSE00003542221.1_1;ENSE00003663487.1_1;ENSE00003611304.1_1;ENSE00003508011.1_1;ENSE00003566389.1_1;ENSE00003627381.1_1;ENSE00003608413.1_1;ENSE00003554959.1_1;ENSE00003574465.1_1;ENSE00003666554.1_1;ENSE00003579003.1_1;ENSE00003617177.1_1;ENSE00003504562.1_1;ENSE00003488973.1_1;ENSE00003465584.1_1;ENSE00003686807.1_1;ENSE00003907748.1_1	10244032-10244377;10244892-10244983;10246411-10246528;10246796-10246963;10247760-10247956;10248507-10248685;10249114-10249281;10250351-10250493;10250721-10251004;10251456-10251585;10251780-10251865;10252703-10252896;10254441-10254663;10257026-10257200;10259559-10259693;10260128-10260333;10260528-10260644;10262073-10262221;10262425-10262681	3367	3367	13	67	0	3	25	0	0
ENST00000679103.1_1	ENSG00000130816.17_1	DNMT1	19	10244032	10305631	ENSE00003905880.1_1;ENSE00003538537.1_1;ENSE00003675707.1_1;ENSE00003632609.1_1;ENSE00003468764.1_1;ENSE00003540759.1_1;ENSE00003666086.1_1;ENSE00003460142.1_1;ENSE00003551309.1_1;ENSE00003554024.1_1;ENSE00003534678.1_1;ENSE00003678102.1_1;ENSE00003481219.1_1;ENSE00003504718.1_1;ENSE00003676029.1_1;ENSE00003627171.1_1;ENSE00003480315.1_1;ENSE00003497876.1_1;ENSE00003636455.1_1;ENSE00003615043.1_1…	10244032-10244377;10246411-10246528;10246796-10246963;10247760-10247956;10248507-10248685;10249114-10249281;10250351-10250493;10250721-10251004;10251456-10251585;10251780-10251865;10252703-10252896;10254441-10254663;10257026-10257200;10259559-10259693;10260128-10260333;10260528-10260644;10262073-10262221;10262425-10262523;10264968-10265155;10265261-10265449;10265580-10265732;10266528-10266621;102…	5165	5165	13	37	0	49	9	0	0
ENST00000679313.1_1	ENSG00000130816.17_1	DNMT1	19	10244045	10305631	ENSE00003908751.1_1;ENSE00003538537.1_1;ENSE00003675707.1_1;ENSE00003907823.1_1;ENSE00003468764.1_1;ENSE00003540759.1_1;ENSE00003666086.1_1;ENSE00003460142.1_1;ENSE00003551309.1_1;ENSE00003554024.1_1;ENSE00003534678.1_1;ENSE00003678102.1_1;ENSE00003481219.1_1;ENSE00003504718.1_1;ENSE00003676029.1_1;ENSE00003627171.1_1;ENSE00003480315.1_1;ENSE00003497876.1_1;ENSE00003636455.1_1;ENSE00003615043.1_1…	10244045-10244377;10246411-10246528;10246796-10246963;10247751-10247956;10248507-10248685;10249114-10249281;10250351-10250493;10250721-10251004;10251456-10251585;10251780-10251865;10252703-10252896;10254441-10254663;10257026-10257200;10259559-10259693;10260128-10260333;10260528-10260644;10262073-10262221;10262425-10262523;10264968-10265155;10265261-10265449;10265580-10265732;10266528-10266621;102…	5161	5161	13	37	0	49	9	0	0
ENST00000380274.2_1	ENSG00000145945.7_1	FAM50B	6	3849619	3851554	ENSE00001484408.2_1	3849619-3851554	1936	1936	19	81	3	1	4	0	1
ENST00000648326.1_1	ENSG00000145945.7_1	FAM50B	6	3849606	3851551	ENSE00003839986.1_1;ENSE00001484400.3_1	3849606-3849720;3850022-3851551	1645	1645	19	82	3	1	3	0	1
ENST00000335625.10_1	ENSG00000186297.12_1	GABRA5	15	27112208	27194355	ENSE00002440125.2_1;ENSE00001387903.1_1;ENSE00003566900.1_1;ENSE00003631305.1_1;ENSE00001430185.1_1;ENSE00003784216.1_1;ENSE00001372316.2_1;ENSE00001333513.2_1;ENSE00001783227.1_1;ENSE00002493541.1_1;ENSE00003846485.1_1	27112208-27112258;27113875-27113940;27114321-27114481;27125992-27126114;27128312-27128380;27128483-27128704;27159949-27160032;27182331-27182475;27185071-27185224;27188361-27188573;27193080-27194355	2564	2564	15	45	44	2	1	1	0
ENST00000355395.9_1	ENSG00000186297.12_1	GABRA5	15	27112057	27193899	ENSE00002479816.1_1;ENSE00003566900.1_1;ENSE00003631305.1_1;ENSE00001430185.1_1;ENSE00003784216.1_1;ENSE00001372316.2_1;ENSE00001333513.2_1;ENSE00001783227.1_1;ENSE00002493541.1_1;ENSE00002255886.2_1	27112057-27112258;27114321-27114481;27125992-27126114;27128312-27128380;27128483-27128704;27159949-27160032;27182331-27182475;27185071-27185224;27188361-27188573;27193080-27193899	2193	2193	15	45	44	2	1	1	0
ENST00000400081.7_1	ENSG00000186297.12_1	GABRA5	15	27112272	27194354	ENSE00002245009.1_1;ENSE00001387903.1_1;ENSE00003566900.1_1;ENSE00003631305.1_1;ENSE00001430185.1_1;ENSE00003784216.1_1;ENSE00001372316.2_1;ENSE00001333513.2_1;ENSE00001783227.1_1;ENSE00002493541.1_1;ENSE00002219106.1_1	27112272-27112531;27113875-27113940;27114321-27114481;27125992-27126114;27128312-27128380;27128483-27128704;27159949-27160032;27182331-27182475;27185071-27185224;27188361-27188573;27193080-27194354	2772	2772	15	45	44	2	1	1	0
ENST00000554038.5_1	ENSG00000186297.12_1	GABRA5	15	27112309	27128362	ENSE00002457879.1_1;ENSE00001387903.1_1;ENSE00003566900.1_1;ENSE00003631305.1_1;ENSE00001494280.2_1	27112309-27112565;27113875-27113940;27114321-27114481;27125992-27126114;27128312-27128362	658	658	15	93	0	0	0	0	0
ENST00000554083.1_1	ENSG00000186297.12_1	GABRA5	15	27125689	27128560	ENSE00002480803.1_1;ENSE00001430185.1_1;ENSE00002445421.1_1	27125689-27126114;27128312-27128380;27128483-27128560	573	573	15	93	0	0	0	0	0
ENST00000554596.5_1	ENSG00000186297.12_1	GABRA5	15	27112388	27128653	ENSE00002456552.1_1;ENSE00001387903.1_1;ENSE00003566900.1_1;ENSE00003631305.1_1;ENSE00001430185.1_1;ENSE00002457747.1_1	27112388-27112531;27113875-27113940;27114321-27114481;27125992-27126114;27128312-27128380;27128483-27128653	734	734	15	92	1	0	0	0	0
ENST00000554599.5_1	ENSG00000186297.12_1	GABRA5	15	27113861	27128704	ENSE00002497701.1_1;ENSE00003566900.1_1;ENSE00003631305.1_1;ENSE00001430185.1_1;ENSE00003784216.1_1	27113861-27113940;27114321-27114481;27125992-27126114;27128312-27128380;27128483-27128704	655	655	15	92	1	0	0	0	0
ENST00000555060.1_1	ENSG00000186297.12_1	GABRA5	15	27112975	27114443	ENSE00002485716.1_1;ENSE00001387903.1_1;ENSE00002439039.1_1	27112975-27113246;27113875-27113940;27114321-27114443	461	461	15	93	0	0	0	0	0
ENST00000555182.5_1	ENSG00000186297.12_1	GABRA5	15	27112218	27182346	ENSE00002458482.1_1;ENSE00003575015.1_1;ENSE00001430185.1_1;ENSE00003784216.1_1;ENSE00001372316.2_1;ENSE00002509492.1_1	27112218-27112258;27125992-27126114;27128312-27128380;27128483-27128704;27159949-27160032;27182331-27182346	555	555	15	91	2	0	0	0	0
ENST00000557449.5_1	ENSG00000186297.12_1	GABRA5	15	27112391	27159997	ENSE00002438967.1_1;ENSE00001387903.1_1;ENSE00003474676.1_1;ENSE00003688170.1_1;ENSE00002536646.1_1	27112391-27112565;27113875-27113940;27114321-27114481;27125992-27126114;27159949-27159997	574	574	15	93	0	0	0	0	0
ENST00000557484.5_1	ENSG00000186297.12_1	GABRA5	15	27112266	27122831	ENSE00002476348.1_1;ENSE00001387903.1_1;ENSE00003474676.1_1;ENSE00002533031.1_1	27112266-27112531;27113875-27113940;27114321-27114481;27122815-27122831	510	510	15	93	0	0	0	0	0
ENST00000299267.8_1	ENSG00000166206.15_1	GABRB3	15	26789931	27018935	ENSE00001945781.3_1;ENSE00003648318.1_1;ENSE00003642556.1_1;ENSE00003577196.1_1;ENSE00003471865.1_1;ENSE00003673107.1_1;ENSE00003477610.1_1;ENSE00003578006.1_1;ENSE00001238881.5_1	26789931-26793281;26806078-26806323;26812727-26812880;26825465-26825603;26828478-26828561;26866460-26866681;27017548-27017616;27017827-27017919;27018791-27018935	4503	4503	15	65	18	9	1	0	7
ENST00000311550.10_1	ENSG00000166206.15_1	GABRB3	15	26788698	27018213	ENSE00002209380.2_1;ENSE00003648318.1_1;ENSE00003642556.1_1;ENSE00003577196.1_1;ENSE00003471865.1_1;ENSE00003673107.1_1;ENSE00003477610.1_1;ENSE00003578006.1_1;ENSE00002510502.2_1	26788698-26793281;26806078-26806323;26812727-26812880;26825465-26825603;26828478-26828561;26866460-26866681;27017548-27017616;27017827-27017919;27018029-27018213	5776	5776	15	75	8	9	0	1	9
ENST00000400188.7_1	ENSG00000166206.15_1	GABRB3	15	26792335	26874237	ENSE00001541917.2_1;ENSE00003648318.1_1;ENSE00003642556.1_1;ENSE00003577196.1_1;ENSE00003471865.1_1;ENSE00003673107.1_1;ENSE00002260294.1_1	26792335-26793281;26806078-26806323;26812727-26812880;26825465-26825603;26828478-26828561;26866460-26866681;26874123-26874237	1907	1907	15	79	7	7	0	0	8
ENST00000541819.6_1	ENSG00000166206.15_1	GABRB3	15	26788698	27184686	ENSE00002209380.2_1;ENSE00003648318.1_1;ENSE00003642556.1_1;ENSE00003577196.1_1;ENSE00003471865.1_1;ENSE00003673107.1_1;ENSE00003477610.1_1;ENSE00003578006.1_1;ENSE00002249390.1_1;ENSE00002312686.1_1	26788698-26793281;26806078-26806323;26812727-26812880;26825465-26825603;26828478-26828561;26866460-26866681;27017548-27017616;27017827-27017919;27061513-27061561;27184383-27184686	5944	5944	15	48	34	9	1	1	5
ENST00000545868.4_1	ENSG00000166206.15_1	GABRB3	15	26792939	27012383	ENSE00003770321.1_1;ENSE00003648318.1_1;ENSE00003642556.1_1;ENSE00003577196.1_1;ENSE00003471865.1_1;ENSE00003647879.1_1;ENSE00002531576.1_1	26792939-26793281;26806078-26806323;26812727-26812880;26825465-26825603;26828478-26828561;26866460-26866681;27012298-27012383	1274	1274	15	86	7	0	0	0	0
ENST00000554556.5_1	ENSG00000166206.15_1	GABRB3	15	26806215	27018204	ENSE00002439631.1_1;ENSE00003653201.1_1;ENSE00003474556.1_1;ENSE00003598720.1_1;ENSE00003477610.1_1;ENSE00003578006.1_1;ENSE00001238907.8_1	26806215-26806323;26812727-26812880;26825465-26825603;26828478-26828561;27017548-27017616;27017827-27017919;27018029-27018204	824	824	15	84	8	1	0	0	1
ENST00000554722.1_1	ENSG00000166206.15_1	GABRB3	15	27016965	27018898	ENSE00002467481.1_1;ENSE00003610514.1_1;ENSE00003494692.1_1;ENSE00002476055.1_1	27016965-27017104;27017548-27017616;27017827-27017919;27018791-27018898	410	410	15	73	16	4	0	0	1
ENST00000555094.5_1	ENSG00000166206.15_1	GABRB3	15	26792779	26961912	ENSE00002212115.1_1;ENSE00003654528.1_1;ENSE00003653201.1_1;ENSE00003474556.1_1;ENSE00003539086.1_1;ENSE00003595253.1_1;ENSE00002225569.1_1	26792779-26793281;26806078-26806323;26812727-26812880;26825465-26825603;26828478-26828561;26866460-26866681;26961760-26961912	1501	1501	15	86	7	0	0	0	0
ENST00000555632.5_1	ENSG00000166206.15_1	GABRB3	15	26792400	27018161	ENSE00002484798.2_1;ENSE00003654528.1_1;ENSE00003653201.1_1;ENSE00003474556.1_1;ENSE00003539086.1_1;ENSE00003595253.1_1;ENSE00002525318.1_1;ENSE00003477610.1_1;ENSE00003578006.1_1;ENSE00002438565.1_1	26792400-26793281;26806078-26806323;26812727-26812880;26825465-26825603;26828478-26828561;26866460-26866681;26887579-26887675;27017548-27017616;27017827-27017919;27018029-27018161	2119	2119	15	77	8	8	0	0	9
ENST00000556166.2_1	ENSG00000166206.15_1	GABRB3	15	26860443	26874325	ENSE00002462760.1_1;ENSE00002518913.1_1;ENSE00003595253.1_1;ENSE00002455424.1_1;ENSE00002499165.1_1;ENSE00002463383.1_1;ENSE00002501113.1_1	26860443-26860568;26860920-26861207;26866460-26866681;26869354-26869778;26869911-26870132;26870578-26870681;26874123-26874325	1590	1590	15	92	1	0	0	0	0
ENST00000556636.5_1	ENSG00000166206.15_1	GABRB3	15	26860443	26866553	ENSE00002462760.1_1;ENSE00002513259.1_1;ENSE00002510170.1_1	26860443-26860568;26860924-26861207;26866460-26866553	504	504	15	93	0	0	0	0	0
ENST00000557641.5_1	ENSG00000166206.15_1	GABRB3	15	26995081	27035447	ENSE00002507489.1_1;ENSE00003610514.1_1;ENSE00003494692.1_1;ENSE00002519996.1_1	26995081-26995297;27017548-27017616;27017827-27017919;27034995-27035447	832	832	15	91	2	0	0	0	0
ENST00000557765.1_1	ENSG00000166206.15_1	GABRB3	15	26806269	26825818	ENSE00002511915.1_1;ENSE00003653201.1_1;ENSE00002519077.1_1	26806269-26806323;26812727-26812880;26825465-26825818	563	563	15	87	6	0	0	0	0
ENST00000621499.1_1	ENSG00000166206.15_1	GABRB3	15	26857004	26860864	ENSE00003751751.1_1	26857004-26860864	3861	3861	15	93	0	0	0	0	0
ENST00000622697.4_1	ENSG00000166206.15_1	GABRB3	15	26788695	27018223	ENSE00003717902.1_1;ENSE00003648318.1_1;ENSE00003642556.1_1;ENSE00003577196.1_1;ENSE00003471865.1_1;ENSE00003647879.1_1;ENSE00003752190.1_1;ENSE00003610514.1_1;ENSE00003494692.1_1;ENSE00003715082.1_1	26788695-26793281;26806078-26806323;26812727-26812880;26825465-26825603;26828478-26828561;26866460-26866681;26887579-26887675;27017548-27017616;27017827-27017919;27018029-27018223	5886	5886	15	75	8	9	0	1	8
ENST00000628124.2_1	ENSG00000166206.15_1	GABRB3	15	26788692	26961912	ENSE00001494300.2_1;ENSE00003648318.1_1;ENSE00003642556.1_1;ENSE00003577196.1_1;ENSE00003471865.1_1;ENSE00003647879.1_1;ENSE00002225569.1_1	26788692-26793281;26806078-26806323;26812727-26812880;26825465-26825603;26828478-26828561;26866460-26866681;26961760-26961912	5588	5588	15	76	7	9	0	1	8
ENST00000635832.1_1	ENSG00000166206.15_1	GABRB3	15	26788811	26911818	ENSE00003799874.1_1;ENSE00003654528.1_1;ENSE00003653201.1_1;ENSE00003474556.1_1;ENSE00003539086.1_1;ENSE00003595253.1_1;ENSE00003796876.1_1	26788811-26793281;26806078-26806323;26812727-26812880;26825465-26825603;26828478-26828561;26866460-26866681;26911535-26911818	5600	5600	15	77	7	8	0	1	7
ENST00000635994.1_1	ENSG00000166206.15_1	GABRB3	15	26788990	26866604	ENSE00003797657.1_1;ENSE00003792170.1_1;ENSE00003648318.1_1;ENSE00003642556.1_1;ENSE00003577196.1_1;ENSE00003471865.1_1;ENSE00003800774.1_1	26788990-26793281;26798529-26798667;26806078-26806323;26812727-26812880;26825465-26825603;26828478-26828561;26866460-26866604	5199	5199	15	77	7	9	0	0	10
ENST00000636466.1_1	ENSG00000166206.15_1	GABRB3	15	26789944	27017477	ENSE00003793217.1_1;ENSE00003648318.1_1;ENSE00003642556.1_1;ENSE00003577196.1_1;ENSE00003471865.1_1;ENSE00003647879.1_1;ENSE00003794904.1_1	26789944-26793281;26806078-26806323;26812727-26812880;26825465-26825603;26828478-26828561;26866460-26866681;27017145-27017477	4516	4516	15	76	8	9	0	0	10
ENST00000636512.1_1	ENSG00000166206.15_1	GABRB3	15	26826293	26828513	ENSE00003794707.1_1;ENSE00003793338.1_1	26826293-26826357;26828478-26828513	101	101	15	93	0	0	0	0	0
ENST00000636690.1_1	ENSG00000166206.15_1	GABRB3	15	26835360	26866505	ENSE00003797693.1_1;ENSE00003791894.1_1	26835360-26835415;26866460-26866505	102	102	15	93	0	0	0	0	0
ENST00000637226.1_1	ENSG00000166206.15_1	GABRB3	15	27041151	27061525	ENSE00003795224.1_1;ENSE00003798078.1_1	27041151-27041239;27061513-27061525	102	102	15	93	0	0	0	0	0
ENST00000637293.1_1	ENSG00000166206.15_1	GABRB3	15	26793205	26795261	ENSE00003799565.1_1;ENSE00003798581.1_1	26793205-26793281;26795217-26795261	122	122	15	93	0	0	0	0	0
ENST00000637893.1_1	ENSG00000166206.15_1	GABRB3	15	27043533	27061553	ENSE00003795927.1_1;ENSE00003793669.1_1	27043533-27043593;27061513-27061553	102	102	15	93	0	0	0	0	0
ENST00000638099.1_1	ENSG00000166206.15_1	GABRB3	15	26791590	27019150	ENSE00003793670.1_1;ENSE00003648318.1_1;ENSE00003642556.1_1;ENSE00003577196.1_1;ENSE00003471865.1_1;ENSE00003673107.1_1;ENSE00003477610.1_1;ENSE00003799616.1_1;ENSE00003793761.1_1	26791590-26793281;26806078-26806323;26812727-26812880;26825465-26825603;26828478-26828561;26866460-26866681;27017548-27017616;27017827-27017919;27019089-27019150	2761	2761	15	77	8	8	0	0	9
ENST00000638149.1_1	ENSG00000166206.15_1	GABRB3	15	26812811	26814489	ENSE00003796753.1_1;ENSE00003796026.1_1	26812811-26812880;26814458-26814489	102	102	15	93	0	0	0	0	0
ENST00000333743.10_1	ENSG00000182256.13_1	GABRG3	15	27571954	27778127	ENSE00003738629.1_1;ENSE00003743667.1_1;ENSE00001291439.2_1;ENSE00001327675.1_1;ENSE00001304588.2_1;ENSE00001309693.1_1;ENSE00001605812.2_1	27571954-27572176;27573952-27574035;27725795-27725933;27765117-27765270;27772578-27772775;27773078-27773138;27777745-27778127	1242	1242	14	47	45	1	1	0	0
ENST00000451330.2_1	ENSG00000182256.13_1	GABRG3	15	27765117	27776066	ENSE00001327675.1_1;ENSE00001304588.2_1;ENSE00001309693.1_1;ENSE00001802510.2_1	27765117-27765270;27772578-27772775;27773078-27773138;27775759-27776066	721	721	14	55	38	0	1	0	0
ENST00000553440.1_1	ENSG00000182256.13_1	GABRG3	15	27216590	27272221	ENSE00002476665.1_1;ENSE00003485645.1_1;ENSE00002462745.1_1	27216590-27216735;27222148-27222297;27271900-27272221	618	618	14	92	2	0	0	0	0
ENST00000554696.5_1	ENSG00000182256.13_1	GABRG3	15	27516688	27772661	ENSE00002470387.1_1;ENSE00001298044.1_1;ENSE00003738362.1_1;ENSE00001291439.2_1;ENSE00001327675.1_1;ENSE00002494937.1_1	27516688-27516784;27571955-27572176;27573952-27574035;27725795-27725933;27765117-27765270;27772578-27772661	780	780	14	82	10	1	1	0	0
ENST00000554786.1_1	ENSG00000182256.13_1	GABRG3	15	27516687	27540344	ENSE00002506831.1_1;ENSE00002442929.1_1	27516687-27516784;27539995-27540344	448	448	14	94	0	0	0	0	0
ENST00000555083.5_1	ENSG00000182256.13_1	GABRG3	15	27216539	27726483	ENSE00002534462.1_1;ENSE00003542533.1_1;ENSE00001315542.1_1;ENSE00001298044.1_1;ENSE00003738362.1_1;ENSE00002465379.1_1	27216539-27216735;27222148-27222297;27271900-27271968;27571955-27572176;27573952-27574035;27725795-27726483	1411	1411	14	79	13	0	1	1	0
ENST00000557596.1_1	ENSG00000182256.13_1	GABRG3	15	27573963	27595542	ENSE00002449497.1_1;ENSE00002486667.1_1	27573963-27574035;27595272-27595542	344	344	14	85	8	0	0	1	0
ENST00000615808.5_1	ENSG00000182256.13_1	GABRG3	15	27216327	27787130	ENSE00001675483.3_1;ENSE00003542533.1_1;ENSE00001315542.1_1;ENSE00001298044.1_1;ENSE00003738362.1_1;ENSE00001291439.2_1;ENSE00001327675.1_1;ENSE00001304588.2_1;ENSE00001309693.1_1;ENSE00003724226.2_1	27216327-27216735;27222148-27222297;27271900-27271968;27571955-27572176;27573952-27574035;27725795-27725933;27765117-27765270;27772578-27772775;27773078-27773138;27777745-27787130	10872	10872	14	46	47	0	0	1	0
ENST00000342560.10_1	ENSG00000124194.17_1	GDAP1L1	20	42875947	42909587	ENSE00001941947.2_1;ENSE00001626561.1_1;ENSE00001659054.1_1;ENSE00003750999.1_1;ENSE00000844861.1_1;ENSE00001383939.4_1	42875947-42876154;42885792-42885985;42887073-42887247;42891869-42891967;42893084-42893199;42907596-42909587	2784	2784	3	91	11	1	0	2	1
ENST00000372952.7_1	ENSG00000124194.17_1	GDAP1L1	20	42875972	42887175	ENSE00001834895.1_1;ENSE00001626561.1_1;ENSE00001459137.3_1	42875972-42876154;42885792-42885985;42886828-42887175	725	725	3	102	3	0	0	0	0
ENST00000438466.5_1	ENSG00000124194.17_1	GDAP1L1	20	42875959	42907875	ENSE00001802401.1_1;ENSE00001626561.1_1;ENSE00003750999.1_1;ENSE00000844861.1_1;ENSE00001642583.1_1	42875959-42876154;42885792-42885985;42891869-42891967;42893084-42893199;42907596-42907875	885	885	3	95	9	0	0	1	0
ENST00000445952.2_1	ENSG00000124194.17_1	GDAP1L1	20	42876135	42893426	ENSE00001699168.1_1;ENSE00001626561.1_1;ENSE00001659054.1_1;ENSE00003750999.1_1;ENSE00001725006.1_1	42876135-42876154;42885792-42885985;42887073-42887247;42891869-42891967;42893084-42893426	831	831	3	93	11	0	0	1	0
ENST00000447658.1_1	ENSG00000124194.17_1	GDAP1L1	20	42893093	42908573	ENSE00001640257.1_1;ENSE00001040995.3_1;ENSE00001388698.1_1;ENSE00001596463.1_1	42893093-42893199;42907596-42907775;42908222-42908261;42908359-42908573	542	542	3	104	1	0	0	0	0
ENST00000537864.5_1	ENSG00000124194.17_1	GDAP1L1	20	42875897	42909557	ENSE00002230875.2_1;ENSE00001626561.1_1;ENSE00003718527.1_1;ENSE00003750999.1_1;ENSE00000844861.1_1;ENSE00001459113.5_1	42875897-42876154;42885792-42885985;42887016-42887247;42891869-42891967;42893084-42893199;42907596-42909557	2861	2861	3	90	12	1	0	2	1
ENST00000612599.4_1	ENSG00000124194.17_1	GDAP1L1	20	42875897	42909557	ENSE00002230875.2_1;ENSE00001626561.1_1;ENSE00001659054.1_1;ENSE00001459113.5_1	42875897-42876154;42885792-42885985;42887073-42887247;42907596-42909557	2589	2589	3	99	4	1	0	1	1
ENST00000617075.4_1	ENSG00000124194.17_1	GDAP1L1	20	42875738	42909557	ENSE00003724128.1_1;ENSE00003716500.1_1;ENSE00001659054.1_1;ENSE00003750999.1_1;ENSE00000844861.1_1;ENSE00001459113.5_1	42875738-42875842;42885792-42885985;42887073-42887247;42891869-42891967;42893084-42893199;42907596-42909557	2651	2651	3	91	11	1	0	2	1
ENST00000324333.14_1	ENSG00000107249.24_1	GLIS3	9	3824126	4152183	ENSE00001227174.5_1;ENSE00003580228.1_1;ENSE00003693204.1_1;ENSE00003588251.1_1;ENSE00003490236.1_1;ENSE00003671023.1_1;ENSE00003673297.1_1;ENSE00001785765.1_1;ENSE00003508620.1_1;ENSE00001413728.1_1	3824126-3828408;3829309-3829492;3856008-3856184;3879426-3879595;3898690-3898835;3932359-3932470;3937027-3937189;4117767-4118881;4125733-4125941;4152066-4152183	6677	6677	30	42	19	5	0	12	3
ENST00000381971.8_1	ENSG00000107249.24_1	GLIS3	9	3824126	4300068	ENSE00001227174.5_1;ENSE00003580228.1_1;ENSE00003693204.1_1;ENSE00003588251.1_1;ENSE00003490236.1_1;ENSE00003671023.1_1;ENSE00003673297.1_1;ENSE00001785765.1_1;ENSE00003567399.1_1;ENSE00001780344.1_1;ENSE00003850087.1_1	3824126-3828408;3829309-3829492;3856008-3856184;3879426-3879595;3898690-3898835;3932359-3932470;3937027-3937189;4117767-4118881;4125733-4125941;4286037-4286523;4299420-4300068	7695	7695	30	42	19	5	0	12	3
ENST00000461870.5_1	ENSG00000107249.24_1	GLIS3	9	3825254	3975199	ENSE00001833345.1_1;ENSE00003626891.1_1;ENSE00003497008.1_1;ENSE00003626441.1_1;ENSE00003692188.1_1;ENSE00003513378.1_1;ENSE00003556289.1_1;ENSE00001845228.1_1	3825254-3828408;3829309-3829492;3856008-3856184;3879426-3879595;3898690-3898835;3932359-3932470;3937027-3937189;3975133-3975199	4174	4174	30	59	2	7	0	10	7
ENST00000462164.5_1	ENSG00000107249.24_1	GLIS3	9	4118744	4145193	ENSE00003513340.1_1;ENSE00003508620.1_1;ENSE00001919204.1_1	4118744-4118881;4125733-4125941;4144838-4145193	703	703	30	78	0	0	0	0	0
ENST00000463680.6_1	ENSG00000107249.24_1	GLIS3	9	3898093	3937189	ENSE00001853327.2_1;ENSE00003513378.1_1;ENSE00003556289.1_1	3898093-3898835;3932359-3932470;3937027-3937189	1018	1018	30	66	11	0	0	1	0
ENST00000464391.2_1	ENSG00000107249.24_1	GLIS3	9	3855477	4081371	ENSE00003920702.1_1;ENSE00003626441.1_1;ENSE00003692188.1_1;ENSE00003513378.1_1;ENSE00001878571.1_1;ENSE00003556289.1_1;ENSE00001918606.2_1	3855477-3856184;3879426-3879595;3898690-3898835;3932359-3932470;3932794-3932918;3937027-3937189;4081227-4081371	1569	1569	30	77	1	0	0	0	0
ENST00000465708.5_1	ENSG00000107249.24_1	GLIS3	9	4285538	4299916	ENSE00001839504.1_1;ENSE00001707404.1_1	4285538-4286523;4299420-4299916	1483	1483	30	52	23	0	0	3	0
ENST00000467497.6_1	ENSG00000107249.24_1	GLIS3	9	3855436	4118017	ENSE00001814584.1_1;ENSE00003626441.1_1;ENSE00003692188.1_1;ENSE00003513378.1_1;ENSE00003556289.1_1;ENSE00003582054.1_1	3855436-3856184;3879426-3879595;3898690-3898835;3932359-3932470;3937027-3937189;4117767-4118017	1591	1591	30	76	2	0	0	0	0
ENST00000469833.1_1	ENSG00000107249.24_1	GLIS3	9	3937093	4035998	ENSE00001826253.1_1;ENSE00001878780.1_1;ENSE00001893349.1_1	3937093-3937189;4034526-4035042;4035837-4035998	776	776	30	78	0	0	0	0	0
ENST00000471664.1_1	ENSG00000107249.24_1	GLIS3	9	4285538	4348392	ENSE00001839504.1_1;ENSE00001931018.1_1;ENSE00001835302.1_1;ENSE00001847847.1_1;ENSE00001931434.1_1	4285538-4286523;4308776-4308968;4310400-4310528;4347080-4347183;4348231-4348392	1574	1574	30	53	25	0	0	0	0
ENST00000473846.5_1	ENSG00000107249.24_1	GLIS3	9	4118744	4145193	ENSE00003527110.1_1;ENSE00001919204.1_1	4118744-4118881;4144838-4145193	494	494	30	78	0	0	0	0	0
ENST00000477901.5_1	ENSG00000107249.24_1	GLIS3	9	4118744	4299916	ENSE00003513340.1_1;ENSE00003567399.1_1;ENSE00001780344.1_1;ENSE00001707404.1_1	4118744-4118881;4125733-4125941;4286037-4286523;4299420-4299916	1331	1331	30	74	1	1	0	2	1
ENST00000478315.5_1	ENSG00000107249.24_1	GLIS3	9	4118744	4147644	ENSE00003513340.1_1;ENSE00003508620.1_1;ENSE00001855224.1_1	4118744-4118881;4125733-4125941;4147296-4147644	696	696	30	78	0	0	0	0	0
ENST00000478844.5_1	ENSG00000107249.24_1	GLIS3	9	4118744	4298496	ENSE00003513340.1_1;ENSE00003508620.1_1;ENSE00001873690.1_1	4118744-4118881;4125733-4125941;4298383-4298496	461	461	30	78	0	0	0	0	0
ENST00000481827.5_1	ENSG00000107249.24_1	GLIS3	9	4118744	4298496	ENSE00003513340.1_1;ENSE00003567399.1_1;ENSE00001780344.1_1;ENSE00001873690.1_1	4118744-4118881;4125733-4125941;4286037-4286523;4298383-4298496	948	948	30	77	1	0	0	0	0
ENST00000490709.1_1	ENSG00000107249.24_1	GLIS3	9	4118529	4299836	ENSE00001878113.1_1;ENSE00001530476.2_1	4118529-4118881;4299420-4299836	770	770	30	75	0	1	0	2	1
ENST00000491889.6_1	ENSG00000107249.24_1	GLIS3	9	3824128	4300109	ENSE00003920265.1_1;ENSE00003626891.1_1;ENSE00003497008.1_1;ENSE00003626441.1_1;ENSE00003692188.1_1;ENSE00003513378.1_1;ENSE00003556289.1_1;ENSE00003494898.2_1;ENSE00001780344.1_1;ENSE00003919396.1_1	3824128-3828408;3829309-3829492;3856008-3856184;3879426-3879595;3898690-3898835;3932359-3932470;3937027-3937189;4117767-4118881;4286037-4286523;4299420-4300109	7525	7525	30	42	19	5	0	12	3
ENST00000645097.1_1	ENSG00000107249.24_1	GLIS3	9	4123693	4152147	ENSE00003826046.1_1;ENSE00003508620.1_1;ENSE00003818607.1_1;ENSE00003821176.1_1	4123693-4123844;4125733-4125941;4150939-4151056;4152113-4152147	514	514	30	78	0	0	0	0	0
ENST00000645252.2_1	ENSG00000107249.24_1	GLIS3	9	3827684	4152148	ENSE00003820385.2_1;ENSE00003626891.1_1;ENSE00003497008.1_1;ENSE00003626441.1_1;ENSE00003692188.1_1;ENSE00003513378.1_1;ENSE00003556289.1_1;ENSE00003818607.1_1;ENSE00003824296.1_1	3827684-3828408;3829309-3829492;3856008-3856184;3879426-3879595;3898690-3898835;3932359-3932470;3937027-3937189;4150939-4151056;4152113-4152148	1831	1831	30	70	2	2	0	4	2
ENST00000682749.1_1	ENSG00000107249.24_1	GLIS3	9	3824132	4299547	ENSE00003919761.1_1;ENSE00003580228.1_1;ENSE00003693204.1_1;ENSE00003588251.1_1;ENSE00003490236.1_1;ENSE00003671023.1_1;ENSE00003673297.1_1;ENSE00001785765.1_1;ENSE00003508620.1_1;ENSE00001889691.2_1	3824132-3828408;3829309-3829492;3856008-3856184;3879426-3879595;3898690-3898835;3932359-3932470;3937027-3937189;4117767-4118881;4125733-4125941;4299420-4299547	6681	6681	30	42	19	5	0	12	3
ENST00000682846.1_1	ENSG00000107249.24_1	GLIS3	9	3827675	4152148	ENSE00003921642.1_1;ENSE00003917834.1_1;ENSE00003508620.1_1;ENSE00003824296.1_1	3827675-3828408;3829309-3829492;4125733-4125941;4152113-4152148	1163	1163	30	71	1	2	0	4	2
ENST00000682864.1_1	ENSG00000107249.24_1	GLIS3	9	3824497	4081337	ENSE00003917729.1_1;ENSE00003626891.1_1;ENSE00003497008.1_1;ENSE00003626441.1_1;ENSE00003692188.1_1;ENSE00003916990.1_1;ENSE00001878571.1_1;ENSE00003556289.1_1;ENSE00003916466.1_1	3824497-3828408;3829309-3829492;3856008-3856184;3879426-3879595;3898690-3898835;3932359-3932445;3932794-3932918;3937027-3937189;4081227-4081337	5075	5075	30	60	1	6	0	11	5
ENST00000683926.1_1	ENSG00000107249.24_1	GLIS3	9	3825028	3832770	ENSE00003916494.1_1;ENSE00003919267.1_1	3825028-3828408;3829309-3832770	6843	6843	30	59	1	4	0	14	0
ENST00000683998.1_1	ENSG00000107249.24_1	GLIS3	9	4123693	4152148	ENSE00003826046.1_1;ENSE00003508620.1_1;ENSE00003824296.1_1	4123693-4123844;4125733-4125941;4152113-4152148	397	397	30	78	0	0	0	0	0
ENST00000265620.11_1	ENSG00000087460.29_1	GNAS	20	57466418	57486247	ENSE00001831111.1_1;ENSE00003480754.1_1;ENSE00003690843.1_1;ENSE00003666581.1_1;ENSE00003788021.1_1;ENSE00003621596.1_1;ENSE00003785267.1_1;ENSE00003500528.1_1;ENSE00003513281.1_1;ENSE00003576231.1_1;ENSE00003564247.1_1;ENSE00003658282.1_1	57466418-57466920;57470666-57470739;57478585-57478640;57478726-57478846;57480437-57480535;57484216-57484271;57484404-57484478;57484575-57484634;57484738-57484859;57485005-57485136;57485388-57485456;57485737-57486247	1878	1878	0	53	0	51	4	0	0
ENST00000306090.12_1	ENSG00000087460.29_1	GNAS	20	57415898	57485884	ENSE00003902810.1_1;ENSE00003480754.1_1;ENSE00003586723.1_1;ENSE00003690843.1_1;ENSE00003666581.1_1;ENSE00003788021.1_1;ENSE00003621596.1_1;ENSE00003785267.1_1;ENSE00003500528.1_1;ENSE00003513281.1_1;ENSE00003576231.1_1;ENSE00003564247.1_1;ENSE00001595898.2_1	57415898-57415941;57470666-57470739;57473995-57474040;57478585-57478640;57478726-57478846;57480437-57480535;57484216-57484271;57484404-57484478;57484575-57484634;57484738-57484859;57485005-57485136;57485388-57485456;57485737-57485884	1102	1102	0	58	0	46	4	0	0
ENST00000306120.4_1	ENSG00000087460.29_1	GNAS	20	57428315	57430388	ENSE00001168840.6_1	57428315-57430388	2074	2074	0	84	23	0	1	0	0
ENST00000313949.11_1	ENSG00000087460.29_1	GNAS	20	57414772	57486247	ENSE00001168769.4_1;ENSE00003685749.1_1;ENSE00003529070.1_1;ENSE00003546600.1_1;ENSE00003550717.1_1;ENSE00003588410.1_1;ENSE00003488234.1_1;ENSE00003526646.1_1;ENSE00003574089.1_1;ENSE00003480263.1_1;ENSE00003531889.1_1;ENSE00003690352.1_1;ENSE00003657553.1_1	57414772-57415941;57470666-57470739;57473995-57474040;57478585-57478640;57478726-57478846;57480437-57480535;57484216-57484271;57484404-57484478;57484575-57484634;57484738-57484859;57485005-57485136;57485388-57485456;57485737-57486247	2591	2591	0	35	0	51	22	0	0
ENST00000338783.7_1	ENSG00000087460.29_1	GNAS	20	57466781	57475465	ENSE00001422850.4_1;ENSE00003480754.1_1;ENSE00003621304.1_1	57466781-57466920;57470666-57470739;57475003-57475465	677	677	0	66	0	42	0	0	30
ENST00000349036.9_1	ENSG00000087460.29_1	GNAS	20	57428320	57486247	ENSE00001891625.2_1;ENSE00003480754.1_1;ENSE00003690843.1_1;ENSE00003666581.1_1;ENSE00003788021.1_1;ENSE00003621596.1_1;ENSE00003785267.1_1;ENSE00003500528.1_1;ENSE00003513281.1_1;ENSE00003576231.1_1;ENSE00003564247.1_1;ENSE00003658282.1_1	57428320-57430388;57470666-57470739;57478585-57478640;57478726-57478846;57480437-57480535;57484216-57484271;57484404-57484478;57484575-57484634;57484738-57484859;57485005-57485136;57485388-57485456;57485737-57486247	3444	3444	0	41	0	51	16	0	0
ENST00000354359.12_1	ENSG00000087460.29_1	GNAS	20	57466475	57486247	ENSE00001869532.2_1;ENSE00003480754.1_1;ENSE00003586723.1_1;ENSE00003567817.1_1;ENSE00003666581.1_1;ENSE00003788021.1_1;ENSE00003621596.1_1;ENSE00003785267.1_1;ENSE00003500528.1_1;ENSE00003513281.1_1;ENSE00003576231.1_1;ENSE00003564247.1_1;ENSE00003658282.1_1	57466475-57466920;57470666-57470739;57473995-57474040;57478582-57478640;57478726-57478846;57480437-57480535;57484216-57484271;57484404-57484478;57484575-57484634;57484738-57484859;57485005-57485136;57485388-57485456;57485737-57486247	1870	1870	0	53	0	51	4	0	0
ENST00000371075.7_1	ENSG00000087460.29_1	GNAS	20	57414802	57486247	ENSE00001522657.1_1;ENSE00003685749.1_1;ENSE00003529070.1_1;ENSE00003682443.1_1;ENSE00003550717.1_1;ENSE00003588410.1_1;ENSE00003488234.1_1;ENSE00003526646.1_1;ENSE00003574089.1_1;ENSE00003480263.1_1;ENSE00003531889.1_1;ENSE00003690352.1_1;ENSE00003657553.1_1	57414802-57415941;57470666-57470739;57473995-57474040;57478582-57478640;57478726-57478846;57480437-57480535;57484216-57484271;57484404-57484478;57484575-57484634;57484738-57484859;57485005-57485136;57485388-57485456;57485737-57486247	2564	2564	0	35	0	51	22	0	0
ENST00000371081.5_1	ENSG00000087460.29_1	GNAS	20	57466770	57475465	ENSE00001414663.2_1;ENSE00003480754.1_1;ENSE00003586723.1_1;ENSE00003621304.1_1	57466770-57466920;57470666-57470739;57473995-57474040;57475003-57475465	734	734	0	66	0	42	0	0	41
ENST00000371085.8_1	ENSG00000087460.29_1	GNAS	20	57466475	57486247	ENSE00001869532.2_1;ENSE00003480754.1_1;ENSE00003586723.1_1;ENSE00003690843.1_1;ENSE00003666581.1_1;ENSE00003788021.1_1;ENSE00003621596.1_1;ENSE00003785267.1_1;ENSE00003500528.1_1;ENSE00003513281.1_1;ENSE00003576231.1_1;ENSE00003564247.1_1;ENSE00003658282.1_1	57466475-57466920;57470666-57470739;57473995-57474040;57478585-57478640;57478726-57478846;57480437-57480535;57484216-57484271;57484404-57484478;57484575-57484634;57484738-57484859;57485005-57485136;57485388-57485456;57485737-57486247	1867	1867	0	53	0	51	4	0	0
ENST00000371095.7_1	ENSG00000087460.29_1	GNAS	20	57466356	57486247	ENSE00001454344.3_1;ENSE00003480754.1_1;ENSE00003567817.1_1;ENSE00003666581.1_1;ENSE00003788021.1_1;ENSE00003621596.1_1;ENSE00003785267.1_1;ENSE00003500528.1_1;ENSE00003513281.1_1;ENSE00003576231.1_1;ENSE00003564247.1_1;ENSE00003658282.1_1	57466356-57466920;57470666-57470739;57478582-57478640;57478726-57478846;57480437-57480535;57484216-57484271;57484404-57484478;57484575-57484634;57484738-57484859;57485005-57485136;57485388-57485456;57485737-57486247	1943	1943	0	53	0	51	4	0	0
ENST00000371098.6_1	ENSG00000087460.29_1	GNAS	20	57414802	57475465	ENSE00001522657.1_1;ENSE00003685749.1_1;ENSE00003529070.1_1;ENSE00003570918.1_1	57414802-57415941;57470666-57470739;57473995-57474040;57475003-57475465	1723	1723	0	44	0	41	23	0	18
ENST00000371099.6_1	ENSG00000087460.29_1	GNAS	20	57428317	57432246	ENSE00003919716.1_1;ENSE00000662970.2_1	57428317-57430388;57430608-57432246	3711	3711	0	84	23	0	1	0	0
ENST00000371100.9_1	ENSG00000087460.29_1	GNAS	20	57427770	57486247	ENSE00003911728.1_1;ENSE00003480754.1_1;ENSE00003586723.1_1;ENSE00003690843.1_1;ENSE00003666581.1_1;ENSE00003788021.1_1;ENSE00003621596.1_1;ENSE00003785267.1_1;ENSE00003500528.1_1;ENSE00003513281.1_1;ENSE00003576231.1_1;ENSE00003564247.1_1;ENSE00003658282.1_1	57427770-57430388;57470666-57470739;57473995-57474040;57478585-57478640;57478726-57478846;57480437-57480535;57484216-57484271;57484404-57484478;57484575-57484634;57484738-57484859;57485005-57485136;57485388-57485456;57485737-57486247	4040	4040	0	41	0	51	16	0	0
ENST00000371102.8_1	ENSG00000087460.29_1	GNAS	20	57428317	57486247	ENSE00003920794.1_1;ENSE00003480754.1_1;ENSE00003567817.1_1;ENSE00003666581.1_1;ENSE00003788021.1_1;ENSE00003621596.1_1;ENSE00003785267.1_1;ENSE00003500528.1_1;ENSE00003513281.1_1;ENSE00003576231.1_1;ENSE00003564247.1_1;ENSE00003658282.1_1	57428317-57430388;57470666-57470739;57478582-57478640;57478726-57478846;57480437-57480535;57484216-57484271;57484404-57484478;57484575-57484634;57484738-57484859;57485005-57485136;57485388-57485456;57485737-57486247	3450	3450	0	41	0	51	16	0	0
ENST00000419558.7_1	ENSG00000087460.29_1	GNAS	20	57414802	57486247	ENSE00001522657.1_1;ENSE00003685749.1_1;ENSE00003546600.1_1;ENSE00003550717.1_1;ENSE00003588410.1_1;ENSE00003488234.1_1;ENSE00003526646.1_1;ENSE00003574089.1_1;ENSE00003480263.1_1;ENSE00003531889.1_1;ENSE00003690352.1_1;ENSE00003657553.1_1	57414802-57415941;57470666-57470739;57478585-57478640;57478726-57478846;57480437-57480535;57484216-57484271;57484404-57484478;57484575-57484634;57484738-57484859;57485005-57485136;57485388-57485456;57485737-57486247	2515	2515	0	35	0	51	22	0	0
ENST00000423897.7_1	ENSG00000087460.29_1	GNAS	20	57428320	57475465	ENSE00001891625.2_1;ENSE00003480754.1_1;ENSE00003586723.1_1;ENSE00003621304.1_1	57428320-57430388;57470666-57470739;57473995-57474040;57475003-57475465	2652	2652	0	52	0	41	15	0	31
ENST00000453292.7_1	ENSG00000087460.29_1	GNAS	20	57415161	57486247	ENSE00003919689.1_1;ENSE00003685749.1_1;ENSE00003682443.1_1;ENSE00003550717.1_1;ENSE00003588410.1_1;ENSE00003488234.1_1;ENSE00003526646.1_1;ENSE00003574089.1_1;ENSE00003480263.1_1;ENSE00003531889.1_1;ENSE00003690352.1_1;ENSE00003657553.1_1	57415161-57415941;57470666-57470739;57478582-57478640;57478726-57478846;57480437-57480535;57484216-57484271;57484404-57484478;57484575-57484634;57484738-57484859;57485005-57485136;57485388-57485456;57485737-57486247	2159	2159	0	50	0	51	7	0	0
ENST00000461152.6_1	ENSG00000087460.29_1	GNAS	20	57464935	57478640	ENSE00001815798.2_1;ENSE00003685749.1_1;ENSE00003682443.1_1	57464935-57465844;57470666-57470739;57478582-57478640	1043	1043	0	108	0	0	0	0	0
ENST00000462499.6_1	ENSG00000087460.29_1	GNAS	20	57416672	57486247	ENSE00001848144.1_1;ENSE00003634294.1_1;ENSE00003567817.1_1;ENSE00003666581.1_1;ENSE00003788021.1_1;ENSE00003621596.1_1;ENSE00003785267.1_1;ENSE00003500528.1_1;ENSE00003513281.1_1;ENSE00003576231.1_1;ENSE00003564247.1_1;ENSE00003658282.1_1	57416672-57416930;57470666-57470739;57478582-57478640;57478726-57478846;57480437-57480535;57484216-57484271;57484404-57484478;57484575-57484634;57484738-57484859;57485005-57485136;57485388-57485456;57485737-57486247	1637	1637	0	53	0	51	4	0	0
ENST00000464624.7_1	ENSG00000087460.29_1	GNAS	20	57428317	57486247	ENSE00003920794.1_1;ENSE00003802007.1_1;ENSE00003918985.1_1;ENSE00003529070.1_1;ENSE00003546600.1_1;ENSE00003550717.1_1;ENSE00003588410.1_1;ENSE00003488234.1_1;ENSE00003526646.1_1;ENSE00003574089.1_1;ENSE00003480263.1_1;ENSE00003531889.1_1;ENSE00003690352.1_1;ENSE00003657553.1_1	57428317-57430388;57430608-57430699;57470666-57470739;57473995-57474040;57478585-57478640;57478726-57478846;57480437-57480535;57484216-57484271;57484404-57484478;57484575-57484634;57484738-57484859;57485005-57485136;57485388-57485456;57485737-57486247	3585	3585	0	41	0	51	16	0	0
ENST00000464788.6_1	ENSG00000087460.29_1	GNAS	20	57464201	57486247	ENSE00001826045.1_1;ENSE00003634294.1_1;ENSE00003586723.1_1;ENSE00003690843.1_1;ENSE00003666581.1_1;ENSE00003788021.1_1;ENSE00003621596.1_1;ENSE00003785267.1_1;ENSE00003500528.1_1;ENSE00003513281.1_1;ENSE00003576231.1_1;ENSE00003564247.1_1;ENSE00003658282.1_1	57464201-57464268;57470666-57470739;57473995-57474040;57478585-57478640;57478726-57478846;57480437-57480535;57484216-57484271;57484404-57484478;57484575-57484634;57484738-57484859;57485005-57485136;57485388-57485456;57485737-57486247	1489	1489	0	53	0	51	4	0	0
ENST00000464960.5_1	ENSG00000087460.29_1	GNAS	20	57463467	57475465	ENSE00001952984.1_1;ENSE00003634294.1_1;ENSE00003586723.1_1;ENSE00003621304.1_1	57463467-57463873;57470666-57470739;57473995-57474040;57475003-57475465	990	990	0	66	0	42	0	0	32
ENST00000467227.6_1	ENSG00000087460.29_1	GNAS	20	57418379	57486247	ENSE00001839729.1_1;ENSE00001902119.1_1;ENSE00003634294.1_1;ENSE00003567817.1_1;ENSE00003666581.1_1;ENSE00003788021.1_1;ENSE00003621596.1_1;ENSE00003785267.1_1;ENSE00003500528.1_1;ENSE00003513281.1_1;ENSE00003576231.1_1;ENSE00003564247.1_1;ENSE00003658282.1_1	57418379-57418456;57419084-57419129;57470666-57470739;57478582-57478640;57478726-57478846;57480437-57480535;57484216-57484271;57484404-57484478;57484575-57484634;57484738-57484859;57485005-57485136;57485388-57485456;57485737-57486247	1502	1502	0	53	0	51	4	0	0
ENST00000467321.6_1	ENSG00000087460.29_1	GNAS	20	57463947	57486247	ENSE00001930741.1_1;ENSE00003634294.1_1;ENSE00003586723.1_1;ENSE00003690843.1_1;ENSE00003666581.1_1;ENSE00003788021.1_1;ENSE00003621596.1_1;ENSE00003785267.1_1;ENSE00003500528.1_1;ENSE00003513281.1_1;ENSE00003576231.1_1;ENSE00003564247.1_1;ENSE00003658282.1_1	57463947-57464101;57470666-57470739;57473995-57474040;57478585-57478640;57478726-57478846;57480437-57480535;57484216-57484271;57484404-57484478;57484575-57484634;57484738-57484859;57485005-57485136;57485388-57485456;57485737-57486247	1576	1576	0	53	0	51	4	0	0
ENST00000468895.6_1	ENSG00000087460.29_1	GNAS	20	57466745	57486198	ENSE00003172037.2_1;ENSE00003480754.1_1;ENSE00003586723.1_1;ENSE00003690843.1_1;ENSE00003666581.1_1;ENSE00003788021.1_1;ENSE00003621596.1_1;ENSE00003785267.1_1;ENSE00003500528.1_1;ENSE00003513281.1_1;ENSE00003576231.1_1;ENSE00003564247.1_1;ENSE00003922484.1_1	57466745-57466920;57470666-57470739;57473995-57474040;57478585-57478640;57478726-57478846;57480437-57480535;57484216-57484271;57484404-57484478;57484575-57484634;57484738-57484859;57485005-57485136;57485388-57485456;57485739-57486198	1546	1546	0	53	0	51	4	0	0
ENST00000469431.6_1	ENSG00000087460.29_1	GNAS	20	57464205	57486247	ENSE00001870636.1_1;ENSE00003634294.1_1;ENSE00003586723.1_1;ENSE00003690843.1_1;ENSE00003666581.1_1;ENSE00003788021.1_1;ENSE00003621596.1_1;ENSE00003785267.1_1;ENSE00003500528.1_1;ENSE00003513281.1_1;ENSE00003576231.1_1;ENSE00003564247.1_1;ENSE00003658282.1_1	57464205-57464461;57470666-57470739;57473995-57474040;57478585-57478640;57478726-57478846;57480437-57480535;57484216-57484271;57484404-57484478;57484575-57484634;57484738-57484859;57485005-57485136;57485388-57485456;57485737-57486247	1678	1678	0	53	0	51	4	0	0
ENST00000470512.6_1	ENSG00000087460.29_1	GNAS	20	57464198	57486247	ENSE00001862088.1_1;ENSE00003634294.1_1;ENSE00003586723.1_1;ENSE00003567817.1_1;ENSE00003666581.1_1;ENSE00003788021.1_1;ENSE00003621596.1_1;ENSE00003785267.1_1;ENSE00003500528.1_1;ENSE00003513281.1_1;ENSE00003576231.1_1;ENSE00003564247.1_1;ENSE00003658282.1_1	57464198-57464408;57470666-57470739;57473995-57474040;57478582-57478640;57478726-57478846;57480437-57480535;57484216-57484271;57484404-57484478;57484575-57484634;57484738-57484859;57485005-57485136;57485388-57485456;57485737-57486247	1635	1635	0	53	0	51	4	0	0
ENST00000472183.6_1	ENSG00000087460.29_1	GNAS	20	57416539	57486247	ENSE00001872524.1_1;ENSE00003634294.1_1;ENSE00003586723.1_1;ENSE00003690843.1_1;ENSE00003666581.1_1;ENSE00003788021.1_1;ENSE00003621596.1_1;ENSE00003785267.1_1;ENSE00003500528.1_1;ENSE00003513281.1_1;ENSE00003576231.1_1;ENSE00003564247.1_1;ENSE00003658282.1_1	57416539-57416930;57470666-57470739;57473995-57474040;57478585-57478640;57478726-57478846;57480437-57480535;57484216-57484271;57484404-57484478;57484575-57484634;57484738-57484859;57485005-57485136;57485388-57485456;57485737-57486247	1813	1813	0	53	0	51	4	0	0
ENST00000475610.2_1	ENSG00000087460.29_1	GNAS	20	57477822	57485836	ENSE00003916752.1_1;ENSE00003550717.1_1;ENSE00003588410.1_1;ENSE00003488234.1_1;ENSE00003526646.1_1;ENSE00003574089.1_1;ENSE00003480263.1_1;ENSE00001904905.2_1;ENSE00001955479.1_1	57477822-57478640;57478726-57478846;57480437-57480535;57484216-57484271;57484404-57484478;57484575-57484634;57484738-57484859;57485005-57485456;57485737-57485836	1904	1904	0	42	0	59	7	0	4
ENST00000476196.5_1	ENSG00000087460.29_1	GNAS	20	57478035	57486245	ENSE00001909438.1_1;ENSE00003550717.1_1;ENSE00003588410.1_1;ENSE00003488234.1_1;ENSE00003526646.1_1;ENSE00003574089.1_1;ENSE00003480263.1_1;ENSE00003531889.1_1;ENSE00003690352.1_1;ENSE00001845716.1_1	57478035-57478640;57478726-57478846;57480437-57480535;57484216-57484271;57484404-57484478;57484575-57484634;57484738-57484859;57485005-57485136;57485388-57485456;57485737-57486245	1849	1849	0	40	0	61	7	0	4
ENST00000476935.6_1	ENSG00000087460.29_1	GNAS	20	57467091	57486247	ENSE00001827662.1_1;ENSE00003634294.1_1;ENSE00003690843.1_1;ENSE00003666581.1_1;ENSE00003788021.1_1;ENSE00003621596.1_1;ENSE00003785267.1_1;ENSE00003500528.1_1;ENSE00003513281.1_1;ENSE00003576231.1_1;ENSE00003564247.1_1;ENSE00003658282.1_1	57467091-57467264;57470666-57470739;57478585-57478640;57478726-57478846;57480437-57480535;57484216-57484271;57484404-57484478;57484575-57484634;57484738-57484859;57485005-57485136;57485388-57485456;57485737-57486247	1549	1549	0	53	0	51	4	0	0
ENST00000477931.5_1	ENSG00000087460.29_1	GNAS	20	57464154	57486247	ENSE00001925802.1_1;ENSE00003634294.1_1;ENSE00003586723.1_1;ENSE00003690843.1_1;ENSE00003666581.1_1;ENSE00003788021.1_1;ENSE00003621596.1_1;ENSE00003785267.1_1;ENSE00003500528.1_1;ENSE00003513281.1_1;ENSE00003576231.1_1;ENSE00003564247.1_1;ENSE00003658282.1_1	57464154-57464408;57470666-57470739;57473995-57474040;57478585-57478640;57478726-57478846;57480437-57480535;57484216-57484271;57484404-57484478;57484575-57484634;57484738-57484859;57485005-57485136;57485388-57485456;57485737-57486247	1676	1676	0	53	0	51	4	0	0
ENST00000478585.6_1	ENSG00000087460.29_1	GNAS	20	57464214	57486234	ENSE00001872672.1_1;ENSE00003634294.1_1;ENSE00003567817.1_1;ENSE00003666581.1_1;ENSE00003788021.1_1;ENSE00003621596.1_1;ENSE00003785267.1_1;ENSE00003500528.1_1;ENSE00003513281.1_1;ENSE00003576231.1_1;ENSE00003564247.1_1;ENSE00001915570.1_1	57464214-57464408;57470666-57470739;57478582-57478640;57478726-57478846;57480437-57480535;57484216-57484271;57484404-57484478;57484575-57484634;57484738-57484859;57485005-57485136;57485388-57485456;57485737-57486234	1560	1560	0	53	0	51	4	0	0
ENST00000479025.1_1	ENSG00000087460.29_1	GNAS	20	57483970	57484770	ENSE00001952061.1_1;ENSE00003526646.1_1;ENSE00003574089.1_1;ENSE00001844133.1_1	57483970-57484271;57484404-57484478;57484575-57484634;57484738-57484770	470	470	0	70	0	29	9	0	1
ENST00000480232.6_1	ENSG00000087460.29_1	GNAS	20	57464277	57486234	ENSE00001888388.1_1;ENSE00001882994.1_1;ENSE00003634294.1_1;ENSE00003586723.1_1;ENSE00003567817.1_1;ENSE00003666581.1_1;ENSE00003788021.1_1;ENSE00003621596.1_1;ENSE00003785267.1_1;ENSE00003500528.1_1;ENSE00003513281.1_1;ENSE00003576231.1_1;ENSE00003564247.1_1;ENSE00001915570.1_1	57464277-57464408;57464580-57464604;57470666-57470739;57473995-57474040;57478582-57478640;57478726-57478846;57480437-57480535;57484216-57484271;57484404-57484478;57484575-57484634;57484738-57484859;57485005-57485136;57485388-57485456;57485737-57486234	1568	1568	0	53	0	51	4	0	0
ENST00000480975.5_1	ENSG00000087460.29_1	GNAS	20	57464225	57486234	ENSE00001878411.1_1;ENSE00003634294.1_1;ENSE00003690843.1_1;ENSE00003666581.1_1;ENSE00003788021.1_1;ENSE00003621596.1_1;ENSE00003785267.1_1;ENSE00003500528.1_1;ENSE00003513281.1_1;ENSE00003576231.1_1;ENSE00003564247.1_1;ENSE00001915570.1_1	57464225-57464408;57470666-57470739;57478585-57478640;57478726-57478846;57480437-57480535;57484216-57484271;57484404-57484478;57484575-57484634;57484738-57484859;57485005-57485136;57485388-57485456;57485737-57486234	1546	1546	0	53	0	51	4	0	0
ENST00000481039.6_1	ENSG00000087460.29_1	GNAS	20	57463913	57486247	ENSE00001812143.1_1;ENSE00003634294.1_1;ENSE00003567817.1_1;ENSE00003666581.1_1;ENSE00003788021.1_1;ENSE00003621596.1_1;ENSE00003785267.1_1;ENSE00003500528.1_1;ENSE00003513281.1_1;ENSE00003576231.1_1;ENSE00003564247.1_1;ENSE00003658282.1_1	57463913-57463963;57470666-57470739;57478582-57478640;57478726-57478846;57480437-57480535;57484216-57484271;57484404-57484478;57484575-57484634;57484738-57484859;57485005-57485136;57485388-57485456;57485737-57486247	1429	1429	0	53	0	51	4	0	0
ENST00000481768.6_1	ENSG00000087460.29_1	GNAS	20	57427768	57475465	ENSE00003612164.1_1;ENSE00003802007.1_1;ENSE00003810099.1_1;ENSE00003877207.1_1;ENSE00003529070.1_1;ENSE00003570918.1_1	57427768-57430388;57430608-57430699;57431201-57431268;57470666-57470739;57473995-57474040;57475003-57475465	3364	3364	0	52	0	41	15	0	24
ENST00000482112.6_1	ENSG00000087460.29_1	GNAS	20	57416672	57486247	ENSE00001848144.1_1;ENSE00003634294.1_1;ENSE00003690843.1_1;ENSE00003666581.1_1;ENSE00003788021.1_1;ENSE00003621596.1_1;ENSE00003785267.1_1;ENSE00003500528.1_1;ENSE00003513281.1_1;ENSE00003576231.1_1;ENSE00003564247.1_1;ENSE00003658282.1_1	57416672-57416930;57470666-57470739;57478585-57478640;57478726-57478846;57480437-57480535;57484216-57484271;57484404-57484478;57484575-57484634;57484738-57484859;57485005-57485136;57485388-57485456;57485737-57486247	1634	1634	0	53	0	51	4	0	0
ENST00000483387.2_1	ENSG00000087460.29_1	GNAS	20	57470029	57475418	ENSE00001829055.2_1;ENSE00003529070.1_1;ENSE00003916534.1_1	57470029-57470739;57473995-57474040;57475003-57475418	1173	1173	0	59	0	48	1	0	25
ENST00000484504.5_1	ENSG00000087460.29_1	GNAS	20	57464281	57475465	ENSE00001819127.1_1;ENSE00003634294.1_1;ENSE00003621304.1_1	57464281-57464408;57470666-57470739;57475003-57475465	665	665	0	67	0	41	0	0	8
ENST00000485673.6_1	ENSG00000087460.29_1	GNAS	20	57464178	57486247	ENSE00001914375.1_1;ENSE00003634294.1_1;ENSE00003567817.1_1;ENSE00003666581.1_1;ENSE00003788021.1_1;ENSE00003621596.1_1;ENSE00003785267.1_1;ENSE00003500528.1_1;ENSE00003513281.1_1;ENSE00003576231.1_1;ENSE00003564247.1_1;ENSE00003658282.1_1	57464178-57464604;57470666-57470739;57478582-57478640;57478726-57478846;57480437-57480535;57484216-57484271;57484404-57484478;57484575-57484634;57484738-57484859;57485005-57485136;57485388-57485456;57485737-57486247	1805	1805	0	53	0	51	4	0	0
ENST00000487862.5_1	ENSG00000087460.29_1	GNAS	20	57470251	57486247	ENSE00001824014.1_1;ENSE00003682443.1_1;ENSE00003550717.1_1;ENSE00003588410.1_1;ENSE00003488234.1_1;ENSE00003526646.1_1;ENSE00003574089.1_1;ENSE00003480263.1_1;ENSE00003531889.1_1;ENSE00003690352.1_1;ENSE00003657553.1_1	57470251-57470739;57478582-57478640;57478726-57478846;57480437-57480535;57484216-57484271;57484404-57484478;57484575-57484634;57484738-57484859;57485005-57485136;57485388-57485456;57485737-57486247	1793	1793	0	49	0	55	4	0	0
ENST00000487981.5_1	ENSG00000087460.29_1	GNAS	20	57478591	57484767	ENSE00001872830.1_1;ENSE00003550717.1_1;ENSE00003588410.1_1;ENSE00003488234.1_1;ENSE00001882053.1_1;ENSE00001898431.1_1	57478591-57478640;57478726-57478846;57480437-57480535;57484216-57484271;57484404-57484634;57484738-57484767	587	587	0	59	0	45	4	0	0
ENST00000488546.6_1	ENSG00000087460.29_1	GNAS	20	57463833	57486247	ENSE00001929475.1_1;ENSE00003634294.1_1;ENSE00003567817.1_1;ENSE00003666581.1_1;ENSE00003788021.1_1;ENSE00003621596.1_1;ENSE00003785267.1_1;ENSE00003500528.1_1;ENSE00003513281.1_1;ENSE00003576231.1_1;ENSE00003564247.1_1;ENSE00003658282.1_1	57463833-57463873;57470666-57470739;57478582-57478640;57478726-57478846;57480437-57480535;57484216-57484271;57484404-57484478;57484575-57484634;57484738-57484859;57485005-57485136;57485388-57485456;57485737-57486247	1419	1419	0	53	0	51	4	0	0
ENST00000488652.6_1	ENSG00000087460.29_1	GNAS	20	57467035	57486247	ENSE00001945064.1_1;ENSE00003634294.1_1;ENSE00003586723.1_1;ENSE00003690843.1_1;ENSE00003666581.1_1;ENSE00003788021.1_1;ENSE00003621596.1_1;ENSE00003785267.1_1;ENSE00003500528.1_1;ENSE00003513281.1_1;ENSE00003576231.1_1;ENSE00003564247.1_1;ENSE00003658282.1_1	57467035-57467264;57470666-57470739;57473995-57474040;57478585-57478640;57478726-57478846;57480437-57480535;57484216-57484271;57484404-57484478;57484575-57484634;57484738-57484859;57485005-57485136;57485388-57485456;57485737-57486247	1651	1651	0	53	0	51	4	0	0
ENST00000490374.6_1	ENSG00000087460.29_1	GNAS	20	57416708	57484271	ENSE00003881888.1_1;ENSE00003685749.1_1;ENSE00003529070.1_1;ENSE00003879178.1_1;ENSE00003546600.1_1;ENSE00003550717.1_1;ENSE00003588410.1_1;ENSE00003488234.1_1	57416708-57416930;57470666-57470739;57473995-57474040;57475003-57475085;57478585-57478640;57478726-57478846;57480437-57480535;57484216-57484271	758	758	0	60	0	44	4	0	0
ENST00000491348.5_1	ENSG00000087460.29_1	GNAS	20	57416397	57475465	ENSE00001827304.1_1;ENSE00003634294.1_1;ENSE00003621304.1_1	57416397-57416930;57470666-57470739;57475003-57475465	1071	1071	0	67	0	41	0	0	0
ENST00000492907.6_1	ENSG00000087460.29_1	GNAS	20	57467132	57486247	ENSE00001922419.1_1;ENSE00003634294.1_1;ENSE00003567817.1_1;ENSE00003666581.1_1;ENSE00003788021.1_1;ENSE00003621596.1_1;ENSE00003785267.1_1;ENSE00003500528.1_1;ENSE00003513281.1_1;ENSE00003576231.1_1;ENSE00003564247.1_1;ENSE00003658282.1_1	57467132-57467264;57470666-57470739;57478582-57478640;57478726-57478846;57480437-57480535;57484216-57484271;57484404-57484478;57484575-57484634;57484738-57484859;57485005-57485136;57485388-57485456;57485737-57486247	1511	1511	0	53	0	51	4	0	0
ENST00000493744.5_1	ENSG00000087460.29_1	GNAS	20	57416698	57475465	ENSE00001852438.1_1;ENSE00003634294.1_1;ENSE00003586723.1_1;ENSE00003621304.1_1	57416698-57416930;57470666-57470739;57473995-57474040;57475003-57475465	816	816	0	67	0	41	0	0	38
ENST00000493958.5_1	ENSG00000087460.29_1	GNAS	20	57478795	57484831	ENSE00001894321.1_1;ENSE00003588410.1_1;ENSE00003488234.1_1;ENSE00003526646.1_1;ENSE00001946001.1_1	57478795-57478846;57480437-57480535;57484216-57484271;57484404-57484478;57484575-57484831	539	539	0	58	0	46	4	0	0
ENST00000494081.5_1	ENSG00000087460.29_1	GNAS	20	57478585	57485420	ENSE00003690843.1_1;ENSE00003666581.1_1;ENSE00003788021.1_1;ENSE00003880815.1_1;ENSE00003531889.1_1;ENSE00001913569.1_1	57478585-57478640;57478726-57478846;57480437-57480535;57484738-57484859;57485005-57485136;57485388-57485420	563	563	0	60	0	44	4	0	0
ENST00000496934.5_1	ENSG00000087460.29_1	GNAS	20	57472494	57486247	ENSE00001867103.1_1;ENSE00003546600.1_1;ENSE00003550717.1_1;ENSE00003588410.1_1;ENSE00003488234.1_1;ENSE00003526646.1_1;ENSE00003574089.1_1;ENSE00003480263.1_1;ENSE00003531889.1_1;ENSE00003690352.1_1;ENSE00003657553.1_1	57472494-57474040;57478585-57478640;57478726-57478846;57480437-57480535;57484216-57484271;57484404-57484478;57484575-57484634;57484738-57484859;57485005-57485136;57485388-57485456;57485737-57486247	2848	2848	0	50	0	54	4	0	3
ENST00000603546.2_1	ENSG00000087460.29_1	GNAS	20	57467387	57486247	ENSE00003642726.1_1;ENSE00003634294.1_1;ENSE00003586723.1_1;ENSE00003690843.1_1;ENSE00003666581.1_1;ENSE00003788021.1_1;ENSE00003621596.1_1;ENSE00003785267.1_1;ENSE00003500528.1_1;ENSE00003513281.1_1;ENSE00003576231.1_1;ENSE00003564247.1_1;ENSE00003658282.1_1	57467387-57467561;57470666-57470739;57473995-57474040;57478585-57478640;57478726-57478846;57480437-57480535;57484216-57484271;57484404-57484478;57484575-57484634;57484738-57484859;57485005-57485136;57485388-57485456;57485737-57486247	1596	1596	0	52	0	52	4	0	1
ENST00000604005.6_1	ENSG00000087460.29_1	GNAS	20	57464214	57486247	ENSE00003593095.1_1;ENSE00003634294.1_1;ENSE00003586723.1_1;ENSE00003690843.1_1;ENSE00003666581.1_1;ENSE00003788021.1_1;ENSE00003621596.1_1;ENSE00003785267.1_1;ENSE00003500528.1_1;ENSE00003513281.1_1;ENSE00003576231.1_1;ENSE00003564247.1_1;ENSE00003658282.1_1	57464214-57464387;57470666-57470739;57473995-57474040;57478585-57478640;57478726-57478846;57480437-57480535;57484216-57484271;57484404-57484478;57484575-57484634;57484738-57484859;57485005-57485136;57485388-57485456;57485737-57486247	1595	1595	0	53	0	51	4	0	0
ENST00000656419.1_1	ENSG00000087460.29_1	GNAS	20	57483035	57486085	ENSE00003851598.1_1;ENSE00003621596.1_1;ENSE00003785267.1_1;ENSE00003500528.1_1;ENSE00003513281.1_1;ENSE00003576231.1_1;ENSE00003564247.1_1;ENSE00003861862.1_1	57483035-57483098;57484216-57484271;57484404-57484478;57484575-57484634;57484738-57484859;57485005-57485136;57485388-57485456;57485737-57486085	927	927	0	89	0	18	1	0	2
ENST00000657090.1_1	ENSG00000087460.29_1	GNAS	20	57414837	57486247	ENSE00003864499.1_1;ENSE00003634294.1_1;ENSE00003586723.1_1;ENSE00003690843.1_1;ENSE00003666581.1_1;ENSE00003788021.1_1;ENSE00003621596.1_1;ENSE00003785267.1_1;ENSE00003500528.1_1;ENSE00003513281.1_1;ENSE00003576231.1_1;ENSE00003564247.1_1;ENSE00003658282.1_1	57414837-57414995;57470666-57470739;57473995-57474040;57478585-57478640;57478726-57478846;57480437-57480535;57484216-57484271;57484404-57484478;57484575-57484634;57484738-57484859;57485005-57485136;57485388-57485456;57485737-57486247	1580	1580	0	53	0	51	4	0	0
ENST00000663479.2_1	ENSG00000087460.29_1	GNAS	20	57416676	57486247	ENSE00001833203.1_1;ENSE00003634294.1_1;ENSE00003586723.1_1;ENSE00003567817.1_1;ENSE00003666581.1_1;ENSE00003788021.1_1;ENSE00003621596.1_1;ENSE00003785267.1_1;ENSE00003500528.1_1;ENSE00003513281.1_1;ENSE00003576231.1_1;ENSE00003564247.1_1;ENSE00003658282.1_1	57416676-57416930;57470666-57470739;57473995-57474040;57478582-57478640;57478726-57478846;57480437-57480535;57484216-57484271;57484404-57484478;57484575-57484634;57484738-57484859;57485005-57485136;57485388-57485456;57485737-57486247	1679	1679	0	53	0	51	4	0	0
ENST00000667293.2_1	ENSG00000087460.29_1	GNAS	20	57463903	57486247	ENSE00001937877.1_1;ENSE00003634294.1_1;ENSE00003586723.1_1;ENSE00003690843.1_1;ENSE00003666581.1_1;ENSE00003788021.1_1;ENSE00003621596.1_1;ENSE00003785267.1_1;ENSE00003500528.1_1;ENSE00003513281.1_1;ENSE00003576231.1_1;ENSE00003564247.1_1;ENSE00003658282.1_1	57463903-57463959;57470666-57470739;57473995-57474040;57478585-57478640;57478726-57478846;57480437-57480535;57484216-57484271;57484404-57484478;57484575-57484634;57484738-57484859;57485005-57485136;57485388-57485456;57485737-57486247	1478	1478	0	53	0	51	4	0	0
ENST00000676826.2_1	ENSG00000087460.29_1	GNAS	20	57427768	57486247	ENSE00003612164.1_1;ENSE00003480754.1_1;ENSE00003586723.1_1;ENSE00003567817.1_1;ENSE00003666581.1_1;ENSE00003788021.1_1;ENSE00003621596.1_1;ENSE00003785267.1_1;ENSE00003500528.1_1;ENSE00003513281.1_1;ENSE00003576231.1_1;ENSE00003564247.1_1;ENSE00003658282.1_1	57427768-57430388;57470666-57470739;57473995-57474040;57478582-57478640;57478726-57478846;57480437-57480535;57484216-57484271;57484404-57484478;57484575-57484634;57484738-57484859;57485005-57485136;57485388-57485456;57485737-57486247	4045	4045	0	41	0	51	16	0	0
ENST00000682092.1_1	ENSG00000087460.29_1	GNAS	20	57477822	57486241	ENSE00003916752.1_1;ENSE00003550717.1_1;ENSE00003920999.1_1;ENSE00001882053.1_1;ENSE00003480263.1_1;ENSE00003531889.1_1;ENSE00003690352.1_1;ENSE00003918634.1_1	57477822-57478640;57478726-57478846;57480437-57484271;57484404-57484634;57484738-57484859;57485005-57485136;57485388-57485456;57485737-57486241	5834	5834	0	24	0	76	8	0	9
ENST00000682134.1_1	ENSG00000087460.29_1	GNAS	20	57468154	57486242	ENSE00003920969.1_1;ENSE00003685749.1_1;ENSE00003529070.1_1;ENSE00003546600.1_1;ENSE00003550717.1_1;ENSE00003588410.1_1;ENSE00003488234.1_1;ENSE00003526646.1_1;ENSE00003574089.1_1;ENSE00003480263.1_1;ENSE00003531889.1_1;ENSE00003690352.1_1;ENSE00003918322.1_1	57468154-57470219;57470666-57470739;57473995-57474040;57478585-57478640;57478726-57478846;57480437-57480535;57484216-57484271;57484404-57484478;57484575-57484634;57484738-57484859;57485005-57485136;57485388-57485456;57485737-57486242	3482	3482	0	35	0	70	3	0	18
ENST00000682411.1_1	ENSG00000087460.29_1	GNAS	20	57477824	57486241	ENSE00003920507.1_1;ENSE00003921299.1_1;ENSE00003488234.1_1;ENSE00003526646.1_1;ENSE00003574089.1_1;ENSE00003480263.1_1;ENSE00003531889.1_1;ENSE00003690352.1_1;ENSE00003918634.1_1	57477824-57478640;57478726-57480535;57484216-57484271;57484404-57484478;57484575-57484634;57484738-57484859;57485005-57485136;57485388-57485456;57485737-57486241	3646	3646	0	25	0	64	19	0	2
ENST00000682590.1_1	ENSG00000087460.29_1	GNAS	20	57477822	57486241	ENSE00003916752.1_1;ENSE00003550717.1_1;ENSE00003920999.1_1;ENSE00003526646.1_1;ENSE00003574089.1_1;ENSE00003480263.1_1;ENSE00003531889.1_1;ENSE00003690352.1_1;ENSE00003918634.1_1	57477822-57478640;57478726-57478846;57480437-57484271;57484404-57484478;57484575-57484634;57484738-57484859;57485005-57485136;57485388-57485456;57485737-57486241	5738	5738	0	24	0	76	8	0	9
ENST00000682680.1_1	ENSG00000087460.29_1	GNAS	20	57477894	57486241	ENSE00003919967.1_1;ENSE00003920999.1_1;ENSE00003526646.1_1;ENSE00003574089.1_1;ENSE00003480263.1_1;ENSE00003531889.1_1;ENSE00003690352.1_1;ENSE00003918634.1_1	57477894-57478846;57480437-57484271;57484404-57484478;57484575-57484634;57484738-57484859;57485005-57485136;57485388-57485456;57485737-57486241	5751	5751	0	24	0	76	8	0	9
ENST00000682803.1_1	ENSG00000087460.29_1	GNAS	20	57466808	57486241	ENSE00003918217.1_1;ENSE00003685749.1_1;ENSE00003920356.1_1;ENSE00003546600.1_1;ENSE00001853360.2_1;ENSE00003788021.1_1;ENSE00003621596.1_1;ENSE00003785267.1_1;ENSE00003500528.1_1;ENSE00003513281.1_1;ENSE00003576231.1_1;ENSE00003564247.1_1;ENSE00003917412.1_1	57466808-57466920;57470666-57470739;57473995-57474217;57478585-57478640;57478726-57478846;57480437-57480535;57484216-57484271;57484404-57484478;57484575-57484634;57484738-57484859;57485005-57485136;57485388-57485456;57485737-57486241	1705	1705	0	53	0	51	4	0	0
ENST00000682829.1_1	ENSG00000087460.29_1	GNAS	20	57468154	57486241	ENSE00003919343.1_1;ENSE00003546600.1_1;ENSE00003550717.1_1;ENSE00003588410.1_1;ENSE00003488234.1_1;ENSE00003526646.1_1;ENSE00003574089.1_1;ENSE00003480263.1_1;ENSE00003531889.1_1;ENSE00003690352.1_1;ENSE00003918634.1_1	57468154-57470739;57478585-57478640;57478726-57478846;57480437-57480535;57484216-57484271;57484404-57484478;57484575-57484634;57484738-57484859;57485005-57485136;57485388-57485456;57485737-57486241	3881	3881	0	35	0	70	3	0	14
ENST00000682917.1_1	ENSG00000087460.29_1	GNAS	20	57477886	57486241	ENSE00003918096.1_1;ENSE00003588410.1_1;ENSE00003488234.1_1;ENSE00003526646.1_1;ENSE00003574089.1_1;ENSE00003480263.1_1;ENSE00003531889.1_1;ENSE00003690352.1_1;ENSE00003918634.1_1	57477886-57478846;57480437-57480535;57484216-57484271;57484404-57484478;57484575-57484634;57484738-57484859;57485005-57485136;57485388-57485456;57485737-57486241	2079	2079	0	40	0	61	7	0	4
ENST00000682986.1_1	ENSG00000087460.29_1	GNAS	20	57477822	57486203	ENSE00003916752.1_1;ENSE00003550717.1_1;ENSE00003922281.1_1;ENSE00003916924.1_1	57477822-57478640;57478726-57478846;57480437-57484634;57484738-57486203	6604	6604	0	23	0	77	8	0	7
ENST00000683015.1_1	ENSG00000087460.29_1	GNAS	20	57464935	57486242	ENSE00001815798.2_1;ENSE00003685749.1_1;ENSE00003529070.1_1;ENSE00003546600.1_1;ENSE00003550717.1_1;ENSE00003588410.1_1;ENSE00003488234.1_1;ENSE00003526646.1_1;ENSE00003574089.1_1;ENSE00003480263.1_1;ENSE00003531889.1_1;ENSE00003690352.1_1;ENSE00003918322.1_1	57464935-57465844;57470666-57470739;57473995-57474040;57478585-57478640;57478726-57478846;57480437-57480535;57484216-57484271;57484404-57484478;57484575-57484634;57484738-57484859;57485005-57485136;57485388-57485456;57485737-57486242	2326	2326	0	53	0	51	4	0	0
ENST00000683632.1_1	ENSG00000087460.29_1	GNAS	20	57477813	57486236	ENSE00003921899.1_1;ENSE00003550717.1_1;ENSE00003921369.1_1;ENSE00001904905.2_1;ENSE00003919301.1_1	57477813-57478640;57478726-57478846;57480437-57484859;57485005-57485456;57485737-57486236	6324	6324	0	23	0	77	8	0	8
ENST00000683932.1_1	ENSG00000087460.29_1	GNAS	20	57477824	57486241	ENSE00003920507.1_1;ENSE00003920559.1_1;ENSE00003526646.1_1;ENSE00003574089.1_1;ENSE00003480263.1_1;ENSE00003531889.1_1;ENSE00003690352.1_1;ENSE00003918634.1_1	57477824-57478640;57478726-57484271;57484404-57484478;57484575-57484634;57484738-57484859;57485005-57485136;57485388-57485456;57485737-57486241	7326	7326	0	19	0	77	12	0	4
ENST00000684284.1_1	ENSG00000087460.29_1	GNAS	20	57468149	57486242	ENSE00003920069.1_1;ENSE00003529070.1_1;ENSE00003546600.1_1;ENSE00003550717.1_1;ENSE00003588410.1_1;ENSE00003488234.1_1;ENSE00003526646.1_1;ENSE00003574089.1_1;ENSE00003480263.1_1;ENSE00003531889.1_1;ENSE00003690352.1_1;ENSE00003918322.1_1	57468149-57470739;57473995-57474040;57478585-57478640;57478726-57478846;57480437-57480535;57484216-57484271;57484404-57484478;57484575-57484634;57484738-57484859;57485005-57485136;57485388-57485456;57485737-57486242	3933	3933	0	35	0	70	3	0	14
ENST00000684466.1_1	ENSG00000087460.29_1	GNAS	20	57477822	57486241	ENSE00003916752.1_1;ENSE00003550717.1_1;ENSE00003588410.1_1;ENSE00001843717.2_1;ENSE00003574089.1_1;ENSE00003480263.1_1;ENSE00003531889.1_1;ENSE00003690352.1_1;ENSE00003918634.1_1	57477822-57478640;57478726-57478846;57480437-57480535;57484216-57484478;57484575-57484634;57484738-57484859;57485005-57485136;57485388-57485456;57485737-57486241	2190	2190	0	39	0	62	7	0	4
ENST00000684644.1_1	ENSG00000087460.29_1	GNAS	20	57477822	57486241	ENSE00003916752.1_1;ENSE00003550717.1_1;ENSE00003917404.1_1;ENSE00003574089.1_1;ENSE00003480263.1_1;ENSE00003531889.1_1;ENSE00003690352.1_1;ENSE00003918634.1_1	57477822-57478640;57478726-57478846;57480437-57484478;57484575-57484634;57484738-57484859;57485005-57485136;57485388-57485456;57485737-57486241	5870	5870	0	23	0	77	8	0	9
ENST00000684761.1_1	ENSG00000087460.29_1	GNAS	20	57477822	57486241	ENSE00003916752.1_1;ENSE00003550717.1_1;ENSE00003588410.1_1;ENSE00003918248.1_1;ENSE00003526646.1_1;ENSE00003574089.1_1;ENSE00003480263.1_1;ENSE00003531889.1_1;ENSE00003690352.1_1;ENSE00003918634.1_1	57477822-57478640;57478726-57478846;57480437-57480535;57484229-57484271;57484404-57484478;57484575-57484634;57484738-57484859;57485005-57485136;57485388-57485456;57485737-57486241	2045	2045	0	40	0	61	7	0	4
ENST00000424094.6_1	ENSG00000235590.7_1	GNAS-AS1	20	57393973	57425958	ENSE00001708174.1_1;ENSE00001705034.2_1;ENSE00001701934.1_1;ENSE00001760223.1_1;ENSE00001690307.1_1	57393973-57394310;57416991-57417284;57417487-57417600;57423933-57423972;57425584-57425958	1161	1161	0	107	0	0	0	1	0
ENST00000443966.2_1	ENSG00000235590.7_1	GNAS-AS1	20	57401790	57415899	ENSE00003764452.1_1;ENSE00001627230.2_1	57401790-57402011;57413779-57415899	2343	2343	0	62	45	0	1	0	0
ENST00000598163.1_1	ENSG00000235590.7_1	GNAS-AS1	20	57399081	57425933	ENSE00002997719.1_1;ENSE00003061825.1_1;ENSE00001760223.1_1;ENSE00003103609.1_1	57399081-57399128;57401079-57401192;57423933-57423972;57425584-57425933	552	552	0	108	0	0	0	0	0
ENST00000631314.2_1	ENSG00000235590.7_1	GNAS-AS1	20	57394132	57415230	ENSE00003763410.1_1;ENSE00003061825.1_1;ENSE00003763500.1_1	57394132-57394310;57401079-57401192;57415059-57415230	465	465	0	66	41	0	1	0	0
ENST00000407325.6_1	ENSG00000183671.12_1	GPR1	2	207040039	207082748	ENSE00001904753.1_1;ENSE00001317104.5_1;ENSE00001915390.1_1	207040039-207041999;207078030-207078149;207082532-207082748	2298	2298	7	50	29	7	0	15	2
ENST00000411719.1_1	ENSG00000183671.12_1	GPR1	2	207041750	207082771	ENSE00001685827.1_1;ENSE00001740675.1_1;ENSE00001548730.1_1	207041750-207041999;207078030-207078145;207082532-207082771	606	606	7	81	14	2	1	3	0
ENST00000437420.5_1	ENSG00000183671.12_1	GPR1	2	207040903	207082627	ENSE00001560530.2_1;ENSE00001740675.1_1;ENSE00001789142.1_1;ENSE00001709833.1_1	207040903-207041999;207078030-207078145;207082086-207082337;207082532-207082627	1561	1561	7	53	29	6	1	12	0
ENST00000439932.5_1	ENSG00000183671.12_1	GPR1	2	207041723	207078468	ENSE00001667880.1_1;ENSE00001317104.5_1;ENSE00001767484.1_1	207041723-207041999;207078030-207078149;207078271-207078468	595	595	7	81	14	2	1	3	0
ENST00000442134.1_1	ENSG00000183671.12_1	GPR1	2	207041289	207078095	ENSE00001608579.1_1;ENSE00001733991.1_1;ENSE00001682006.1_1	207041289-207041999;207068617-207068672;207078030-207078095	833	833	7	56	28	8	2	7	0
ENST00000447845.1_1	ENSG00000183671.12_1	GPR1	2	207041559	207078162	ENSE00001737682.1_1;ENSE00001562908.1_1	207041559-207041999;207078030-207078162	574	574	7	81	13	2	2	3	0
ENST00000451790.5_1	ENSG00000183671.12_1	GPR1	2	207041436	207078349	ENSE00001688350.1_1;ENSE00001740675.1_1;ENSE00001771774.1_1	207041436-207041999;207078030-207078145;207078271-207078349	759	759	7	56	29	8	1	7	0
ENST00000458440.1_1	ENSG00000183671.12_1	GPR1	2	207041914	207082624	ENSE00001764579.1_1;ENSE00001317104.5_1;ENSE00001789142.1_1;ENSE00001642285.1_1	207041914-207041999;207078030-207078149;207082086-207082337;207082532-207082624	551	551	7	83	13	1	0	4	0
ENST00000612892.4_1	ENSG00000183671.12_1	GPR1	2	207040043	207082771	ENSE00003743928.1_1;ENSE00001317104.5_1;ENSE00001789142.1_1;ENSE00001548730.1_1	207040043-207041999;207078030-207078149;207082086-207082337;207082532-207082771	2569	2569	7	50	29	6	0	16	1
ENST00000621141.4_1	ENSG00000183671.12_1	GPR1	2	207040043	207078352	ENSE00003743928.1_1;ENSE00001317104.5_1;ENSE00003750290.1_1	207040043-207041999;207078030-207078149;207078271-207078352	2159	2159	7	50	29	7	0	15	2
ENST00000335866.7_1	ENSG00000106070.20_1	GRB10	7	50657759	50861159	ENSE00001358289.2_1;ENSE00000683078.1_1;ENSE00003625459.1_1;ENSE00003661219.1_1;ENSE00003573734.1_1;ENSE00001668857.1_1;ENSE00001654867.1_1;ENSE00001798287.1_1;ENSE00001673533.1_1;ENSE00001626202.1_1;ENSE00001632392.1_1;ENSE00001727478.1_1;ENSE00001695732.1_1;ENSE00003590205.1_1;ENSE00003572683.1_1;ENSE00001407972.1_1;ENSE00001399506.2_1	50657759-50660795;50663133-50663227;50671694-50671782;50672007-50672074;50672986-50673103;50674033-50674111;50680437-50680536;50682466-50682577;50683906-50684044;50685767-50685836;50686866-50686982;50694518-50694675;50737418-50737560;50742132-50742355;50771517-50771605;50823583-50823753;50860920-50861159	5049	5049	6	38	11	41	8	4	6
ENST00000357271.9_1	ENSG00000106070.20_1	GRB10	7	50660276	50800050	ENSE00001534912.1_1;ENSE00000683078.1_1;ENSE00003625459.1_1;ENSE00003661219.1_1;ENSE00003573734.1_1;ENSE00001668857.1_1;ENSE00001654867.1_1;ENSE00001798287.1_1;ENSE00001626202.1_1;ENSE00001632392.1_1;ENSE00001727478.1_1;ENSE00001695732.1_1;ENSE00003791619.1_1;ENSE00003608488.1_1;ENSE00002258249.1_1	50660276-50660795;50663133-50663227;50671694-50671782;50672007-50672074;50672986-50673103;50674033-50674111;50680437-50680536;50682466-50682577;50685767-50685836;50686866-50686982;50694518-50694675;50737418-50737560;50742132-50742355;50771517-50771605;50799968-50800050	2065	2065	6	45	7	37	11	2	0
ENST00000398810.6_1	ENSG00000106070.20_1	GRB10	7	50657759	50772998	ENSE00001358289.2_1;ENSE00000683078.1_1;ENSE00003625459.1_1;ENSE00003661219.1_1;ENSE00003573734.1_1;ENSE00001668857.1_1;ENSE00001654867.1_1;ENSE00001798287.1_1;ENSE00001673533.1_1;ENSE00001626202.1_1;ENSE00001632392.1_1;ENSE00001727478.1_1;ENSE00001695732.1_1;ENSE00003590205.1_1;ENSE00003572683.1_1;ENSE00001535005.1_1	50657759-50660795;50663133-50663227;50671694-50671782;50672007-50672074;50672986-50673103;50674033-50674111;50680437-50680536;50682466-50682577;50683906-50684044;50685767-50685836;50686866-50686982;50694518-50694675;50737418-50737560;50742132-50742355;50771517-50771605;50772836-50772998	4801	4801	6	38	10	41	9	4	6
ENST00000398812.6_1	ENSG00000106070.20_1	GRB10	7	50657759	50800050	ENSE00001358289.2_1;ENSE00000683078.1_1;ENSE00003625459.1_1;ENSE00003661219.1_1;ENSE00003573734.1_1;ENSE00001668857.1_1;ENSE00001654867.1_1;ENSE00001798287.1_1;ENSE00001673533.1_1;ENSE00001626202.1_1;ENSE00001632392.1_1;ENSE00001727478.1_1;ENSE00001695732.1_1;ENSE00003791619.1_1;ENSE00003608488.1_1;ENSE00002258249.1_1	50657759-50660795;50663133-50663227;50671694-50671782;50672007-50672074;50672986-50673103;50674033-50674111;50680437-50680536;50682466-50682577;50683906-50684044;50685767-50685836;50686866-50686982;50694518-50694675;50737418-50737560;50742132-50742355;50771517-50771605;50799968-50800050	4721	4721	6	38	10	41	9	4	5
ENST00000401949.6_1	ENSG00000106070.20_1	GRB10	7	50657764	50850593	ENSE00001551737.1_1;ENSE00000683078.1_1;ENSE00003625459.1_1;ENSE00003661219.1_1;ENSE00003573734.1_1;ENSE00001668857.1_1;ENSE00001654867.1_1;ENSE00001798287.1_1;ENSE00001673533.1_1;ENSE00001626202.1_1;ENSE00001632392.1_1;ENSE00001727478.1_1;ENSE00001695732.1_1;ENSE00003791619.1_1;ENSE00003608488.1_1;ENSE00003664117.1_1;ENSE00001407972.1_1;ENSE00001534990.1_1;ENSE00001534991.2_1	50657764-50660795;50663133-50663227;50671694-50671782;50672007-50672074;50672986-50673103;50674033-50674111;50680437-50680536;50682466-50682577;50683906-50684044;50685767-50685836;50686866-50686982;50694518-50694675;50737418-50737560;50742132-50742355;50771517-50771605;50799968-50800065;50823583-50823753;50848323-50848433;50850120-50850593	5487	5487	6	38	12	40	7	5	5
ENST00000402497.6_1	ENSG00000106070.20_1	GRB10	7	50660276	50861133	ENSE00001534912.1_1;ENSE00000683078.1_1;ENSE00003625459.1_1;ENSE00003661219.1_1;ENSE00003573734.1_1;ENSE00001668857.1_1;ENSE00001654867.1_1;ENSE00001798287.1_1;ENSE00001673533.1_1;ENSE00001626202.1_1;ENSE00001632392.1_1;ENSE00001727478.1_1;ENSE00001695732.1_1;ENSE00003590205.1_1;ENSE00003572683.1_1;ENSE00001556724.1_1	50660276-50660795;50663133-50663227;50671694-50671782;50672007-50672074;50672986-50673103;50674033-50674111;50680437-50680536;50682466-50682577;50683906-50684044;50685767-50685836;50686866-50686982;50694518-50694675;50737418-50737560;50742132-50742355;50771517-50771605;50860920-50861133	2335	2335	6	44	9	36	11	2	0
ENST00000402578.5_1	ENSG00000106070.20_1	GRB10	7	50657764	50794815	ENSE00001551737.1_1;ENSE00000683078.1_1;ENSE00003625459.1_1;ENSE00003661219.1_1;ENSE00003573734.1_1;ENSE00001668857.1_1;ENSE00001654867.1_1;ENSE00001798287.1_1;ENSE00001673533.1_1;ENSE00001626202.1_1;ENSE00001632392.1_1;ENSE00001727478.1_1;ENSE00001695732.1_1;ENSE00003590205.1_1;ENSE00001548436.1_1;ENSE00001557059.1_1	50657764-50660795;50663133-50663227;50671694-50671782;50672007-50672074;50672986-50673103;50674033-50674111;50680437-50680536;50682466-50682577;50683906-50684044;50685767-50685836;50686866-50686982;50694518-50694675;50737418-50737560;50742132-50742355;50793709-50793732;50794608-50794815	4776	4776	6	38	11	41	8	4	6
ENST00000403097.6_1	ENSG00000106070.20_1	GRB10	7	50657775	50794689	ENSE00003823192.1_1;ENSE00000683078.1_1;ENSE00003625459.1_1;ENSE00003661219.1_1;ENSE00003573734.1_1;ENSE00001668857.1_1;ENSE00001654867.1_1;ENSE00001798287.1_1;ENSE00001673533.1_1;ENSE00001626202.1_1;ENSE00001632392.1_1;ENSE00001727478.1_1;ENSE00001695732.1_1;ENSE00003590205.1_1;ENSE00003572683.1_1;ENSE00001554660.1_1;ENSE00001548436.1_1;ENSE00003823305.1_1	50657775-50660795;50663133-50663227;50671694-50671782;50672007-50672074;50672986-50673103;50674033-50674111;50680437-50680536;50682466-50682577;50683906-50684044;50685767-50685836;50686866-50686982;50694518-50694675;50737418-50737560;50742132-50742355;50771517-50771605;50772836-50773020;50793709-50793732;50794608-50794689	4913	4913	6	38	11	41	8	4	6
ENST00000406641.5_1	ENSG00000106070.20_1	GRB10	7	50660044	50823761	ENSE00001547451.1_1;ENSE00000683078.1_1;ENSE00003625459.1_1;ENSE00003661219.1_1;ENSE00003573734.1_1;ENSE00001668857.1_1;ENSE00001654867.1_1;ENSE00001798287.1_1;ENSE00001673533.1_1;ENSE00001626202.1_1;ENSE00001632392.1_1;ENSE00001727478.1_1;ENSE00001695732.1_1;ENSE00003590205.1_1;ENSE00003572683.1_1;ENSE00001554660.1_1;ENSE00001562552.1_1	50660044-50660795;50663133-50663227;50671694-50671782;50672007-50672074;50672986-50673103;50674033-50674111;50680437-50680536;50682466-50682577;50683906-50684044;50685767-50685836;50686866-50686982;50694518-50694675;50737418-50737560;50742132-50742355;50771517-50771605;50772836-50773020;50823583-50823761	2717	2717	6	44	9	36	11	2	0
ENST00000407526.6_1	ENSG00000106070.20_1	GRB10	7	50660459	50850142	ENSE00003818846.1_1;ENSE00000683078.1_1;ENSE00003625459.1_1;ENSE00003661219.1_1;ENSE00003573734.1_1;ENSE00001668857.1_1;ENSE00001654867.1_1;ENSE00001798287.1_1;ENSE00001673533.1_1;ENSE00001626202.1_1;ENSE00001632392.1_1;ENSE00001727478.1_1;ENSE00001695732.1_1;ENSE00003590205.1_1;ENSE00003572683.1_1;ENSE00001554660.1_1;ENSE00001407972.1_1;ENSE00003824470.1_1	50660459-50660795;50663133-50663227;50671694-50671782;50672007-50672074;50672986-50673103;50674033-50674111;50680437-50680536;50682466-50682577;50683906-50684044;50685767-50685836;50686866-50686982;50694518-50694675;50737418-50737560;50742132-50742355;50771517-50771605;50772836-50773020;50823583-50823753;50850120-50850142	2317	2317	6	45	9	34	12	2	0
ENST00000428711.1_1	ENSG00000106070.20_1	GRB10	7	50685577	50694627	ENSE00001597054.1_1;ENSE00001632392.1_1;ENSE00001696906.1_1	50685577-50685836;50686866-50686982;50694518-50694627	487	487	6	51	13	3	35	0	0
ENST00000439044.7_1	ENSG00000106070.20_1	GRB10	7	50742310	50861134	ENSE00003821198.1_1;ENSE00003572683.1_1;ENSE00003898734.1_1;ENSE00001407972.1_1;ENSE00001534990.1_1;ENSE00003824977.1_1	50742310-50742355;50771517-50771605;50778571-50778687;50823583-50823753;50848323-50848433;50860920-50861134	749	749	6	101	1	0	0	0	0
ENST00000461886.1_1	ENSG00000106070.20_1	GRB10	7	50660575	50663537	ENSE00001958226.1_1;ENSE00001860502.1_1	50660575-50660795;50663133-50663537	626	626	6	87	6	5	3	1	0
ENST00000465602.1_1	ENSG00000106070.20_1	GRB10	7	50795489	50815361	ENSE00001858018.1_1;ENSE00001930065.1_1;ENSE00003585751.1_1;ENSE00001936898.1_1	50795489-50795587;50796996-50797096;50799968-50800065;50815275-50815361	385	385	6	100	0	1	0	1	0
ENST00000467386.5_1	ENSG00000106070.20_1	GRB10	7	50847153	50849168	ENSE00001897424.1_1;ENSE00001948450.1_1;ENSE00001534990.1_1;ENSE00001837759.1_1;ENSE00001874530.1_1;ENSE00001811650.1_1	50847153-50847288;50847440-50847472;50848323-50848433;50848717-50848826;50848922-50849005;50849113-50849168	530	530	6	102	0	0	0	0	0
ENST00000470992.5_1	ENSG00000106070.20_1	GRB10	7	50823588	50849197	ENSE00001940078.1_1;ENSE00001888380.1_1;ENSE00001863798.1_1;ENSE00001828914.1_1	50823588-50823753;50846831-50846859;50847205-50847472;50849113-50849197	548	548	6	102	0	0	0	0	0
ENST00000473696.1_1	ENSG00000106070.20_1	GRB10	7	50663166	50674765	ENSE00001833107.1_1;ENSE00003524780.1_1;ENSE00003688434.1_1;ENSE00003484243.1_1;ENSE00001934914.1_1	50663166-50663227;50671694-50671782;50672007-50672074;50672986-50673103;50674033-50674765	1070	1070	6	81	4	11	3	3	3
ENST00000482397.1_1	ENSG00000106070.20_1	GRB10	7	50672605	50674110	ENSE00001885461.1_1;ENSE00001910543.1_1	50672605-50673103;50674033-50674110	577	577	6	54	15	7	23	3	0
ENST00000483819.1_1	ENSG00000106070.20_1	GRB10	7	50823583	50850607	ENSE00001407972.1_1;ENSE00001927155.1_1	50823583-50823753;50850120-50850607	659	659	6	102	0	0	0	0	0
ENST00000490051.1_1	ENSG00000106070.20_1	GRB10	7	50847414	50849127	ENSE00001838334.1_1;ENSE00001534990.1_1;ENSE00001929246.1_1	50847414-50847472;50848323-50848433;50848717-50849127	581	581	6	102	0	0	0	0	0
ENST00000492265.1_1	ENSG00000106070.20_1	GRB10	7	50829354	50847267	ENSE00001813714.1_1;ENSE00001888380.1_1;ENSE00001899726.1_1	50829354-50829711;50846831-50846859;50847205-50847267	450	450	6	102	0	0	0	0	0
ENST00000643299.1_1	ENSG00000106070.20_1	GRB10	7	50660306	50823600	ENSE00001547363.1_1;ENSE00000683078.1_1;ENSE00003625459.1_1;ENSE00003661219.1_1;ENSE00003573734.1_1;ENSE00001668857.1_1;ENSE00001654867.1_1;ENSE00001798287.1_1;ENSE00001673533.1_1;ENSE00001626202.1_1;ENSE00001632392.1_1;ENSE00001727478.1_1;ENSE00001695732.1_1;ENSE00003590205.1_1;ENSE00003572683.1_1;ENSE00001554660.1_1;ENSE00003898734.1_1;ENSE00003585751.1_1;ENSE00003816428.1_1	50660306-50660795;50663133-50663227;50671694-50671782;50672007-50672074;50672986-50673103;50674033-50674111;50680437-50680536;50682466-50682577;50683906-50684044;50685767-50685836;50686866-50686982;50694518-50694675;50737418-50737560;50742132-50742355;50771517-50771605;50772836-50773020;50778571-50778687;50799968-50800065;50823583-50823600	2509	2509	6	43	9	37	11	2	0
ENST00000644716.1_1	ENSG00000106070.20_1	GRB10	7	50742347	50861010	ENSE00003831159.1_1;ENSE00003572683.1_1;ENSE00001548436.1_1;ENSE00001858018.1_1;ENSE00001407972.1_1;ENSE00003821461.1_1	50742347-50742355;50771517-50771605;50793709-50793732;50795489-50795587;50823583-50823753;50860920-50861010	483	483	6	102	0	0	0	0	0
ENST00000644769.1_1	ENSG00000106070.20_1	GRB10	7	50657765	50860666	ENSE00003828927.1_1;ENSE00003823397.1_1;ENSE00003524780.1_1;ENSE00003688434.1_1;ENSE00003484243.1_1;ENSE00003830712.1_1;ENSE00003821061.1_1;ENSE00003823096.1_1;ENSE00003828183.1_1;ENSE00003824933.1_1;ENSE00003826363.1_1;ENSE00003823968.1_1;ENSE00003822603.1_1;ENSE00003817951.1_1;ENSE00003572683.1_1;ENSE00003821603.1_1;ENSE00001555206.2_1;ENSE00001563274.1_1	50657765-50660795;50663133-50663227;50671694-50671782;50672007-50672074;50672986-50673103;50674033-50674111;50680437-50680536;50682466-50682577;50683906-50684044;50685767-50685836;50686866-50686982;50694518-50694675;50737418-50737560;50742132-50742355;50771517-50771605;50778571-50778687;50823583-50823753;50860138-50860666	5449	5449	6	38	12	40	7	5	6
ENST00000644879.1_1	ENSG00000106070.20_1	GRB10	7	50658819	50860381	ENSE00003829439.1_1;ENSE00000683078.1_1;ENSE00003625459.1_1;ENSE00003661219.1_1;ENSE00003573734.1_1;ENSE00001668857.1_1;ENSE00001654867.1_1;ENSE00001798287.1_1;ENSE00001673533.1_1;ENSE00001626202.1_1;ENSE00001632392.1_1;ENSE00001727478.1_1;ENSE00001695732.1_1;ENSE00003791619.1_1;ENSE00001555206.2_1;ENSE00003827512.1_1	50658819-50660795;50663133-50663227;50671694-50671782;50672007-50672074;50672986-50673103;50674033-50674111;50680437-50680536;50682466-50682577;50683906-50684044;50685767-50685836;50686866-50686982;50694518-50694675;50737418-50737560;50742132-50742355;50823583-50823753;50860138-50860381	3904	3904	6	38	10	41	9	4	6
ENST00000645075.2_1	ENSG00000106070.20_1	GRB10	7	50660648	50861129	ENSE00003819385.1_1;ENSE00000683078.1_1;ENSE00003625459.1_1;ENSE00003661219.1_1;ENSE00003573734.1_1;ENSE00001668857.1_1;ENSE00001654867.1_1;ENSE00001798287.1_1;ENSE00001673533.1_1;ENSE00001626202.1_1;ENSE00001632392.1_1;ENSE00001727478.1_1;ENSE00001695732.1_1;ENSE00003590205.1_1;ENSE00003572683.1_1;ENSE00003898734.1_1;ENSE00003585751.1_1;ENSE00001609397.1_1	50660648-50660795;50663133-50663227;50671694-50671782;50672007-50672074;50672986-50673103;50674033-50674111;50680437-50680536;50682466-50682577;50683906-50684044;50685767-50685836;50686866-50686982;50694518-50694675;50737418-50737560;50742132-50742355;50771517-50771605;50778571-50778687;50799968-50800065;50860920-50861129	2174	2174	6	45	9	35	11	2	0
ENST00000411861.5_1	ENSG00000130600.19_1	H19	11	2016405	2018447	ENSE00001616130.1_1;ENSE00001124535.1_1;ENSE00003403127.1_1;ENSE00001716646.1_1	2016405-2017228;2017308-2017421;2017516-2017651;2017747-2018447	1775	1775	15	26	18	20	13	16	6
ENST00000412788.5_1	ENSG00000130600.19_1	H19	11	2016405	2019044	ENSE00001734923.1_1;ENSE00000894204.1_1;ENSE00001124535.1_1;ENSE00003403127.1_1;ENSE00001787363.1_1	2016405-2017018;2017105-2017228;2017308-2017421;2017516-2017651;2017747-2019044	2286	2286	15	25	17	20	13	18	6
ENST00000414790.6_1	ENSG00000130600.19_1	H19	11	2016405	2019105	ENSE00001771243.1_1;ENSE00000894204.1_1;ENSE00001124535.1_1;ENSE00003403127.1_1;ENSE00001791863.1_1	2016405-2017024;2017105-2017228;2017308-2017421;2017516-2017651;2017747-2019105	2353	2353	15	25	17	20	13	18	6
ENST00000417089.6_1	ENSG00000130600.19_1	H19	11	2016405	2017970	ENSE00001771243.1_1;ENSE00001124535.1_1;ENSE00003403127.1_1;ENSE00001702585.2_1	2016405-2017024;2017308-2017421;2017516-2017651;2017747-2017970	1094	1094	15	27	21	20	14	11	5
ENST00000422826.2_1	ENSG00000130600.19_1	H19	11	2018237	2022494	ENSE00001646462.2_1;ENSE00003826870.1_1	2018237-2018744;2022447-2022494	556	556	15	82	0	6	0	5	0
ENST00000428066.6_1	ENSG00000130600.19_1	H19	11	2016659	2022700	ENSE00003817327.1_1;ENSE00000894204.1_1;ENSE00001124535.1_1;ENSE00003403127.1_1;ENSE00001740330.1_1	2016659-2017024;2017105-2017228;2017308-2017421;2017516-2017651;2022447-2022700	994	994	15	30	21	13	17	12	2
ENST00000431095.7_1	ENSG00000130600.19_1	H19	11	2016405	2017510	ENSE00001771243.1_1;ENSE00000894204.1_1;ENSE00003820461.1_1	2016405-2017024;2017105-2017228;2017308-2017510	947	947	15	27	23	18	13	12	5
ENST00000436715.5_1	ENSG00000130600.19_1	H19	11	2016668	2017801	ENSE00001739202.1_1;ENSE00001620136.1_1;ENSE00003403127.1_1;ENSE00001801868.1_1	2016668-2017024;2017105-2017421;2017516-2017651;2017747-2017801	865	865	15	32	21	13	17	10	1
ENST00000439725.5_1	ENSG00000130600.19_1	H19	11	2016405	2018690	ENSE00001771243.1_1;ENSE00000894204.1_1;ENSE00001124535.1_1;ENSE00001665674.1_1;ENSE00001617989.1_1	2016405-2017024;2017105-2017228;2017308-2017421;2017516-2017647;2017747-2018690	1934	1934	15	26	18	20	13	16	6
ENST00000442037.5_1	ENSG00000130600.19_1	H19	11	2016405	2017421	ENSE00001771243.1_1;ENSE00001642953.1_1;ENSE00001124535.1_1	2016405-2017024;2017105-2017171;2017308-2017421	801	801	15	28	21	18	14	12	5
ENST00000447298.2_1	ENSG00000130600.19_1	H19	11	2016849	2017697	ENSE00001614805.2_1;ENSE00000894204.1_1;ENSE00001124535.1_1;ENSE00001802143.1_1	2016849-2017024;2017105-2017228;2017308-2017421;2017516-2017697	596	596	15	34	20	13	17	9	1
ENST00000643292.1_1	ENSG00000130600.19_1	H19	11	2018305	2019105	ENSE00003822516.1_1;ENSE00003830260.1_1	2018305-2018744;2019069-2019105	477	477	15	82	0	5	0	6	0
ENST00000335574.10_1	ENSG00000101294.18_1	HM13	20	30102212	30157370	ENSE00003840891.1_1;ENSE00003647732.1_1;ENSE00001390560.1_1;ENSE00003591033.1_1;ENSE00003618603.1_1;ENSE00003512404.1_1;ENSE00003689466.1_1;ENSE00003610198.1_1;ENSE00003579180.1_1;ENSE00003665454.1_1;ENSE00003505212.1_1;ENSE00001333452.2_1;ENSE00003505756.1_1	30102212-30102537;30115286-30115385;30125981-30126064;30132749-30132838;30136831-30136917;30137009-30137135;30137866-30137924;30142548-30142632;30147413-30147450;30149436-30149539;30154012-30154098;30155880-30156083;30156922-30157370	1840	1840	1	86	0	12	9	0	2
ENST00000340852.9_1	ENSG00000101294.18_1	HM13	20	30102230	30157370	ENSE00001018624.4_1;ENSE00003647732.1_1;ENSE00001390560.1_1;ENSE00003591033.1_1;ENSE00003618603.1_1;ENSE00003512404.1_1;ENSE00003689466.1_1;ENSE00003610198.1_1;ENSE00003579180.1_1;ENSE00003665454.1_1;ENSE00003505212.1_1;ENSE00003472434.1_1	30102230-30102537;30115286-30115385;30125981-30126064;30132749-30132838;30136831-30136917;30137009-30137135;30137866-30137924;30142548-30142632;30147413-30147450;30149436-30149539;30154012-30154098;30156922-30157370	1618	1618	1	87	0	11	9	0	2
ENST00000344042.5_1	ENSG00000101294.18_1	HM13	20	30102323	30149533	ENSE00001469969.2_1;ENSE00003647732.1_1;ENSE00001390560.1_1;ENSE00003591033.1_1;ENSE00003618603.1_1;ENSE00003689466.1_1;ENSE00003610198.1_1;ENSE00003579180.1_1;ENSE00001727539.1_1	30102323-30102537;30115286-30115385;30125981-30126064;30132749-30132838;30136831-30136917;30137866-30137924;30142548-30142632;30147413-30147450;30149436-30149533	856	856	1	104	0	0	3	0	0
ENST00000398174.9_1	ENSG00000101294.18_1	HM13	20	30102244	30157346	ENSE00003903968.1_1;ENSE00003647732.1_1;ENSE00001390560.1_1;ENSE00003591033.1_1;ENSE00003618603.1_1;ENSE00003512404.1_1;ENSE00003689466.1_1;ENSE00003610198.1_1;ENSE00003579180.1_1;ENSE00003665454.1_1;ENSE00003505212.1_1;ENSE00001531950.1_1;ENSE00001556098.5_1	30102244-30102537;30115286-30115385;30125981-30126064;30132749-30132838;30136831-30136917;30137009-30137135;30137866-30137924;30142548-30142632;30147413-30147450;30149436-30149539;30154012-30154098;30155880-30156027;30156922-30157346	1728	1728	1	87	0	11	9	0	2
ENST00000460225.5_1	ENSG00000101294.18_1	HM13	20	30102423	30142631	ENSE00001845956.1_1;ENSE00003684069.1_1;ENSE00003619018.1_1;ENSE00003592418.1_1;ENSE00001907485.1_1	30102423-30102537;30115286-30115385;30132749-30132838;30137866-30137924;30142548-30142631	448	448	1	104	0	0	3	0	0
ENST00000460389.5_1	ENSG00000101294.18_1	HM13	20	30136441	30157111	ENSE00001914695.1_1;ENSE00003645829.1_1;ENSE00003592418.1_1;ENSE00003623949.1_1;ENSE00003642249.1_1;ENSE00003527327.1_1;ENSE00001858054.1_1	30136441-30136917;30137009-30137135;30137866-30137924;30147413-30147450;30149436-30149539;30154012-30154098;30156922-30157111	1082	1082	1	89	0	10	8	0	1
ENST00000464173.5_1	ENSG00000101294.18_1	HM13	20	30136864	30138274	ENSE00001889464.1_1;ENSE00003645829.1_1;ENSE00001885984.1_1	30136864-30136917;30137009-30137135;30137866-30138274	590	590	1	101	0	0	6	0	0
ENST00000464508.1_1	ENSG00000101294.18_1	HM13	20	30135208	30136836	ENSE00001929399.1_1;ENSE00001888157.1_1	30135208-30135409;30136182-30136836	857	857	1	100	0	0	7	0	0
ENST00000464661.5_1	ENSG00000101294.18_1	HM13	20	30135267	30142628	ENSE00001917182.1_1;ENSE00001895032.1_1;ENSE00003489868.1_1;ENSE00003645829.1_1;ENSE00003592418.1_1;ENSE00001917655.1_1	30135267-30135409;30136182-30136596;30136831-30136917;30137009-30137135;30137866-30137924;30142548-30142628	912	912	1	99	0	0	8	0	0
ENST00000466766.2_1	ENSG00000101294.18_1	HM13	20	30102257	30157247	ENSE00003839036.1_1;ENSE00003647732.1_1;ENSE00001940713.1_1;ENSE00001390560.1_1;ENSE00003591033.1_1;ENSE00003618603.1_1;ENSE00003512404.1_1;ENSE00003689466.1_1;ENSE00003610198.1_1;ENSE00003579180.1_1;ENSE00003665454.1_1;ENSE00003505212.1_1;ENSE00003840048.1_1	30102257-30102537;30115286-30115385;30115724-30115853;30125981-30126064;30132749-30132838;30136831-30136917;30137009-30137135;30137866-30137924;30142548-30142632;30147413-30147450;30149436-30149539;30154012-30154098;30156922-30157247	1598	1598	1	87	0	11	9	0	2
ENST00000468559.5_1	ENSG00000101294.18_1	HM13	20	30142549	30157370	ENSE00001818696.1_1;ENSE00003623949.1_1;ENSE00001918377.1_1;ENSE00003505756.1_1	30142549-30142632;30147413-30147450;30149436-30149543;30156922-30157370	679	679	1	89	0	11	7	0	2
ENST00000469097.5_1	ENSG00000101294.18_1	HM13	20	30132830	30157221	ENSE00001903501.1_1;ENSE00003489868.1_1;ENSE00003645829.1_1;ENSE00003592418.1_1;ENSE00003526028.1_1;ENSE00003623949.1_1;ENSE00003642249.1_1;ENSE00001954143.1_1	30132830-30132838;30136831-30136917;30137009-30137135;30137866-30137924;30142548-30142632;30147413-30147450;30149436-30149539;30156922-30157221	809	809	1	88	0	11	8	0	2
ENST00000469126.5_1	ENSG00000101294.18_1	HM13	20	30125985	30156014	ENSE00001857169.1_1;ENSE00003619018.1_1;ENSE00003489868.1_1;ENSE00003592418.1_1;ENSE00003526028.1_1;ENSE00003623949.1_1;ENSE00003642249.1_1;ENSE00003527327.1_1;ENSE00001901465.1_1	30125985-30126064;30132749-30132838;30136831-30136917;30137866-30137924;30142548-30142632;30147413-30147450;30149436-30149539;30154012-30154098;30155880-30156014	765	765	1	106	0	0	1	0	0
ENST00000472128.5_1	ENSG00000101294.18_1	HM13	20	30136893	30155789	ENSE00001816084.1_1;ENSE00003645829.1_1;ENSE00003592418.1_1;ENSE00003526028.1_1;ENSE00003623949.1_1;ENSE00003642249.1_1;ENSE00003527327.1_1;ENSE00001831590.1_1	30136893-30136917;30137009-30137135;30137866-30137924;30142548-30142632;30147413-30147450;30149436-30149539;30154012-30154098;30155442-30155789	873	873	1	105	0	0	2	0	0
ENST00000474466.5_1	ENSG00000101294.18_1	HM13	20	30142390	30154070	ENSE00001909496.1_1;ENSE00003623949.1_1;ENSE00003642249.1_1;ENSE00001891788.1_1	30142390-30142632;30147413-30147450;30149436-30149539;30154012-30154070	444	444	1	96	0	4	7	0	0
ENST00000479096.1_1	ENSG00000101294.18_1	HM13	20	30135250	30136832	ENSE00001837377.1_1;ENSE00001816610.1_1	30135250-30135495;30136479-30136832	600	600	1	100	0	0	7	0	0
ENST00000483310.5_1	ENSG00000101294.18_1	HM13	20	30136829	30150474	ENSE00001952709.1_1;ENSE00003645829.1_1;ENSE00003592418.1_1;ENSE00003526028.1_1;ENSE00003623949.1_1;ENSE00003642249.1_1;ENSE00001940034.1_1	30136829-30136917;30137009-30137135;30137866-30137924;30142548-30142632;30147413-30147450;30149436-30149539;30150215-30150474	762	762	1	91	0	15	1	0	14
ENST00000487281.1_1	ENSG00000101294.18_1	HM13	20	30153956	30157370	ENSE00001904716.1_1;ENSE00001870797.1_1;ENSE00003505756.1_1	30153956-30154098;30155442-30155609;30156922-30157370	760	760	1	89	0	10	7	1	1
ENST00000487964.5_1	ENSG00000101294.18_1	HM13	20	30135184	30154078	ENSE00001956611.1_1;ENSE00001923297.1_1;ENSE00003489868.1_1;ENSE00003645829.1_1;ENSE00003592418.1_1;ENSE00003526028.1_1;ENSE00003623949.1_1;ENSE00003642249.1_1;ENSE00001905013.1_1	30135184-30135409;30136479-30136596;30136831-30136917;30137009-30137135;30137866-30137924;30142548-30142632;30147413-30147450;30149436-30149539;30154012-30154078	911	911	1	99	0	0	8	0	0
ENST00000492709.5_1	ENSG00000101294.18_1	HM13	20	30125997	30157370	ENSE00001916861.1_1;ENSE00003619018.1_1;ENSE00001810043.1_1;ENSE00003645829.1_1;ENSE00003592418.1_1;ENSE00003526028.1_1;ENSE00003623949.1_1;ENSE00003642249.1_1;ENSE00003527327.1_1;ENSE00003505756.1_1	30125997-30126064;30132749-30132838;30136767-30136917;30137009-30137135;30137866-30137924;30142548-30142632;30147413-30147450;30149436-30149539;30154012-30154098;30156922-30157370	1258	1258	1	88	0	11	8	0	2
ENST00000493364.1_1	ENSG00000101294.18_1	HM13	20	30153859	30157055	ENSE00001881791.1_1;ENSE00001818406.1_1	30153859-30154098;30156922-30157055	374	374	1	87	0	16	4	0	0
ENST00000494153.5_1	ENSG00000101294.18_1	HM13	20	30136583	30156977	ENSE00001899678.1_1;ENSE00003592418.1_1;ENSE00003526028.1_1;ENSE00003623949.1_1;ENSE00003642249.1_1;ENSE00003527327.1_1;ENSE00001949916.1_1	30136583-30136917;30137866-30137924;30142548-30142632;30147413-30147450;30149436-30149539;30154012-30154098;30156922-30156977	764	764	1	105	0	0	2	0	0
ENST00000496438.5_1	ENSG00000101294.18_1	HM13	20	30102304	30137020	ENSE00001958712.1_1;ENSE00003684069.1_1;ENSE00001839325.1_1;ENSE00003619018.1_1;ENSE00003489868.1_1;ENSE00001942855.1_1	30102304-30102537;30115286-30115385;30125981-30126162;30132749-30132838;30136831-30136917;30137009-30137020	705	705	1	103	0	1	3	0	0
ENST00000498035.5_1	ENSG00000101294.18_1	HM13	20	30102259	30129536	ENSE00001891223.1_1;ENSE00003647732.1_1;ENSE00001876090.2_1	30102259-30102537;30115286-30115385;30125981-30129536	3935	3935	1	79	0	27	1	0	10
ENST00000619859.1_1	ENSG00000101294.18_1	HM13	20	30147418	30165726	ENSE00003727415.1_1;ENSE00003665454.1_1;ENSE00001429616.4_1	30147418-30147450;30149436-30149539;30165406-30165726	458	458	1	104	0	3	0	0	3
ENST00000649374.1_1	ENSG00000101294.18_1	HM13	20	30102354	30157018	ENSE00003831780.1_1;ENSE00003647732.1_1;ENSE00001390560.1_1;ENSE00003591033.1_1;ENSE00003618603.1_1;ENSE00003512404.1_1;ENSE00003689466.1_1;ENSE00003610198.1_1;ENSE00003579180.1_1;ENSE00003665454.1_1;ENSE00003505212.1_1;ENSE00003840674.1_1;ENSE00003840640.1_1	30102354-30102537;30115286-30115385;30125981-30126064;30132749-30132838;30136831-30136917;30137009-30137135;30137866-30137924;30142548-30142632;30147413-30147450;30149436-30149539;30154012-30154098;30155442-30155543;30156922-30157018	1244	1244	1	103	0	0	4	0	0
ENST00000649583.1_1	ENSG00000101294.18_1	HM13	20	30135248	30157344	ENSE00003835106.1_1;ENSE00003645829.1_1;ENSE00003592418.1_1;ENSE00003526028.1_1;ENSE00003623949.1_1;ENSE00003642249.1_1;ENSE00003527327.1_1;ENSE00003836288.1_1;ENSE00003833580.1_1	30135248-30136917;30137009-30137135;30137866-30137924;30142548-30142632;30147413-30147450;30149436-30149539;30154012-30154098;30155880-30156083;30156922-30157344	2797	2797	1	82	0	12	13	0	1
ENST00000649820.1_1	ENSG00000101294.18_1	HM13	20	30102244	30157129	ENSE00003903968.1_1;ENSE00003647732.1_1;ENSE00001940713.1_1;ENSE00001390560.1_1;ENSE00003591033.1_1;ENSE00003618603.1_1;ENSE00003512404.1_1;ENSE00003689466.1_1;ENSE00003610198.1_1;ENSE00003579180.1_1;ENSE00003665454.1_1;ENSE00003832384.1_1;ENSE00003835906.1_1;ENSE00003834410.1_1	30102244-30102537;30115286-30115385;30115724-30115853;30125981-30126064;30132749-30132838;30136831-30136917;30137009-30137135;30137866-30137924;30142548-30142632;30147413-30147450;30149436-30149539;30151921-30152021;30155880-30156027;30156922-30157129	1655	1655	1	88	0	10	9	0	1
ENST00000650367.1_1	ENSG00000101294.18_1	HM13	20	30102300	30157210	ENSE00001929779.2_1;ENSE00003647732.1_1;ENSE00001880485.2_1;ENSE00003619018.1_1;ENSE00003489868.1_1;ENSE00003645829.1_1;ENSE00003592418.1_1;ENSE00003831816.1_1;ENSE00003623949.1_1;ENSE00003642249.1_1;ENSE00003527327.1_1;ENSE00003835128.1_1	30102300-30102537;30115286-30115385;30125981-30126357;30132749-30132838;30136831-30136917;30137009-30137135;30137866-30137924;30142562-30142632;30147413-30147450;30149436-30149539;30154012-30154098;30156922-30157210	1667	1667	1	85	0	13	9	0	3
ENST00000674240.1_1	ENSG00000101294.18_1	HM13	20	30102230	30157370	ENSE00001018624.4_1;ENSE00003647732.1_1;ENSE00001390560.1_1;ENSE00003591033.1_1;ENSE00003618603.1_1;ENSE00003512404.1_1;ENSE00003689466.1_1;ENSE00003610198.1_1;ENSE00003579180.1_1;ENSE00003665454.1_1;ENSE00003505212.1_1;ENSE00001333452.2_1;ENSE00003505756.1_1	30102230-30102537;30115286-30115385;30125981-30126064;30132749-30132838;30136831-30136917;30137009-30137135;30137866-30137924;30142548-30142632;30147413-30147450;30149436-30149539;30154012-30154098;30155880-30156083;30156922-30157370	1822	1822	1	86	0	12	9	0	2
ENST00000542664.4_1	ENSG00000102468.11_1	HTR2A	13	47405680	47471188	ENSE00003698734.2_1;ENSE00000682325.1_1;ENSE00002268575.1_1;ENSE00003482627.3_1	47405680-47409774;47466524-47466725;47469629-47470369;47470808-47471188	5419	5419	19	48	39	0	1	1	0
ENST00000543956.5_1	ENSG00000102468.11_1	HTR2A	13	47405689	47471211	ENSE00001242926.6_1;ENSE00003904816.1_1;ENSE00003510058.2_1	47405689-47409774;47466524-47466725;47470808-47471211	4692	4692	19	69	20	0	0	0	0
ENST00000612998.1_1	ENSG00000102468.11_1	HTR2A	13	47469439	47469948	ENSE00003728796.1_1	47469439-47469948	510	510	19	61	26	0	1	1	0
ENST00000381389.5_1	ENSG00000167244.21_1	IGF2	11	2153902	2162246	ENSE00001488495.1_1;ENSE00003495975.1_1;ENSE00003583447.1_1;ENSE00001488498.1_1	2153902-2154453;2154746-2154895;2156596-2156759;2162086-2162246	1027	1027	14	79	12	0	3	0	0
ENST00000381392.5_1	ENSG00000167244.21_1	IGF2	11	2153869	2158517	ENSE00001360830.4_1;ENSE00003271377.1_1;ENSE00003583447.1_1;ENSE00001488501.1_1	2153869-2154453;2154746-2154904;2156596-2156759;2158417-2158517	1009	1009	14	81	10	0	3	0	0
ENST00000381395.5_1	ENSG00000167244.21_1	IGF2	11	2150341	2158520	ENSE00001488587.1_1;ENSE00003495975.1_1;ENSE00003583447.1_1;ENSE00001488507.1_1	2150341-2154453;2154746-2154895;2156596-2156759;2158417-2158520	4531	4531	14	58	8	12	1	15	5
ENST00000381406.8_1	ENSG00000167244.21_1	IGF2	11	2150341	2160204	ENSE00001488587.1_1;ENSE00003271377.1_1;ENSE00003583447.1_1;ENSE00001293765.4_1	2150341-2154453;2154746-2154904;2156596-2156759;2159458-2160204	5183	5183	14	57	9	12	1	15	3
ENST00000416167.7_1	ENSG00000167244.21_1	IGF2	11	2150346	2160619	ENSE00003843704.1_1;ENSE00003495975.1_1;ENSE00003583447.1_1;ENSE00001640131.2_1	2150346-2154453;2154746-2154895;2156596-2156759;2159458-2160619	5584	5584	14	58	8	10	1	17	1
ENST00000418738.2_1	ENSG00000167244.21_1	IGF2	11	2153945	2158535	ENSE00001625059.2_1;ENSE00003495975.1_1;ENSE00003583447.1_1;ENSE00001488494.3_1	2153945-2154453;2154746-2154895;2156596-2156759;2158421-2158535	938	938	14	82	9	0	3	0	0
ENST00000434045.6_1	ENSG00000167244.21_1	IGF2	11	2153729	2162468	ENSE00002043860.1_1;ENSE00003495975.1_1;ENSE00003625034.1_1;ENSE00001673554.1_1;ENSE00001762528.1_1	2153729-2154453;2154746-2154895;2156596-2156759;2161364-2161529;2162086-2162468	1588	1588	14	78	14	0	2	0	0
ENST00000381361.4_1	ENSG00000099869.8_1	IGF2-AS	11	2161746	2169896	ENSE00001926448.1_1;ENSE00001488413.1_1;ENSE00001287225.3_1	2161746-2162177;2167474-2167757;2168547-2169896	2066	2066	14	32	59	0	2	1	0
ENST00000381363.4_1	ENSG00000099869.8_1	IGF2-AS	11	2161873	2169037	ENSE00001957222.1_1;ENSE00001730628.2_1	2161873-2162177;2167474-2169037	1869	1869	14	35	57	0	2	0	0
ENST00000445504.3_1	ENSG00000099869.8_1	IGF2-AS	11	2161730	2169569	ENSE00001614381.1_1;ENSE00001630510.1_1;ENSE00001755793.3_1	2161730-2162177;2167585-2167757;2168547-2169569	1644	1644	14	33	58	0	2	1	0
ENST00000356956.6_1	ENSG00000197081.16_1	IGF2R	6	160390113	160532536	ENSE00001375794.2_1;ENSE00001086779.1_1;ENSE00001086761.1_1;ENSE00001086760.1_1;ENSE00001086769.1_1;ENSE00001086768.1_1;ENSE00001086798.1_1;ENSE00001086791.1_1;ENSE00001086849.1_1;ENSE00001086784.1_1;ENSE00001086790.1_1;ENSE00001086772.1_1;ENSE00001086774.1_1;ENSE00001086759.1_1;ENSE00003522992.1_1;ENSE00003594053.1_1;ENSE00001086771.1_1;ENSE00001086764.1_1;ENSE00001086781.1_1;ENSE00001086850.1_1…	160390113-160390427;160412215-160412355;160430041-160430166;160431718-160431817;160445603-160445736;160448216-160448346;160450581-160450687;160453582-160453745;160453973-160454139;160455450-160455554;160461591-160461756;160464179-160464320;160465545-160465689;160466776-160466914;160467529-160467677;160468190-160468368;160468823-160468939;160469406-160469575;160471504-160471684;160477455-160477557…	14109	14109	19	18	2	67	1	1	12
ENST00000475584.1_1	ENSG00000197081.16_1	IGF2R	6	160517478	160534539	ENSE00001901121.1_1;ENSE00003467956.1_1;ENSE00003573007.1_1;ENSE00001923628.1_1;ENSE00001835053.1_1	160517478-160517657;160523550-160523703;160524777-160524847;160533596-160533705;160534453-160534539	602	602	19	65	1	20	3	0	0
ENST00000475834.2_1	ENSG00000197081.16_1	IGF2R	6	160506092	160511376	ENSE00001929608.1_1;ENSE00003522053.1_1;ENSE00003681685.1_1;ENSE00001809787.2_1	160506092-160506163;160509064-160509179;160510138-160510285;160510947-160511376	766	766	19	61	0	23	5	0	14
ENST00000487607.2_1	ENSG00000197081.16_1	IGF2R	6	160494447	160495089	ENSE00001817521.1_1;ENSE00001914892.2_1	160494447-160494501;160494788-160495089	357	357	19	70	0	2	17	0	1
ENST00000569097.2_1	ENSG00000197081.16_1	IGF2R	6	160514113	160527547	ENSE00002615923.2_1;ENSE00003467956.1_1;ENSE00003573007.1_1;ENSE00003909312.1_1	160514113-160517657;160523550-160523703;160524777-160524847;160525705-160527547	5613	5613	19	33	1	48	6	1	5
ENST00000649737.1_1	ENSG00000197081.16_1	IGF2R	6	160453463	160457757	ENSE00003839709.1_1;ENSE00003837773.1_1;ENSE00003837459.1_1	160453463-160453745;160453973-160454139;160455450-160457757	2758	2758	19	45	2	30	11	1	0
ENST00000650503.1_1	ENSG00000197081.16_1	IGF2R	6	160482662	160527539	ENSE00003834955.1_1;ENSE00003835376.1_1;ENSE00003840724.1_1;ENSE00003837087.1_1;ENSE00003840176.1_1;ENSE00003833721.1_1;ENSE00003835074.1_1;ENSE00003834012.1_1;ENSE00003838963.1_1;ENSE00003837512.1_1;ENSE00003831983.1_1;ENSE00003836120.1_1;ENSE00003833691.1_1;ENSE00003835466.1_1;ENSE00003832104.1_1;ENSE00003831295.1_1;ENSE00003839435.1_1;ENSE00003838714.1_1;ENSE00003832528.1_1;ENSE00003836688.1_1…	160482662-160482678;160482784-160482960;160483563-160483651;160484446-160484662;160485432-160485563;160485835-160485933;160489280-160489417;160490899-160491090;160492941-160493068;160493796-160493916;160494244-160494501;160494788-160495007;160496878-160497028;160499232-160499394;160500611-160500819;160501160-160501307;160504981-160505216;160506026-160506163;160509064-160510285;160510947-160511135…	6492	6492	19	36	1	49	3	0	20
ENST00000676781.1_1	ENSG00000197081.16_1	IGF2R	6	160390113	160532536	ENSE00001375794.2_1;ENSE00001086779.1_1;ENSE00001086761.1_1;ENSE00001086760.1_1;ENSE00001086769.1_1;ENSE00001086768.1_1;ENSE00001086798.1_1;ENSE00001086791.1_1;ENSE00001086849.1_1;ENSE00001086784.1_1;ENSE00001086790.1_1;ENSE00001086772.1_1;ENSE00001086774.1_1;ENSE00001086759.1_1;ENSE00003522992.1_1;ENSE00003906039.1_1;ENSE00003909393.1_1;ENSE00003909331.1_1;ENSE00003905554.1_1;ENSE00003906659.1_1…	160390113-160390427;160412215-160412355;160430041-160430166;160431718-160431817;160445603-160445736;160448216-160448346;160450581-160450687;160453582-160453745;160453973-160454139;160455450-160455554;160461591-160461756;160464179-160464320;160465545-160465689;160466776-160466914;160467529-160467677;160467923-160468089;160468190-160468368;160468823-160468939;160469406-160469575;160471504-160471684…	14276	14276	19	18	2	67	1	1	12
ENST00000677628.1_1	ENSG00000197081.16_1	IGF2R	6	160508952	160527547	ENSE00003905971.1_1;ENSE00003905060.1_1;ENSE00003836688.1_1;ENSE00003832823.1_1;ENSE00003467956.1_1;ENSE00003573007.1_1;ENSE00003909312.1_1	160508952-160509179;160510138-160510285;160510947-160511135;160517470-160517657;160523550-160523703;160524777-160524847;160525705-160527547	2821	2821	19	45	1	41	2	0	23
ENST00000677704.1_1	ENSG00000197081.16_1	IGF2R	6	160390113	160532536	ENSE00001375794.2_1;ENSE00001086779.1_1;ENSE00001086761.1_1;ENSE00001086760.1_1;ENSE00001086769.1_1;ENSE00001086768.1_1;ENSE00001086798.1_1;ENSE00001086791.1_1;ENSE00001086849.1_1;ENSE00001086784.1_1;ENSE00001086790.1_1;ENSE00001086772.1_1;ENSE00001086774.1_1;ENSE00001086759.1_1;ENSE00003522992.1_1;ENSE00003594053.1_1;ENSE00001086771.1_1;ENSE00001086764.1_1;ENSE00001086781.1_1;ENSE00001086850.1_1…	160390113-160390427;160412215-160412355;160430041-160430166;160431718-160431817;160445603-160445736;160448216-160448346;160450581-160450687;160453582-160453745;160453973-160454139;160455450-160455554;160461591-160461756;160464179-160464320;160465545-160465689;160466776-160466914;160467529-160467677;160468190-160468368;160468823-160468939;160469406-160469575;160471504-160471684;160477455-160477557…	14280	14280	19	18	2	67	1	1	12
ENST00000678224.1_1	ENSG00000197081.16_1	IGF2R	6	160521411	160532511	ENSE00003906490.1_1;ENSE00003904327.1_1;ENSE00003604815.1_1;ENSE00003909598.1_1	160521411-160522359;160523550-160523703;160524777-160524847;160525705-160532511	7981	7981	19	40	0	48	0	1	0
ENST00000369081.3_1	ENSG00000198825.15_1	INPP5F	10	121485673	121551709	ENSE00003795502.1_1;ENSE00001763835.1_1;ENSE00001707439.1_1;ENSE00000987985.1_1;ENSE00001448766.2_1	121485673-121485871;121510587-121510668;121541146-121541283;121551028-121551157;121551380-121551709	879	879	13	57	3	13	21	1	0
ENST00000490818.1_1	ENSG00000198825.15_1	INPP5F	10	121579018	121583409	ENSE00001513362.2_1;ENSE00003505495.1_1;ENSE00003617418.1_1;ENSE00003577545.1_1;ENSE00001860935.1_1	121579018-121579346;121580357-121580429;121581942-121582016;121582582-121582711;121583326-121583409	691	691	13	77	4	1	13	0	0
ENST00000631485.1_1	ENSG00000198825.15_1	INPP5F	10	121578197	121586283	ENSE00003776519.1_1;ENSE00003778662.1_1;ENSE00003505495.1_1;ENSE00003617418.1_1;ENSE00003577545.1_1;ENSE00000933390.1_1;ENSE00003776031.1_1	121578197-121578256;121579031-121579051;121580357-121580429;121581942-121582016;121582582-121582711;121583326-121583414;121586142-121586283	590	590	13	75	1	3	16	0	0
ENST00000631555.1_1	ENSG00000198825.15_1	INPP5F	10	121578958	121586214	ENSE00003778278.1_1;ENSE00003779583.1_1;ENSE00003505495.1_1;ENSE00003617418.1_1;ENSE00003577545.1_1;ENSE00000933390.1_1;ENSE00003777174.1_1	121578958-121579051;121579278-121579346;121580357-121580429;121581942-121582016;121582582-121582711;121583326-121583414;121586142-121586214	603	603	13	76	1	1	17	0	0
ENST00000631572.1_1	ENSG00000198825.15_1	INPP5F	10	121578321	121583331	ENSE00003783053.1_1;ENSE00003778463.1_1;ENSE00003532970.1_1;ENSE00003586308.1_1;ENSE00003543467.1_1;ENSE00003783458.1_1	121578321-121578573;121579031-121579051;121580357-121580429;121581942-121582016;121582582-121582711;121583326-121583331	558	558	13	77	3	1	14	0	0
ENST00000637174.1_1	ENSG00000198825.15_1	INPP5F	10	121578807	121588636	ENSE00003793196.1_1;ENSE00003532970.1_1;ENSE00003586308.1_1;ENSE00003543467.1_1;ENSE00000933390.1_1;ENSE00003799202.1_1;ENSE00003801150.1_1	121578807-121579051;121580357-121580429;121581942-121582016;121582582-121582711;121583326-121583414;121585463-121585530;121586142-121588636	3175	3175	13	44	1	42	1	7	1
ENST00000647699.1_1	ENSG00000198825.15_1	INPP5F	10	121510388	121587872	ENSE00003836991.1_1;ENSE00003835201.1_1;ENSE00000987985.1_1;ENSE00000987987.1_1;ENSE00000987989.1_1;ENSE00000987990.1_1;ENSE00000987991.1_1;ENSE00000933400.1_1;ENSE00000933399.1_1;ENSE00000933398.1_1;ENSE00000933397.1_1;ENSE00000933396.1_1;ENSE00000933395.1_1;ENSE00000933394.1_1;ENSE00003532970.1_1;ENSE00003586308.1_1;ENSE00003543467.1_1;ENSE00000933390.1_1;ENSE00001934437.2_1	121510388-121510668;121541146-121541283;121551028-121551157;121551380-121551548;121551668-121551725;121556226-121556425;121556972-121557152;121558054-121558122;121563684-121563809;121564895-121564973;121565871-121565992;121567443-121567572;121569611-121569729;121571268-121571467;121580357-121580429;121581942-121582016;121582582-121582711;121583326-121583414;121586142-121587872	4100	4100	13	45	1	43	3	3	0
ENST00000647933.1_1	ENSG00000198825.15_1	INPP5F	10	121485621	121588132	ENSE00003836629.1_1;ENSE00001763835.1_1;ENSE00003840727.1_1;ENSE00003837346.1_1;ENSE00003839621.1_1;ENSE00003834001.1_1;ENSE00003837868.1_1;ENSE00003841156.1_1;ENSE00003838392.1_1;ENSE00003833804.1_1;ENSE00003839552.1_1;ENSE00003833553.1_1;ENSE00003837809.1_1;ENSE00003840713.1_1;ENSE00003833055.1_1;ENSE00003840768.1_1;ENSE00003838320.1_1;ENSE00003505495.1_1;ENSE00003617418.1_1;ENSE00003836186.1_1…	121485621-121485871;121510587-121510668;121517406-121517489;121540572-121540754;121541146-121541283;121551028-121551157;121551380-121551548;121551668-121551725;121556226-121556425;121556972-121557152;121558054-121558122;121563684-121563809;121564895-121564973;121565871-121565992;121567443-121567572;121569611-121569729;121571321-121571467;121580357-121580429;121581942-121582016;121582582-121582711…	4626	4626	13	44	1	44	2	4	1
ENST00000648166.1_1	ENSG00000198825.15_1	INPP5F	10	121485793	121510711	ENSE00003835291.1_1;ENSE00003834545.1_1	121485793-121485871;121510587-121510711	204	204	13	91	0	1	3	0	0
ENST00000648262.1_1	ENSG00000198825.15_1	INPP5F	10	121485757	121588390	ENSE00003837947.1_1;ENSE00001763835.1_1;ENSE00001707439.1_1;ENSE00000987987.1_1;ENSE00000987990.1_1;ENSE00000987991.1_1;ENSE00000933400.1_1;ENSE00000933399.1_1;ENSE00000933398.1_1;ENSE00000933397.1_1;ENSE00000933396.1_1;ENSE00000933395.1_1;ENSE00000933394.1_1;ENSE00003532970.1_1;ENSE00003586308.1_1;ENSE00003543467.1_1;ENSE00000933390.1_1;ENSE00003834171.1_1	121485757-121485871;121510587-121510668;121541146-121541283;121551380-121551548;121556226-121556425;121556972-121557152;121558054-121558122;121563684-121563809;121564895-121564973;121565871-121565992;121567443-121567572;121569611-121569729;121571268-121571467;121580357-121580429;121581942-121582016;121582582-121582711;121583326-121583414;121586142-121588390	4346	4346	13	44	1	45	2	3	1
ENST00000648515.1_1	ENSG00000198825.15_1	INPP5F	10	121485815	121588193	ENSE00003836863.1_1;ENSE00001763835.1_1;ENSE00003831388.1_1;ENSE00003836206.1_1;ENSE00003839621.1_1;ENSE00003834001.1_1;ENSE00003837868.1_1;ENSE00003841156.1_1;ENSE00003838392.1_1;ENSE00003833804.1_1;ENSE00003839552.1_1;ENSE00003833553.1_1;ENSE00003837809.1_1;ENSE00003840713.1_1;ENSE00003833055.1_1;ENSE00003840768.1_1;ENSE00003840114.1_1;ENSE00003505495.1_1;ENSE00003617418.1_1;ENSE00003836186.1_1…	121485815-121485871;121510587-121510668;121517403-121517489;121519368-121519580;121541146-121541283;121551028-121551157;121551380-121551548;121551668-121551725;121556226-121556425;121556972-121557152;121558054-121558122;121563684-121563809;121564895-121564973;121565871-121565992;121567443-121567572;121569611-121569729;121571268-121571467;121580357-121580429;121581942-121582016;121582582-121582711…	4579	4579	13	44	1	45	2	3	1
ENST00000648621.1_1	ENSG00000198825.15_1	INPP5F	10	121485555	121588608	ENSE00003832478.1_1;ENSE00001763835.1_1;ENSE00003833826.1_1;ENSE00003839621.1_1;ENSE00003834001.1_1;ENSE00003837868.1_1;ENSE00003835502.1_1;ENSE00003838392.1_1;ENSE00003833804.1_1;ENSE00003839552.1_1;ENSE00003833553.1_1;ENSE00003837809.1_1;ENSE00003840713.1_1;ENSE00003833055.1_1;ENSE00003840768.1_1;ENSE00003840114.1_1;ENSE00003505495.1_1;ENSE00003617418.1_1;ENSE00003836186.1_1;ENSE00003837631.1_1…	121485555-121485871;121510587-121510668;121540572-121540754;121541146-121541283;121551028-121551157;121551380-121551548;121551668-121551723;121556226-121556425;121556972-121557152;121558054-121558122;121563684-121563809;121564895-121564973;121565871-121565992;121567443-121567572;121569611-121569729;121571268-121571467;121580357-121580429;121581942-121582016;121582582-121582711;121583326-121583414…	5135	5135	13	43	1	45	2	4	2
ENST00000648661.1_1	ENSG00000198825.15_1	INPP5F	10	121485719	121588639	ENSE00003839286.1_1;ENSE00001763835.1_1;ENSE00003840609.1_1;ENSE00003841156.1_1;ENSE00003838392.1_1;ENSE00003833804.1_1;ENSE00003839552.1_1;ENSE00003833553.1_1;ENSE00003837809.1_1;ENSE00003840713.1_1;ENSE00003833055.1_1;ENSE00003840768.1_1;ENSE00003840114.1_1;ENSE00003505495.1_1;ENSE00003617418.1_1;ENSE00003836186.1_1;ENSE00003837631.1_1;ENSE00003836943.1_1	121485719-121485871;121510587-121510668;121551380-121551548;121551668-121551725;121556226-121556425;121556972-121557152;121558054-121558122;121563684-121563809;121564895-121564973;121565871-121565992;121567443-121567572;121569611-121569729;121571268-121571467;121580357-121580429;121581942-121582016;121582582-121582711;121583326-121583414;121586142-121588639	4553	4553	13	43	1	46	2	3	2
ENST00000649251.1_1	ENSG00000198825.15_1	INPP5F	10	121485565	121588193	ENSE00003835360.1_1;ENSE00001763835.1_1;ENSE00001707439.1_1;ENSE00000987985.1_1;ENSE00000987987.1_1;ENSE00000987989.1_1;ENSE00000987990.1_1;ENSE00000987991.1_1;ENSE00000933400.1_1;ENSE00000933399.1_1;ENSE00000933398.1_1;ENSE00000933397.1_1;ENSE00000933396.1_1;ENSE00000933395.1_1;ENSE00000933394.1_1;ENSE00003532970.1_1;ENSE00003586308.1_1;ENSE00003543467.1_1;ENSE00003832136.1_1	121485565-121485871;121510587-121510668;121541146-121541283;121551028-121551157;121551380-121551548;121551668-121551725;121556226-121556425;121556972-121557152;121558054-121558122;121563684-121563809;121564895-121564973;121565871-121565992;121567443-121567572;121569611-121569729;121571268-121571467;121580357-121580429;121581942-121582016;121582582-121582711;121586142-121588193	4440	4440	13	44	1	45	2	3	1
ENST00000649297.1_1	ENSG00000198825.15_1	INPP5F	10	121485553	121588642	ENSE00003835729.1_1;ENSE00003836801.1_1;ENSE00003838608.1_1;ENSE00003839621.1_1;ENSE00003834001.1_1;ENSE00003837868.1_1;ENSE00003841156.1_1;ENSE00003838392.1_1;ENSE00003833804.1_1;ENSE00003839552.1_1;ENSE00003833553.1_1;ENSE00003837809.1_1;ENSE00003840713.1_1;ENSE00003833055.1_1;ENSE00003840768.1_1;ENSE00003840114.1_1;ENSE00003505495.1_1;ENSE00003617418.1_1;ENSE00003836186.1_1;ENSE00003837631.1_1…	121485553-121485871;121486944-121486981;121510587-121510668;121541146-121541283;121551028-121551157;121551380-121551548;121551668-121551725;121556226-121556425;121556972-121557152;121558054-121558122;121563684-121563809;121564895-121564973;121565871-121565992;121567443-121567572;121569611-121569729;121571268-121571467;121580357-121580429;121581942-121582016;121582582-121582711;121583326-121583414…	5028	5028	13	43	1	46	2	3	2
ENST00000649454.1_1	ENSG00000198825.15_1	INPP5F	10	121486041	121588505	ENSE00003836523.1_1;ENSE00003834558.1_1;ENSE00003834236.1_1;ENSE00003835201.1_1;ENSE00000987985.1_1;ENSE00000987987.1_1;ENSE00000987989.1_1;ENSE00000987990.1_1;ENSE00000987991.1_1;ENSE00000933400.1_1;ENSE00000933399.1_1;ENSE00000933398.1_1;ENSE00000933397.1_1;ENSE00000933396.1_1;ENSE00000933395.1_1;ENSE00000933394.1_1;ENSE00003532970.1_1;ENSE00003586308.1_1;ENSE00003543467.1_1;ENSE00000933390.1_1…	121486041-121486368;121510587-121510668;121540572-121540754;121541146-121541283;121551028-121551157;121551380-121551548;121551668-121551725;121556226-121556425;121556972-121557152;121558054-121558122;121563684-121563809;121564895-121564973;121565871-121565992;121567443-121567572;121569611-121569729;121571268-121571467;121580357-121580429;121581942-121582016;121582582-121582711;121583326-121583414…	5045	5045	13	44	1	44	2	4	1
ENST00000649742.1_1	ENSG00000198825.15_1	INPP5F	10	121485593	121588447	ENSE00003832531.1_1;ENSE00001763835.1_1;ENSE00001707439.1_1;ENSE00000987985.1_1;ENSE00000987987.1_1;ENSE00000987989.1_1;ENSE00000987990.1_1;ENSE00000987991.1_1;ENSE00000933400.1_1;ENSE00000933399.1_1;ENSE00000933398.1_1;ENSE00003831720.1_1;ENSE00003840768.1_1;ENSE00003840114.1_1;ENSE00003505495.1_1;ENSE00003617418.1_1;ENSE00003836186.1_1;ENSE00003837631.1_1;ENSE00003833189.1_1	121485593-121485871;121510587-121510668;121541146-121541283;121551028-121551157;121551380-121551548;121551668-121551725;121556226-121556425;121556972-121557152;121558054-121558122;121563684-121563809;121564895-121564973;121567379-121567572;121569611-121569729;121571268-121571467;121580357-121580429;121581942-121582016;121582582-121582711;121583326-121583414;121586142-121588447	4697	4697	13	44	1	45	2	3	1
ENST00000649957.1_1	ENSG00000198825.15_1	INPP5F	10	121510382	121583393	ENSE00003833418.1_1;ENSE00003834558.1_1;ENSE00003835201.1_1;ENSE00000987985.1_1;ENSE00000987987.1_1;ENSE00000987989.1_1;ENSE00000987990.1_1;ENSE00000987991.1_1;ENSE00000933400.1_1;ENSE00000933399.1_1;ENSE00000933398.1_1;ENSE00000933397.1_1;ENSE00000933396.1_1;ENSE00000933395.1_1;ENSE00000933394.1_1;ENSE00003532970.1_1;ENSE00003586308.1_1;ENSE00003543467.1_1;ENSE00003834832.1_1	121510382-121510454;121510587-121510668;121541146-121541283;121551028-121551157;121551380-121551548;121551668-121551725;121556226-121556425;121556972-121557152;121558054-121558122;121563684-121563809;121564895-121564973;121565871-121565992;121567443-121567572;121569611-121569729;121571268-121571467;121580357-121580429;121581942-121582016;121582582-121582711;121583326-121583393	2222	2222	13	94	0	0	1	0	0
ENST00000650305.1_1	ENSG00000198825.15_1	INPP5F	10	121485650	121588608	ENSE00003838011.1_1;ENSE00001763835.1_1;ENSE00003831388.1_1;ENSE00003836206.1_1;ENSE00003834236.1_1;ENSE00003839621.1_1;ENSE00003834001.1_1;ENSE00003837868.1_1;ENSE00003841156.1_1;ENSE00003838392.1_1;ENSE00003833804.1_1;ENSE00003839552.1_1;ENSE00003833553.1_1;ENSE00003837809.1_1;ENSE00003840713.1_1;ENSE00003833055.1_1;ENSE00003840768.1_1;ENSE00003840114.1_1;ENSE00003505495.1_1;ENSE00003617418.1_1…	121485650-121485871;121510587-121510668;121517403-121517489;121519368-121519580;121540572-121540754;121541146-121541283;121551028-121551157;121551380-121551548;121551668-121551725;121556226-121556425;121556972-121557152;121558054-121558122;121563684-121563809;121564895-121564973;121565871-121565992;121567443-121567572;121569611-121569729;121571268-121571467;121580357-121580429;121581942-121582016…	5342	5342	13	43	1	45	2	4	2
ENST00000650409.1_1	ENSG00000198825.15_1	INPP5F	10	121578238	121588659	ENSE00003834621.1_1;ENSE00003532970.1_1;ENSE00003586308.1_1;ENSE00003543467.1_1;ENSE00000933390.1_1;ENSE00003834702.1_1	121578238-121579051;121580357-121580429;121581942-121582016;121582582-121582711;121583326-121583414;121586142-121588659	3699	3699	13	44	1	40	1	9	1
ENST00000650623.2_1	ENSG00000198825.15_1	INPP5F	10	121485561	121588659	ENSE00003840874.2_1;ENSE00001763835.1_1;ENSE00001707439.1_1;ENSE00000987985.1_1;ENSE00000987987.1_1;ENSE00000987989.1_1;ENSE00000987990.1_1;ENSE00000987991.1_1;ENSE00000933400.1_1;ENSE00000933399.1_1;ENSE00000933398.1_1;ENSE00000933397.1_1;ENSE00000933396.1_1;ENSE00000933395.1_1;ENSE00000933394.1_1;ENSE00003532970.1_1;ENSE00003586308.1_1;ENSE00003543467.1_1;ENSE00000933390.1_1;ENSE00003834702.1_1	121485561-121485871;121510587-121510668;121541146-121541283;121551028-121551157;121551380-121551548;121551668-121551725;121556226-121556425;121556972-121557152;121558054-121558122;121563684-121563809;121564895-121564973;121565871-121565992;121567443-121567572;121569611-121569729;121571268-121571467;121580357-121580429;121581942-121582016;121582582-121582711;121583326-121583414;121586142-121588659	4999	4999	13	43	1	46	2	3	2
ENST00000250971.7_1	ENSG00000254647.7_1	INS	11	2181008	2182451	ENSE00003901829.1_1;ENSE00003494357.1_1;ENSE00001488186.1_1	2181008-2181227;2182014-2182218;2182371-2182451	506	506	14	61	33	0	0	0	0
ENST00000381330.5_1	ENSG00000254647.7_1	INS	11	2181008	2182439	ENSE00003901829.1_1;ENSE00003494357.1_1;ENSE00001938789.2_1	2181008-2181227;2182014-2182218;2182397-2182439	468	468	14	61	33	0	0	0	0
ENST00000397262.5_1	ENSG00000254647.7_1	INS	11	2181008	2182434	ENSE00003901829.1_1;ENSE00001527959.1_1	2181008-2181227;2182014-2182434	641	641	14	59	34	0	1	0	0
ENST00000421783.1_1	ENSG00000254647.7_1	INS	11	2181012	2182388	ENSE00001623769.1_1;ENSE00001725765.1_1	2181012-2181102;2182014-2182388	466	466	14	59	34	0	1	0	0
ENST00000512523.1_1	ENSG00000254647.7_1	INS	11	2181081	2182201	ENSE00002297109.1_1;ENSE00001488250.4_1	2181081-2181191;2182014-2182201	299	299	14	90	4	0	0	0	0
ENST00000303015.2_1	ENSG00000169427.8_1	KCNK9	8	140624803	140715241	ENSE00001202170.3_1;ENSE00003829950.1_1;ENSE00003734239.1_1	140624803-140624917;140630500-140631342;140714952-140715241	1248	1248	7	55	41	1	2	2	0
ENST00000519923.1_1	ENSG00000169427.8_1	KCNK9	8	140624568	140628290	ENSE00002097409.1_1;ENSE00002129960.1_1	140624568-140624917;140628056-140628290	585	585	7	101	0	0	0	0	0
ENST00000520439.3_1	ENSG00000169427.8_1	KCNK9	8	140629363	140715366	ENSE00003836170.1_1;ENSE00001157745.2_1	140629363-140631342;140714952-140715366	2395	2395	7	55	41	1	2	2	0
ENST00000522317.5_1	ENSG00000169427.8_1	KCNK9	8	140613080	140715284	ENSE00002137545.1_1;ENSE00002117931.1_1;ENSE00003829950.1_1;ENSE00002091936.1_1	140613080-140613844;140623579-140624917;140630500-140631342;140714952-140715284	3280	3280	7	54	41	2	2	2	1
ENST00000523477.2_1	ENSG00000169427.8_1	KCNK9	8	140613087	140666593	ENSE00003834804.1_1;ENSE00002117931.1_1;ENSE00002113461.2_1;ENSE00003840762.1_1	140613087-140613844;140623579-140624917;140630500-140631342;140666486-140666593	3048	3048	7	54	41	2	2	2	1
ENST00000523653.1_1	ENSG00000169427.8_1	KCNK9	8	140613320	140614307	ENSE00002138454.1_1;ENSE00002104767.1_1	140613320-140613844;140614255-140614307	578	578	7	100	0	1	0	0	0
ENST00000647605.1_1	ENSG00000169427.8_1	KCNK9	8	140629401	140666573	ENSE00003835139.1_1;ENSE00003838189.1_1;ENSE00003836756.1_1	140629401-140631342;140650265-140650296;140666486-140666573	2062	2062	7	55	41	1	2	2	0
ENST00000648164.1_1	ENSG00000169427.8_1	KCNK9	8	140629363	140716352	ENSE00003836170.1_1;ENSE00003837669.1_1	140629363-140631342;140714952-140716352	3381	3381	7	55	41	0	2	3	0
ENST00000648481.1_1	ENSG00000169427.8_1	KCNK9	8	140629448	140646104	ENSE00003837467.1_1;ENSE00003841032.1_1	140629448-140631342;140645960-140646104	2040	2040	7	55	41	1	2	2	0
ENST00000649473.1_1	ENSG00000169427.8_1	KCNK9	8	140613081	140715199	ENSE00002105030.1_1;ENSE00002117931.1_1;ENSE00002094330.2_1;ENSE00003836954.1_1	140613081-140613844;140623579-140624917;140628628-140631342;140714952-140715199	5066	5066	7	54	41	2	2	2	1
ENST00000649696.1_1	ENSG00000169427.8_1	KCNK9	8	140613087	140666573	ENSE00003834804.1_1;ENSE00002117931.1_1;ENSE00002094330.2_1;ENSE00003838189.1_1;ENSE00003836756.1_1	140613087-140613844;140623579-140624917;140628628-140631342;140650265-140650296;140666486-140666573	4932	4932	7	54	41	2	2	2	1
ENST00000650269.1_1	ENSG00000169427.8_1	KCNK9	8	140613339	140715336	ENSE00003838582.1_1;ENSE00003829950.1_1;ENSE00003835273.1_1	140613339-140613844;140630500-140631342;140714952-140715336	1734	1734	7	55	41	1	2	2	0
ENST00000155840.12_1	ENSG00000053918.18_1	KCNQ1	11	2466237	2870335	ENSE00001339597.3_1;ENSE00002145989.1_1;ENSE00001297564.3_1;ENSE00001315757.2_1;ENSE00001296137.2_1;ENSE00001324964.2_1;ENSE00000988678.2_1;ENSE00000988679.2_1;ENSE00000988680.2_1;ENSE00000988681.2_1;ENSE00000988682.2_1;ENSE00001057746.2_1;ENSE00001220454.2_1;ENSE00001220445.2_1;ENSE00003567369.1_1;ENSE00003897095.1_1	2466237-2466714;2549157-2549248;2591857-2591984;2592554-2592633;2593242-2593339;2594075-2594216;2604664-2604775;2606441-2606537;2608799-2608922;2609942-2610084;2683190-2683311;2790073-2790149;2797189-2797284;2798215-2798262;2799205-2799267;2868996-2870335	3240	3240	14	40	25	17	4	8	5
ENST00000335475.6_1	ENSG00000053918.18_1	KCNQ1	11	2482670	2870221	ENSE00002195346.2_1;ENSE00002145989.1_1;ENSE00001297564.3_1;ENSE00001315757.2_1;ENSE00001296137.2_1;ENSE00001324964.2_1;ENSE00000988678.2_1;ENSE00000988679.2_1;ENSE00000988680.2_1;ENSE00000988681.2_1;ENSE00000988682.2_1;ENSE00001057746.2_1;ENSE00001220454.2_1;ENSE00001220445.2_1;ENSE00003567369.1_1;ENSE00001390573.5_1	2482670-2482944;2549157-2549248;2591857-2591984;2592554-2592633;2593242-2593339;2594075-2594216;2604664-2604775;2606441-2606537;2608799-2608922;2609942-2610084;2683190-2683311;2790073-2790149;2797189-2797284;2798215-2798262;2799205-2799267;2868996-2870221	2923	2923	14	40	24	17	5	8	5
ENST00000345015.4_1	ENSG00000053918.18_1	KCNQ1	11	2466551	2549206	ENSE00001605905.1_1;ENSE00003583484.1_1;ENSE00001735725.1_1	2466551-2466714;2542708-2542800;2549157-2549206	307	307	14	87	7	0	0	0	0
ENST00000380776.4_1	ENSG00000053918.18_1	KCNQ1	11	2483116	2549203	ENSE00002166340.1_1;ENSE00003630183.1_1;ENSE00002147959.1_1	2483116-2483207;2542708-2542800;2549157-2549203	232	232	14	94	0	0	0	0	0
ENST00000496887.6_1	ENSG00000053918.18_1	KCNQ1	11	2465913	2594136	ENSE00002170581.1_1;ENSE00002200291.1_1;ENSE00002145989.1_1;ENSE00001297564.3_1;ENSE00001315757.2_1;ENSE00001296137.2_1;ENSE00001871662.2_1	2465913-2465938;2466612-2466714;2549157-2549248;2591857-2591984;2592554-2592633;2593242-2593339;2594075-2594136	589	589	14	86	7	0	1	0	0
ENST00000526095.2_1	ENSG00000053918.18_1	KCNQ1	11	2798804	2869523	ENSE00002167539.1_1;ENSE00003567369.1_1;ENSE00001954343.3_1	2798804-2799043;2799205-2799267;2868996-2869523	831	831	14	70	10	6	5	3	0
ENST00000646564.1_1	ENSG00000053918.18_1	KCNQ1	11	2466682	2861420	ENSE00003817503.1_1;ENSE00002145989.1_1;ENSE00000988678.2_1;ENSE00000988680.2_1;ENSE00000988681.2_1;ENSE00000988682.2_1;ENSE00001057746.2_1;ENSE00001220454.2_1;ENSE00001220445.2_1;ENSE00003567369.1_1;ENSE00003826934.1_1	2466682-2466714;2549157-2549248;2604664-2604775;2608799-2608922;2609942-2610084;2683190-2683311;2790073-2790149;2797189-2797284;2798215-2798262;2799205-2799267;2860945-2861420	1386	1386	14	57	19	9	3	6	3
ENST00000441418.2_1	ENSG00000237941.2_1	KCNQ1DN	11	2891262	2893335	ENSE00001691872.1_1;ENSE00001635900.2_1	2891262-2892094;2893074-2893335	1095	1095	14	94	0	0	0	0	0
ENST00000597346.1_1	ENSG00000269821.1_1	KCNQ1OT1	11	2629557	2721224	ENSE00003105579.1_1	2629557-2721224	91668	91668	14	37	45	0	0	12	0
ENST00000583337.4_1	ENSG00000266265.4_1	KLF14	7	130415524	130418967	ENSE00002722754.4_1	130415524-130415671	148	148	11	97	0	0	0	0	0
ENST00000373133.6_1	ENSG00000185513.17_1	L3MBTL1	20	42159611	42169829	ENSE00001459568.2_1;ENSE00003630901.1_1;ENSE00003639970.1_1;ENSE00003599074.1_1;ENSE00003485102.1_1;ENSE00003496027.1_1;ENSE00003685893.1_1;ENSE00003545418.1_1;ENSE00003614935.1_1;ENSE00003533018.1_1	42159611-42161564;42161981-42162058;42162647-42162733;42162923-42163034;42163467-42163582;42164476-42164576;42164736-42164934;42165048-42165098;42168790-42168948;42169392-42169829	3295	3295	4	91	8	2	3	0	2
ENST00000373134.5_1	ENSG00000185513.17_1	L3MBTL1	20	42143165	42169829	ENSE00001459571.1_1;ENSE00003558755.1_1;ENSE00003569427.1_1;ENSE00003605744.1_1;ENSE00003617573.1_1;ENSE00001664154.1_1;ENSE00001735831.1_1;ENSE00001793747.1_1;ENSE00003675224.1_1;ENSE00003478799.1_1;ENSE00003458857.1_1;ENSE00003618039.1_1;ENSE00003490726.1_1;ENSE00003575722.1_1;ENSE00001459570.1_1;ENSE00003631952.1_1;ENSE00003598441.1_1;ENSE00003629073.1_1	42143165-42143416;42143648-42143799;42143931-42144055;42144732-42144817;42157296-42157385;42157903-42158008;42158923-42159059;42159437-42159529;42161412-42161564;42161981-42162058;42162647-42162733;42162923-42163034;42163467-42163582;42164476-42164576;42164721-42164934;42165048-42165098;42168790-42168948;42169392-42169829	2550	2550	4	76	13	0	15	0	0
ENST00000373135.8_1	ENSG00000185513.17_1	L3MBTL1	20	42143160	42169829	ENSE00003836475.1_1;ENSE00003558755.1_1;ENSE00003569427.1_1;ENSE00003605744.1_1;ENSE00003617573.1_1;ENSE00001664154.1_1;ENSE00001735831.1_1;ENSE00001793747.1_1;ENSE00003675224.1_1;ENSE00003478799.1_1;ENSE00003458857.1_1;ENSE00003618039.1_1;ENSE00003490726.1_1;ENSE00003575722.1_1;ENSE00003620270.1_1;ENSE00003631952.1_1;ENSE00003598441.1_1;ENSE00003562793.1_1;ENSE00003835928.1_1	42143160-42143416;42143648-42143799;42143931-42144055;42144732-42144817;42157296-42157385;42157903-42158008;42158923-42159059;42159437-42159529;42161412-42161564;42161981-42162058;42162647-42162733;42162923-42163034;42163467-42163582;42164476-42164576;42164736-42164934;42165048-42165098;42168790-42168948;42169392-42169455;42169573-42169829	2423	2423	4	92	4	0	8	0	0
ENST00000418998.7_1	ENSG00000185513.17_1	L3MBTL1	20	42136336	42170535	ENSE00003832084.2_1;ENSE00001655380.1_1;ENSE00003506953.1_1;ENSE00003540227.1_1;ENSE00003558755.1_1;ENSE00003569427.1_1;ENSE00003605744.1_1;ENSE00003617573.1_1;ENSE00001664154.1_1;ENSE00001735831.1_1;ENSE00001793747.1_1;ENSE00003675224.1_1;ENSE00003478799.1_1;ENSE00003458857.1_1;ENSE00003618039.1_1;ENSE00003490726.1_1;ENSE00003575722.1_1;ENSE00003620270.1_1;ENSE00003631952.1_1;ENSE00003598441.1_1…	42136336-42136384;42142115-42142279;42142477-42142701;42143274-42143416;42143648-42143799;42143931-42144055;42144732-42144817;42157296-42157385;42157903-42158008;42158923-42159059;42159437-42159529;42161412-42161564;42161981-42162058;42162647-42162733;42162923-42163034;42163467-42163582;42164476-42164576;42164736-42164934;42165048-42165098;42168790-42168948;42169392-42169455;42169573-42170535	3454	3454	4	89	6	1	7	1	0
ENST00000422861.3_1	ENSG00000185513.17_1	L3MBTL1	20	42143080	42179594	ENSE00003835458.2_1;ENSE00003558755.1_1;ENSE00003569427.1_1;ENSE00003605744.1_1;ENSE00003617573.1_1;ENSE00001664154.1_1;ENSE00001735831.1_1;ENSE00001793747.1_1;ENSE00003675224.1_1;ENSE00003478799.1_1;ENSE00003458857.1_1;ENSE00003618039.1_1;ENSE00003490726.1_1;ENSE00003575722.1_1;ENSE00003620270.1_1;ENSE00003631952.1_1;ENSE00003598441.1_1;ENSE00003562793.1_1;ENSE00001795661.2_1	42143080-42143416;42143648-42143799;42143931-42144055;42144732-42144817;42157296-42157385;42157903-42158008;42158923-42159059;42159437-42159529;42161412-42161564;42161981-42162058;42162647-42162733;42162923-42163034;42163467-42163582;42164476-42164576;42164736-42164934;42165048-42165098;42168790-42168948;42169392-42169455;42176750-42179594	5091	5091	4	84	7	6	6	1	5
ENST00000427442.8_1	ENSG00000185513.17_1	L3MBTL1	20	42136349	42170243	ENSE00001760431.1_1;ENSE00001608696.1_1;ENSE00003506953.1_1;ENSE00003540227.1_1;ENSE00003558755.1_1;ENSE00003569427.1_1;ENSE00003605744.1_1;ENSE00003617573.1_1;ENSE00001664154.1_1;ENSE00001735831.1_1;ENSE00001793747.1_1;ENSE00003675224.1_1;ENSE00003478799.1_1;ENSE00003458857.1_1;ENSE00003618039.1_1;ENSE00003490726.1_1;ENSE00003575722.1_1;ENSE00003620270.1_1;ENSE00003631952.1_1;ENSE00003598441.1_1…	42136349-42136384;42142198-42142279;42142477-42142701;42143274-42143416;42143648-42143799;42143931-42144055;42144732-42144817;42157296-42157385;42157903-42158008;42158923-42159059;42159437-42159529;42161412-42161564;42161981-42162058;42162647-42162733;42162923-42163034;42163467-42163582;42164476-42164576;42164736-42164934;42165048-42165098;42168790-42168948;42169392-42169455;42169573-42170243	3066	3066	4	90	5	1	8	0	0
ENST00000430781.7_1	ENSG00000185513.17_1	L3MBTL1	20	42143178	42147470	ENSE00001791260.2_1;ENSE00003486057.1_1;ENSE00003838932.1_1	42143178-42143416;42143648-42143799;42143931-42147470	3931	3931	4	88	10	1	0	5	0
ENST00000434666.5_1	ENSG00000185513.17_1	L3MBTL1	20	42136319	42143790	ENSE00001598747.1_1;ENSE00003481938.1_1;ENSE00003612151.1_1;ENSE00001610394.1_1	42136319-42136384;42142477-42142701;42143274-42143416;42143648-42143790	577	577	4	103	0	0	1	0	0
ENST00000439769.2_1	ENSG00000185513.17_1	L3MBTL1	20	42136325	42169574	ENSE00003837220.1_1;ENSE00001655380.1_1;ENSE00003506953.1_1;ENSE00003540227.1_1;ENSE00003558755.1_1;ENSE00003569427.1_1;ENSE00003605744.1_1;ENSE00003839794.1_1;ENSE00003466505.1_1;ENSE00003837973.1_1;ENSE00001649337.2_1;ENSE00001946931.2_1;ENSE00003568895.1_1;ENSE00003630901.1_1;ENSE00003639970.1_1;ENSE00003599074.1_1;ENSE00003485102.1_1;ENSE00003496027.1_1;ENSE00003685893.1_1;ENSE00003545418.1_1…	42136325-42136384;42142115-42142279;42142477-42142701;42143274-42143416;42143648-42143799;42143931-42144055;42144732-42144817;42147246-42147343;42157296-42157385;42157903-42158008;42158923-42159059;42159437-42159529;42161412-42161564;42161981-42162058;42162647-42162733;42162923-42163034;42163467-42163582;42164476-42164576;42164736-42164934;42165048-42165098;42168790-42168948;42169392-42169455;421…	2602	2602	4	93	3	0	8	0	0
ENST00000445228.6_1	ENSG00000185513.17_1	L3MBTL1	20	42143665	42169813	ENSE00001917153.2_1;ENSE00003569427.1_1;ENSE00003605744.1_1;ENSE00003617573.1_1;ENSE00003840399.1_1;ENSE00001649337.2_1;ENSE00003568895.1_1;ENSE00003630901.1_1;ENSE00003639970.1_1;ENSE00003599074.1_1;ENSE00003485102.1_1;ENSE00003496027.1_1;ENSE00003685893.1_1;ENSE00003545418.1_1;ENSE00003614935.1_1;ENSE00003841184.1_1	42143665-42143799;42143931-42144055;42144732-42144817;42157296-42157385;42157842-42158008;42158923-42159059;42161412-42161564;42161981-42162058;42162647-42162733;42162923-42163034;42163467-42163582;42164476-42164576;42164736-42164934;42165048-42165098;42168790-42168948;42169392-42169813	2218	2218	4	93	3	0	8	0	0
ENST00000457824.5_1	ENSG00000185513.17_1	L3MBTL1	20	42143188	42157871	ENSE00001640197.1_1;ENSE00003486057.1_1;ENSE00003611158.1_1;ENSE00003466505.1_1;ENSE00001760499.1_1	42143188-42143416;42143648-42143799;42144732-42144817;42157296-42157385;42157842-42157871	587	587	4	100	2	0	2	0	0
ENST00000468336.5_1	ENSG00000185513.17_1	L3MBTL1	20	42143090	42144205	ENSE00001939865.1_1;ENSE00003486057.1_1;ENSE00001906774.1_1	42143090-42143416;42143648-42143799;42143931-42144205	754	754	4	99	1	0	4	0	0
ENST00000471977.2_1	ENSG00000185513.17_1	L3MBTL1	20	42168790	42176946	ENSE00003614935.1_1;ENSE00001875091.1_1	42168790-42168948;42176786-42176946	320	320	4	100	1	0	3	0	0
ENST00000473289.2_1	ENSG00000185513.17_1	L3MBTL1	20	42143082	42160229	ENSE00001835793.1_1;ENSE00003838124.1_1;ENSE00003466505.1_1;ENSE00003837973.1_1;ENSE00003838347.1_1	42143082-42143416;42143648-42144817;42157296-42157385;42157903-42158008;42158923-42160229	3008	3008	4	61	32	2	6	3	1
ENST00000473981.2_1	ENSG00000185513.17_1	L3MBTL1	20	42143347	42169637	ENSE00001840765.1_1;ENSE00003558755.1_1;ENSE00003569427.1_1;ENSE00001852289.2_1;ENSE00003466505.1_1;ENSE00003834837.1_1;ENSE00001649337.2_1;ENSE00003630901.1_1;ENSE00003639970.1_1;ENSE00003599074.1_1;ENSE00003485102.1_1;ENSE00003496027.1_1;ENSE00003685893.1_1;ENSE00003545418.1_1;ENSE00003614935.1_1;ENSE00003833983.1_1	42143347-42143416;42143648-42143799;42143931-42144055;42144558-42144817;42157296-42157385;42157842-42158008;42158923-42159059;42161981-42162058;42162647-42162733;42162923-42163034;42163467-42163582;42164476-42164576;42164736-42164934;42165048-42165098;42168790-42168948;42169392-42169637	2150	2150	4	92	4	0	8	0	0
ENST00000485334.5_1	ENSG00000185513.17_1	L3MBTL1	20	42157296	42163043	ENSE00003466505.1_1;ENSE00003630901.1_1;ENSE00001952124.1_1	42157296-42157385;42161981-42162058;42162647-42163043	565	565	4	103	1	0	0	0	0
ENST00000494117.1_1	ENSG00000185513.17_1	L3MBTL1	20	42167614	42170534	ENSE00001927189.1_1;ENSE00003511592.1_1;ENSE00001607370.1_1	42167614-42168948;42169392-42169455;42169573-42170534	2361	2361	4	93	8	0	0	3	0
ENST00000497347.6_1	ENSG00000185513.17_1	L3MBTL1	20	42144488	42169657	ENSE00003837013.1_1;ENSE00003466505.1_1;ENSE00003834837.1_1;ENSE00003834427.1_1;ENSE00003630901.1_1;ENSE00003639970.1_1;ENSE00001922601.2_1;ENSE00003496027.1_1;ENSE00003685893.1_1;ENSE00003545418.1_1;ENSE00003614935.1_1;ENSE00003511592.1_1;ENSE00003840857.1_1	42144488-42144817;42157296-42157385;42157842-42158008;42158923-42161564;42161981-42162058;42162647-42162733;42162923-42163582;42164476-42164576;42164736-42164934;42165048-42165098;42168790-42168948;42169392-42169455;42169573-42169657	4713	4713	4	57	31	3	10	3	2
ENST00000647827.1_1	ENSG00000185513.17_1	L3MBTL1	20	42143593	42179567	ENSE00003837174.1_1;ENSE00003675124.1_1;ENSE00003611158.1_1;ENSE00003466505.1_1;ENSE00003837973.1_1;ENSE00001649337.2_1;ENSE00003568895.1_1;ENSE00003630901.1_1;ENSE00003639970.1_1;ENSE00003599074.1_1;ENSE00003485102.1_1;ENSE00003496027.1_1;ENSE00003685893.1_1;ENSE00003545418.1_1;ENSE00003831578.1_1;ENSE00003511592.1_1;ENSE00003840218.1_1	42143593-42143799;42143931-42144055;42144732-42144817;42157296-42157385;42157903-42158008;42158923-42159059;42161412-42161564;42161981-42162058;42162647-42162733;42162923-42163034;42163467-42163582;42164476-42164576;42164736-42164934;42165048-42165098;42168661-42168948;42169392-42169455;42176750-42179567	4818	4818	4	85	6	6	6	1	5
ENST00000647860.1_1	ENSG00000185513.17_1	L3MBTL1	20	42142594	42170516	ENSE00003834961.1_1;ENSE00003540227.1_1;ENSE00003558755.1_1;ENSE00003569427.1_1;ENSE00003605744.1_1;ENSE00003617573.1_1;ENSE00003840399.1_1;ENSE00003839740.1_1;ENSE00003568895.1_1;ENSE00003630901.1_1;ENSE00003639970.1_1;ENSE00003834871.1_1;ENSE00003485102.1_1;ENSE00003496027.1_1;ENSE00003685893.1_1;ENSE00003545418.1_1;ENSE00003614935.1_1;ENSE00003511592.1_1;ENSE00003835288.1_1	42142594-42142701;42143274-42143416;42143648-42143799;42143931-42144055;42144732-42144817;42157296-42157385;42157842-42158008;42158923-42159529;42161412-42161564;42161981-42162058;42162647-42162733;42162904-42163034;42163467-42163582;42164476-42164576;42164736-42164934;42165048-42165098;42168790-42168948;42169392-42169455;42169573-42170516	3561	3561	4	62	20	4	16	2	0
ENST00000648421.1_1	ENSG00000185513.17_1	L3MBTL1	20	42143158	42169803	ENSE00003838713.1_1;ENSE00003558755.1_1;ENSE00003569427.1_1;ENSE00003605744.1_1;ENSE00003617573.1_1;ENSE00003840399.1_1;ENSE00001649337.2_1;ENSE00003568895.1_1;ENSE00003630901.1_1;ENSE00003639970.1_1;ENSE00003599074.1_1;ENSE00003485102.1_1;ENSE00003496027.1_1;ENSE00003834680.1_1;ENSE00003614935.1_1;ENSE00003833161.1_1	42143158-42143416;42143648-42143799;42143931-42144055;42144732-42144817;42157296-42157385;42157842-42158008;42158923-42159059;42161412-42161564;42161981-42162058;42162647-42162733;42162923-42163034;42163467-42163582;42164476-42164576;42164736-42165098;42168790-42168948;42169392-42169803	2597	2597	4	92	4	0	8	0	0
ENST00000648570.1_1	ENSG00000185513.17_1	L3MBTL1	20	42143111	42171221	ENSE00003832397.1_1;ENSE00003558755.1_1;ENSE00003569427.1_1;ENSE00003605744.1_1;ENSE00003617573.1_1;ENSE00001664154.1_1;ENSE00001735831.1_1;ENSE00003638327.1_1;ENSE00003630901.1_1;ENSE00003639970.1_1;ENSE00003599074.1_1;ENSE00003485102.1_1;ENSE00003496027.1_1;ENSE00003685893.1_1;ENSE00003545418.1_1;ENSE00003614935.1_1;ENSE00003837806.1_1	42143111-42143416;42143648-42143799;42143931-42144055;42144732-42144817;42157296-42157385;42157903-42158008;42158923-42159059;42161412-42161564;42161981-42162058;42162647-42162733;42162923-42163034;42163467-42163582;42164476-42164576;42164736-42164934;42165048-42165098;42168790-42168948;42169392-42171221	3888	3888	4	88	8	1	6	1	0
ENST00000648715.1_1	ENSG00000185513.17_1	L3MBTL1	20	42143110	42179581	ENSE00003835282.1_1;ENSE00003486057.1_1;ENSE00003675124.1_1;ENSE00003611158.1_1;ENSE00003466505.1_1;ENSE00003837973.1_1;ENSE00003834427.1_1;ENSE00003630901.1_1;ENSE00003639970.1_1;ENSE00003599074.1_1;ENSE00003485102.1_1;ENSE00003496027.1_1;ENSE00003685893.1_1;ENSE00003545418.1_1;ENSE00003614935.1_1;ENSE00003511592.1_1;ENSE00003833548.1_1	42143110-42143416;42143648-42143799;42143931-42144055;42144732-42144817;42157296-42157385;42157903-42158008;42158923-42161564;42161981-42162058;42162647-42162733;42162923-42163034;42163467-42163582;42164476-42164576;42164736-42164934;42165048-42165098;42168790-42168948;42169392-42169455;42176786-42179581	7271	7271	4	55	31	5	8	5	3
ENST00000648774.1_1	ENSG00000185513.17_1	L3MBTL1	20	42143694	42170476	ENSE00003840504.1_1;ENSE00003569427.1_1;ENSE00003605744.1_1;ENSE00003617573.1_1;ENSE00001664154.1_1;ENSE00001735831.1_1;ENSE00001793747.1_1;ENSE00003675224.1_1;ENSE00003478799.1_1;ENSE00003458857.1_1;ENSE00003618039.1_1;ENSE00003490726.1_1;ENSE00003575722.1_1;ENSE00003833821.1_1;ENSE00003614935.1_1;ENSE00003511592.1_1;ENSE00003835328.1_1	42143694-42143799;42143931-42144055;42144732-42144817;42157296-42157385;42157903-42158008;42158923-42159059;42159437-42159529;42161412-42161564;42161981-42162058;42162647-42162733;42162923-42163034;42163467-42163582;42164476-42164576;42164740-42165098;42168790-42168948;42169392-42169455;42169573-42170476	2876	2876	4	89	5	1	8	1	0
ENST00000648786.1_1	ENSG00000185513.17_1	L3MBTL1	20	42143108	42169803	ENSE00002284948.1_1;ENSE00003486057.1_1;ENSE00003675124.1_1;ENSE00003611158.1_1;ENSE00002247465.2_1;ENSE00001649337.2_1;ENSE00003568895.1_1;ENSE00003630901.1_1;ENSE00003639970.1_1;ENSE00003599074.1_1;ENSE00003485102.1_1;ENSE00003496027.1_1;ENSE00003685893.1_1;ENSE00003545418.1_1;ENSE00003614935.1_1;ENSE00003833161.1_1	42143108-42143416;42143648-42143799;42143931-42144055;42144732-42144817;42157296-42158008;42158923-42159059;42161412-42161564;42161981-42162058;42162647-42162733;42162923-42163034;42163467-42163582;42164476-42164576;42164736-42164934;42165048-42165098;42168790-42168948;42169392-42169803	2990	2990	4	85	9	0	10	0	0
ENST00000649084.1_1	ENSG00000185513.17_1	L3MBTL1	20	42136335	42170492	ENSE00003831405.1_1;ENSE00003466505.1_1;ENSE00003832846.1_1;ENSE00001735831.1_1;ENSE00001793747.1_1;ENSE00003675224.1_1;ENSE00003478799.1_1;ENSE00003458857.1_1;ENSE00003618039.1_1;ENSE00003490726.1_1;ENSE00003575722.1_1;ENSE00003620270.1_1;ENSE00003631952.1_1;ENSE00003598441.1_1;ENSE00003835986.1_1	42136335-42136384;42157296-42157385;42157903-42158008;42158923-42159059;42159437-42159529;42161412-42161564;42161981-42162058;42162647-42162733;42162923-42163034;42163467-42163582;42164476-42164576;42164736-42164934;42165048-42165098;42168790-42168948;42169392-42170492	2633	2633	4	92	5	1	5	1	0
ENST00000649501.1_1	ENSG00000185513.17_1	L3MBTL1	20	42118081	42170453	ENSE00003838768.1_1;ENSE00003839120.1_1;ENSE00003558755.1_1;ENSE00003569427.1_1;ENSE00003605744.1_1;ENSE00003617573.1_1;ENSE00001664154.1_1;ENSE00001735831.1_1;ENSE00003638327.1_1;ENSE00003630901.1_1;ENSE00003639970.1_1;ENSE00003599074.1_1;ENSE00003485102.1_1;ENSE00003496027.1_1;ENSE00003685893.1_1;ENSE00003545418.1_1;ENSE00003614935.1_1;ENSE00003511592.1_1;ENSE00003841082.1_1	42118081-42118087;42143084-42143416;42143648-42143799;42143931-42144055;42144732-42144817;42157296-42157385;42157903-42158008;42158923-42159059;42161412-42161564;42161981-42162058;42162647-42162733;42162923-42163034;42163467-42163582;42164476-42164576;42164736-42164934;42165048-42165098;42168790-42168948;42169392-42169455;42169573-42170453	3037	3037	4	88	6	1	8	1	0
ENST00000649698.1_1	ENSG00000185513.17_1	L3MBTL1	20	42143047	42179321	ENSE00001459606.2_1;ENSE00003558755.1_1;ENSE00003831376.1_1;ENSE00003466505.1_1;ENSE00003834837.1_1;ENSE00001649337.2_1;ENSE00003630901.1_1;ENSE00003639970.1_1;ENSE00003599074.1_1;ENSE00003485102.1_1;ENSE00003496027.1_1;ENSE00001640416.2_1;ENSE00003545418.1_1;ENSE00003614935.1_1;ENSE00003511592.1_1;ENSE00003839221.1_1	42143047-42143416;42143648-42143799;42144558-42144817;42157296-42157385;42157842-42158008;42158923-42159059;42161981-42162058;42162647-42162733;42162923-42163034;42163467-42163582;42164476-42164576;42164740-42164934;42165048-42165098;42168790-42168948;42169392-42169455;42176750-42179321	4711	4711	4	83	8	5	6	2	5
ENST00000649917.1_1	ENSG00000185513.17_1	L3MBTL1	20	42136353	42179550	ENSE00003839741.1_1;ENSE00001655380.1_1;ENSE00003506953.1_1;ENSE00003540227.1_1;ENSE00003558755.1_1;ENSE00003569427.1_1;ENSE00003605744.1_1;ENSE00003617573.1_1;ENSE00001664154.1_1;ENSE00001735831.1_1;ENSE00001793747.1_1;ENSE00003675224.1_1;ENSE00003478799.1_1;ENSE00003458857.1_1;ENSE00003618039.1_1;ENSE00003490726.1_1;ENSE00003575722.1_1;ENSE00003620270.1_1;ENSE00003631952.1_1;ENSE00003598441.1_1…	42136353-42136384;42142115-42142279;42142477-42142701;42143274-42143416;42143648-42143799;42143931-42144055;42144732-42144817;42157296-42157385;42157903-42158008;42158923-42159059;42159437-42159529;42161412-42161564;42161981-42162058;42162647-42162733;42162923-42163034;42163467-42163582;42164476-42164576;42164736-42164934;42165048-42165098;42168790-42168948;42176750-42179550	5211	5211	4	85	6	6	6	1	5
ENST00000650071.1_1	ENSG00000185513.17_1	L3MBTL1	20	42143135	42160627	ENSE00003839455.1_1;ENSE00003486057.1_1;ENSE00003675124.1_1;ENSE00003611158.1_1;ENSE00003466505.1_1;ENSE00003837973.1_1;ENSE00003838285.1_1	42143135-42143416;42143648-42143799;42143931-42144055;42144732-42144817;42157296-42157385;42157903-42158008;42159031-42160627	2438	2438	4	64	27	2	8	3	0
ENST00000650349.1_1	ENSG00000185513.17_1	L3MBTL1	20	42164772	42170511	ENSE00003837194.1_1;ENSE00003631952.1_1;ENSE00003598441.1_1;ENSE00003833647.1_1;ENSE00003839637.1_1	42164772-42164934;42165048-42165098;42168790-42168948;42169410-42169455;42169573-42170511	1358	1358	4	94	5	1	3	1	0
ENST00000650484.1_1	ENSG00000185513.17_1	L3MBTL1	20	42143150	42169760	ENSE00003838646.1_1;ENSE00003558755.1_1;ENSE00003569427.1_1;ENSE00003605744.1_1;ENSE00003617573.1_1;ENSE00003840399.1_1;ENSE00001649337.2_1;ENSE00003568895.1_1;ENSE00003630901.1_1;ENSE00003639970.1_1;ENSE00003599074.1_1;ENSE00003485102.1_1;ENSE00003496027.1_1;ENSE00003685893.1_1;ENSE00003545418.1_1;ENSE00003831578.1_1;ENSE00003840421.1_1	42143150-42143416;42143648-42143799;42143931-42144055;42144732-42144817;42157296-42157385;42157842-42158008;42158923-42159059;42161412-42161564;42161981-42162058;42162647-42162733;42162923-42163034;42163467-42163582;42164476-42164576;42164736-42164934;42165048-42165098;42168661-42168948;42169392-42169760	2578	2578	4	92	4	0	8	0	0
ENST00000345080.5_1	ENSG00000187772.8_1	LIN28B	6	105404981	105531207	ENSE00001428389.2_1;ENSE00001375518.2_1;ENSE00001373844.1_1;ENSE00001381591.4_1	105404981-105405135;105405973-105406161;105474172-105474357;105526288-105531207	5450	5450	19	73	6	6	0	4	4
ENST00000635857.1_1	ENSG00000187772.8_1	LIN28B	6	105384490	105526477	ENSE00003798545.1_1;ENSE00003792736.1_1;ENSE00003796579.1_1;ENSE00001375518.2_1;ENSE00001373844.1_1;ENSE00003797963.1_1	105384490-105384524;105384724-105384991;105398335-105398384;105405973-105406161;105474172-105474357;105526288-105526477	918	918	19	88	1	0	0	0	0
ENST00000637759.1_1	ENSG00000187772.8_1	LIN28B	6	105388740	105528354	ENSE00003797958.1_1;ENSE00003796435.1_1;ENSE00001375518.2_1;ENSE00001373844.1_1;ENSE00003796619.1_1	105388740-105388887;105398335-105398384;105405973-105406161;105474172-105474357;105526288-105528354	2640	2640	19	79	6	4	0	0	4
ENST00000295057.4_1	ENSG00000162951.11_1	LRRTM1	2	80529002	80531877	ENSE00001516782.1_1;ENSE00001070130.5_1	80529002-80531003;80531276-80531877	2604	2604	6	59	39	1	0	3	0
ENST00000409148.1_1	ENSG00000162951.11_1	LRRTM1	2	80529004	80531399	ENSE00001586047.1_1;ENSE00001589302.1_1	80529004-80531003;80531272-80531399	2128	2128	6	59	39	1	0	3	0
ENST00000415098.1_1	ENSG00000162951.11_1	LRRTM1	2	80530617	80531446	ENSE00001740715.1_1;ENSE00002515612.1_1;ENSE00001652871.1_1	80530617-80531003;80531120-80531138;80531272-80531446	581	581	6	99	3	0	0	0	0
ENST00000416268.1_1	ENSG00000162951.11_1	LRRTM1	2	80530275	80531720	ENSE00001740268.1_1;ENSE00001682799.1_1;ENSE00001731177.1_1	80530275-80531003;80531120-80531206;80531655-80531720	882	882	6	97	5	0	0	0	0
ENST00000417012.5_1	ENSG00000162951.11_1	LRRTM1	2	80515475	80531518	ENSE00001615264.2_1;ENSE00001625477.1_1;ENSE00001661494.1_1	80515475-80516320;80529069-80531003;80531276-80531518	3024	3024	6	59	39	1	0	3	0
ENST00000433224.1_1	ENSG00000162951.11_1	LRRTM1	2	80525305	80531855	ENSE00001698625.1_1;ENSE00001625477.1_1;ENSE00001706727.1_1	80525305-80526815;80529069-80531003;80531276-80531855	4026	4026	6	59	39	1	0	3	0
ENST00000452811.1_1	ENSG00000162951.11_1	LRRTM1	2	80530393	80531565	ENSE00001643343.1_1;ENSE00001776170.1_1	80530393-80531003;80531410-80531565	767	767	6	98	4	0	0	0	0
ENST00000650528.1_1	ENSG00000254585.5_1	MAGEL2	15	23888695	23893014	ENSE00003833977.1_1	23888695-23893014	4320	4320	15	68	23	2	0	0	0
ENST00000354212.9_1	ENSG00000187391.22_1	MAGI2	7	77646371	79082983	ENSE00003850706.1_1;ENSE00001021144.3_1;ENSE00003541745.1_1;ENSE00003543935.1_1;ENSE00003529450.1_1;ENSE00003575979.1_1;ENSE00003683137.1_1;ENSE00003629946.1_1;ENSE00003660829.1_1;ENSE00003542108.1_1;ENSE00003485835.1_1;ENSE00003611156.1_1;ENSE00003629425.1_1;ENSE00003608927.1_1;ENSE00003556812.1_1;ENSE00003524896.1_1;ENSE00003514874.1_1;ENSE00001330729.1_1;ENSE00001205406.2_1;ENSE00003603486.1_1…	77646371-77649293;77708263-77708402;77755010-77755154;77756513-77756733;77762205-77762377;77764337-77764523;77789341-77789590;77797232-77797425;77807327-77807419;77814945-77814987;77824190-77824380;77830478-77830510;77885259-77885898;77973094-77973277;77975238-77975360;77998472-77998530;78119077-78119157;78130893-78131104;78150746-78150962;78256435-78256555;78636405-78636522;79082335-79082983	6997	6997	5	16	56	3	2	26	0
ENST00000419488.5_1	ENSG00000187391.22_1	MAGI2	7	77646392	79082871	ENSE00001366055.4_1;ENSE00001021144.3_1;ENSE00003541745.1_1;ENSE00003543935.1_1;ENSE00003529450.1_1;ENSE00003575979.1_1;ENSE00003683137.1_1;ENSE00003629946.1_1;ENSE00003660829.1_1;ENSE00003485835.1_1;ENSE00003611156.1_1;ENSE00003629425.1_1;ENSE00003608927.1_1;ENSE00003556812.1_1;ENSE00003524896.1_1;ENSE00003514874.1_1;ENSE00001330729.1_1;ENSE00001205406.2_1;ENSE00003603486.1_1;ENSE00001303965.1_1…	77646392-77649293;77708263-77708402;77755010-77755154;77756513-77756733;77762205-77762377;77764337-77764523;77789341-77789590;77797232-77797425;77807327-77807419;77824190-77824380;77830478-77830510;77885259-77885898;77973094-77973277;77975238-77975360;77998472-77998530;78119077-78119157;78130893-78131104;78150746-78150962;78256435-78256555;78636405-78636522;79082335-79082871	6821	6821	5	16	56	3	2	26	0
ENST00000440555.2_1	ENSG00000187391.22_1	MAGI2	7	78530590	78629614	ENSE00001729765.2_1;ENSE00001773107.2_1;ENSE00001790778.2_1;ENSE00001648122.2_1	78530590-78530826;78531812-78531928;78533336-78533464;78629520-78629614	578	578	5	103	0	0	0	0	0
ENST00000519748.5_1	ENSG00000187391.22_1	MAGI2	7	77707699	78119337	ENSE00002134151.1_1;ENSE00003541745.1_1;ENSE00003543935.1_1;ENSE00003529450.1_1;ENSE00003575979.1_1;ENSE00003683137.1_1;ENSE00003629946.1_1;ENSE00003660829.1_1;ENSE00002117294.1_1;ENSE00003611156.1_1;ENSE00003629425.1_1;ENSE00003608927.1_1;ENSE00003761962.1_1;ENSE00003657762.1_1;ENSE00003660474.1_1;ENSE00002107233.1_1	77707699-77708402;77755010-77755154;77756513-77756733;77762205-77762377;77764337-77764523;77789341-77789590;77797232-77797425;77807327-77807419;77824196-77824380;77830478-77830510;77885259-77885898;77973094-77973277;77975238-77975360;77998472-77998530;78119077-78119157;78119278-78119337	3332	3332	5	24	71	2	2	4	0
ENST00000520379.2_1	ENSG00000187391.22_1	MAGI2	7	77814821	78119318	ENSE00002095792.1_1;ENSE00003489866.1_1;ENSE00003478005.1_1;ENSE00003462464.1_1;ENSE00003553375.1_1;ENSE00003761375.1_1;ENSE00003657762.1_1;ENSE00003660474.1_1;ENSE00002091056.1_1	77814821-77814987;77824190-77824380;77830478-77830510;77885259-77885898;77973094-77973277;77975238-77975360;77998472-77998530;78119077-78119157;78119278-78119318	1519	1519	5	59	39	1	1	3	0
ENST00000522342.3_1	ENSG00000187391.22_1	MAGI2	7	77787523	77807384	ENSE00002101938.1_1;ENSE00003683137.1_1;ENSE00003629946.1_1;ENSE00002111117.1_1	77787523-77787667;77789341-77789590;77797232-77797425;77807327-77807384	647	647	5	78	22	1	0	2	0
ENST00000522391.3_1	ENSG00000187391.22_1	MAGI2	7	77648349	79082775	ENSE00002112551.2_1;ENSE00002106457.1_1;ENSE00001021144.3_1;ENSE00003541745.1_1;ENSE00003543935.1_1;ENSE00003529450.1_1;ENSE00003575979.1_1;ENSE00003683137.1_1;ENSE00003629946.1_1;ENSE00003660829.1_1;ENSE00003542108.1_1;ENSE00003485835.1_1;ENSE00003611156.1_1;ENSE00003629425.1_1;ENSE00003608927.1_1;ENSE00003556812.1_1;ENSE00003524896.1_1;ENSE00003514874.1_1;ENSE00001330729.1_1;ENSE00001205406.2_1…	77648349-77649293;77694890-77694979;77708263-77708402;77755010-77755154;77756513-77756733;77762205-77762377;77764337-77764523;77789341-77789590;77797232-77797425;77807327-77807419;77814945-77814987;77824190-77824380;77830478-77830510;77885259-77885898;77973094-77973277;77975238-77975360;77998472-77998530;78119077-78119157;78130893-78131104;78150746-78150962;78256435-78256555;78636405-78636522;790…	4901	4901	5	21	71	3	1	7	0
ENST00000524268.1_1	ENSG00000187391.22_1	MAGI2	7	77789115	77797290	ENSE00002104121.1_1;ENSE00002139813.1_1	77789115-77789590;77797232-77797290	535	535	5	80	20	1	0	2	0
ENST00000524316.5_1	ENSG00000187391.22_1	MAGI2	7	77807352	77827173	ENSE00002093174.1_1;ENSE00002138284.1_1;ENSE00003636284.1_1;ENSE00003489866.1_1;ENSE00002135417.1_1	77807352-77807419;77813744-77813968;77814945-77814987;77824190-77824380;77827147-77827173	554	554	5	102	1	0	0	0	0
ENST00000535697.5_1	ENSG00000187391.22_1	MAGI2	7	77646397	78256559	ENSE00003768202.1_1;ENSE00001021144.3_1;ENSE00003541745.1_1;ENSE00003543935.1_1;ENSE00003529450.1_1;ENSE00003575979.1_1;ENSE00003683137.1_1;ENSE00003629946.1_1;ENSE00003660829.1_1;ENSE00003485835.1_1;ENSE00003611156.1_1;ENSE00003629425.1_1;ENSE00003608927.1_1;ENSE00003556812.1_1;ENSE00003524896.1_1;ENSE00003514874.1_1;ENSE00001330729.1_1;ENSE00001205406.2_1;ENSE00003650269.3_1	77646397-77649293;77708263-77708402;77755010-77755154;77756513-77756733;77762205-77762377;77764337-77764523;77789341-77789590;77797232-77797425;77807327-77807419;77824190-77824380;77830478-77830510;77885259-77885898;77973094-77973277;77975238-77975360;77998472-77998530;78119077-78119157;78130893-78131104;78150746-78150962;78256435-78256559	6165	6165	5	19	53	3	2	26	0
ENST00000626691.2_1	ENSG00000187391.22_1	MAGI2	7	77648333	78400428	ENSE00003773033.1_1;ENSE00002106457.1_1;ENSE00001021144.3_1;ENSE00003541745.1_1;ENSE00003543935.1_1;ENSE00003529450.1_1;ENSE00003575979.1_1;ENSE00003683137.1_1;ENSE00003629946.1_1;ENSE00003660829.1_1;ENSE00003542108.1_1;ENSE00003485835.1_1;ENSE00003611156.1_1;ENSE00003629425.1_1;ENSE00003608927.1_1;ENSE00003556812.1_1;ENSE00003524896.1_1;ENSE00003514874.1_1;ENSE00001330729.1_1;ENSE00001205406.2_1…	77648333-77649293;77694890-77694979;77708263-77708402;77755010-77755154;77756513-77756733;77762205-77762377;77764337-77764523;77789341-77789590;77797232-77797425;77807327-77807419;77814945-77814987;77824190-77824380;77830478-77830510;77885259-77885898;77973094-77973277;77975238-77975360;77998472-77998530;78119077-78119157;78130893-78131104;78150746-78150962;78256435-78256555;78400166-78400428	4621	4621	5	24	68	3	1	7	0
ENST00000628361.1_1	ENSG00000187391.22_1	MAGI2	7	77789386	77824380	ENSE00003595727.2_1;ENSE00003629946.1_1;ENSE00003660829.1_1;ENSE00003542108.1_1;ENSE00002117294.1_1	77789386-77789590;77797232-77797425;77807327-77807419;77814945-77814987;77824196-77824380	720	720	5	78	22	1	0	2	0
ENST00000628781.1_1	ENSG00000187391.22_1	MAGI2	7	77885105	78400396	ENSE00003768746.1_1;ENSE00003608927.1_1;ENSE00003556812.1_1;ENSE00003524896.1_1;ENSE00003514874.1_1;ENSE00001330729.1_1;ENSE00001205406.2_1;ENSE00003769701.1_1;ENSE00003762719.1_1	77885105-77885898;77973094-77973277;77975238-77975360;77998472-77998530;78119077-78119157;78130893-78131104;78150746-78150962;78256435-78256555;78400166-78400396	2022	2022	5	60	38	1	1	3	0
ENST00000628980.2_1	ENSG00000187391.22_1	MAGI2	7	77646373	78256559	ENSE00003728916.1_1;ENSE00001021144.3_1;ENSE00003541745.1_1;ENSE00003543935.1_1;ENSE00003529450.1_1;ENSE00003575979.1_1;ENSE00003683137.1_1;ENSE00003629946.1_1;ENSE00003660829.1_1;ENSE00003542108.1_1;ENSE00003485835.1_1;ENSE00003611156.1_1;ENSE00003629425.1_1;ENSE00003608927.1_1;ENSE00003556812.1_1;ENSE00003524896.1_1;ENSE00003514874.1_1;ENSE00001330729.1_1;ENSE00001205406.2_1;ENSE00003650269.3_1	77646373-77649293;77708263-77708402;77755010-77755154;77756513-77756733;77762205-77762377;77764337-77764523;77789341-77789590;77797232-77797425;77807327-77807419;77814945-77814987;77824190-77824380;77830478-77830510;77885259-77885898;77973094-77973277;77975238-77975360;77998472-77998530;78119077-78119157;78130893-78131104;78150746-78150962;78256435-78256559	6232	6232	5	19	53	3	2	26	0
ENST00000628997.1_1	ENSG00000187391.22_1	MAGI2	7	78635982	79082436	ENSE00003764942.1_1;ENSE00003773750.1_1	78635982-78636522;79082335-79082436	643	643	5	82	21	0	0	0	0
ENST00000629359.2_1	ENSG00000187391.22_1	MAGI2	7	77646397	78400639	ENSE00003773953.1_1;ENSE00002106457.1_1;ENSE00001021144.3_1;ENSE00003541745.1_1;ENSE00003543935.1_1;ENSE00003529450.1_1;ENSE00003575979.1_1;ENSE00003683137.1_1;ENSE00003629946.1_1;ENSE00003660829.1_1;ENSE00003485835.1_1;ENSE00003611156.1_1;ENSE00003629425.1_1;ENSE00003608927.1_1;ENSE00003556812.1_1;ENSE00003524896.1_1;ENSE00003514874.1_1;ENSE00001330729.1_1;ENSE00001205406.2_1;ENSE00003769701.1_1…	77646397-77649293;77694890-77694979;77708263-77708402;77755010-77755154;77756513-77756733;77762205-77762377;77764337-77764523;77789341-77789590;77797232-77797425;77807327-77807419;77824190-77824380;77830478-77830510;77885259-77885898;77973094-77973277;77975238-77975360;77998472-77998530;78119077-78119157;78130893-78131104;78150746-78150962;78256435-78256555;78400166-78400639	6725	6725	5	19	53	3	2	26	0
ENST00000630991.2_1	ENSG00000187391.22_1	MAGI2	7	77885085	78400638	ENSE00003769163.1_1;ENSE00003608927.1_1;ENSE00003556812.1_1;ENSE00003524896.1_1;ENSE00003514874.1_1;ENSE00001330729.1_1;ENSE00003774996.1_1;ENSE00002685888.2_1;ENSE00003766758.1_1;ENSE00003770559.1_1	77885085-77885898;77973094-77973277;77975238-77975360;77998472-77998530;78119077-78119157;78130893-78131104;78150746-78150962;78212737-78212811;78256435-78256555;78400166-78400638	2359	2359	5	60	38	0	1	4	0
ENST00000634996.1_1	ENSG00000187391.22_1	MAGI2	7	77973233	78119337	ENSE00003784391.1_1;ENSE00003790643.1_1;ENSE00003761962.1_1;ENSE00003657762.1_1;ENSE00003660474.1_1;ENSE00002107233.1_1	77973233-77973277;77974760-77974889;77975238-77975360;77998472-77998530;78119077-78119157;78119278-78119337	498	498	5	68	31	1	0	3	0
ENST00000635863.1_1	ENSG00000187391.22_1	MAGI2	7	78147380	78197681	ENSE00003797927.1_1;ENSE00002138204.2_1;ENSE00003797137.1_1;ENSE00003794914.1_1	78147380-78148443;78150746-78150962;78197265-78197321;78197411-78197681	1609	1609	5	102	1	0	0	0	0
ENST00000635961.1_1	ENSG00000187391.22_1	MAGI2	7	77664506	77694972	ENSE00003800361.1_1;ENSE00003792281.1_1	77664506-77664524;77694890-77694972	102	102	5	103	0	0	0	0	0
ENST00000636039.1_1	ENSG00000187391.22_1	MAGI2	7	77880730	78119217	ENSE00003792393.1_1;ENSE00003608927.1_1;ENSE00003556812.1_1;ENSE00003524896.1_1;ENSE00003793764.1_1	77880730-77885898;77973094-77973277;77975238-77975360;77998472-77998530;78119077-78119217	5676	5676	5	56	42	0	1	4	0
ENST00000636040.1_1	ENSG00000187391.22_1	MAGI2	7	77649277	77664333	ENSE00003800021.1_1;ENSE00003794200.1_1	77649277-77649293;77664249-77664333	102	102	5	103	0	0	0	0	0
ENST00000636178.1_1	ENSG00000187391.22_1	MAGI2	7	77762255	78119285	ENSE00003797365.1_1;ENSE00003575979.1_1;ENSE00003683137.1_1;ENSE00003629946.1_1;ENSE00003660829.1_1;ENSE00003542108.1_1;ENSE00003485835.1_1;ENSE00003611156.1_1;ENSE00003629425.1_1;ENSE00003608927.1_1;ENSE00003556812.1_1;ENSE00003524896.1_1;ENSE00003800605.1_1	77762255-77762377;77764337-77764523;77789341-77789590;77797232-77797425;77807327-77807419;77814945-77814987;77824190-77824380;77830478-77830510;77885259-77885898;77973094-77973277;77975238-77975360;77998472-77998530;78119077-78119285	2329	2329	5	42	55	1	1	4	0
ENST00000636234.1_1	ENSG00000187391.22_1	MAGI2	7	79039304	79082351	ENSE00003796486.1_1;ENSE00003798345.1_1	79039304-79044990;79082335-79082351	5704	5704	5	103	0	0	0	0	0
ENST00000636424.1_1	ENSG00000187391.22_1	MAGI2	7	78636506	78981201	ENSE00003795805.1_1;ENSE00003795876.1_1	78636506-78636522;78981115-78981201	104	104	5	103	0	0	0	0	0
ENST00000636593.1_1	ENSG00000187391.22_1	MAGI2	7	77885832	77915123	ENSE00003800885.1_1;ENSE00003799729.1_1	77885832-77885898;77915089-77915123	102	102	5	103	0	0	0	0	0
ENST00000636717.1_1	ENSG00000187391.22_1	MAGI2	7	77885341	78400175	ENSE00003791978.1_1;ENSE00003608927.1_1;ENSE00003556812.1_1;ENSE00003524896.1_1;ENSE00003514874.1_1;ENSE00001330729.1_1;ENSE00001205406.2_1;ENSE00003794689.1_1;ENSE00003766758.1_1;ENSE00003798835.1_1	77885341-77885898;77973094-77973277;77975238-77975360;77998472-77998530;78119077-78119157;78130893-78131104;78150746-78150962;78183883-78183988;78256435-78256555;78400166-78400175	1671	1671	5	61	38	1	0	3	0
ENST00000636936.1_1	ENSG00000187391.22_1	MAGI2	7	77885859	77915085	ENSE00003799606.1_1;ENSE00003792561.1_1	77885859-77885898;77915024-77915085	102	102	5	103	0	0	0	0	0
ENST00000636989.1_1	ENSG00000187391.22_1	MAGI2	7	78576022	78638254	ENSE00003799188.1_1;ENSE00003797802.1_1;ENSE00003796457.1_1;ENSE00003796549.1_1	78576022-78576265;78629520-78629646;78636405-78636522;78638074-78638254	670	670	5	103	0	0	0	0	0
ENST00000636993.1_1	ENSG00000187391.22_1	MAGI2	7	78243681	78400356	ENSE00003791716.1_1;ENSE00003766758.1_1;ENSE00003799873.1_1	78243681-78248319;78256435-78256555;78400166-78400356	4951	4951	5	103	0	0	0	0	0
ENST00000637074.1_1	ENSG00000187391.22_1	MAGI2	7	77998472	78119108	ENSE00003657762.1_1;ENSE00003797856.1_1	77998472-77998530;78119077-78119108	91	91	5	103	0	0	0	0	0
ENST00000637136.1_1	ENSG00000187391.22_1	MAGI2	7	78086242	78119146	ENSE00003793999.1_1;ENSE00003791886.1_1	78086242-78086273;78119077-78119146	102	102	5	68	31	1	0	3	0
ENST00000637249.1_1	ENSG00000187391.22_1	MAGI2	7	78113454	78119369	ENSE00003793901.1_1;ENSE00003660474.1_1;ENSE00003796923.1_1	78113454-78116709;78119077-78119157;78119278-78119369	3429	3429	5	30	69	0	0	4	0
ENST00000637282.1_1	ENSG00000187391.22_1	MAGI2	7	77701874	78119346	ENSE00003792680.1_1;ENSE00001021144.3_1;ENSE00003541745.1_1;ENSE00003543935.1_1;ENSE00003529450.1_1;ENSE00003575979.1_1;ENSE00003683137.1_1;ENSE00003629946.1_1;ENSE00003660829.1_1;ENSE00002117294.1_1;ENSE00003611156.1_1;ENSE00003629425.1_1;ENSE00003608927.1_1;ENSE00003761962.1_1;ENSE00003657762.1_1;ENSE00003660474.1_1;ENSE00003800375.1_1	77701874-77702287;77708263-77708402;77755010-77755154;77756513-77756733;77762205-77762377;77764337-77764523;77789341-77789590;77797232-77797425;77807327-77807419;77824196-77824380;77830478-77830510;77885259-77885898;77973094-77973277;77975238-77975360;77998472-77998530;78119077-78119157;78119278-78119346	3191	3191	5	28	67	2	2	4	0
ENST00000637441.1_1	ENSG00000187391.22_1	MAGI2	7	77646408	79082803	ENSE00003795630.1_1;ENSE00003794666.1_1;ENSE00001021144.3_1;ENSE00003541745.1_1;ENSE00003543935.1_1;ENSE00003529450.1_1;ENSE00003683137.1_1;ENSE00003629946.1_1;ENSE00003660829.1_1;ENSE00003485835.1_1;ENSE00003611156.1_1;ENSE00003629425.1_1;ENSE00003608927.1_1;ENSE00003556812.1_1;ENSE00003524896.1_1;ENSE00003514874.1_1;ENSE00001330729.1_1;ENSE00001205406.2_1;ENSE00003603486.1_1;ENSE00001303965.1_1…	77646408-77648532;77649240-77649293;77708263-77708402;77755010-77755154;77756513-77756733;77762205-77762377;77789341-77789590;77797232-77797425;77807327-77807419;77824190-77824380;77830478-77830510;77885259-77885898;77973094-77973277;77975238-77975360;77998472-77998530;78119077-78119157;78130893-78131104;78150746-78150962;78256435-78256555;78636405-78636522;79082335-79082803	5843	5843	5	18	54	2	3	26	0
ENST00000637486.1_1	ENSG00000187391.22_1	MAGI2	7	77707375	78400434	ENSE00003794452.1_1;ENSE00003796039.1_1;ENSE00003798204.1_1;ENSE00003796437.1_1;ENSE00003800190.1_1;ENSE00003799596.1_1;ENSE00003794502.1_1;ENSE00003795970.1_1;ENSE00003636284.1_1;ENSE00003489866.1_1;ENSE00003478005.1_1;ENSE00003797746.1_1;ENSE00003799385.1_1;ENSE00003608927.1_1;ENSE00003556812.1_1;ENSE00003524896.1_1;ENSE00003514874.1_1;ENSE00001330729.1_1;ENSE00001205406.2_1;ENSE00003769701.1_1…	77707375-77708402;77755010-77755154;77756513-77756733;77762205-77762377;77764337-77764523;77789341-77789590;77797232-77797425;77807327-77807419;77814945-77814987;77824190-77824380;77830478-77830510;77885259-77885475;77885564-77885898;77973094-77973277;77975238-77975360;77998472-77998530;78119077-78119157;78130893-78131104;78150746-78150962;78256435-78256555;78400166-78400434	4376	4376	5	26	70	2	1	4	0
ENST00000637515.1_1	ENSG00000187391.22_1	MAGI2	7	78131037	78138700	ENSE00003796234.1_1;ENSE00003792434.1_1	78131037-78131104;78138667-78138700	102	102	5	103	0	0	0	0	0
ENST00000637585.1_1	ENSG00000187391.22_1	MAGI2	7	77649218	77694968	ENSE00003798746.1_1;ENSE00003792075.1_1;ENSE00003795707.1_1	77649218-77649293;77655384-77655421;77694890-77694968	193	193	5	103	0	0	0	0	0
ENST00000637728.1_1	ENSG00000187391.22_1	MAGI2	7	78147975	78197515	ENSE00003796316.1_1;ENSE00002138204.2_1;ENSE00003798833.1_1	78147975-78148443;78150746-78150962;78197265-78197515	937	937	5	102	1	0	0	0	0
ENST00000637824.1_1	ENSG00000187391.22_1	MAGI2	7	78131074	78148418	ENSE00003793401.1_1;ENSE00003794786.1_1	78131074-78131104;78148348-78148418	102	102	5	103	0	0	0	0	0
ENST00000637879.1_1	ENSG00000187391.22_1	MAGI2	7	78250594	78256513	ENSE00003797773.1_1;ENSE00003796294.1_1	78250594-78250616;78256435-78256513	102	102	5	103	0	0	0	0	0
ENST00000637976.1_1	ENSG00000187391.22_1	MAGI2	7	77668875	77708290	ENSE00003801066.1_1;ENSE00003799343.1_1	77668875-77668948;77708263-77708290	102	102	5	103	0	0	0	0	0
ENST00000676103.1_1	ENSG00000187391.22_1	MAGI2	7	78254025	78400438	ENSE00003904072.1_1;ENSE00003899743.1_1	78254025-78256555;78400166-78400438	2804	2804	5	56	47	0	0	0	0
ENST00000398460.3_1	ENSG00000214548.18_1	MEG3	14	101323581	101327355	ENSE00001533235.3_1;ENSE00001533234.3_1	101323581-101326693;101327085-101327355	3384	3384	11	97	0	0	0	0	0
ENST00000398461.5_1	ENSG00000214548.18_1	MEG3	14	101299305	101327358	ENSE00001589064.1_1;ENSE00001760142.1_1;ENSE00001694840.1_1;ENSE00001600165.1_1	101299305-101302216;101302503-101302637;101311794-101311870;101327027-101327358	3456	3456	11	97	0	0	0	0	0
ENST00000398474.7_1	ENSG00000214548.18_1	MEG3	14	101296941	101327358	ENSE00001583466.1_1;ENSE00001692262.1_1;ENSE00001586100.1_1;ENSE00001760142.1_1;ENSE00001694840.1_1;ENSE00001600165.1_1	101296941-101297871;101298848-101298978;101300968-101301088;101302503-101302637;101311794-101311870;101327027-101327358	1727	1727	11	97	0	0	0	0	0
ENST00000398518.6_1	ENSG00000214548.18_1	MEG3	14	101292463	101327331	ENSE00001681671.1_1;ENSE00001586203.1_1;ENSE00001533608.1_1;ENSE00001533569.1_1;ENSE00001692262.1_1;ENSE00001760142.1_1;ENSE00001694840.1_1;ENSE00001734977.1_1	101292463-101292554;101295044-101295153;101295370-101296086;101297757-101297871;101298848-101298978;101302503-101302637;101311794-101311870;101327027-101327331	1682	1682	11	97	0	0	0	0	0
ENST00000412736.7_1	ENSG00000214548.18_1	MEG3	14	101292454	101327363	ENSE00001789437.1_1;ENSE00001586203.1_1;ENSE00001533608.1_1;ENSE00001772975.1_1;ENSE00001632342.1_1;ENSE00001760142.1_1;ENSE00001694840.1_1;ENSE00002532826.1_1	101292454-101292554;101295044-101295153;101295370-101296086;101297352-101297431;101302072-101302216;101302503-101302637;101311794-101311870;101327027-101327363	1702	1702	11	96	0	1	0	0	0
ENST00000423456.6_1	ENSG00000214548.18_1	MEG3	14	101292454	101327363	ENSE00001789437.1_1;ENSE00001586203.1_1;ENSE00001533608.1_1;ENSE00001533569.1_1;ENSE00001692262.1_1;ENSE00001586100.1_1;ENSE00001760142.1_1;ENSE00001694840.1_1;ENSE00002532826.1_1	101292454-101292554;101295044-101295153;101295370-101296086;101297757-101297871;101298848-101298978;101300968-101301088;101302503-101302637;101311794-101311870;101327027-101327363	1844	1844	11	96	0	1	0	0	0
ENST00000424076.9_1	ENSG00000214548.18_1	MEG3	14	101292454	101313622	ENSE00001789437.1_1;ENSE00001586203.1_1;ENSE00001664328.2_1;ENSE00001645167.2_1;ENSE00001760142.1_1;ENSE00001694840.1_1;ENSE00001683850.3_1	101292454-101292554;101295044-101295153;101295370-101297871;101302075-101302216;101302503-101302637;101311794-101311870;101312212-101313622	4478	4478	11	96	0	1	0	0	0
ENST00000429159.6_1	ENSG00000214548.18_1	MEG3	14	101292444	101327360	ENSE00002486441.1_1;ENSE00001586203.1_1;ENSE00001533608.1_1;ENSE00001692262.1_1;ENSE00001760142.1_1;ENSE00001694840.1_1;ENSE00002494728.1_1	101292444-101292554;101295044-101295153;101295370-101296086;101298848-101298978;101302503-101302637;101311794-101311870;101327027-101327360	1615	1615	11	96	0	1	0	0	0
ENST00000451743.6_1	ENSG00000214548.18_1	MEG3	14	101292462	101327368	ENSE00001533661.1_1;ENSE00001586203.1_1;ENSE00001533608.1_1;ENSE00001533569.1_1;ENSE00001760142.1_1;ENSE00001694840.1_1;ENSE00002499212.1_1	101292462-101292554;101295044-101295153;101295370-101296086;101297757-101297871;101302503-101302637;101311794-101311870;101327027-101327368	1589	1589	11	97	0	0	0	0	0
ENST00000452120.7_1	ENSG00000214548.18_1	MEG3	14	101292454	101299665	ENSE00001789437.1_1;ENSE00001586203.1_1;ENSE00001764334.2_1	101292454-101292554;101295044-101295153;101295370-101299665	4507	4507	11	96	0	1	0	0	0
ENST00000452514.6_1	ENSG00000214548.18_1	MEG3	14	101295947	101311855	ENSE00001602488.2_1;ENSE00002118852.1_1;ENSE00001760142.1_1;ENSE00002108069.1_1	101295947-101296086;101297304-101297431;101302503-101302637;101311794-101311855	465	465	11	97	0	0	0	0	0
ENST00000455286.1_1	ENSG00000214548.18_1	MEG3	14	101293747	101295643	ENSE00001680808.1_1;ENSE00001586203.1_1;ENSE00001685982.1_1	101293747-101293864;101295044-101295153;101295370-101295643	502	502	11	97	0	0	0	0	0
ENST00000455531.1_1	ENSG00000214548.18_1	MEG3	14	101299614	101313638	ENSE00001735781.1_1;ENSE00001789181.1_1	101299614-101302637;101311794-101313638	4869	4869	11	95	2	0	0	0	0
ENST00000519709.6_1	ENSG00000214548.18_1	MEG3	14	101292454	101327363	ENSE00001789437.1_1;ENSE00001586203.1_1;ENSE00001533608.1_1;ENSE00001533569.1_1;ENSE00001645167.2_1;ENSE00002108660.1_1;ENSE00001760142.1_1;ENSE00001694840.1_1;ENSE00002532826.1_1	101292454-101292554;101295044-101295153;101295370-101296086;101297757-101297871;101302075-101302216;101302378-101302412;101302503-101302637;101311794-101311870;101327027-101327363	1769	1769	11	96	0	1	0	0	0
ENST00000520714.5_1	ENSG00000214548.18_1	MEG3	14	101292454	101311828	ENSE00001789437.1_1;ENSE00001586203.1_1;ENSE00001533608.1_1;ENSE00001533569.1_1;ENSE00001632342.1_1;ENSE00001760142.1_1;ENSE00002114981.1_1	101292454-101292554;101295044-101295153;101295370-101296086;101297757-101297871;101302072-101302216;101302503-101302637;101311794-101311828	1358	1358	11	96	0	1	0	0	0
ENST00000521256.1_1	ENSG00000214548.18_1	MEG3	14	101323960	101327358	ENSE00002129965.1_1;ENSE00001600165.1_1	101323960-101324134;101327027-101327358	507	507	11	97	0	0	0	0	0
ENST00000521404.5_1	ENSG00000214548.18_1	MEG3	14	101292462	101327326	ENSE00001533661.1_1;ENSE00001586203.1_1;ENSE00001533608.1_1;ENSE00001760142.1_1;ENSE00001694840.1_1;ENSE00002123762.1_1	101292462-101292554;101295044-101295153;101295370-101296086;101302503-101302637;101311794-101311870;101327027-101327326	1432	1432	11	97	0	0	0	0	0
ENST00000521812.1_1	ENSG00000214548.18_1	MEG3	14	101298400	101302560	ENSE00002097478.1_1;ENSE00002108042.1_1	101298400-101298978;101302503-101302560	637	637	11	97	0	0	0	0	0
ENST00000522618.1_1	ENSG00000214548.18_1	MEG3	14	101302056	101327324	ENSE00002130829.1_1;ENSE00001694840.1_1;ENSE00002101644.1_1	101302056-101302637;101311794-101311870;101327027-101327324	957	957	11	95	2	0	0	0	0
ENST00000522771.9_1	ENSG00000214548.18_1	MEG3	14	101292454	101323961	ENSE00001789437.1_1;ENSE00001586203.1_1;ENSE00001533608.1_1;ENSE00001533569.1_1;ENSE00001760142.1_1;ENSE00001694840.1_1;ENSE00002101426.4_1	101292454-101292554;101295044-101295153;101295370-101296086;101297757-101297871;101302503-101302637;101311794-101311870;101312212-101323961	13005	13005	11	92	2	3	0	0	0
ENST00000523671.7_1	ENSG00000214548.18_1	MEG3	14	101295988	101327110	ENSE00002534914.2_1;ENSE00001586100.1_1;ENSE00001760142.1_1;ENSE00001694840.1_1;ENSE00003835364.1_1;ENSE00003832207.1_1	101295988-101297871;101300968-101301088;101302503-101302637;101311794-101311870;101323675-101323725;101327027-101327110	2352	2352	11	97	0	0	0	0	0
ENST00000524035.5_1	ENSG00000214548.18_1	MEG3	14	101300100	101327358	ENSE00002113678.1_1;ENSE00001760142.1_1;ENSE00001694840.1_1;ENSE00001600165.1_1	101300100-101302412;101302503-101302637;101311794-101311870;101327027-101327358	2857	2857	11	95	2	0	0	0	0
ENST00000524131.5_1	ENSG00000214548.18_1	MEG3	14	101301862	101327153	ENSE00002132459.1_1;ENSE00002105073.1_1;ENSE00001760142.1_1;ENSE00001694840.1_1;ENSE00002096723.1_1	101301862-101302216;101302381-101302412;101302503-101302637;101311794-101311870;101327027-101327153	726	726	11	97	0	0	0	0	0
ENST00000554639.5_1	ENSG00000214548.18_1	MEG3	14	101292468	101327363	ENSE00001666716.2_1;ENSE00001586203.1_1;ENSE00001533608.1_1;ENSE00001533569.1_1;ENSE00001645167.2_1;ENSE00001760142.1_1;ENSE00001694840.1_1;ENSE00002532826.1_1	101292468-101292554;101295044-101295153;101295370-101296086;101297757-101297871;101302075-101302216;101302503-101302637;101311794-101311870;101327027-101327363	1720	1720	11	97	0	0	0	0	0
ENST00000555928.5_1	ENSG00000214548.18_1	MEG3	14	101297817	101327363	ENSE00002487688.1_1;ENSE00001586100.1_1;ENSE00001760142.1_1;ENSE00001694840.1_1;ENSE00002532826.1_1	101297817-101297871;101300968-101301088;101302503-101302637;101311794-101311870;101327027-101327363	725	725	11	97	0	0	0	0	0
ENST00000556407.5_1	ENSG00000214548.18_1	MEG3	14	101245746	101295522	ENSE00002476600.1_1;ENSE00001586203.1_1;ENSE00002440436.1_1	101245746-101246117;101295044-101295153;101295370-101295522	635	635	11	97	0	0	0	0	0
ENST00000556736.5_1	ENSG00000214548.18_1	MEG3	14	101292462	101327345	ENSE00001533661.1_1;ENSE00001586203.1_1;ENSE00001533608.1_1;ENSE00001533569.1_1;ENSE00001692262.1_1;ENSE00001760142.1_1;ENSE00001694840.1_1;ENSE00002090296.1_1	101292462-101292554;101295044-101295153;101295370-101296086;101297757-101297871;101298848-101298978;101302503-101302637;101311794-101311870;101327027-101327345	1697	1697	11	97	0	0	0	0	0
ENST00000647780.1_1	ENSG00000214548.18_1	MEG3	14	101292452	101327363	ENSE00003839467.1_1;ENSE00001586203.1_1;ENSE00001533608.1_1;ENSE00001533569.1_1;ENSE00001760142.1_1;ENSE00001694840.1_1;ENSE00003835364.1_1;ENSE00002532826.1_1	101292452-101292554;101295044-101295153;101295370-101296086;101297757-101297871;101302503-101302637;101311794-101311870;101323675-101323725;101327027-101327363	1645	1645	11	96	0	1	0	0	0
ENST00000648123.1_1	ENSG00000214548.18_1	MEG3	14	101297787	101327107	ENSE00003833297.1_1;ENSE00001586100.1_1;ENSE00001760142.1_1;ENSE00001694840.1_1;ENSE00003835762.1_1;ENSE00003835443.1_1	101297787-101297871;101300968-101301088;101302503-101302637;101311794-101311870;101323984-101324134;101327027-101327107	650	650	11	97	0	0	0	0	0
ENST00000648138.1_1	ENSG00000214548.18_1	MEG3	14	101292458	101311851	ENSE00003838101.1_1;ENSE00003841085.1_1;ENSE00001533608.1_1;ENSE00001533569.1_1;ENSE00001760142.1_1;ENSE00003831394.1_1	101292458-101292554;101295092-101295153;101295370-101296086;101297757-101297871;101302503-101302637;101311794-101311851	1184	1184	11	96	0	1	0	0	0
ENST00000648456.1_1	ENSG00000214548.18_1	MEG3	14	101292434	101327363	ENSE00003841072.1_1;ENSE00001586203.1_1;ENSE00003832526.1_1;ENSE00001533569.1_1;ENSE00001760142.1_1;ENSE00001694840.1_1;ENSE00002532826.1_1	101292434-101292554;101295044-101295153;101295370-101296124;101297757-101297871;101302503-101302637;101311794-101311870;101327027-101327363	1650	1650	11	96	0	1	0	0	0
ENST00000648512.1_1	ENSG00000214548.18_1	MEG3	14	101297764	101302611	ENSE00003840417.1_1;ENSE00001586100.1_1;ENSE00003834202.1_1;ENSE00003835141.1_1	101297764-101297871;101300968-101301088;101301706-101301886;101302503-101302611	519	519	11	97	0	0	0	0	0
ENST00000648547.1_1	ENSG00000214548.18_1	MEG3	14	101311795	101319511	ENSE00003840491.1_1;ENSE00003837247.1_1	101311795-101311870;101318836-101319511	752	752	11	96	1	0	0	0	0
ENST00000648609.1_1	ENSG00000214548.18_1	MEG3	14	101292454	101327349	ENSE00001789437.1_1;ENSE00001586203.1_1;ENSE00001533608.1_1;ENSE00001533569.1_1;ENSE00001760142.1_1;ENSE00001694840.1_1;ENSE00003831821.1_1;ENSE00003837919.1_1	101292454-101292554;101295044-101295153;101295370-101296086;101297757-101297871;101302503-101302637;101311794-101311870;101322227-101322605;101327027-101327349	1957	1957	11	96	0	1	0	0	0
ENST00000648802.1_1	ENSG00000214548.18_1	MEG3	14	101292452	101327332	ENSE00003839467.1_1;ENSE00001586203.1_1;ENSE00001533608.1_1;ENSE00001533569.1_1;ENSE00001760142.1_1;ENSE00001694840.1_1;ENSE00003837654.1_1;ENSE00003836604.1_1	101292452-101292554;101295044-101295153;101295370-101296086;101297757-101297871;101302503-101302637;101311794-101311870;101326127-101326221;101327027-101327332	1658	1658	11	96	0	1	0	0	0
ENST00000648820.1_1	ENSG00000214548.18_1	MEG3	14	101292460	101301052	ENSE00003835945.1_1;ENSE00001586203.1_1;ENSE00001533608.1_1;ENSE00001533569.1_1;ENSE00003835231.1_1;ENSE00003841052.1_1	101292460-101292554;101295044-101295153;101295370-101296086;101297757-101297871;101298848-101298896;101301020-101301052	1119	1119	11	97	0	0	0	0	0
ENST00000648950.1_1	ENSG00000214548.18_1	MEG3	14	101297764	101302594	ENSE00003840417.1_1;ENSE00001692262.1_1;ENSE00001586100.1_1;ENSE00003836628.1_1;ENSE00001645167.2_1;ENSE00003834076.1_1	101297764-101297871;101298848-101298978;101300968-101301088;101301629-101301886;101302075-101302216;101302503-101302594	852	852	11	97	0	0	0	0	0
ENST00000649036.1_1	ENSG00000214548.18_1	MEG3	14	101292452	101327349	ENSE00003839467.1_1;ENSE00001586203.1_1;ENSE00003841045.1_1;ENSE00003831941.1_1;ENSE00001533569.1_1;ENSE00001760142.1_1;ENSE00001694840.1_1;ENSE00003837919.1_1	101292452-101292554;101295044-101295153;101295370-101295518;101296045-101296086;101297757-101297871;101302503-101302637;101311794-101311870;101327027-101327349	1054	1054	11	96	0	1	0	0	0
ENST00000649086.1_1	ENSG00000214548.18_1	MEG3	14	101292471	101302594	ENSE00002096878.2_1;ENSE00001586203.1_1;ENSE00001533608.1_1;ENSE00001533569.1_1;ENSE00003832365.1_1;ENSE00003834076.1_1	101292471-101292554;101295044-101295153;101295370-101296086;101297757-101297871;101301020-101301088;101302503-101302594	1187	1187	11	97	0	0	0	0	0
ENST00000649161.1_1	ENSG00000214548.18_1	MEG3	14	101297787	101327107	ENSE00003833297.1_1;ENSE00001586100.1_1;ENSE00001760142.1_1;ENSE00001694840.1_1;ENSE00003835762.1_1;ENSE00003835443.1_1	101297787-101297871;101300968-101301088;101302503-101302637;101311794-101311870;101323984-101324134;101327027-101327107	650	650	11	97	0	0	0	0	0
ENST00000649174.1_1	ENSG00000214548.18_1	MEG3	14	101297771	101302549	ENSE00003837595.1_1;ENSE00001692262.1_1;ENSE00001586100.1_1;ENSE00003831603.1_1;ENSE00001645167.2_1;ENSE00003831725.1_1	101297771-101297871;101298848-101298978;101300968-101301088;101301725-101301886;101302075-101302216;101302503-101302549	704	704	11	97	0	0	0	0	0
ENST00000649261.1_1	ENSG00000214548.18_1	MEG3	14	101292454	101327333	ENSE00001789437.1_1;ENSE00001586203.1_1;ENSE00001533608.1_1;ENSE00001533569.1_1;ENSE00001692262.1_1;ENSE00001586100.1_1;ENSE00001632342.1_1;ENSE00001760142.1_1;ENSE00001694840.1_1;ENSE00003835682.1_1	101292454-101292554;101295044-101295153;101295370-101296086;101297757-101297871;101298848-101298978;101300968-101301088;101302072-101302216;101302503-101302637;101311794-101311870;101327027-101327333	1959	1959	11	96	0	1	0	0	0
ENST00000650023.1_1	ENSG00000214548.18_1	MEG3	14	101292521	101327366	ENSE00003835274.1_1;ENSE00001586203.1_1;ENSE00001533608.1_1;ENSE00001533569.1_1;ENSE00003834202.1_1;ENSE00001760142.1_1;ENSE00001694840.1_1;ENSE00003837584.1_1	101292521-101292554;101295044-101295153;101295370-101296086;101297757-101297871;101301706-101301886;101302503-101302637;101311794-101311870;101327027-101327366	1709	1709	11	97	0	0	0	0	0
ENST00000650041.1_1	ENSG00000214548.18_1	MEG3	14	101292531	101327320	ENSE00003832860.1_1;ENSE00001586203.1_1;ENSE00001533608.1_1;ENSE00001533569.1_1;ENSE00001586100.1_1;ENSE00001632342.1_1;ENSE00001760142.1_1;ENSE00001694840.1_1;ENSE00002092983.2_1	101292531-101292554;101295044-101295153;101295370-101296086;101297757-101297871;101300968-101301088;101302072-101302216;101302503-101302637;101311794-101311870;101327027-101327320	1738	1738	11	97	0	0	0	0	0
ENST00000650077.1_1	ENSG00000214548.18_1	MEG3	14	101311817	101320605	ENSE00003835503.1_1;ENSE00003832162.1_1	101311817-101311870;101319616-101320605	1044	1044	11	97	0	0	0	0	0
ENST00000650513.1_1	ENSG00000214548.18_1	MEG3	14	101292452	101327332	ENSE00003839467.1_1;ENSE00001586203.1_1;ENSE00001533608.1_1;ENSE00001772975.1_1;ENSE00001533569.1_1;ENSE00001760142.1_1;ENSE00001694840.1_1;ENSE00003836604.1_1	101292452-101292554;101295044-101295153;101295370-101296086;101297352-101297431;101297757-101297871;101302503-101302637;101311794-101311870;101327027-101327332	1643	1643	11	96	0	1	0	0	0
ENST00000650549.1_1	ENSG00000214548.18_1	MEG3	14	101292527	101327363	ENSE00003837453.1_1;ENSE00001586203.1_1;ENSE00001533608.1_1;ENSE00001533569.1_1;ENSE00001760142.1_1;ENSE00001694840.1_1;ENSE00003835762.1_1;ENSE00002532826.1_1	101292527-101292554;101295044-101295153;101295370-101296086;101297757-101297871;101302503-101302637;101311794-101311870;101323984-101324134;101327027-101327363	1670	1670	11	97	0	0	0	0	0
ENST00000650556.1_1	ENSG00000214548.18_1	MEG3	14	101297863	101302589	ENSE00003836463.1_1;ENSE00001692262.1_1;ENSE00003832966.1_1;ENSE00001645167.2_1;ENSE00003836807.1_1	101297863-101297871;101298848-101298978;101300968-101301886;101302075-101302216;101302503-101302589	1288	1288	11	97	0	0	0	0	0
ENST00000654077.1_1	ENSG00000214548.18_1	MEG3	14	101292444	101301759	ENSE00002486441.1_1;ENSE00001586203.1_1;ENSE00001533608.1_1;ENSE00001533569.1_1;ENSE00001586100.1_1;ENSE00003871388.1_1	101292444-101292554;101295044-101295153;101295370-101296086;101297757-101297871;101300968-101301088;101301722-101301759	1212	1212	11	96	0	1	0	0	0
ENST00000662362.1_1	ENSG00000214548.18_1	MEG3	14	101321754	101327128	ENSE00003870965.1_1;ENSE00003851976.1_1	101321754-101323725;101327027-101327128	2074	2074	11	97	0	0	0	0	0
ENST00000414488.5_1	ENSG00000225746.13_1	MEG8	14	101415314	101424887	ENSE00001707024.1_1;ENSE00001798332.1_1;ENSE00001738860.1_1;ENSE00001742703.1_1;ENSE00001615387.1_1;ENSE00001609041.1_1;ENSE00001679059.1_1;ENSE00001602356.1_1	101415314-101415376;101415851-101415933;101416738-101416809;101417768-101417831;101420300-101420383;101421258-101421343;101422221-101422286;101424598-101424887	808	808	0	108	0	0	0	0	0
ENST00000423708.3_1	ENSG00000225746.13_1	MEG8	14	101426845	101432103	ENSE00001716461.3_1;ENSE00001440995.3_1	101426845-101427581;101432016-101432103	825	825	0	108	0	0	0	0	0
ENST00000427085.6_1	ENSG00000225746.13_1	MEG8	14	101413419	101419089	ENSE00002430549.1_1;ENSE00001707024.1_1;ENSE00001798332.1_1;ENSE00001738860.1_1;ENSE00001742703.1_1;ENSE00001659218.1_1	101413419-101413453;101415314-101415376;101415851-101415933;101416738-101416809;101417768-101417831;101418757-101419089	650	650	0	108	0	0	0	0	0
ENST00000434716.6_1	ENSG00000225746.13_1	MEG8	14	101415386	101422559	ENSE00002445085.1_1;ENSE00001798332.1_1;ENSE00001738860.1_1;ENSE00001742703.1_1;ENSE00001615387.1_1;ENSE00001609041.1_1;ENSE00001652892.2_1	101415386-101415401;101415851-101415933;101416738-101416809;101417768-101417831;101420300-101420383;101421258-101421343;101422221-101422559	744	744	0	108	0	0	0	0	0
ENST00000442197.1_1	ENSG00000225746.13_1	MEG8	14	101427363	101433377	ENSE00001785167.1_1;ENSE00001626199.1_1;ENSE00001794970.1_1;ENSE00001607347.1_1	101427363-101427469;101430301-101430337;101430689-101430776;101432981-101433377	629	629	0	108	0	0	0	0	0
ENST00000443252.3_1	ENSG00000225746.13_1	MEG8	14	101424598	101426536	ENSE00001803798.1_1;ENSE00002472389.1_1	101424598-101424680;101426138-101426536	482	482	0	107	0	0	0	1	0
ENST00000553421.1_1	ENSG00000225746.13_1	MEG8	14	101379720	101381309	ENSE00002462743.1_1;ENSE00002498086.1_1	101379720-101379858;101381008-101381309	441	441	0	108	0	0	0	0	0
ENST00000553465.5_1	ENSG00000225746.13_1	MEG8	14	101364285	101394952	ENSE00002456514.1_1;ENSE00002526638.1_1;ENSE00002473348.1_1;ENSE00002461080.1_1;ENSE00002479305.1_1;ENSE00002491924.1_1;ENSE00002494508.1_1	101364285-101364390;101365293-101365422;101372434-101372500;101373272-101373469;101376569-101376641;101379768-101379858;101394435-101394952	1183	1183	0	108	0	0	0	0	0
ENST00000553584.5_1	ENSG00000225746.13_1	MEG8	14	101361106	101373305	ENSE00002444815.1_1;ENSE00002526638.1_1;ENSE00002473348.1_1;ENSE00002451676.1_1	101361106-101361376;101365293-101365422;101372434-101372500;101373272-101373305	502	502	0	108	0	0	0	0	0
ENST00000554323.1_1	ENSG00000225746.13_1	MEG8	14	101372380	101373438	ENSE00002477623.1_1;ENSE00002446973.1_1	101372380-101372500;101373272-101373438	288	288	0	108	0	0	0	0	0
ENST00000554369.5_1	ENSG00000225746.13_1	MEG8	14	101417780	101426516	ENSE00002432957.1_1;ENSE00001615387.1_1;ENSE00001609041.1_1;ENSE00001679059.1_1;ENSE00001803798.1_1;ENSE00002483027.1_1	101417780-101417831;101420300-101420383;101421258-101421343;101422221-101422286;101424598-101424680;101426397-101426516	491	491	0	108	0	0	0	0	0
ENST00000554485.1_1	ENSG00000225746.13_1	MEG8	14	101405264	101411497	ENSE00002494460.1_1;ENSE00002466718.1_1;ENSE00002435984.1_1;ENSE00002456191.1_1	101405264-101405293;101406701-101406787;101409101-101409175;101411145-101411497	545	545	0	108	0	0	0	0	0
ENST00000554693.4_1	ENSG00000225746.13_1	MEG8	14	101433837	101453617	ENSE00003885778.1_1;ENSE00002526867.1_1;ENSE00002455847.1_1;ENSE00002503277.1_1;ENSE00002456645.1_1;ENSE00002474879.1_1;ENSE00002462560.1_1;ENSE00002460114.1_1;ENSE00002519579.1_1;ENSE00002433381.1_1;ENSE00002513864.1_1;ENSE00002442332.2_1	101433837-101434123;101434984-101435061;101435795-101435882;101438598-101438683;101440462-101440540;101441747-101441833;101446913-101447000;101448840-101448922;101449797-101449879;101450684-101450771;101451991-101452077;101452955-101453617	1797	1797	0	76	30	0	2	0	0
ENST00000554852.5_1	ENSG00000225746.13_1	MEG8	14	101361225	101373343	ENSE00002511330.1_1;ENSE00002474867.1_1;ENSE00002526638.1_1;ENSE00002473348.1_1;ENSE00002532925.1_1	101361225-101361376;101363929-101364069;101365293-101365422;101372434-101372500;101373272-101373343	562	562	0	108	0	0	0	0	0
ENST00000555354.5_1	ENSG00000225746.13_1	MEG8	14	101405222	101413544	ENSE00002491928.1_1;ENSE00002466718.1_1;ENSE00002435984.1_1;ENSE00002524256.1_1;ENSE00002430288.1_1	101405222-101405293;101406701-101406787;101409101-101409175;101411145-101411209;101413370-101413544	474	474	0	108	0	0	0	0	0
ENST00000556475.1_1	ENSG00000225746.13_1	MEG8	14	101373379	101402336	ENSE00002465632.1_1;ENSE00002479305.1_1;ENSE00002491924.1_1;ENSE00002442961.1_1	101373379-101373469;101376569-101376641;101379768-101379858;101402108-101402336	484	484	0	108	0	0	0	0	0
ENST00000556637.5_1	ENSG00000225746.13_1	MEG8	14	101420944	101426516	ENSE00002501254.1_1;ENSE00001679059.1_1;ENSE00001803798.1_1;ENSE00001771560.2_1	101420944-101421343;101422221-101422286;101424598-101424680;101426138-101426516	928	928	0	107	0	1	0	0	0
ENST00000556720.5_1	ENSG00000225746.13_1	MEG8	14	101403737	101413413	ENSE00002457514.1_1;ENSE00002462614.1_1;ENSE00002466718.1_1;ENSE00002515778.1_1;ENSE00002481439.1_1;ENSE00002507318.1_1	101403737-101403825;101405216-101405293;101406701-101406787;101409098-101409175;101411145-101411230;101413370-101413413	462	462	0	108	0	0	0	0	0
ENST00000636052.1_1	ENSG00000225746.13_1	MEG8	14	101361300	101413416	ENSE00003798492.1_1;ENSE00002474867.1_1;ENSE00002526638.1_1;ENSE00002473348.1_1;ENSE00002461080.1_1;ENSE00002479305.1_1;ENSE00002491924.1_1;ENSE00003798634.1_1;ENSE00003792845.1_1;ENSE00002462614.1_1;ENSE00002466718.1_1;ENSE00002515778.1_1;ENSE00003795070.1_1;ENSE00003800580.1_1	101361300-101361376;101363929-101364069;101365293-101365422;101372434-101372500;101373272-101373469;101376569-101376641;101379768-101379858;101402108-101402218;101403739-101403825;101405216-101405293;101406701-101406787;101409098-101409175;101411145-101411262;101413370-101413416	1383	1383	0	108	0	0	0	0	0
ENST00000636391.2_1	ENSG00000225746.13_1	MEG8	14	101432981	101505196	ENSE00003799547.1_1;ENSE00003792373.1_1;ENSE00002526867.1_1;ENSE00002455847.1_1;ENSE00002503277.1_1;ENSE00002456645.1_1;ENSE00002474879.1_1;ENSE00002462560.1_1;ENSE00002460114.1_1;ENSE00002519579.1_1;ENSE00002433381.1_1;ENSE00002513864.1_1;ENSE00003792810.1_1;ENSE00003801013.1_1;ENSE00003800039.1_1;ENSE00003796103.1_1;ENSE00003797648.1_1;ENSE00003794361.1_1;ENSE00003801163.1_1;ENSE00003794015.1_1…	101432981-101433068;101433975-101434123;101434984-101435061;101435795-101435882;101438598-101438683;101440462-101440540;101441747-101441833;101446913-101447000;101448840-101448922;101449797-101449879;101450684-101450771;101451991-101452077;101452955-101453043;101453880-101453967;101455045-101455127;101456030-101456117;101457827-101457902;101460171-101460244;101463222-101463253;101463823-101463889…	2627	2627	0	107	1	0	0	0	0
ENST00000637332.1_1	ENSG00000225746.13_1	MEG8	14	101450722	101464880	ENSE00003800002.1_1;ENSE00002513864.1_1;ENSE00003792810.1_1;ENSE00003801013.1_1;ENSE00003800039.1_1;ENSE00003796103.1_1;ENSE00003797648.1_1;ENSE00003794361.1_1;ENSE00003801163.1_1;ENSE00003796925.1_1;ENSE00003792844.1_1	101450722-101450771;101451991-101452077;101452955-101453043;101453880-101453967;101455045-101455127;101456030-101456117;101457827-101457902;101460171-101460244;101463222-101463253;101463823-101463883;101464361-101464880	1248	1248	0	108	0	0	0	0	0
ENST00000638012.2_1	ENSG00000225746.13_1	MEG8	14	101364258	101453275	ENSE00003874657.1_1;ENSE00002526638.1_1;ENSE00002473348.1_1;ENSE00002461080.1_1;ENSE00002479305.1_1;ENSE00002491924.1_1;ENSE00003796152.2_1;ENSE00002462614.1_1;ENSE00002466718.1_1;ENSE00002515778.1_1;ENSE00002524256.1_1;ENSE00003796974.1_1;ENSE00001707024.1_1;ENSE00001798332.1_1;ENSE00001738860.1_1;ENSE00001742703.1_1;ENSE00001615387.1_1;ENSE00001609041.1_1;ENSE00001679059.1_1;ENSE00001803798.1_1…	101364258-101364390;101365293-101365422;101372434-101372500;101373272-101373469;101376569-101376641;101379768-101379858;101402108-101403825;101405216-101405293;101406701-101406787;101409098-101409175;101411145-101411209;101413370-101413453;101415314-101415376;101415851-101415933;101416738-101416809;101417768-101417831;101420300-101420383;101421258-101421343;101422221-101422286;101424598-101424680…	5200	5200	0	82	23	1	2	0	0
ENST00000648818.1_1	ENSG00000225746.13_1	MEG8	14	101435870	101453140	ENSE00003838728.1_1;ENSE00002503277.1_1;ENSE00002456645.1_1;ENSE00002474879.1_1;ENSE00003835887.1_1;ENSE00002462560.1_1;ENSE00002460114.1_1;ENSE00002519579.1_1;ENSE00002433381.1_1;ENSE00002513864.1_1;ENSE00003832815.1_1	101435870-101435882;101438598-101438683;101440462-101440540;101441747-101441833;101443941-101444059;101446913-101447000;101448840-101448922;101449797-101449879;101450684-101450771;101451991-101452077;101452955-101453140	999	999	0	107	1	0	0	0	0
ENST00000649300.1_1	ENSG00000225746.13_1	MEG8	14	101426462	101460244	ENSE00003836591.1_1;ENSE00001785167.1_1;ENSE00001626199.1_1;ENSE00001794970.1_1;ENSE00003799547.1_1;ENSE00003792373.1_1;ENSE00002526867.1_1;ENSE00002455847.1_1;ENSE00002503277.1_1;ENSE00002456645.1_1;ENSE00002474879.1_1;ENSE00003835887.1_1;ENSE00002462560.1_1;ENSE00002460114.1_1;ENSE00002519579.1_1;ENSE00002433381.1_1;ENSE00002513864.1_1;ENSE00003792810.1_1;ENSE00003801013.1_1;ENSE00003800039.1_1…	101426462-101426556;101427363-101427469;101430301-101430337;101430689-101430776;101432981-101433068;101433975-101434123;101434984-101435061;101435795-101435882;101438598-101438683;101440462-101440540;101441747-101441833;101443941-101444059;101446913-101447000;101448840-101448922;101449797-101449879;101450684-101450771;101451991-101452077;101452955-101453043;101453880-101453967;101455045-101455127…	1864	1864	0	107	1	0	0	0	0
ENST00000653102.1_1	ENSG00000225746.13_1	MEG8	14	101405886	101419097	ENSE00003880786.1_1;ENSE00002466718.1_1;ENSE00002515778.1_1;ENSE00002524256.1_1;ENSE00003796974.1_1;ENSE00001707024.1_1;ENSE00001798332.1_1;ENSE00001738860.1_1;ENSE00001742703.1_1;ENSE00003880790.1_1	101405886-101406042;101406701-101406787;101409098-101409175;101411145-101411209;101413370-101413453;101415314-101415376;101415851-101415933;101416738-101416809;101417768-101417831;101418757-101419097	1094	1094	0	72	32	0	4	0	0
ENST00000654340.1_1	ENSG00000225746.13_1	MEG8	14	101435878	101453370	ENSE00003873891.1_1;ENSE00002503277.1_1;ENSE00002456645.1_1;ENSE00002474879.1_1;ENSE00003860169.1_1;ENSE00002462560.1_1;ENSE00002460114.1_1;ENSE00002519579.1_1;ENSE00002433381.1_1;ENSE00002513864.1_1;ENSE00003852669.1_1	101435878-101435882;101438598-101438683;101440462-101440540;101441747-101441833;101443941-101444031;101446913-101447000;101448840-101448922;101449797-101449879;101450684-101450771;101451991-101452077;101452955-101453370	1193	1193	0	76	30	0	2	0	0
ENST00000655773.1_1	ENSG00000225746.13_1	MEG8	14	101420742	101423292	ENSE00003887953.1_1;ENSE00003868438.1_1	101420742-101421343;101422221-101423292	1674	1674	0	108	0	0	0	0	0
ENST00000656987.1_1	ENSG00000225746.13_1	MEG8	14	101416158	101423292	ENSE00003882713.1_1;ENSE00001742703.1_1;ENSE00001615387.1_1;ENSE00001609041.1_1;ENSE00003868438.1_1	101416158-101416809;101417768-101417831;101420300-101420383;101421258-101421343;101422221-101423292	1958	1958	0	107	1	0	0	0	0
ENST00000657772.1_1	ENSG00000225746.13_1	MEG8	14	101438440	101453383	ENSE00003859909.1_1;ENSE00002456645.1_1;ENSE00002474879.1_1;ENSE00002462560.1_1;ENSE00002460114.1_1;ENSE00002519579.1_1;ENSE00002433381.1_1;ENSE00002513864.1_1;ENSE00003881966.1_1	101438440-101438683;101440462-101440540;101441747-101441833;101446913-101447000;101448840-101448922;101449797-101449879;101450684-101450771;101451991-101452077;101452955-101453383	1268	1268	0	73	33	0	2	0	0
ENST00000658511.1_1	ENSG00000225746.13_1	MEG8	14	101446884	101455549	ENSE00003866423.1_1;ENSE00002460114.1_1;ENSE00002519579.1_1;ENSE00002433381.1_1;ENSE00002513864.1_1;ENSE00003792810.1_1;ENSE00003801013.1_1;ENSE00003855729.1_1	101446884-101447000;101448840-101448922;101449797-101449879;101450684-101450771;101451991-101452077;101452955-101453043;101453880-101453967;101455045-101455549	1140	1140	0	107	1	0	0	0	0
ENST00000660698.1_1	ENSG00000225746.13_1	MEG8	14	101426458	101465450	ENSE00003878604.1_1;ENSE00001626199.1_1;ENSE00001794970.1_1;ENSE00003863486.1_1;ENSE00003792373.1_1;ENSE00002526867.1_1;ENSE00002455847.1_1;ENSE00002503277.1_1;ENSE00002456645.1_1;ENSE00002474879.1_1;ENSE00002462560.1_1;ENSE00002460114.1_1;ENSE00002519579.1_1;ENSE00002433381.1_1;ENSE00002513864.1_1;ENSE00003792810.1_1;ENSE00003801013.1_1;ENSE00003800039.1_1;ENSE00003796103.1_1;ENSE00003797648.1_1…	101426458-101427469;101430301-101430337;101430689-101430776;101432981-101433072;101433975-101434123;101434984-101435061;101435795-101435882;101438598-101438683;101440462-101440540;101441747-101441833;101446913-101447000;101448840-101448922;101449797-101449879;101450684-101450771;101451991-101452077;101452955-101453043;101453880-101453967;101455045-101455127;101456030-101456117;101457827-101457902…	2960	2960	0	107	1	0	0	0	0
ENST00000661496.1_1	ENSG00000225746.13_1	MEG8	14	101415372	101417919	ENSE00003869037.1_1;ENSE00001738860.1_1;ENSE00003864453.1_1	101415372-101415933;101416738-101416809;101417768-101417919	786	786	0	108	0	0	0	0	0
ENST00000661815.1_1	ENSG00000225746.13_1	MEG8	14	101441143	101453382	ENSE00003884953.1_1;ENSE00002462560.1_1;ENSE00002460114.1_1;ENSE00002519579.1_1;ENSE00002433381.1_1;ENSE00002513864.1_1;ENSE00003860126.1_1	101441143-101441833;101446913-101447000;101448840-101448922;101449797-101449879;101450684-101450771;101451991-101452077;101452955-101453382	1548	1548	0	75	32	0	1	0	0
ENST00000662228.1_1	ENSG00000225746.13_1	MEG8	14	101434036	101450296	ENSE00003866232.1_1;ENSE00002526867.1_1;ENSE00002455847.1_1;ENSE00002503277.1_1;ENSE00002456645.1_1;ENSE00002474879.1_1;ENSE00003835887.1_1;ENSE00002462560.1_1;ENSE00002460114.1_1;ENSE00003866741.1_1	101434036-101434123;101434984-101435061;101435795-101435882;101438598-101438683;101440462-101440540;101441747-101441833;101443941-101444059;101446913-101447000;101448840-101448922;101449797-101450296	1296	1296	0	106	2	0	0	0	0
ENST00000662832.1_1	ENSG00000225746.13_1	MEG8	14	101433421	101453370	ENSE00003853906.1_1;ENSE00003792373.1_1;ENSE00003877740.1_1;ENSE00002455847.1_1;ENSE00002503277.1_1;ENSE00002456645.1_1;ENSE00002474879.1_1;ENSE00002462560.1_1;ENSE00002460114.1_1;ENSE00002519579.1_1;ENSE00002433381.1_1;ENSE00002513864.1_1;ENSE00003852669.1_1	101433421-101433597;101433975-101434123;101434984-101435059;101435795-101435882;101438598-101438683;101440462-101440540;101441747-101441833;101446913-101447000;101448840-101448922;101449797-101449879;101450684-101450771;101451991-101452077;101452955-101453370	1587	1587	0	64	42	0	2	0	0
ENST00000663218.1_1	ENSG00000225746.13_1	MEG8	14	101370916	101433390	ENSE00003862946.1_1;ENSE00002473348.1_1;ENSE00002461080.1_1;ENSE00002479305.1_1;ENSE00002491924.1_1;ENSE00003798634.1_1;ENSE00003792845.1_1;ENSE00002462614.1_1;ENSE00002466718.1_1;ENSE00002515778.1_1;ENSE00003795070.1_1;ENSE00003796974.1_1;ENSE00001707024.1_1;ENSE00001798332.1_1;ENSE00001738860.1_1;ENSE00001742703.1_1;ENSE00001615387.1_1;ENSE00001609041.1_1;ENSE00001679059.1_1;ENSE00001803798.1_1…	101370916-101370985;101372434-101372500;101373272-101373469;101376569-101376641;101379768-101379858;101402108-101402218;101403739-101403825;101405216-101405293;101406701-101406787;101409098-101409175;101411145-101411262;101413370-101413453;101415314-101415376;101415851-101415933;101416738-101416809;101417768-101417831;101420300-101420383;101421258-101421343;101422221-101422286;101424598-101424680…	3610	3610	0	107	0	1	0	0	0
ENST00000664819.1_1	ENSG00000225746.13_1	MEG8	14	101438440	101453370	ENSE00003859909.1_1;ENSE00002456645.1_1;ENSE00002474879.1_1;ENSE00003835887.1_1;ENSE00002462560.1_1;ENSE00002460114.1_1;ENSE00002519579.1_1;ENSE00002433381.1_1;ENSE00002513864.1_1;ENSE00003852669.1_1	101438440-101438683;101440462-101440540;101441747-101441833;101443941-101444059;101446913-101447000;101448840-101448922;101449797-101449879;101450684-101450771;101451991-101452077;101452955-101453370	1374	1374	0	73	33	0	2	0	0
ENST00000665015.1_1	ENSG00000225746.13_1	MEG8	14	101430032	101430723	ENSE00003857804.1_1;ENSE00003886999.1_1	101430032-101430337;101430689-101430723	341	341	0	108	0	0	0	0	0
ENST00000665480.1_1	ENSG00000225746.13_1	MEG8	14	101435794	101473368	ENSE00003886548.1_1;ENSE00002503277.1_1;ENSE00002456645.1_1;ENSE00002474879.1_1;ENSE00002462560.1_1;ENSE00002460114.1_1;ENSE00002519579.1_1;ENSE00002433381.1_1;ENSE00002513864.1_1;ENSE00003792810.1_1;ENSE00003801013.1_1;ENSE00003800039.1_1;ENSE00003796103.1_1;ENSE00003797648.1_1;ENSE00003794361.1_1;ENSE00003801163.1_1;ENSE00003796925.1_1;ENSE00003796574.1_1;ENSE00003856862.1_1;ENSE00003855954.1_1	101435794-101435882;101438598-101438683;101440462-101440540;101441747-101441833;101446913-101447000;101448840-101448922;101449797-101449879;101450684-101450771;101451991-101452077;101452955-101453043;101453880-101453967;101455045-101455127;101456030-101456117;101457827-101457902;101460171-101460244;101463222-101463253;101463823-101463883;101464361-101464448;101465363-101465450;101472358-101473368	2548	2548	0	107	1	0	0	0	0
ENST00000665787.1_1	ENSG00000225746.13_1	MEG8	14	101433935	101467095	ENSE00002438094.3_1;ENSE00002526867.1_1;ENSE00002455847.1_1;ENSE00002503277.1_1;ENSE00002456645.1_1;ENSE00002474879.1_1;ENSE00002462560.1_1;ENSE00002460114.1_1;ENSE00002519579.1_1;ENSE00002433381.1_1;ENSE00002513864.1_1;ENSE00003792810.1_1;ENSE00003801013.1_1;ENSE00003800039.1_1;ENSE00003796103.1_1;ENSE00003797648.1_1;ENSE00003794361.1_1;ENSE00003801163.1_1;ENSE00003794015.1_1;ENSE00003854912.1_1	101433935-101434123;101434984-101435061;101435795-101435882;101438598-101438683;101440462-101440540;101441747-101441833;101446913-101447000;101448840-101448922;101449797-101449879;101450684-101450771;101451991-101452077;101452955-101453043;101453880-101453967;101455045-101455127;101456030-101456117;101457827-101457902;101460171-101460244;101463222-101463253;101463823-101463889;101464361-101467095	4368	4368	0	107	1	0	0	0	0
ENST00000666001.1_1	ENSG00000225746.13_1	MEG8	14	101420115	101423292	ENSE00003855755.1_1;ENSE00001609041.1_1;ENSE00003868438.1_1	101420115-101420383;101421258-101421343;101422221-101423292	1427	1427	0	108	0	0	0	0	0
ENST00000666972.1_1	ENSG00000225746.13_1	MEG8	14	101424633	101458546	ENSE00003855730.1_1;ENSE00003867743.1_1;ENSE00001785167.1_1;ENSE00001626199.1_1;ENSE00001794970.1_1;ENSE00003863486.1_1;ENSE00003792373.1_1;ENSE00002526867.1_1;ENSE00002455847.1_1;ENSE00002503277.1_1;ENSE00002456645.1_1;ENSE00002474879.1_1;ENSE00003835887.1_1;ENSE00002462560.1_1;ENSE00002460114.1_1;ENSE00002519579.1_1;ENSE00002433381.1_1;ENSE00002513864.1_1;ENSE00003792810.1_1;ENSE00003801013.1_1…	101424633-101424680;101426138-101426556;101427363-101427469;101430301-101430337;101430689-101430776;101432981-101433072;101433975-101434123;101434984-101435061;101435795-101435882;101438598-101438683;101440462-101440540;101441747-101441833;101443941-101444059;101446913-101447000;101448840-101448922;101449797-101449879;101450684-101450771;101451991-101452077;101452955-101453043;101453880-101453967…	5585	5585	0	98	9	0	0	1	0
ENST00000667813.1_1	ENSG00000225746.13_1	MEG8	14	101434069	101456976	ENSE00003863271.1_1;ENSE00002526867.1_1;ENSE00002455847.1_1;ENSE00002503277.1_1;ENSE00002456645.1_1;ENSE00002474879.1_1;ENSE00003835887.1_1;ENSE00002462560.1_1;ENSE00002460114.1_1;ENSE00002519579.1_1;ENSE00002433381.1_1;ENSE00002513864.1_1;ENSE00003887079.1_1;ENSE00003800039.1_1;ENSE00003851948.1_1	101434069-101434127;101434984-101435061;101435795-101435882;101438598-101438683;101440462-101440540;101441747-101441833;101443941-101444059;101446913-101447000;101448840-101448922;101449797-101449879;101450684-101450771;101451991-101452077;101452955-101453967;101455045-101455127;101456030-101456976	3068	3068	0	75	32	0	1	0	0
ENST00000667814.1_1	ENSG00000225746.13_1	MEG8	14	101409788	101433390	ENSE00003864529.1_1;ENSE00003795070.1_1;ENSE00003796974.1_1;ENSE00001707024.1_1;ENSE00001798332.1_1;ENSE00001738860.1_1;ENSE00001742703.1_1;ENSE00001615387.1_1;ENSE00001609041.1_1;ENSE00001679059.1_1;ENSE00001803798.1_1;ENSE00003859101.1_1;ENSE00001626199.1_1;ENSE00001794970.1_1;ENSE00003861041.1_1	101409788-101409928;101411145-101411262;101413370-101413453;101415314-101415376;101415851-101415933;101416738-101416809;101417768-101417831;101420300-101420383;101421258-101421343;101422221-101422286;101424598-101424680;101426138-101427469;101430301-101430337;101430689-101430776;101432981-101433390	2811	2811	0	105	2	1	0	0	0
ENST00000668102.1_1	ENSG00000225746.13_1	MEG8	14	101361300	101433390	ENSE00003798492.1_1;ENSE00002474867.1_1;ENSE00002526638.1_1;ENSE00002473348.1_1;ENSE00002461080.1_1;ENSE00002479305.1_1;ENSE00002491924.1_1;ENSE00003798634.1_1;ENSE00003792845.1_1;ENSE00002462614.1_1;ENSE00002466718.1_1;ENSE00002515778.1_1;ENSE00003795070.1_1;ENSE00003796974.1_1;ENSE00001707024.1_1;ENSE00001798332.1_1;ENSE00001738860.1_1;ENSE00001742703.1_1;ENSE00001615387.1_1;ENSE00001609041.1_1…	101361300-101361376;101363929-101364069;101365293-101365422;101372434-101372500;101373272-101373469;101376569-101376641;101379768-101379858;101402108-101402218;101403739-101403825;101405216-101405293;101406701-101406787;101409098-101409175;101411145-101411262;101413370-101413453;101415314-101415376;101415851-101415933;101416738-101416809;101417768-101417831;101420300-101420383;101421258-101421343…	3888	3888	0	107	0	1	0	0	0
ENST00000668545.1_1	ENSG00000225746.13_1	MEG8	14	101474722	101481335	ENSE00003884609.1_1;ENSE00003854968.1_1;ENSE00003795215.1_1;ENSE00003881860.1_1	101474722-101474805;101475843-101475907;101476527-101476615;101480670-101481335	904	904	0	108	0	0	0	0	0
ENST00000668595.1_1	ENSG00000225746.13_1	MEG8	14	101434601	101438404	ENSE00003875137.1_1;ENSE00002526867.1_1;ENSE00002455847.1_1;ENSE00003858129.1_1	101434601-101434686;101434984-101435061;101435795-101435882;101436140-101438404	2517	2517	0	105	3	0	0	0	0
ENST00000668725.1_1	ENSG00000225746.13_1	MEG8	14	101364258	101433390	ENSE00003874657.1_1;ENSE00002526638.1_1;ENSE00002473348.1_1;ENSE00002461080.1_1;ENSE00002479305.1_1;ENSE00002491924.1_1;ENSE00003796152.2_1;ENSE00002462614.1_1;ENSE00002466718.1_1;ENSE00002515778.1_1;ENSE00003795070.1_1;ENSE00003796974.1_1;ENSE00001707024.1_1;ENSE00001798332.1_1;ENSE00001738860.1_1;ENSE00001742703.1_1;ENSE00001615387.1_1;ENSE00001609041.1_1;ENSE00001679059.1_1;ENSE00001803798.1_1…	101364258-101364390;101365293-101365422;101372434-101372500;101373272-101373469;101376569-101376641;101379768-101379858;101402108-101403825;101405216-101405293;101406701-101406787;101409098-101409175;101411145-101411262;101413370-101413453;101415314-101415376;101415851-101415933;101416738-101416809;101417768-101417831;101420300-101420383;101421258-101421343;101422221-101422286;101424598-101424680…	5323	5323	0	82	23	2	1	0	1
ENST00000669238.1_1	ENSG00000225746.13_1	MEG8	14	101434086	101461138	ENSE00003868077.1_1;ENSE00002526867.1_1;ENSE00002455847.1_1;ENSE00002503277.1_1;ENSE00002456645.1_1;ENSE00002474879.1_1;ENSE00002462560.1_1;ENSE00002460114.1_1;ENSE00002519579.1_1;ENSE00002433381.1_1;ENSE00002513864.1_1;ENSE00003792810.1_1;ENSE00003801013.1_1;ENSE00003800039.1_1;ENSE00003797648.1_1;ENSE00003852326.1_1	101434086-101434123;101434984-101435061;101435795-101435882;101438598-101438683;101440462-101440540;101441747-101441833;101446913-101447000;101448840-101448922;101449797-101449879;101450684-101450771;101451991-101452077;101452955-101453043;101453880-101453967;101455045-101455127;101457827-101457902;101460171-101461138	2189	2189	0	107	1	0	0	0	0
ENST00000670454.1_1	ENSG00000225746.13_1	MEG8	14	101433810	101452384	ENSE00003871696.1_1;ENSE00002526867.1_1;ENSE00002455847.1_1;ENSE00002503277.1_1;ENSE00002456645.1_1;ENSE00002474879.1_1;ENSE00002462560.1_1;ENSE00002460114.1_1;ENSE00002519579.1_1;ENSE00002433381.1_1;ENSE00003877897.1_1	101433810-101434123;101434984-101435061;101435795-101435882;101438598-101438683;101440462-101440540;101441747-101441833;101446913-101447000;101448840-101448922;101449797-101449879;101450684-101450771;101451991-101452384	1468	1468	0	106	2	0	0	0	0
ENST00000670680.1_1	ENSG00000225746.13_1	MEG8	14	101435285	101456976	ENSE00003870092.1_1;ENSE00002455847.1_1;ENSE00003860510.1_1;ENSE00002503277.1_1;ENSE00002456645.1_1;ENSE00002474879.1_1;ENSE00002462560.1_1;ENSE00003854160.1_1;ENSE00002519579.1_1;ENSE00002433381.1_1;ENSE00002513864.1_1;ENSE00003887079.1_1;ENSE00003800039.1_1;ENSE00003851948.1_1	101435285-101435559;101435795-101435882;101437072-101437151;101438598-101438683;101440462-101440540;101441747-101441833;101446913-101447000;101448845-101448922;101449797-101449879;101450684-101450771;101451991-101452077;101452955-101453967;101455045-101455127;101456030-101456976	3162	3162	0	65	42	0	1	0	0
ENST00000670877.1_1	ENSG00000225746.13_1	MEG8	14	101435285	101453461	ENSE00003870092.1_1;ENSE00002455847.1_1;ENSE00002503277.1_1;ENSE00002456645.1_1;ENSE00002474879.1_1;ENSE00002462560.1_1;ENSE00002460114.1_1;ENSE00002519579.1_1;ENSE00002433381.1_1;ENSE00002513864.1_1;ENSE00003870617.1_1	101435285-101435559;101435795-101435882;101438598-101438683;101440462-101440540;101441747-101441833;101446913-101447000;101448840-101448922;101449797-101449879;101450684-101450771;101451991-101452077;101452955-101453461	1551	1551	0	66	40	0	2	0	0
ENST00000223215.10_1	ENSG00000106484.16_1	MEST	7	130131925	130146306	ENSE00001039842.9_1;ENSE00003563880.1_1;ENSE00000723327.1_1;ENSE00003646573.1_1;ENSE00003489324.1_1;ENSE00003791546.1_1;ENSE00003589724.1_1;ENSE00003584174.1_1;ENSE00003604980.1_1;ENSE00003790962.1_1;ENSE00003337101.1_1;ENSE00003827825.1_1	130131925-130132180;130135208-130135363;130136996-130137076;130137776-130137854;130137979-130138116;130138259-130138318;130139715-130139756;130140302-130140373;130140629-130140731;130142484-130142561;130143773-130143837;130144779-130146306	2658	2658	11	55	5	22	11	4	4
ENST00000341441.9_1	ENSG00000106484.16_1	MEST	7	130126011	130146133	ENSE00001363895.2_1;ENSE00003643031.1_1;ENSE00000723327.1_1;ENSE00003646573.1_1;ENSE00003489324.1_1;ENSE00003791546.1_1;ENSE00003589724.1_1;ENSE00003584174.1_1;ENSE00003604980.1_1;ENSE00003790962.1_1;ENSE00003337101.1_1;ENSE00001722388.1_1	130126011-130126236;130135208-130135363;130136996-130137076;130137776-130137854;130137979-130138116;130138259-130138318;130139715-130139756;130140302-130140373;130140629-130140731;130142484-130142561;130143773-130143837;130144779-130146133	2455	2455	11	58	5	17	13	4	1
ENST00000378576.9_1	ENSG00000106484.16_1	MEST	7	130126182	130146133	ENSE00001552942.2_1;ENSE00001664375.1_1;ENSE00000723327.1_1;ENSE00003646573.1_1;ENSE00003489324.1_1;ENSE00003791546.1_1;ENSE00003589724.1_1;ENSE00003584174.1_1;ENSE00003790962.1_1;ENSE00003337101.1_1;ENSE00001722388.1_1	130126182-130126236;130135186-130135363;130136996-130137076;130137776-130137854;130137979-130138116;130138259-130138318;130139715-130139756;130140302-130140373;130142484-130142561;130143773-130143837;130144779-130146133	2203	2203	11	58	5	18	13	3	2
ENST00000393187.5_1	ENSG00000106484.16_1	MEST	7	130131169	130146137	ENSE00001514407.2_1;ENSE00003643031.1_1;ENSE00000723327.1_1;ENSE00003646573.1_1;ENSE00003489324.1_1;ENSE00003791546.1_1;ENSE00003589724.1_1;ENSE00003584174.1_1;ENSE00003604980.1_1;ENSE00003790962.1_1;ENSE00003337101.1_1;ENSE00001418402.3_1	130131169-130131327;130135208-130135363;130136996-130137076;130137776-130137854;130137979-130138116;130138259-130138318;130139715-130139756;130140302-130140373;130140629-130140731;130142484-130142561;130143773-130143837;130144779-130146137	2392	2392	11	56	5	20	12	4	3
ENST00000399874.6_1	ENSG00000106484.16_1	MEST	7	130126811	130138020	ENSE00001774733.1_1;ENSE00003643031.1_1;ENSE00000723327.1_1;ENSE00003646573.1_1;ENSE00001672878.1_1	130126811-130126847;130135208-130135363;130136996-130137076;130137776-130137854;130137979-130138020	395	395	11	97	0	0	0	0	0
ENST00000416162.7_1	ENSG00000106484.16_1	MEST	7	130126015	130146133	ENSE00003814345.1_1;ENSE00003643031.1_1;ENSE00000723327.1_1;ENSE00003646573.1_1;ENSE00003489324.1_1;ENSE00003791546.1_1;ENSE00003589724.1_1;ENSE00003584174.1_1;ENSE00003790962.1_1;ENSE00003337101.1_1;ENSE00001722388.1_1	130126015-130126236;130135208-130135363;130136996-130137076;130137776-130137854;130137979-130138116;130138259-130138318;130139715-130139756;130140302-130140373;130142484-130142561;130143773-130143837;130144779-130146133	2348	2348	11	58	5	17	13	4	1
ENST00000421001.5_1	ENSG00000106484.16_1	MEST	7	130131173	130140648	ENSE00001608705.1_1;ENSE00003643031.1_1;ENSE00000723327.1_1;ENSE00003646573.1_1;ENSE00003489324.1_1;ENSE00003791546.1_1;ENSE00003589724.1_1;ENSE00003584174.1_1;ENSE00003741175.1_1	130131173-130131327;130135208-130135363;130136996-130137076;130137776-130137854;130137979-130138116;130138259-130138318;130139715-130139756;130140302-130140373;130140629-130140648	803	803	11	96	1	0	0	0	0
ENST00000427521.6_1	ENSG00000106484.16_1	MEST	7	130126176	130146306	ENSE00001710487.1_1;ENSE00003643031.1_1;ENSE00000723327.1_1;ENSE00003646573.1_1;ENSE00003489324.1_1;ENSE00003791546.1_1;ENSE00003589724.1_1;ENSE00003584174.1_1;ENSE00003790962.1_1;ENSE00003337101.1_1;ENSE00003827825.1_1	130126176-130126360;130135208-130135363;130136996-130137076;130137776-130137854;130137979-130138116;130138259-130138318;130139715-130139756;130140302-130140373;130142484-130142561;130143773-130143837;130144779-130146306	2484	2484	11	55	5	23	11	3	5
ENST00000433159.5_1	ENSG00000106484.16_1	MEST	7	130126966	130138292	ENSE00001636040.1_1;ENSE00003643031.1_1;ENSE00000723327.1_1;ENSE00003646573.1_1;ENSE00003489324.1_1;ENSE00001708639.1_1	130126966-130127065;130135208-130135363;130136996-130137076;130137776-130137854;130137979-130138116;130138259-130138292	588	588	11	97	0	0	0	0	0
ENST00000437637.6_1	ENSG00000106484.16_1	MEST	7	130132312	130140317	ENSE00001630202.1_1;ENSE00001606861.1_1;ENSE00003643031.1_1;ENSE00000723327.1_1;ENSE00003646573.1_1;ENSE00003489324.1_1;ENSE00003791546.1_1;ENSE00003589724.1_1;ENSE00003563840.2_1	130132312-130132425;130133043-130133104;130135208-130135363;130136996-130137076;130137776-130137854;130137979-130138116;130138259-130138318;130139715-130139756;130140302-130140317	748	748	11	96	1	0	0	0	0
ENST00000437945.6_1	ENSG00000106484.16_1	MEST	7	130131953	130146129	ENSE00001607748.2_1;ENSE00003563880.1_1;ENSE00000723327.1_1;ENSE00003646573.1_1;ENSE00001818391.1_1;ENSE00003791546.1_1;ENSE00003589724.1_1;ENSE00003584174.1_1;ENSE00003604980.1_1;ENSE00003790962.1_1;ENSE00003337101.1_1;ENSE00001766241.2_1	130131953-130132180;130135208-130135363;130136996-130137076;130137776-130137854;130138009-130138116;130138259-130138318;130139715-130139756;130140302-130140373;130140629-130140731;130142484-130142561;130143773-130143837;130144779-130146129	2423	2423	11	58	5	17	13	4	1
ENST00000458161.2_1	ENSG00000106484.16_1	MEST	7	130134370	130138318	ENSE00001771321.1_1;ENSE00003643031.1_1;ENSE00000723327.1_1;ENSE00003646573.1_1;ENSE00003489324.1_1;ENSE00003791546.1_1	130134370-130134392;130135208-130135363;130136996-130137076;130137776-130137854;130137979-130138116;130138259-130138318	537	537	11	97	0	0	0	0	0
ENST00000462132.6_1	ENSG00000106484.16_1	MEST	7	130132235	130146094	ENSE00001856773.1_1;ENSE00003643031.1_1;ENSE00000723327.1_1;ENSE00003646573.1_1;ENSE00003489324.1_1;ENSE00003791546.1_1;ENSE00003589724.1_1;ENSE00003584174.1_1;ENSE00003604980.1_1;ENSE00003790962.1_1;ENSE00003337101.1_1;ENSE00003821458.1_1	130132235-130132425;130135208-130135363;130136996-130137076;130137776-130137854;130137979-130138116;130138259-130138318;130139715-130139756;130140302-130140373;130140629-130140731;130142484-130142561;130143773-130143837;130144779-130146094	2381	2381	11	58	5	17	13	4	1
ENST00000463263.1_1	ENSG00000106484.16_1	MEST	7	130138066	130145139	ENSE00001850053.1_1;ENSE00003791546.1_1;ENSE00003589724.1_1;ENSE00001883841.1_1;ENSE00001955025.1_1;ENSE00003790962.1_1;ENSE00003337101.1_1;ENSE00001941631.1_1	130138066-130138116;130138259-130138318;130139715-130139756;130140302-130140359;130140675-130140731;130142484-130142561;130143773-130143837;130144779-130145139	772	772	11	60	6	17	13	1	1
ENST00000475188.1_1	ENSG00000106484.16_1	MEST	7	130137517	130138642	ENSE00001861306.1_1;ENSE00003658576.1_1;ENSE00001912395.1_1	130137517-130137854;130137979-130138116;130138259-130138642	860	860	11	64	5	1	27	0	0
ENST00000488093.1_1	ENSG00000106484.16_1	MEST	7	130138220	130140910	ENSE00001852635.1_1;ENSE00003472968.1_1;ENSE00001827812.1_1	130138220-130138318;130139715-130139756;130140302-130140910	750	750	11	64	6	7	20	0	0
ENST00000494868.1_1	ENSG00000106484.16_1	MEST	7	130138065	130139883	ENSE00001872431.1_1;ENSE00003502926.1_1;ENSE00001943412.1_1	130138065-130138116;130138259-130138318;130139715-130139883	281	281	11	96	1	0	0	0	0
ENST00000597105.1_1	ENSG00000268654.2_1	MIMT1	19	57352616	57353666	ENSE00003104936.1_1	57352616-57353666	1051	1051	5	103	0	0	0	0	0
ENST00000599641.1_1	ENSG00000268654.2_1	MIMT1	19	57352269	57359924	ENSE00003109290.1_1;ENSE00003066466.1_1	57352269-57352954;57359319-57359924	1292	1292	5	103	0	0	0	0	0
ENST00000652034.1_1	ENSG00000268654.2_1	MIMT1	19	57352233	57359922	ENSE00003848945.1_1;ENSE00003850605.1_1	57352233-57352807;57359319-57359922	1179	1179	5	103	0	0	0	0	0
ENST00000314520.6_1	ENSG00000179455.10_1	MKRN3	15	23810820	23813191	ENSE00001272708.8_1	23810820-23813191	2372	2372	15	53	23	10	7	0	0
ENST00000564592.2_1	ENSG00000179455.10_1	MKRN3	15	23810821	23821993	ENSE00002580369.2_1;ENSE00003547202.1_1;ENSE00003617567.2_1	23810821-23811234;23811954-23812131;23820492-23821993	2094	2094	15	89	2	2	0	0	0
ENST00000568252.1_1	ENSG00000179455.10_1	MKRN3	15	23810863	23856711	ENSE00002612204.1_1;ENSE00002607563.1_1	23810863-23811234;23855770-23856711	1314	1314	15	92	1	0	0	0	0
ENST00000568945.2_1	ENSG00000179455.10_1	MKRN3	15	23811603	23875222	ENSE00002590431.1_1;ENSE00003600678.1_1;ENSE00002608440.2_1	23811603-23811856;23811954-23812131;23872912-23875222	2743	2743	15	90	1	2	0	0	0
ENST00000570112.1_1	ENSG00000179455.10_1	MKRN3	15	23810824	23820629	ENSE00002612792.1_1;ENSE00003471472.1_1;ENSE00003562396.1_1	23810824-23810980;23811954-23812131;23820492-23820629	473	473	15	91	0	1	1	0	0
ENST00000647595.1_1	ENSG00000179455.10_1	MKRN3	15	23810826	23873681	ENSE00003835430.1_1;ENSE00003838332.1_1	23810826-23810980;23872912-23873681	925	925	15	90	1	2	0	0	0
ENST00000649065.1_1	ENSG00000179455.10_1	MKRN3	15	23810879	23874925	ENSE00003834003.1_1;ENSE00003547202.1_1;ENSE00003837569.1_1	23810879-23811234;23811954-23812131;23872912-23874925	2548	2548	15	91	1	1	0	0	0
ENST00000676568.1_1	ENSG00000179455.10_1	MKRN3	15	23810929	23873586	ENSE00003909123.1_1;ENSE00003906770.1_1	23810929-23811856;23872912-23873586	1603	1603	15	54	25	8	4	2	0
ENST00000677119.1_1	ENSG00000179455.10_1	MKRN3	15	23810821	23821993	ENSE00002580369.2_1;ENSE00003617567.2_1	23810821-23811234;23820492-23821993	1916	1916	15	89	2	2	0	0	0
ENST00000677372.1_1	ENSG00000179455.10_1	MKRN3	15	23811608	23821682	ENSE00003906763.1_1;ENSE00003600678.1_1;ENSE00003904312.1_1	23811608-23811856;23811954-23812131;23820492-23821682	1618	1618	15	91	1	1	0	0	0
ENST00000678440.1_1	ENSG00000179455.10_1	MKRN3	15	23810929	23813121	ENSE00003909123.1_1;ENSE00003905707.1_1	23810929-23811856;23811954-23813121	2096	2096	15	54	21	10	8	0	0
ENST00000679144.1_1	ENSG00000179455.10_1	MKRN3	15	23810820	23874988	ENSE00003904384.1_1;ENSE00003910117.1_1	23810820-23811234;23872912-23874988	2492	2492	15	89	2	0	0	2	0
ENST00000360862.9_1	ENSG00000122390.19_1	NAA60	16	3507992	3536952	ENSE00002219604.1_1;ENSE00003672037.1_1;ENSE00003533124.1_1;ENSE00003503367.1_1;ENSE00001672484.1_1;ENSE00002250149.1_1	3507992-3508181;3529470-3529600;3532501-3532598;3533362-3533597;3534698-3535083;3535466-3536952	2528	2528	13	37	0	56	2	0	0
ENST00000407558.9_1	ENSG00000122390.19_1	NAA60	16	3493679	3536953	ENSE00002648422.2_1;ENSE00003599277.1_1;ENSE00003538620.1_1;ENSE00003654850.1_1;ENSE00003533124.1_1;ENSE00003503367.1_1;ENSE00003461333.1_1;ENSE00002656365.2_1	3493679-3493837;3498470-3498540;3526221-3526337;3529470-3529600;3532501-3532598;3533362-3533597;3534698-3535061;3535466-3536953	2664	2664	13	37	0	56	2	0	0
ENST00000414063.6_1	ENSG00000122390.19_1	NAA60	16	3508011	3536952	ENSE00002648103.1_1;ENSE00003538620.1_1;ENSE00003654850.1_1;ENSE00003533124.1_1;ENSE00003503367.1_1;ENSE00001672484.1_1;ENSE00002250149.1_1	3508011-3508181;3526221-3526337;3529470-3529600;3532501-3532598;3533362-3533597;3534698-3535083;3535466-3536952	2626	2626	13	37	0	56	2	0	0
ENST00000421765.7_1	ENSG00000122390.19_1	NAA60	16	3507984	3535578	ENSE00001539475.3_1;ENSE00003538620.1_1;ENSE00003654850.1_1;ENSE00003533124.1_1;ENSE00001796034.2_1;ENSE00002233201.1_1	3507984-3508181;3526221-3526337;3529470-3529600;3532501-3532598;3534690-3535083;3535466-3535578	1051	1051	13	56	0	38	1	0	1
ENST00000424546.6_1	ENSG00000122390.19_1	NAA60	16	3493681	3535574	ENSE00001787349.1_1;ENSE00003604790.1_1;ENSE00003654850.1_1;ENSE00003533124.1_1;ENSE00003503367.1_1;ENSE00003461333.1_1;ENSE00002207767.1_1	3493681-3493827;3498470-3498540;3529470-3529600;3532501-3532598;3533362-3533597;3534698-3535061;3535466-3535574	1156	1156	13	47	0	45	3	0	5
ENST00000570372.5_1	ENSG00000122390.19_1	NAA60	16	3493676	3529601	ENSE00002651062.1_1;ENSE00003538620.1_1;ENSE00002650520.1_1	3493676-3493827;3526221-3526337;3529470-3529601	401	401	13	95	0	0	0	0	0
ENST00000570551.5_1	ENSG00000122390.19_1	NAA60	16	3508077	3534935	ENSE00002663658.1_1;ENSE00003624480.1_1;ENSE00003560271.1_1;ENSE00002640972.1_1	3508077-3508181;3532501-3532598;3533362-3533597;3534698-3534935	677	677	13	48	0	43	4	0	6
ENST00000570819.5_1	ENSG00000122390.19_1	NAA60	16	3508129	3535604	ENSE00002678705.1_1;ENSE00003538620.1_1;ENSE00003654850.1_1;ENSE00003533124.1_1;ENSE00002651171.1_1;ENSE00002657173.1_1	3508129-3508181;3526221-3526337;3529470-3529600;3532501-3532598;3534761-3535061;3535466-3535604	839	839	13	56	0	38	1	0	6
ENST00000571107.5_1	ENSG00000122390.19_1	NAA60	16	3508050	3532911	ENSE00002654194.1_1;ENSE00003579570.1_1;ENSE00003577091.1_1;ENSE00003624480.1_1;ENSE00002673233.1_1	3508050-3508181;3526221-3526337;3529470-3529600;3532501-3532598;3532824-3532911	566	566	13	95	0	0	0	0	1
ENST00000571696.6_1	ENSG00000122390.19_1	NAA60	16	3508075	3526299	ENSE00001764278.2_1;ENSE00002650269.2_1;ENSE00002683785.2_1	3508075-3508181;3517676-3518245;3526221-3526299	756	756	13	93	0	2	0	0	0
ENST00000571798.1_1	ENSG00000122390.19_1	NAA60	16	3529579	3533799	ENSE00002666474.1_1;ENSE00003624480.1_1;ENSE00002657889.1_1	3529579-3529600;3532501-3532598;3533362-3533799	558	558	13	56	0	34	5	0	2
ENST00000572131.5_1	ENSG00000122390.19_1	NAA60	16	3508078	3533388	ENSE00002672623.1_1;ENSE00002643905.1_1;ENSE00003538620.1_1;ENSE00003654850.1_1;ENSE00003533124.1_1;ENSE00002661206.1_1	3508078-3508181;3512597-3512683;3526221-3526337;3529470-3529600;3532501-3532598;3533362-3533388	564	564	13	95	0	0	0	0	1
ENST00000572169.6_1	ENSG00000122390.19_1	NAA60	16	3493705	3535878	ENSE00002662168.1_1;ENSE00003599277.1_1;ENSE00003538620.1_1;ENSE00003654850.1_1;ENSE00003533124.1_1;ENSE00003503367.1_1;ENSE00003836652.1_1	3493705-3493827;3498470-3498540;3526221-3526337;3529470-3529600;3532501-3532598;3533362-3533597;3534698-3535878	1957	1957	13	45	0	47	3	0	0
ENST00000572584.2_1	ENSG00000122390.19_1	NAA60	16	3508044	3536914	ENSE00003837520.1_1;ENSE00003538620.1_1;ENSE00003654850.1_1;ENSE00003533124.1_1;ENSE00003503367.1_1;ENSE00002641489.2_1	3508044-3508181;3526221-3526337;3529470-3529600;3532501-3532598;3533362-3533597;3534698-3536914	2937	2937	13	37	0	56	2	0	0
ENST00000572739.5_1	ENSG00000122390.19_1	NAA60	16	3508070	3534909	ENSE00003505892.1_1;ENSE00003538620.1_1;ENSE00003654850.1_1;ENSE00003570640.1_1;ENSE00002639426.1_1	3508070-3508181;3526221-3526337;3529470-3529600;3533362-3533597;3534698-3534909	808	808	13	48	0	43	4	0	7
ENST00000572757.5_1	ENSG00000122390.19_1	NAA60	16	3493648	3533449	ENSE00002655521.1_1;ENSE00002641686.1_1;ENSE00003599277.1_1;ENSE00003538620.1_1;ENSE00003654850.1_1;ENSE00003533124.1_1;ENSE00002652492.1_1	3493648-3493827;3497481-3497620;3498470-3498540;3526221-3526337;3529470-3529600;3532501-3532598;3533362-3533449	825	825	13	95	0	0	0	0	0
ENST00000572942.5_1	ENSG00000122390.19_1	NAA60	16	3508077	3535786	ENSE00002663658.1_1;ENSE00003538620.1_1;ENSE00003654850.1_1;ENSE00003533124.1_1;ENSE00002651636.1_1;ENSE00002669289.1_1	3508077-3508181;3526221-3526337;3529470-3529600;3532501-3532598;3534761-3535083;3535466-3535786	1095	1095	13	56	0	38	1	0	1
ENST00000573201.6_1	ENSG00000122390.19_1	NAA60	16	3493722	3499945	ENSE00003838137.1_1;ENSE00002641686.1_1;ENSE00003840365.1_1	3493722-3493827;3497481-3497620;3498470-3499945	1722	1722	13	95	0	0	0	0	0
ENST00000573345.5_1	ENSG00000122390.19_1	NAA60	16	3508076	3534753	ENSE00002630702.1_1;ENSE00003538620.1_1;ENSE00003565440.1_1;ENSE00003560271.1_1;ENSE00002640981.1_1	3508076-3508181;3526221-3526337;3532501-3532598;3533362-3533597;3534698-3534753	613	613	13	58	0	30	7	0	1
ENST00000573580.5_1	ENSG00000122390.19_1	NAA60	16	3493705	3534872	ENSE00002662168.1_1;ENSE00003672037.1_1;ENSE00003533124.1_1;ENSE00003503367.1_1;ENSE00002660089.1_1	3493705-3493827;3529470-3529600;3532501-3532598;3533362-3533597;3534698-3534872	763	763	13	57	0	31	7	0	1
ENST00000573593.5_1	ENSG00000122390.19_1	NAA60	16	3493667	3533414	ENSE00002669442.1_1;ENSE00003538620.1_1;ENSE00003654850.1_1;ENSE00003533124.1_1;ENSE00002655681.1_1	3493667-3493837;3526221-3526337;3529470-3529600;3532501-3532598;3533362-3533414	570	570	13	95	0	0	0	0	0
ENST00000573617.1_1	ENSG00000122390.19_1	NAA60	16	3493673	3498595	ENSE00002679481.1_1;ENSE00002635072.1_1	3493673-3493827;3498470-3498595	281	281	13	95	0	0	0	0	0
ENST00000574256.1_1	ENSG00000122390.19_1	NAA60	16	3493753	3498596	ENSE00002645871.1_1;ENSE00002640244.1_1	3493753-3493893;3498470-3498596	268	268	13	95	0	0	0	0	0
ENST00000574328.5_1	ENSG00000122390.19_1	NAA60	16	3506730	3533385	ENSE00002670051.1_1;ENSE00003538620.1_1;ENSE00003654850.1_1;ENSE00003533124.1_1;ENSE00002660719.1_1	3506730-3506916;3526221-3526337;3529470-3529600;3532501-3532598;3533362-3533385	557	557	13	95	0	0	0	0	0
ENST00000574380.5_1	ENSG00000122390.19_1	NAA60	16	3508077	3533739	ENSE00002663658.1_1;ENSE00003624480.1_1;ENSE00002646520.1_1	3508077-3508181;3532501-3532598;3533362-3533739	581	581	13	56	0	34	5	0	3
ENST00000574762.1_1	ENSG00000122390.19_1	NAA60	16	3493787	3498967	ENSE00002654834.1_1;ENSE00002669979.1_1	3493787-3493827;3498470-3498967	539	539	13	95	0	0	0	0	0
ENST00000574950.5_1	ENSG00000122390.19_1	NAA60	16	3493705	3532581	ENSE00002668357.1_1;ENSE00003599277.1_1;ENSE00003538620.1_1;ENSE00003654850.1_1;ENSE00002644536.1_1	3493705-3493893;3498470-3498540;3526221-3526337;3529470-3529600;3532501-3532581	589	589	13	95	0	0	0	0	0
ENST00000575042.1_1	ENSG00000122390.19_1	NAA60	16	3493745	3500145	ENSE00001563612.4_1;ENSE00003599277.1_1;ENSE00002634358.1_1	3493745-3493837;3498470-3498540;3499979-3500145	331	331	13	95	0	0	0	0	0
ENST00000575076.5_1	ENSG00000122390.19_1	NAA60	16	3508077	3536952	ENSE00002663658.1_1;ENSE00003538620.1_1;ENSE00003654850.1_1;ENSE00003533124.1_1;ENSE00003503367.1_1;ENSE00003461333.1_1;ENSE00002250149.1_1	3508077-3508181;3526221-3526337;3529470-3529600;3532501-3532598;3533362-3533597;3534698-3535061;3535466-3536952	2538	2538	13	37	0	56	2	0	0
ENST00000575733.5_1	ENSG00000122390.19_1	NAA60	16	3493687	3532540	ENSE00002671555.1_1;ENSE00002641686.1_1;ENSE00003599277.1_1;ENSE00003538620.1_1;ENSE00003654850.1_1;ENSE00002672657.1_1	3493687-3493893;3497481-3497620;3498470-3498540;3526221-3526337;3529470-3529600;3532501-3532540	706	706	13	95	0	0	0	0	0
ENST00000575754.1_1	ENSG00000122390.19_1	NAA60	16	3533345	3535207	ENSE00002678995.1_1;ENSE00002674593.1_1	3533345-3533597;3534698-3535207	763	763	13	46	0	45	4	0	4
ENST00000575936.5_1	ENSG00000122390.19_1	NAA60	16	3493677	3533443	ENSE00002649587.1_1;ENSE00003599277.1_1;ENSE00003579570.1_1;ENSE00003577091.1_1;ENSE00002658711.1_1	3493677-3493827;3498470-3498540;3526221-3526337;3529470-3529600;3533362-3533443	552	552	13	95	0	0	0	0	0
ENST00000576787.5_1	ENSG00000122390.19_1	NAA60	16	3508075	3529591	ENSE00001764278.2_1;ENSE00002646030.1_1;ENSE00003538620.1_1;ENSE00002648215.1_1	3508075-3508181;3522158-3522385;3526221-3526337;3529470-3529591	574	574	13	93	0	2	0	0	3
ENST00000576819.1_1	ENSG00000122390.19_1	NAA60	16	3534576	3535559	ENSE00002645671.1_1;ENSE00002658876.1_1	3534576-3535061;3535466-3535559	580	580	13	54	0	40	1	0	0
ENST00000576916.5_1	ENSG00000122390.19_1	NAA60	16	3508077	3535907	ENSE00002663658.1_1;ENSE00003538620.1_1;ENSE00003654850.1_1;ENSE00002650557.1_1	3508077-3508181;3526221-3526337;3529470-3529600;3534690-3535907	1571	1571	13	53	0	41	1	0	0
ENST00000577013.6_1	ENSG00000122390.19_1	NAA60	16	3508011	3535190	ENSE00002648103.1_1;ENSE00003672037.1_1;ENSE00003533124.1_1;ENSE00003503367.1_1;ENSE00002667014.2_1	3508011-3508181;3529470-3529600;3532501-3532598;3533362-3533597;3534698-3535190	1129	1129	13	46	0	45	4	0	6
ENST00000615865.1_1	ENSG00000122390.19_1	NAA60	16	3493733	3500165	ENSE00003709067.2_1;ENSE00003599277.1_1;ENSE00003717953.1_1	3493733-3493827;3498470-3498540;3500003-3500165	329	329	13	95	0	0	0	0	0
ENST00000648681.1_1	ENSG00000122390.19_1	NAA60	16	3508104	3536841	ENSE00003839370.1_1;ENSE00003579570.1_1;ENSE00003577091.1_1;ENSE00003624480.1_1;ENSE00003839260.1_1	3508104-3508181;3526221-3526337;3529470-3529600;3532501-3532598;3533362-3536841	3904	3904	13	36	0	57	2	0	0
ENST00000649205.1_1	ENSG00000122390.19_1	NAA60	16	3493693	3536909	ENSE00002669655.1_1;ENSE00002641686.1_1;ENSE00003599277.1_1;ENSE00003538620.1_1;ENSE00003654850.1_1;ENSE00003533124.1_1;ENSE00003503367.1_1;ENSE00003840704.1_1	3493693-3493837;3497481-3497620;3498470-3498540;3526221-3526337;3529470-3529600;3532501-3532598;3533362-3533597;3534698-3536909	3150	3150	13	37	0	56	2	0	0
ENST00000649360.1_1	ENSG00000122390.19_1	NAA60	16	3493724	3536916	ENSE00003831541.1_1;ENSE00003599277.1_1;ENSE00003835979.1_1;ENSE00003538620.1_1;ENSE00003654850.1_1;ENSE00003533124.1_1;ENSE00003503367.1_1;ENSE00003838337.1_1	3493724-3493837;3498470-3498540;3506809-3506916;3526221-3526337;3529470-3529600;3532501-3532598;3533362-3533597;3534698-3536916	3094	3094	13	37	0	56	2	0	0
ENST00000323061.7_1	ENSG00000177432.8_1	NAP1L5	4	89617063	89618980	ENSE00001244607.9_1	89617063-89618980	1918	1918	28	45	23	0	11	1	0
ENST00000649030.2_1	ENSG00000182636.8_1	NDN	15	23930546	23932452	ENSE00003831752.2_1	23930546-23932452	1907	1907	15	59	28	1	4	1	0
ENST00000263437.10_1	ENSG00000022556.16_1	NLRP2	19	55477773	55512503	ENSE00002313342.1_1;ENSE00003505640.1_1;ENSE00003480556.1_1;ENSE00003597391.1_1;ENSE00002315550.1_1;ENSE00003532224.1_1;ENSE00003480852.1_1;ENSE00003614045.1_1;ENSE00003895922.1_1;ENSE00003556646.1_1;ENSE00003461265.1_1;ENSE00003644233.1_1;ENSE00002223582.1_1	55477773-55477835;55481366-55481663;55485867-55485912;55489119-55489191;55492993-55493050;55493529-55495096;55496414-55496585;55497518-55497683;55501389-55501560;55501869-55502040;55505636-55505807;55508684-55508855;55512127-55512503	3509	3509	6	20	44	7	27	4	0
ENST00000339757.11_1	ENSG00000022556.16_1	NLRP2	19	55476703	55512506	ENSE00002223114.1_1;ENSE00003505640.1_1;ENSE00003480556.1_1;ENSE00003597391.1_1;ENSE00003532224.1_1;ENSE00003480852.1_1;ENSE00003614045.1_1;ENSE00003895922.1_1;ENSE00003556646.1_1;ENSE00003461265.1_1;ENSE00003644233.1_1;ENSE00003631741.1_1	55476703-55476745;55481366-55481663;55485867-55485912;55489119-55489191;55493529-55495096;55496414-55496585;55497518-55497683;55501389-55501560;55501869-55502040;55505636-55505807;55508684-55508855;55512127-55512506	3434	3434	6	20	44	7	27	4	0
ENST00000381637.3_1	ENSG00000022556.16_1	NLRP2	19	55497659	55501574	ENSE00002235608.1_1;ENSE00002311449.1_1;ENSE00002245819.1_1	55497659-55497683;55500924-55501120;55501389-55501574	408	408	6	101	0	0	1	0	0
ENST00000391721.8_1	ENSG00000022556.16_1	NLRP2	19	55476696	55512503	ENSE00001775889.2_1;ENSE00003505640.1_1;ENSE00003480556.1_1;ENSE00003785368.1_1;ENSE00003532224.1_1;ENSE00003480852.1_1;ENSE00003614045.1_1;ENSE00003895922.1_1;ENSE00003556646.1_1;ENSE00003461265.1_1;ENSE00003644233.1_1;ENSE00002223582.1_1	55476696-55476745;55481366-55481663;55485867-55485912;55492984-55493050;55493529-55495096;55496414-55496585;55497518-55497683;55501389-55501560;55501869-55502040;55505636-55505807;55508684-55508855;55512127-55512503	3432	3432	6	21	44	7	26	4	0
ENST00000397169.3_1	ENSG00000022556.16_1	NLRP2	19	55485361	55493765	ENSE00001527574.2_1;ENSE00003480556.1_1;ENSE00003597391.1_1;ENSE00003785368.1_1;ENSE00002215525.1_1	55485361-55485492;55485867-55485912;55489119-55489191;55492984-55493050;55493529-55493765	555	555	6	49	27	4	21	1	0
ENST00000427260.6_1	ENSG00000022556.16_1	NLRP2	19	55477741	55512446	ENSE00002276716.1_1;ENSE00002292530.1_1;ENSE00002290217.1_1;ENSE00003480556.1_1;ENSE00003597391.1_1;ENSE00003785368.1_1;ENSE00003532224.1_1;ENSE00003480852.1_1;ENSE00003614045.1_1;ENSE00003895922.1_1;ENSE00003556646.1_1;ENSE00003461265.1_1;ENSE00003644233.1_1;ENSE00002275233.1_1	55477741-55477835;55481366-55481521;55481590-55481663;55485867-55485912;55489119-55489191;55492984-55493050;55493529-55495096;55496414-55496585;55497518-55497683;55501389-55501560;55501869-55502040;55505636-55505807;55508684-55508855;55512127-55512446	3425	3425	6	21	43	7	27	4	0
ENST00000433772.6_1	ENSG00000022556.16_1	NLRP2	19	55476437	55493050	ENSE00002210875.1_1;ENSE00003505640.1_1;ENSE00003480556.1_1;ENSE00003597391.1_1;ENSE00003785368.1_1	55476437-55476497;55481366-55481663;55485867-55485912;55489119-55489191;55492984-55493050	545	545	6	53	24	5	19	1	0
ENST00000448584.7_1	ENSG00000022556.16_1	NLRP2	19	55477741	55512506	ENSE00002276716.1_1;ENSE00003505640.1_1;ENSE00003480556.1_1;ENSE00003597391.1_1;ENSE00003785368.1_1;ENSE00003532224.1_1;ENSE00003480852.1_1;ENSE00003614045.1_1;ENSE00003895922.1_1;ENSE00003556646.1_1;ENSE00003461265.1_1;ENSE00003644233.1_1;ENSE00003631741.1_1	55477741-55477835;55481366-55481663;55485867-55485912;55489119-55489191;55492984-55493050;55493529-55495096;55496414-55496585;55497518-55497683;55501389-55501560;55501869-55502040;55505636-55505807;55508684-55508855;55512127-55512506	3553	3553	6	20	44	7	27	4	0
ENST00000537859.5_1	ENSG00000022556.16_1	NLRP2	19	55477710	55512508	ENSE00002272272.1_1;ENSE00003505640.1_1;ENSE00003480556.1_1;ENSE00003597391.1_1;ENSE00003532224.1_1;ENSE00003480852.1_1;ENSE00003614045.1_1;ENSE00003895922.1_1;ENSE00003556646.1_1;ENSE00003461265.1_1;ENSE00003644233.1_1;ENSE00001707838.1_1	55477710-55477835;55481366-55481663;55485867-55485912;55489119-55489191;55493529-55495096;55496414-55496585;55497518-55497683;55501389-55501560;55501869-55502040;55505636-55505807;55508684-55508855;55512127-55512508	3519	3519	6	20	44	7	27	4	0
ENST00000539848.5_1	ENSG00000022556.16_1	NLRP2	19	55476711	55493014	ENSE00002263990.1_1;ENSE00003505640.1_1;ENSE00003480556.1_1;ENSE00001727883.2_1;ENSE00003668346.1_1;ENSE00002222476.1_1	55476711-55476745;55481366-55481663;55485867-55485912;55488227-55488326;55489119-55489191;55492984-55493014	583	583	6	53	24	5	19	1	0
ENST00000540005.1_1	ENSG00000022556.16_1	NLRP2	19	55494853	55497769	ENSE00002218436.1_1;ENSE00003480852.1_1;ENSE00002251415.1_1	55494853-55495096;55496414-55496585;55497518-55497769	668	668	6	65	22	3	11	1	0
ENST00000540597.5_1	ENSG00000022556.16_1	NLRP2	19	55476652	55512510	ENSE00002223244.1_1;ENSE00003606496.1_1;ENSE00003464412.1_1;ENSE00003668346.1_1;ENSE00003646520.1_1;ENSE00003686024.1_1;ENSE00003679123.1_1;ENSE00003600706.1_1;ENSE00002217948.1_1;ENSE00003637992.1_1;ENSE00003522849.1_1;ENSE00003551951.1_1;ENSE00003469418.1_1	55476652-55476745;55481366-55481663;55485867-55485912;55489119-55489191;55492984-55493050;55493529-55495096;55496414-55496585;55497518-55497683;55501389-55501761;55501869-55502040;55505636-55505807;55508684-55508855;55512127-55512510	3757	3757	6	20	44	7	27	4	0
ENST00000542755.1_1	ENSG00000022556.16_1	NLRP2	19	55504585	55512506	ENSE00002214187.1_1;ENSE00003551951.1_1;ENSE00003632697.1_1	55504585-55505807;55508684-55508855;55512127-55512506	1775	1775	6	33	40	8	20	1	1
ENST00000543010.5_1	ENSG00000022556.16_1	NLRP2	19	55476619	55512510	ENSE00002251781.1_1;ENSE00003505640.1_1;ENSE00003480556.1_1;ENSE00003597391.1_1;ENSE00003785368.1_1;ENSE00003532224.1_1;ENSE00003480852.1_1;ENSE00003614045.1_1;ENSE00003895922.1_1;ENSE00003556646.1_1;ENSE00003461265.1_1;ENSE00003644233.1_1;ENSE00003474680.1_1	55476619-55476745;55481366-55481663;55485867-55485912;55489119-55489191;55492984-55493050;55493529-55495096;55496414-55496585;55497518-55497683;55501389-55501560;55501869-55502040;55505636-55505807;55508684-55508855;55512127-55512510	3589	3589	6	20	44	7	27	4	0
ENST00000543277.1_1	ENSG00000022556.16_1	NLRP2	19	55497573	55505808	ENSE00002276798.1_1;ENSE00002299017.1_1;ENSE00002219539.1_1;ENSE00003637992.1_1;ENSE00002205495.1_1	55497573-55497683;55501389-55501464;55501582-55501761;55501869-55502040;55505636-55505808	712	712	6	101	0	0	1	0	0
ENST00000585500.5_1	ENSG00000022556.16_1	NLRP2	19	55477741	55493679	ENSE00002963110.1_1;ENSE00002779339.1_1;ENSE00003480556.1_1;ENSE00003597391.1_1;ENSE00003785368.1_1;ENSE00002907553.1_1	55477741-55477839;55481518-55481663;55485867-55485912;55489119-55489191;55492984-55493050;55493529-55493679	582	582	6	56	21	4	20	1	0
ENST00000586512.1_1	ENSG00000022556.16_1	NLRP2	19	55501993	55502917	ENSE00002779640.1_1;ENSE00002963425.1_1	55501993-55502533;55502867-55502917	592	592	6	91	1	9	1	0	5
ENST00000588107.5_1	ENSG00000022556.16_1	NLRP2	19	55464535	55489167	ENSE00002838015.1_1;ENSE00003505640.1_1;ENSE00003480556.1_1;ENSE00002778954.1_1	55464535-55464737;55481366-55481663;55485867-55485912;55489119-55489167	596	596	6	55	24	5	17	1	0
ENST00000588619.5_1	ENSG00000022556.16_1	NLRP2	19	55464497	55493007	ENSE00002758771.1_1;ENSE00003505640.1_1;ENSE00003480556.1_1;ENSE00003597391.1_1;ENSE00002749291.1_1	55464497-55464653;55481366-55481663;55485867-55485912;55489119-55489191;55492984-55493007	598	598	6	53	24	5	19	1	0
ENST00000346199.3_1	ENSG00000053438.11_1	NNAT	20	36149607	36152092	ENSE00001905242.2_1;ENSE00001334893.2_1	36149607-36149805;36151068-36152092	1224	1224	3	103	2	0	0	0	0
ENST00000647955.1_1	ENSG00000053438.11_1	NNAT	20	36149642	36151876	ENSE00003836693.1_1;ENSE00003831589.1_1;ENSE00003833315.1_1	36149642-36149805;36150759-36150786;36151068-36151876	1001	1001	3	103	2	0	0	0	0
ENST00000649309.1_1	ENSG00000053438.11_1	NNAT	20	36149662	36151744	ENSE00003834281.1_1;ENSE00003837514.1_1;ENSE00003832163.1_1	36149662-36149805;36150759-36150835;36151068-36151744	898	898	3	103	2	0	0	0	0
ENST00000649451.1_1	ENSG00000053438.11_1	NNAT	20	36149651	36152092	ENSE00003836971.1_1;ENSE00000661891.1_1;ENSE00001334893.2_1	36149651-36149805;36150759-36150840;36151068-36152092	1262	1262	3	103	2	0	0	0	0
ENST00000649697.1_1	ENSG00000053438.11_1	NNAT	20	36149652	36151415	ENSE00003835770.1_1;ENSE00003833547.1_1	36149652-36149805;36151042-36151415	528	528	3	103	2	0	0	0	0
ENST00000329468.5_1	ENSG00000185823.5_1	NPAP1	15	24920921	24928540	ENSE00001317509.5_1	24920921-24928540	7620	7620	15	28	64	0	1	0	0
ENST00000374784.5_1	ENSG00000182667.15_1	NTM	11	131781361	132184964	ENSE00001381126.3_1;ENSE00003644933.1_1;ENSE00003608747.1_1;ENSE00003749057.1_1;ENSE00003611863.1_1;ENSE00001464645.1_1	131781361-131781542;132016175-132016408;132081915-132082041;132177582-132177717;132180005-132180126;132184445-132184964	1321	1321	21	62	23	2	0	0	0
ENST00000374786.5_1	ENSG00000182667.15_1	NTM	11	131780896	132206716	ENSE00001464652.1_1;ENSE00003644933.1_1;ENSE00003608747.1_1;ENSE00003749057.1_1;ENSE00003611863.1_1;ENSE00003654495.1_1;ENSE00001464656.1_1	131780896-131781542;132016175-132016408;132081915-132082041;132177582-132177717;132180005-132180126;132184445-132184597;132204939-132206716	3197	3197	21	51	30	3	1	2	0
ENST00000374791.7_1	ENSG00000182667.15_1	NTM	11	131240372	132206716	ENSE00001680257.1_1;ENSE00003624688.1_1;ENSE00003644933.1_1;ENSE00003608747.1_1;ENSE00003749057.1_1;ENSE00003611863.1_1;ENSE00003654495.1_1;ENSE00001464656.1_1	131240372-131240783;131781457-131781542;132016175-132016408;132081915-132082041;132177582-132177717;132180005-132180126;132184445-132184597;132204939-132206716	3048	3048	21	54	27	3	1	2	0
ENST00000416661.1_1	ENSG00000182667.15_1	NTM	11	131451904	131530942	ENSE00001613898.1_1;ENSE00003792324.1_1	131451904-131452272;131530822-131530942	490	490	21	87	0	0	0	0	0
ENST00000425719.6_1	ENSG00000182667.15_1	NTM	11	131781355	132205559	ENSE00002255676.1_1;ENSE00003644933.1_1;ENSE00003608747.1_1;ENSE00003749057.1_1;ENSE00003611863.1_1;ENSE00003654495.1_1;ENSE00001797272.1_1;ENSE00001773409.1_1	131781355-131781542;132016175-132016408;132081915-132082041;132177582-132177717;132180005-132180126;132184445-132184597;132200046-132200079;132204939-132205559	1615	1615	21	52	29	4	1	1	1
ENST00000427481.6_1	ENSG00000182667.15_1	NTM	11	132016168	132206715	ENSE00003715011.1_1;ENSE00003510703.1_1;ENSE00003720862.1_1;ENSE00003611863.1_1;ENSE00003654495.1_1;ENSE00001797272.1_1;ENSE00001767549.2_1	132016168-132016408;132081915-132082041;132177582-132177717;132180005-132180126;132184445-132184597;132200046-132200079;132204939-132206715	2590	2590	21	56	25	4	1	1	1
ENST00000436745.5_1	ENSG00000182667.15_1	NTM	11	131240520	131781510	ENSE00001464653.2_1;ENSE00003792324.1_1;ENSE00001617841.1_1	131240520-131240783;131530822-131530942;131781457-131781510	439	439	21	87	0	0	0	0	0
ENST00000457381.1_1	ENSG00000182667.15_1	NTM	11	132180089	132205345	ENSE00001660288.1_1;ENSE00003654495.1_1;ENSE00001804494.1_1;ENSE00001797272.1_1;ENSE00001796671.1_1	132180089-132180126;132184445-132184597;132187548-132187584;132200046-132200079;132204939-132205345	669	669	21	68	14	4	1	0	3
ENST00000463395.5_1	ENSG00000182667.15_1	NTM	11	131779590	131792157	ENSE00001937331.1_1;ENSE00003557632.1_1;ENSE00001833577.1_1	131779590-131779880;131781457-131781542;131791976-131792157	559	559	21	85	2	0	0	0	0
ENST00000467255.5_1	ENSG00000182667.15_1	NTM	11	132010904	132184597	ENSE00001846815.1_1;ENSE00003620091.1_1;ENSE00003510703.1_1;ENSE00003519571.1_1;ENSE00003589206.1_1;ENSE00003535859.1_1	132010904-132010964;132016175-132016408;132081915-132082041;132177582-132177717;132180005-132180126;132184445-132184597	833	833	21	68	17	2	0	0	0
ENST00000470371.1_1	ENSG00000182667.15_1	NTM	11	131780712	131781542	ENSE00001896082.1_1;ENSE00003557632.1_1	131780712-131780987;131781457-131781542	362	362	21	85	2	0	0	0	0
ENST00000474900.5_1	ENSG00000182667.15_1	NTM	11	132081650	132206696	ENSE00001912254.1_1;ENSE00003510703.1_1;ENSE00003519571.1_1;ENSE00003589206.1_1;ENSE00001939629.1_1;ENSE00003535859.1_1;ENSE00001939741.1_1	132081650-132081753;132081915-132082041;132177582-132177717;132180005-132180126;132182558-132182676;132184445-132184597;132204939-132206696	2519	2519	21	58	24	3	0	2	0
ENST00000477098.1_1	ENSG00000182667.15_1	NTM	11	131240523	131531125	ENSE00001852837.1_1;ENSE00001839999.1_1	131240523-131240783;131530822-131531125	565	565	21	87	0	0	0	0	0
ENST00000479431.1_1	ENSG00000182667.15_1	NTM	11	131781334	132016818	ENSE00001952188.1_1;ENSE00001950486.1_1	131781334-131781542;132016175-132016818	853	853	21	78	9	0	0	0	0
ENST00000482316.5_1	ENSG00000182667.15_1	NTM	11	132081692	132177656	ENSE00001906905.1_1;ENSE00003510703.1_1;ENSE00001933709.1_1;ENSE00001866370.1_1	132081692-132081753;132081915-132082041;132176188-132176362;132177582-132177656	439	439	21	71	14	2	0	0	0
ENST00000483174.1_1	ENSG00000182667.15_1	NTM	11	132202137	132205547	ENSE00001905626.1_1;ENSE00001931655.1_1;ENSE00001901492.1_1	132202137-132202421;132204939-132205041;132205249-132205547	687	687	21	82	4	0	1	0	0
ENST00000490356.2_1	ENSG00000182667.15_1	NTM	11	132081692	132182408	ENSE00001906905.1_1;ENSE00003510703.1_1;ENSE00003519571.1_1;ENSE00003589206.1_1;ENSE00001867050.1_1	132081692-132081753;132081915-132082041;132177582-132177717;132180005-132180126;132182287-132182408	569	569	21	71	14	2	0	0	0
ENST00000496094.5_1	ENSG00000182667.15_1	NTM	11	132081633	132204945	ENSE00001877759.1_1;ENSE00003510703.1_1;ENSE00003519571.1_1;ENSE00003589206.1_1;ENSE00003535859.1_1;ENSE00002506560.1_1	132081633-132081753;132081915-132082041;132177582-132177717;132180005-132180126;132184445-132184597;132204939-132204945	666	666	21	70	14	2	1	0	0
ENST00000496198.1_1	ENSG00000182667.15_1	NTM	11	132202383	132205180	ENSE00001852515.1_1;ENSE00001910639.1_1	132202383-132202657;132204939-132205180	517	517	21	81	6	0	0	0	0
ENST00000498764.5_1	ENSG00000182667.15_1	NTM	11	131779937	132184493	ENSE00001848715.1_1;ENSE00003557632.1_1;ENSE00003510703.1_1;ENSE00003519571.1_1;ENSE00003589206.1_1;ENSE00001928937.1_1	131779937-131779995;131781457-131781542;132081915-132082041;132177582-132177717;132180005-132180126;132184445-132184493	579	579	21	69	16	2	0	0	0
ENST00000539799.5_1	ENSG00000182667.15_1	NTM	11	132016168	132206715	ENSE00003715011.1_1;ENSE00003510703.1_1;ENSE00003720862.1_1;ENSE00003611863.1_1;ENSE00003654495.1_1;ENSE00001767549.2_1	132016168-132016408;132081915-132082041;132177582-132177717;132180005-132180126;132184445-132184597;132204939-132206715	2556	2556	21	56	25	3	1	2	0
ENST00000550167.5_1	ENSG00000182667.15_1	NTM	11	131325356	132177657	ENSE00002474940.1_1;ENSE00003792324.1_1;ENSE00003624688.1_1;ENSE00003644933.1_1;ENSE00003608747.1_1;ENSE00002406502.1_1	131325356-131325361;131530822-131530942;131781457-131781542;132016175-132016408;132081915-132082041;132177582-132177657	650	650	21	66	19	2	0	0	0
ENST00000683400.1_1	ENSG00000182667.15_1	NTM	11	131240509	132206716	ENSE00003919139.1_1;ENSE00003624688.1_1;ENSE00003644933.1_1;ENSE00003608747.1_1;ENSE00003749057.1_1;ENSE00003611863.1_1;ENSE00003654495.1_1;ENSE00001797272.1_1;ENSE00001464656.1_1	131240509-131240783;131781457-131781542;132016175-132016408;132081915-132082041;132177582-132177717;132180005-132180126;132184445-132184597;132200046-132200079;132204939-132206716	2945	2945	21	54	27	3	1	2	0
ENST00000263650.12_1	ENSG00000021762.20_1	OSBPL5	11	3108336	3186540	ENSE00003848148.1_1;ENSE00003506561.1_1;ENSE00003676014.1_1;ENSE00003470772.1_1;ENSE00003682315.1_1;ENSE00003586682.1_1;ENSE00003629732.1_1;ENSE00003506163.1_1;ENSE00003655032.1_1;ENSE00003663340.1_1;ENSE00003611416.1_1;ENSE00003581805.1_1;ENSE00003560677.1_1;ENSE00003606326.1_1;ENSE00003613904.1_1;ENSE00003653760.1_1;ENSE00003484196.1_1;ENSE00003555977.1_1;ENSE00003558770.1_1;ENSE00003625805.1_1…	3108336-3109573;3111075-3111178;3111787-3111926;3113661-3113788;3114096-3114282;3114756-3114893;3114975-3115065;3115466-3115564;3121387-3121486;3122832-3122929;3123412-3123511;3124468-3124550;3125422-3125607;3128492-3128685;3129000-3129175;3140776-3140861;3141650-3141854;3143226-3143328;3143577-3143658;3147702-3147785;3150242-3150399;3186445-3186540	3876	3876	13	27	4	46	15	3	7
ENST00000348039.9_1	ENSG00000021762.20_1	OSBPL5	11	3109230	3186582	ENSE00002180429.1_1;ENSE00003506561.1_1;ENSE00003676014.1_1;ENSE00003470772.1_1;ENSE00003682315.1_1;ENSE00003586682.1_1;ENSE00003629732.1_1;ENSE00003506163.1_1;ENSE00003655032.1_1;ENSE00003663340.1_1;ENSE00003611416.1_1;ENSE00003581805.1_1;ENSE00003560677.1_1;ENSE00003606326.1_1;ENSE00003613904.1_1;ENSE00003653760.1_1;ENSE00003555977.1_1;ENSE00003558770.1_1;ENSE00003625805.1_1;ENSE00003679977.1_1…	3109230-3109573;3111075-3111178;3111787-3111926;3113661-3113788;3114096-3114282;3114756-3114893;3114975-3115065;3115466-3115564;3121387-3121486;3122832-3122929;3123412-3123511;3124468-3124550;3125422-3125607;3128492-3128685;3129000-3129175;3140776-3140861;3143226-3143328;3143577-3143658;3147702-3147785;3150242-3150399;3186445-3186582	2819	2819	13	31	4	44	15	1	4
ENST00000389989.7_1	ENSG00000021762.20_1	OSBPL5	11	3108350	3186530	ENSE00001839364.2_1;ENSE00003506561.1_1;ENSE00003676014.1_1;ENSE00003470772.1_1;ENSE00003682315.1_1;ENSE00003586682.1_1;ENSE00003629732.1_1;ENSE00003506163.1_1;ENSE00003655032.1_1;ENSE00003663340.1_1;ENSE00003611416.1_1;ENSE00003581805.1_1;ENSE00003560677.1_1;ENSE00003606326.1_1;ENSE00003613904.1_1;ENSE00003653760.1_1;ENSE00003555977.1_1;ENSE00003558770.1_1;ENSE00003625805.1_1;ENSE00003679977.1_1…	3108350-3109573;3111075-3111178;3111787-3111926;3113661-3113788;3114096-3114282;3114756-3114893;3114975-3115065;3115466-3115564;3121387-3121486;3122832-3122929;3123412-3123511;3124468-3124550;3125422-3125607;3128492-3128685;3129000-3129175;3140776-3140861;3143226-3143328;3143577-3143658;3147702-3147785;3150242-3150399;3186452-3186530	3640	3640	13	27	4	46	15	3	8
ENST00000459995.5_1	ENSG00000021762.20_1	OSBPL5	11	3140776	3147824	ENSE00003605316.1_1;ENSE00003609843.1_1;ENSE00003549216.1_1;ENSE00003605991.1_1;ENSE00001880125.1_1	3140776-3140861;3141650-3141854;3143226-3143328;3143577-3143658;3147702-3147824	599	599	13	81	2	12	0	0	0
ENST00000465323.1_1	ENSG00000021762.20_1	OSBPL5	11	3143033	3186503	ENSE00001957715.1_1;ENSE00003605991.1_1;ENSE00003681304.1_1;ENSE00003569403.1_1;ENSE00001932982.1_1	3143033-3143328;3143577-3143658;3147702-3147785;3150242-3150399;3186445-3186503	679	679	13	75	0	16	2	2	8
ENST00000471998.6_1	ENSG00000021762.20_1	OSBPL5	11	3109145	3186530	ENSE00003500623.1_1;ENSE00003548778.1_1;ENSE00003542478.1_1;ENSE00003689177.1_1;ENSE00003554094.1_1;ENSE00003689500.1_1;ENSE00003595065.1_1;ENSE00003636466.1_1;ENSE00003561101.1_1;ENSE00003681568.1_1;ENSE00003488739.1_1;ENSE00003682308.1_1;ENSE00003631902.1_1;ENSE00003505592.1_1;ENSE00003558770.1_1;ENSE00003625805.1_1;ENSE00003679977.1_1;ENSE00001885990.2_1	3109145-3109573;3111075-3111178;3111787-3111926;3113661-3113788;3114096-3114282;3114756-3114893;3114975-3115065;3115466-3115564;3121387-3121486;3122832-3122929;3123412-3123511;3124468-3124550;3125422-3125481;3143296-3143328;3143577-3143658;3147702-3147785;3150242-3150399;3186445-3186530	2200	2200	13	38	5	37	15	0	7
ENST00000477622.1_1	ENSG00000021762.20_1	OSBPL5	11	3143035	3147874	ENSE00001925190.1_1;ENSE00001875195.1_1	3143035-3143658;3147702-3147874	797	797	13	82	3	1	8	1	0
ENST00000478260.5_1	ENSG00000021762.20_1	OSBPL5	11	3108345	3116109	ENSE00001340655.1_1;ENSE00003506561.1_1;ENSE00003676014.1_1;ENSE00003470772.1_1;ENSE00003682315.1_1;ENSE00003586682.1_1;ENSE00003629732.1_1;ENSE00001908286.1_1	3108345-3109573;3111075-3111178;3111787-3111926;3113661-3113788;3114096-3114282;3114756-3114893;3114975-3115065;3115466-3116109	2661	2661	13	38	9	33	10	5	4
ENST00000498536.5_1	ENSG00000021762.20_1	OSBPL5	11	3108809	3111952	ENSE00001879493.1_1;ENSE00003548778.1_1;ENSE00001845441.1_1	3108809-3109573;3111075-3111178;3111787-3111952	1035	1035	13	41	9	30	11	4	3
ENST00000525498.5_1	ENSG00000021762.20_1	OSBPL5	11	3109135	3147838	ENSE00002162089.1_1;ENSE00003506561.1_1;ENSE00003676014.1_1;ENSE00003470772.1_1;ENSE00003682315.1_1;ENSE00003586682.1_1;ENSE00003629732.1_1;ENSE00003506163.1_1;ENSE00003655032.1_1;ENSE00003663340.1_1;ENSE00003611416.1_1;ENSE00003581805.1_1;ENSE00003560677.1_1;ENSE00003606326.1_1;ENSE00003613904.1_1;ENSE00003653760.1_1;ENSE00002165057.1_1;ENSE00003555977.1_1;ENSE00003558770.1_1;ENSE00002185913.1_1	3109135-3109573;3111075-3111178;3111787-3111926;3113661-3113788;3114096-3114282;3114756-3114893;3114975-3115065;3115466-3115564;3121387-3121486;3122832-3122929;3123412-3123511;3124468-3124550;3125422-3125607;3128492-3128685;3129000-3129175;3140776-3140861;3141773-3141854;3143226-3143328;3143577-3143658;3147702-3147838	2753	2753	13	35	4	39	16	1	1
ENST00000526122.5_1	ENSG00000021762.20_1	OSBPL5	11	3143255	3150559	ENSE00002199058.1_1;ENSE00003558770.1_1;ENSE00003625805.1_1;ENSE00002163288.1_1	3143255-3143328;3143577-3143658;3147702-3147785;3150242-3150559	558	558	13	75	0	17	2	1	9
ENST00000528124.1_1	ENSG00000021762.20_1	OSBPL5	11	3167409	3186530	ENSE00002182643.1_1;ENSE00001885990.2_1	3167409-3167891;3186445-3186530	569	569	13	95	0	0	0	0	0
ENST00000530372.5_1	ENSG00000021762.20_1	OSBPL5	11	3143583	3187000	ENSE00002163861.1_1;ENSE00003625805.1_1;ENSE00003679977.1_1;ENSE00002183945.1_1	3143583-3143658;3147702-3147785;3150242-3150399;3186740-3187000	579	579	13	75	0	15	2	3	8
ENST00000532951.1_1	ENSG00000021762.20_1	OSBPL5	11	3129019	3141217	ENSE00002170741.1_1;ENSE00002189803.1_1	3129019-3129175;3140776-3141217	599	599	13	50	5	32	2	6	7
ENST00000533234.5_1	ENSG00000021762.20_1	OSBPL5	11	3141837	3186566	ENSE00002151428.1_1;ENSE00003555977.1_1;ENSE00003558770.1_1;ENSE00003625805.1_1;ENSE00003679977.1_1;ENSE00002155792.1_1	3141837-3141854;3143226-3143328;3143577-3143658;3147702-3147785;3150242-3150399;3186452-3186566	560	560	13	75	0	18	2	0	9
ENST00000533721.5_1	ENSG00000021762.20_1	OSBPL5	11	3143608	3185653	ENSE00002141093.1_1;ENSE00003625805.1_1;ENSE00003679977.1_1;ENSE00002141422.1_1	3143608-3143658;3147702-3147785;3150242-3150399;3185169-3185653	778	778	13	75	1	15	1	3	1
ENST00000534157.1_1	ENSG00000021762.20_1	OSBPL5	11	3147712	3182623	ENSE00002164369.1_1;ENSE00003679977.1_1;ENSE00002165684.1_1	3147712-3147785;3150242-3150399;3182147-3182623	709	709	13	76	1	9	1	8	1
ENST00000534454.5_1	ENSG00000021762.20_1	OSBPL5	11	3108608	3123496	ENSE00001918218.2_1;ENSE00002161086.1_1;ENSE00003506561.1_1;ENSE00003676014.1_1;ENSE00003470772.1_1;ENSE00003682315.1_1;ENSE00003586682.1_1;ENSE00003629732.1_1;ENSE00003506163.1_1;ENSE00003655032.1_1;ENSE00003663340.1_1;ENSE00002188038.1_1	3108608-3109013;3109407-3109573;3111075-3111178;3111787-3111926;3113661-3113788;3114096-3114282;3114756-3114893;3114975-3115065;3115466-3115564;3121387-3121486;3122832-3122929;3123412-3123496	1743	1743	13	43	4	29	18	1	7
ENST00000534491.5_1	ENSG00000021762.20_1	OSBPL5	11	3114614	3187969	ENSE00002156791.1_1;ENSE00003595065.1_1;ENSE00003636466.1_1;ENSE00003561101.1_1;ENSE00003681568.1_1;ENSE00003488739.1_1;ENSE00003682308.1_1;ENSE00003594184.1_1;ENSE00003654961.1_1;ENSE00003551434.1_1;ENSE00003605316.1_1;ENSE00003609843.1_1;ENSE00003549216.1_1;ENSE00003605991.1_1;ENSE00003681304.1_1;ENSE00003569403.1_1;ENSE00002180382.1_1	3114614-3114893;3114975-3115065;3115466-3115564;3121387-3121486;3122832-3122929;3123412-3123511;3124468-3124550;3125422-3125607;3128492-3128685;3129000-3129175;3140776-3140861;3141650-3141854;3143226-3143328;3143577-3143658;3147702-3147785;3150242-3150399;3187854-3187969	2241	2241	13	44	4	39	7	1	4
ENST00000465184.1_1	ENSG00000242265.6_1	PEG10	7	94294046	94298492	ENSE00001904124.1_1;ENSE00001938487.1_1	94294046-94294387;94298045-94298492	790	790	5	93	0	10	0	0	0
ENST00000482108.1_1	ENSG00000242265.6_1	PEG10	7	94285636	94299007	ENSE00001899933.1_1;ENSE00001832566.1_1	94285636-94285892;94292645-94299007	6620	6620	5	75	1	18	2	7	3
ENST00000488574.5_1	ENSG00000242265.6_1	PEG10	7	94285681	94295010	ENSE00001845612.1_1;ENSE00001889866.1_1	94285681-94285903;94292645-94295010	2589	2589	5	96	1	2	2	2	1
ENST00000493935.1_1	ENSG00000242265.6_1	PEG10	7	94285681	94298949	ENSE00001948902.1_1;ENSE00001882092.1_1;ENSE00001889057.1_1	94285681-94285892;94292645-94292741;94298493-94298949	766	766	5	103	0	0	0	0	0
ENST00000612748.1_1	ENSG00000242265.6_1	PEG10	7	94285681	94295010	ENSE00001845612.1_1;ENSE00003753895.1_1;ENSE00003713547.1_1	94285681-94285903;94292645-94293819;94293821-94295010	2588	2588	5	96	1	2	2	2	1
ENST00000612941.2_1	ENSG00000242265.6_1	PEG10	7	94285857	94299004	ENSE00003752779.1_1;ENSE00003747669.1_1;ENSE00003719296.1_1	94285857-94285892;94292645-94293819;94293821-94299004	6395	6395	5	80	1	14	2	6	2
ENST00000613043.1_1	ENSG00000242265.6_1	PEG10	7	94285695	94292962	ENSE00003742616.1_1;ENSE00003738241.1_1;ENSE00003729218.1_1	94285695-94285892;94290349-94290409;94292645-94292962	577	577	5	101	1	0	1	0	0
ENST00000615790.5_1	ENSG00000242265.6_1	PEG10	7	94285857	94299004	ENSE00003752779.1_1;ENSE00003738313.1_1	94285857-94285892;94292645-94299004	6396	6396	5	80	1	14	2	6	2
ENST00000617526.4_1	ENSG00000242265.6_1	PEG10	7	94285857	94299004	ENSE00003752779.1_1;ENSE00003747669.1_1;ENSE00003719296.1_1	94285857-94285892;94292645-94293819;94293821-94299004	6395	6395	5	80	1	14	2	6	2
ENST00000326441.15_1	ENSG00000198300.14_1	PEG3	19	57321449	57352094	ENSE00003845431.1_1;ENSE00001405753.1_1;ENSE00003617271.1_1;ENSE00003622994.1_1;ENSE00003627643.1_1;ENSE00001370394.2_1;ENSE00001317680.2_1;ENSE00003691344.1_1;ENSE00003490916.1_1;ENSE00001177903.3_1	57321449-57328947;57329113-57329203;57329967-57330070;57333018-57333122;57334120-57334204;57334960-57335047;57335629-57336109;57337755-57337831;57347385-57347472;57351949-57352094	8764	8764	5	25	73	0	5	0	0
ENST00000593695.5_1	ENSG00000198300.14_1	PEG3	19	57325042	57352064	ENSE00002991790.1_1;ENSE00001405753.1_1;ENSE00003617271.1_1;ENSE00003622994.1_1;ENSE00003627643.1_1;ENSE00001370394.2_1;ENSE00003605978.1_1;ENSE00003490916.1_1;ENSE00003183969.1_1	57325042-57328947;57329113-57329203;57329967-57330070;57333018-57333122;57334120-57334204;57334960-57335047;57335629-57335795;57347385-57347472;57351949-57352064	4750	4750	5	27	71	0	5	0	0
ENST00000594389.1_1	ENSG00000198300.14_1	PEG3	19	57335913	57352077	ENSE00002993998.1_1;ENSE00003490916.1_1;ENSE00003127514.1_1	57335913-57336109;57347385-57347472;57351949-57352077	414	414	5	103	0	0	0	0	0
ENST00000598410.5_1	ENSG00000198300.14_1	PEG3	19	57324515	57352094	ENSE00003131962.1_1;ENSE00003524432.1_1;ENSE00003617271.1_1;ENSE00003622994.1_1;ENSE00003627643.1_1;ENSE00003513166.1_1;ENSE00003605978.1_1;ENSE00003490916.1_1;ENSE00001177903.3_1	57324515-57328947;57329113-57329206;57329967-57330070;57333018-57333122;57334120-57334204;57334957-57335047;57335629-57335795;57347385-57347472;57351949-57352094	5313	5313	5	25	73	0	5	0	0
ENST00000599534.5_1	ENSG00000198300.14_1	PEG3	19	57325045	57336374	ENSE00003202445.1_1;ENSE00001405753.1_1;ENSE00003617271.1_1;ENSE00003622994.1_1;ENSE00003627643.1_1;ENSE00001370394.2_1;ENSE00003103458.1_1	57325045-57328947;57329113-57329203;57329967-57330070;57333018-57333122;57334120-57334204;57334960-57335047;57335629-57336374	5122	5122	5	27	72	0	4	0	0
ENST00000599565.1_1	ENSG00000198300.14_1	PEG3	19	57321458	57322651	ENSE00003212818.1_1;ENSE00003145040.1_1	57321458-57321525;57322400-57322651	320	320	5	103	0	0	0	0	0
ENST00000599577.5_1	ENSG00000198300.14_1	PEG3	19	57325045	57352064	ENSE00003202445.1_1;ENSE00001405753.1_1;ENSE00003617271.1_1;ENSE00003622994.1_1;ENSE00003627643.1_1;ENSE00001370394.2_1;ENSE00001317680.2_1;ENSE00003490916.1_1;ENSE00003183969.1_1	57325045-57328947;57329113-57329203;57329967-57330070;57333018-57333122;57334120-57334204;57334960-57335047;57335629-57336109;57347385-57347472;57351949-57352064	5061	5061	5	27	72	0	4	0	0
ENST00000600833.2_1	ENSG00000198300.14_1	PEG3	19	57328157	57336016	ENSE00003058272.1_1;ENSE00003617271.1_1;ENSE00003622994.1_1;ENSE00003627643.1_1;ENSE00003513166.1_1;ENSE00003019993.1_1	57328157-57328947;57329967-57330070;57333018-57333122;57334120-57334204;57334957-57335047;57335629-57336016	1564	1564	5	53	48	0	2	0	0
ENST00000647621.1_1	ENSG00000198300.14_1	PEG3	19	57324186	57352094	ENSE00003838373.1_1;ENSE00003617271.1_1;ENSE00003622994.1_1;ENSE00003627643.1_1;ENSE00003513166.1_1;ENSE00003213881.2_1;ENSE00003490916.1_1;ENSE00001177903.3_1	57324186-57328947;57329967-57330070;57333018-57333122;57334120-57334204;57334957-57335047;57335629-57335882;57347385-57347472;57351949-57352094	5635	5635	5	25	73	0	5	0	0
ENST00000647852.1_1	ENSG00000198300.14_1	PEG3	19	57325755	57345115	ENSE00003831568.1_1;ENSE00003524432.1_1;ENSE00003617271.1_1;ENSE00003622994.1_1;ENSE00003627643.1_1;ENSE00003513166.1_1;ENSE00003605978.1_1;ENSE00003691344.1_1;ENSE00003840293.1_1;ENSE00003056611.1_1;ENSE00003837561.1_1	57325755-57328947;57329113-57329206;57329967-57330070;57333018-57333122;57334120-57334204;57334957-57335047;57335629-57335795;57337755-57337831;57338501-57338614;57344657-57344788;57345010-57345115	4268	4268	5	30	70	0	3	0	0
ENST00000648694.1_1	ENSG00000198300.14_1	PEG3	19	57321444	57352094	ENSE00003139049.2_1;ENSE00003524432.1_1;ENSE00003617271.1_1;ENSE00003622994.1_1;ENSE00003627643.1_1;ENSE00003513166.1_1;ENSE00003605978.1_1;ENSE00003691344.1_1;ENSE00003490916.1_1;ENSE00001177903.3_1	57321444-57328947;57329113-57329206;57329967-57330070;57333018-57333122;57334120-57334204;57334957-57335047;57335629-57335795;57337755-57337831;57347385-57347472;57351949-57352094	8461	8461	5	25	73	0	5	0	0
ENST00000649233.1_1	ENSG00000198300.14_1	PEG3	19	57321469	57352096	ENSE00003832794.1_1;ENSE00003524432.1_1;ENSE00003617271.1_1;ENSE00003622994.1_1;ENSE00003627643.1_1;ENSE00003513166.1_1;ENSE00003605978.1_1;ENSE00003691344.1_1;ENSE00003056611.1_1;ENSE00003490916.1_1;ENSE00002993337.1_1	57321469-57328947;57329113-57329206;57329967-57330070;57333018-57333122;57334120-57334204;57334957-57335047;57335629-57335795;57337755-57337831;57344657-57344788;57347385-57347472;57351949-57352096	8570	8570	5	25	73	0	5	0	0
ENST00000649428.1_1	ENSG00000198300.14_1	PEG3	19	57321554	57349186	ENSE00003838330.1_1;ENSE00003524432.1_1;ENSE00003617271.1_1;ENSE00003622994.1_1;ENSE00003627643.1_1;ENSE00003513166.1_1;ENSE00003605978.1_1;ENSE00003490916.1_1;ENSE00003835505.1_1	57321554-57328947;57329113-57329206;57329967-57330070;57333018-57333122;57334120-57334204;57334957-57335047;57335629-57335795;57347385-57347472;57349119-57349186	8196	8196	5	25	73	0	5	0	0
ENST00000649680.1_1	ENSG00000198300.14_1	PEG3	19	57321488	57352094	ENSE00003838228.1_1;ENSE00003524432.1_1;ENSE00003617271.1_1;ENSE00003622994.1_1;ENSE00003627643.1_1;ENSE00003513166.1_1;ENSE00003605978.1_1;ENSE00003691344.1_1;ENSE00003490916.1_1;ENSE00003840123.1_1	57321488-57328947;57329113-57329206;57329967-57330070;57333018-57333122;57334120-57334204;57334957-57335047;57335629-57335795;57337755-57337831;57347385-57347472;57351954-57352094	8412	8412	5	25	73	0	5	0	0
ENST00000649735.1_1	ENSG00000198300.14_1	PEG3	19	57323525	57352029	ENSE00003837719.1_1;ENSE00003617271.1_1;ENSE00003622994.1_1;ENSE00003627643.1_1;ENSE00003513166.1_1;ENSE00003605978.1_1;ENSE00003490916.1_1;ENSE00003133510.2_1	57323525-57329206;57329967-57330070;57333018-57333122;57334120-57334204;57334957-57335047;57335629-57335795;57347385-57347472;57351954-57352029	6398	6398	5	25	74	0	4	0	0
ENST00000649876.1_1	ENSG00000198300.14_1	PEG3	19	57321488	57352094	ENSE00003838228.1_1;ENSE00003524432.1_1;ENSE00003617271.1_1;ENSE00003622994.1_1;ENSE00003627643.1_1;ENSE00003513166.1_1;ENSE00003605978.1_1;ENSE00003691344.1_1;ENSE00003831458.1_1;ENSE00003490916.1_1;ENSE00001177903.3_1	57321488-57328947;57329113-57329206;57329967-57330070;57333018-57333122;57334120-57334204;57334957-57335047;57335629-57335795;57337755-57337831;57341150-57341289;57347385-57347472;57351949-57352094	8557	8557	5	25	73	0	5	0	0
ENST00000650102.1_1	ENSG00000198300.14_1	PEG3	19	57322448	57352094	ENSE00003840755.1_1;ENSE00003524432.1_1;ENSE00003617271.1_1;ENSE00003622994.1_1;ENSE00003627643.1_1;ENSE00003513166.1_1;ENSE00003213881.2_1;ENSE00003691344.1_1;ENSE00003840293.1_1;ENSE00003490916.1_1;ENSE00001177903.3_1	57322448-57328947;57329113-57329206;57329967-57330070;57333018-57333122;57334120-57334204;57334957-57335047;57335629-57335882;57337755-57337831;57338501-57338614;57347385-57347472;57351949-57352094	7658	7658	5	25	73	0	5	0	0
ENST00000650632.1_1	ENSG00000198300.14_1	PEG3	19	57322285	57352094	ENSE00003831468.1_1;ENSE00003524432.1_1;ENSE00003617271.1_1;ENSE00003622994.1_1;ENSE00003627643.1_1;ENSE00003513166.1_1;ENSE00003605978.1_1;ENSE00003056611.1_1;ENSE00003105447.1_1;ENSE00003490916.1_1;ENSE00001177903.3_1	57322285-57328947;57329113-57329206;57329967-57330070;57333018-57333122;57334120-57334204;57334957-57335047;57335629-57335795;57344657-57344788;57345010-57345131;57347385-57347472;57351949-57352094	7797	7797	5	25	73	0	5	0	0
ENST00000305766.10_1	ENSG00000112419.14_1	PHACTR2	6	143929321	144144887	ENSE00001445077.2_1;ENSE00003587870.1_1;ENSE00003489037.1_1;ENSE00003688852.1_1;ENSE00002726944.1_1;ENSE00002532214.1_1;ENSE00002440164.1_1;ENSE00003519023.1_1;ENSE00003479082.1_1;ENSE00002531424.1_1;ENSE00002511234.1_1;ENSE00002289619.1_1	143929321-143929459;144033152-144033320;144070121-144070202;144074890-144075049;144086397-144086935;144093394-144093594;144095195-144095352;144098464-144098520;144104355-144104417;144109909-144110047;144128193-144128270;144144810-144144887	1863	1863	18	77	3	9	0	1	0
ENST00000367582.7_1	ENSG00000112419.14_1	PHACTR2	6	143999119	144147314	ENSE00002258403.1_1;ENSE00003587870.1_1;ENSE00003489037.1_1;ENSE00003688852.1_1;ENSE00002726944.1_1;ENSE00002532214.1_1;ENSE00002440164.1_1;ENSE00003519023.1_1;ENSE00003479082.1_1;ENSE00002531424.1_1;ENSE00002511234.1_1;ENSE00002253812.1_1	143999119-143999346;144033152-144033320;144070121-144070202;144074890-144075049;144086397-144086935;144093394-144093594;144095195-144095352;144098464-144098520;144104355-144104417;144109909-144110047;144128193-144128270;144144810-144147314	4379	4379	18	48	5	32	0	5	20
ENST00000367584.8_1	ENSG00000112419.14_1	PHACTR2	6	143857981	144145301	ENSE00001653635.2_1;ENSE00003587870.1_1;ENSE00003489037.1_1;ENSE00003688852.1_1;ENSE00002726944.1_1;ENSE00002532214.1_1;ENSE00002440164.1_1;ENSE00003519023.1_1;ENSE00003479082.1_1;ENSE00002531424.1_1;ENSE00002511234.1_1;ENSE00002209320.1_1	143857981-143858344;144033152-144033320;144070121-144070202;144074890-144075049;144086397-144086935;144093394-144093594;144095195-144095352;144098464-144098520;144104355-144104417;144109909-144110047;144128193-144128270;144144810-144145301	2502	2502	18	65	5	18	0	2	5
ENST00000397980.3_1	ENSG00000112419.14_1	PHACTR2	6	143999204	144076636	ENSE00002219463.1_1;ENSE00003587870.1_1;ENSE00003489037.1_1;ENSE00003688852.1_1;ENSE00002206748.1_1	143999204-143999346;144033152-144033320;144070121-144070202;144074890-144075049;144076441-144076636	750	750	18	90	0	0	0	0	0
ENST00000402863.3_1	ENSG00000112419.14_1	PHACTR2	6	143999155	144075275	ENSE00001799522.2_1;ENSE00003604304.1_1;ENSE00003480363.1_1;ENSE00002264161.1_1	143999155-143999346;144033152-144033320;144070121-144070202;144074890-144075275	829	829	18	90	0	0	0	0	0
ENST00000420771.2_1	ENSG00000112419.14_1	PHACTR2	6	144070064	144086802	ENSE00002232425.1_1;ENSE00003539277.1_1;ENSE00002313419.1_1	144070064-144070202;144074890-144075049;144086397-144086802	705	705	18	87	1	2	0	0	0
ENST00000427704.6_1	ENSG00000112419.14_1	PHACTR2	6	143929316	144152322	ENSE00001548639.1_1;ENSE00003587870.1_1;ENSE00003489037.1_1;ENSE00003688852.1_1;ENSE00000764879.1_1;ENSE00002726944.1_1;ENSE00002532214.1_1;ENSE00002440164.1_1;ENSE00003519023.1_1;ENSE00003479082.1_1;ENSE00002531424.1_1;ENSE00002511234.1_1;ENSE00001546874.2_1	143929316-143929459;144033152-144033320;144070121-144070202;144074890-144075049;144081537-144081777;144086397-144086935;144093394-144093594;144095195-144095352;144098464-144098520;144104355-144104417;144109909-144110047;144128193-144128270;144144810-144152322	9544	9544	18	29	9	34	7	11	7
ENST00000440869.6_1	ENSG00000112419.14_1	PHACTR2	6	143999101	144145258	ENSE00001547270.2_1;ENSE00003587870.1_1;ENSE00003489037.1_1;ENSE00003688852.1_1;ENSE00000764879.1_1;ENSE00002726944.1_1;ENSE00002532214.1_1;ENSE00002440164.1_1;ENSE00003519023.1_1;ENSE00003479082.1_1;ENSE00002531424.1_1;ENSE00002511234.1_1;ENSE00002288499.1_1	143999101-143999346;144033152-144033320;144070121-144070202;144074890-144075049;144081537-144081777;144086397-144086935;144093394-144093594;144095195-144095352;144098464-144098520;144104355-144104417;144109909-144110047;144128193-144128270;144144810-144145258	2582	2582	18	41	8	26	13	2	2
ENST00000451827.6_1	ENSG00000112419.14_1	PHACTR2	6	143999160	144086637	ENSE00001780121.2_1;ENSE00003587870.1_1;ENSE00003489037.1_1;ENSE00001646899.1_1	143999160-143999346;144033152-144033320;144070121-144070202;144086397-144086637	679	679	18	87	1	2	0	0	0
ENST00000536245.1_1	ENSG00000112419.14_1	PHACTR2	6	144095304	144110501	ENSE00002297342.1_1;ENSE00003655611.1_1;ENSE00003671021.1_1;ENSE00002304256.1_1	144095304-144095352;144098464-144098520;144104355-144104417;144109909-144110501	762	762	18	89	0	0	1	0	0
ENST00000542769.5_1	ENSG00000112419.14_1	PHACTR2	6	143999184	144086611	ENSE00002224538.1_1;ENSE00003489037.1_1;ENSE00003688852.1_1;ENSE00001559920.3_1	143999184-143999346;144070121-144070202;144074890-144075049;144086397-144086611	620	620	18	87	1	2	0	0	0
ENST00000545919.1_1	ENSG00000112419.14_1	PHACTR2	6	143999309	144033473	ENSE00002223330.1_1;ENSE00002202878.1_1	143999309-143999346;144033152-144033473	360	360	18	68	8	0	14	0	0
ENST00000314222.5_1	ENSG00000181649.8_1	PHLDA2	11	2949502	2950650	ENSE00001213822.2_1;ENSE00003818555.1_1	2949502-2949897;2950125-2950650	922	922	14	54	3	33	2	2	7
ENST00000354765.6_1	ENSG00000118495.20_1	PLAGL1	6	144261438	144329543	ENSE00003538726.1_1;ENSE00002238577.1_1;ENSE00001427454.1_1;ENSE00001431687.1_1;ENSE00001423418.1_1;ENSE00001418003.1_1;ENSE00001348114.2_1;ENSE00001429853.1_1;ENSE00003762035.1_1	144261438-144263800;144269121-144269597;144281605-144281717;144285923-144285955;144286316-144286440;144287294-144287422;144290043-144290115;144306271-144306311;144329226-144329543	3672	3672	18	77	5	4	3	1	1
ENST00000360537.6_1	ENSG00000118495.20_1	PLAGL1	6	144261436	144290115	ENSE00001413661.2_1;ENSE00002238577.1_1;ENSE00001188765.4_1;ENSE00001300809.3_1;ENSE00001348114.2_1	144261436-144263800;144269121-144269597;144281605-144281679;144285923-144287367;144290043-144290115	4435	4435	18	73	7	8	1	1	5
ENST00000367571.3_1	ENSG00000118495.20_1	PLAGL1	6	144262420	144282549	ENSE00001445053.1_1;ENSE00002238577.1_1;ENSE00001445054.1_1	144262420-144263800;144269121-144269597;144281605-144282549	2803	2803	18	78	6	2	3	1	0
ENST00000367572.3_1	ENSG00000118495.20_1	PLAGL1	6	144261474	144286005	ENSE00001445055.1_1;ENSE00001007369.4_1;ENSE00001445056.1_1	144261474-144263800;144281605-144281693;144285923-144286005	2499	2499	18	79	4	4	3	0	1
ENST00000392307.2_1	ENSG00000118495.20_1	PLAGL1	6	144261438	144289975	ENSE00003733618.1_1;ENSE00003733443.1_1;ENSE00001511379.2_1	144261438-144263525;144263643-144263800;144285923-144289975	6299	6299	18	75	6	7	1	1	3
ENST00000416623.5_1	ENSG00000118495.20_1	PLAGL1	6	144261438	144329553	ENSE00003538726.1_1;ENSE00002238577.1_1;ENSE00001348114.2_1;ENSE00001511380.2_1	144261438-144263800;144269121-144269597;144290043-144290115;144329226-144329553	3241	3241	18	77	6	4	2	1	1
ENST00000417959.4_1	ENSG00000118495.20_1	PLAGL1	6	144262560	144329398	ENSE00001780487.2_1;ENSE00001188765.4_1;ENSE00001431687.1_1;ENSE00001780347.1_1;ENSE00001348114.2_1;ENSE00001790164.2_1	144262560-144263800;144281605-144281679;144285923-144285955;144287294-144287349;144290043-144290115;144329226-144329398	1651	1651	18	82	2	2	4	0	0
ENST00000437412.5_1	ENSG00000118495.20_1	PLAGL1	6	144261438	144385736	ENSE00003520511.1_1;ENSE00001188765.4_1;ENSE00001348114.2_1;ENSE00001796685.2_1	144261438-144263800;144281605-144281679;144290043-144290115;144385604-144385736	2644	2644	18	79	4	4	3	0	1
ENST00000444202.5_1	ENSG00000118495.20_1	PLAGL1	6	144261438	144385736	ENSE00003538726.1_1;ENSE00002238577.1_1;ENSE00001188765.4_1;ENSE00001740928.1_1;ENSE00001348114.2_1;ENSE00001429853.1_1;ENSE00001796685.2_1	144261438-144263800;144269121-144269597;144281605-144281679;144287294-144287335;144290043-144290115;144306271-144306311;144385604-144385736	3204	3204	18	77	5	4	3	1	1
ENST00000493898.1_1	ENSG00000118495.20_1	PLAGL1	6	144289745	144385677	ENSE00001882437.1_1;ENSE00001935662.1_1;ENSE00001839972.1_1	144289745-144290115;144306271-144306333;144385604-144385677	508	508	18	90	0	0	0	0	0
ENST00000625622.2_1	ENSG00000118495.20_1	PLAGL1	6	144261882	144329521	ENSE00003774221.1_1;ENSE00002238577.1_1;ENSE00001188765.4_1;ENSE00001431687.1_1;ENSE00003769191.1_1;ENSE00001348114.2_1;ENSE00003765012.1_1	144261882-144263800;144269121-144269597;144281605-144281679;144285923-144285955;144286986-144287335;144290043-144290115;144329226-144329521	3223	3223	18	74	5	6	4	1	4
ENST00000626022.2_1	ENSG00000118495.20_1	PLAGL1	6	144269383	144328484	ENSE00003770491.1_1;ENSE00003764693.1_1;ENSE00001431687.1_1;ENSE00001740928.1_1;ENSE00001348114.2_1;ENSE00003773840.1_1	144269383-144269597;144281609-144281693;144285923-144285955;144287294-144287335;144290043-144290115;144328368-144328484	565	565	18	88	0	0	1	1	0
ENST00000626294.2_1	ENSG00000118495.20_1	PLAGL1	6	144263556	144385735	ENSE00003771175.1_1;ENSE00001188765.4_1;ENSE00001431687.1_1;ENSE00001348114.2_1;ENSE00001429853.1_1;ENSE00003765001.1_1	144263556-144263800;144281605-144281679;144285923-144285955;144290043-144290115;144306271-144306311;144385604-144385735	599	599	18	89	0	0	1	0	0
ENST00000626373.2_1	ENSG00000118495.20_1	PLAGL1	6	144263760	144385648	ENSE00003763017.1_1;ENSE00001431687.1_1;ENSE00001418003.1_1;ENSE00001348114.2_1;ENSE00003762525.1_1	144263760-144263800;144285923-144285955;144287294-144287422;144290043-144290115;144385587-144385648	338	338	18	90	0	0	0	0	0
ENST00000626462.2_1	ENSG00000118495.20_1	PLAGL1	6	144263572	144385736	ENSE00003763891.1_1;ENSE00001188765.4_1;ENSE00001740928.1_1;ENSE00001348114.2_1;ENSE00001429853.1_1;ENSE00001796685.2_1	144263572-144263800;144281605-144281679;144287294-144287335;144290043-144290115;144306271-144306311;144385604-144385736	593	593	18	90	0	0	0	0	0
ENST00000627449.2_1	ENSG00000118495.20_1	PLAGL1	6	144263576	144385736	ENSE00003767142.1_1;ENSE00001007369.4_1;ENSE00001431687.1_1;ENSE00001348114.2_1;ENSE00001429853.1_1;ENSE00001796685.2_1	144263576-144263800;144281605-144281693;144285923-144285955;144290043-144290115;144306271-144306311;144385604-144385736	594	594	18	90	0	0	0	0	0
ENST00000628069.2_1	ENSG00000118495.20_1	PLAGL1	6	144269396	144385712	ENSE00003771594.1_1;ENSE00001007369.4_1;ENSE00001431687.1_1;ENSE00001740928.1_1;ENSE00001348114.2_1;ENSE00003771472.1_1	144269396-144269597;144281605-144281693;144285923-144285955;144287294-144287335;144290043-144290115;144385587-144385712	565	565	18	88	0	0	1	1	0
ENST00000628630.2_1	ENSG00000118495.20_1	PLAGL1	6	144269480	144385735	ENSE00003763155.1_1;ENSE00001188765.4_1;ENSE00001431687.1_1;ENSE00003760460.1_1;ENSE00001348114.2_1;ENSE00001429853.1_1;ENSE00003770747.1_1	144269480-144269597;144281605-144281679;144285923-144285955;144287294-144287367;144290043-144290115;144306271-144306311;144385587-144385735	563	563	18	88	0	0	1	1	0
ENST00000628651.2_1	ENSG00000118495.20_1	PLAGL1	6	144263489	144385735	ENSE00003761752.1_1;ENSE00001431687.1_1;ENSE00001348114.2_1;ENSE00003770747.1_1	144263489-144263800;144285923-144285955;144290043-144290115;144385587-144385735	567	567	18	87	2	0	1	0	0
ENST00000629195.2_1	ENSG00000118495.20_1	PLAGL1	6	144263760	144329255	ENSE00003765892.1_1;ENSE00002238577.1_1;ENSE00001188765.4_1;ENSE00001431687.1_1;ENSE00001348114.2_1;ENSE00003767255.1_1	144263760-144263800;144269121-144269597;144281605-144281679;144285923-144285955;144290043-144290115;144329226-144329255	729	729	18	87	1	0	1	1	0
ENST00000629890.2_1	ENSG00000118495.20_1	PLAGL1	6	144286923	144329931	ENSE00003771288.1_1;ENSE00001348114.2_1;ENSE00001429853.1_1;ENSE00003768019.1_1	144286923-144287335;144290043-144290115;144306271-144306311;144329871-144329931	588	588	18	85	0	4	0	1	0
ENST00000631184.1_1	ENSG00000118495.20_1	PLAGL1	6	144287092	144329960	ENSE00003770121.1_1;ENSE00001348114.2_1;ENSE00003773582.1_1	144287092-144287422;144290043-144290115;144329871-144329960	494	494	18	85	0	4	0	1	0
ENST00000647880.1_1	ENSG00000118495.20_1	PLAGL1	6	144262048	144329393	ENSE00003839918.1_1;ENSE00001188765.4_1;ENSE00001431687.1_1;ENSE00001740928.1_1;ENSE00001348114.2_1;ENSE00003833118.1_1	144262048-144263800;144281605-144281679;144285923-144285955;144287294-144287335;144290043-144290115;144329226-144329393	2144	2144	18	80	4	2	4	0	0
ENST00000647988.1_1	ENSG00000118495.20_1	PLAGL1	6	144263433	144290087	ENSE00003833400.1_1;ENSE00002238577.1_1;ENSE00003764693.1_1;ENSE00003840211.1_1;ENSE00003837798.1_1	144263433-144263800;144269121-144269597;144281609-144281693;144285923-144287335;144290043-144290087	2388	2388	18	80	3	4	1	2	3
ENST00000649211.1_1	ENSG00000118495.20_1	PLAGL1	6	144261471	144329567	ENSE00003836939.1_1;ENSE00002238577.1_1;ENSE00001188765.4_1;ENSE00001431687.1_1;ENSE00003833180.1_1;ENSE00001780347.1_1;ENSE00001348114.2_1;ENSE00003839642.1_1	144261471-144263800;144269121-144269597;144281605-144281679;144285923-144285955;144286316-144286416;144287294-144287349;144290043-144290115;144329226-144329567	3487	3487	18	77	5	4	3	1	1
ENST00000649307.1_1	ENSG00000118495.20_1	PLAGL1	6	144261436	144329396	ENSE00001413661.2_1;ENSE00002238577.1_1;ENSE00001188765.4_1;ENSE00001431687.1_1;ENSE00001740928.1_1;ENSE00001348114.2_1;ENSE00003831971.1_1	144261436-144263800;144269121-144269597;144281605-144281679;144285923-144285955;144287294-144287335;144290043-144290115;144329226-144329396	3236	3236	18	77	5	4	3	1	1
ENST00000650125.1_1	ENSG00000118495.20_1	PLAGL1	6	144261934	144329369	ENSE00003832168.1_1;ENSE00002238577.1_1;ENSE00001188765.4_1;ENSE00001431687.1_1;ENSE00003838454.1_1;ENSE00001740928.1_1;ENSE00001348114.2_1;ENSE00003836042.1_1	144261934-144263800;144269121-144269597;144281605-144281679;144285923-144285955;144286244-144286450;144287294-144287335;144290043-144290115;144329226-144329369	2918	2918	18	78	5	2	4	1	0
ENST00000674357.1_1	ENSG00000118495.20_1	PLAGL1	6	144261436	144329396	ENSE00001413661.2_1;ENSE00002238577.1_1;ENSE00001188765.4_1;ENSE00001431687.1_1;ENSE00001740928.1_1;ENSE00001348114.2_1;ENSE00001429853.1_1;ENSE00003831971.1_1	144261436-144263800;144269121-144269597;144281605-144281679;144285923-144285955;144287294-144287335;144290043-144290115;144306271-144306311;144329226-144329396	3277	3277	18	77	5	4	3	1	1
ENST00000289495.7_1	ENSG00000158528.12_1	PPP1R9A	7	94539394	94919676	ENSE00003773299.1_1;ENSE00001793819.1_1;ENSE00001593289.1_1;ENSE00001679160.1_1;ENSE00001780046.1_1;ENSE00001628822.1_1;ENSE00001671576.1_1;ENSE00001714564.1_1;ENSE00001592551.1_1;ENSE00001720357.1_1;ENSE00001633288.1_1;ENSE00003762432.1_1;ENSE00001039414.1_1;ENSE00001039412.1_1;ENSE00001039421.1_1;ENSE00001039417.1_1;ENSE00001039439.1_1;ENSE00003760918.1_1	94539394-94540820;94740570-94740703;94750023-94750144;94791178-94791283;94827660-94827796;94855272-94855428;94876784-94876838;94879337-94879567;94881073-94881170;94881270-94881442;94897861-94898019;94898572-94898819;94903210-94903298;94903396-94903480;94913329-94913528;94915517-94915637;94917847-94918030;94919402-94919676	4001	4001	5	26	32	29	5	11	1
ENST00000340694.8_1	ENSG00000158528.12_1	PPP1R9A	7	94536948	94925725	ENSE00001518247.1_1;ENSE00001379770.3_1;ENSE00001793819.1_1;ENSE00001593289.1_1;ENSE00001679160.1_1;ENSE00001780046.1_1;ENSE00001628822.1_1;ENSE00001671576.1_1;ENSE00001714564.1_1;ENSE00001592551.1_1;ENSE00001720357.1_1;ENSE00001633288.1_1;ENSE00001039417.1_1;ENSE00001039430.1_1;ENSE00001039439.1_1;ENSE00001390261.2_1	94536948-94537014;94539209-94540820;94740570-94740703;94750023-94750144;94791178-94791283;94827660-94827796;94855272-94855428;94876784-94876838;94879337-94879567;94881073-94881170;94881270-94881442;94897861-94898019;94915517-94915637;94916421-94916445;94917847-94918030;94919402-94925725	9705	9705	5	33	18	33	0	19	15
ENST00000413325.1_1	ENSG00000158528.12_1	PPP1R9A	7	94536513	94539644	ENSE00001775354.1_1;ENSE00001769447.1_1	94536513-94536633;94539209-94539644	557	557	5	80	13	2	1	7	0
ENST00000422324.1_1	ENSG00000158528.12_1	PPP1R9A	7	94537279	94539549	ENSE00001596584.1_1;ENSE00001767142.1_1	94537279-94537451;94539209-94539549	514	514	5	80	13	2	1	7	0
ENST00000424654.5_1	ENSG00000158528.12_1	PPP1R9A	7	94536986	94919667	ENSE00001673109.1_1;ENSE00001379770.3_1;ENSE00001793819.1_1;ENSE00001593289.1_1;ENSE00001679160.1_1;ENSE00001780046.1_1;ENSE00001628822.1_1;ENSE00001671576.1_1;ENSE00001714564.1_1;ENSE00001592551.1_1;ENSE00001720357.1_1;ENSE00001633288.1_1;ENSE00001039401.5_1;ENSE00001039414.1_1;ENSE00001039412.1_1;ENSE00001039421.1_1;ENSE00001039417.1_1;ENSE00001427278.2_1	94536986-94537014;94539209-94540820;94740570-94740703;94750023-94750144;94791178-94791283;94827660-94827796;94855272-94855428;94876784-94876838;94879337-94879567;94881073-94881170;94881270-94881442;94897861-94898019;94898518-94898819;94903210-94903298;94903396-94903480;94913329-94913528;94915517-94915637;94919402-94919667	4076	4076	5	26	32	29	5	11	1
ENST00000433360.6_1	ENSG00000158528.12_1	PPP1R9A	7	94536905	94925712	ENSE00003842929.1_1;ENSE00001379770.3_1;ENSE00001793819.1_1;ENSE00001593289.1_1;ENSE00001679160.1_1;ENSE00001780046.1_1;ENSE00001803081.1_1;ENSE00001628822.1_1;ENSE00001671576.1_1;ENSE00001714564.1_1;ENSE00001592551.1_1;ENSE00001720357.1_1;ENSE00001633288.1_1;ENSE00001039401.5_1;ENSE00001039414.1_1;ENSE00001039412.1_1;ENSE00001745824.1_1;ENSE00001039417.1_1;ENSE00001039439.1_1;ENSE00001734342.2_1	94536905-94537014;94539209-94540820;94740570-94740703;94750023-94750144;94791178-94791283;94827660-94827796;94832976-94833042;94855272-94855428;94876784-94876838;94879337-94879567;94881073-94881170;94881270-94881442;94897861-94898019;94898518-94898819;94903210-94903298;94903396-94903480;94913329-94913642;94915517-94915637;94917847-94918030;94919402-94925712	10567	10567	5	21	28	32	0	22	6
ENST00000433881.5_1	ENSG00000158528.12_1	PPP1R9A	7	94537590	94925714	ENSE00001689216.1_1;ENSE00001379770.3_1;ENSE00001793819.1_1;ENSE00001593289.1_1;ENSE00001679160.1_1;ENSE00001780046.1_1;ENSE00001628822.1_1;ENSE00001671576.1_1;ENSE00001714564.1_1;ENSE00001592551.1_1;ENSE00001720357.1_1;ENSE00001633288.1_1;ENSE00001039417.1_1;ENSE00001039430.1_1;ENSE00001039439.1_1;ENSE00001748981.1_1	94537590-94537906;94539209-94540820;94740570-94740703;94750023-94750144;94791178-94791283;94827660-94827796;94855272-94855428;94876784-94876838;94879337-94879567;94881073-94881170;94881270-94881442;94897861-94898019;94915517-94915637;94916421-94916445;94917847-94918030;94919402-94925714	9944	9944	5	33	18	31	0	21	14
ENST00000456331.6_1	ENSG00000158528.12_1	PPP1R9A	7	94539209	94925727	ENSE00001379770.3_1;ENSE00001793819.1_1;ENSE00001593289.1_1;ENSE00001679160.1_1;ENSE00001780046.1_1;ENSE00001628822.1_1;ENSE00001671576.1_1;ENSE00001714564.1_1;ENSE00001592551.1_1;ENSE00001720357.1_1;ENSE00001633288.1_1;ENSE00001039401.5_1;ENSE00001039414.1_1;ENSE00001039412.1_1;ENSE00001039421.1_1;ENSE00001039417.1_1;ENSE00001604291.2_1	94539209-94540820;94740570-94740703;94750023-94750144;94791178-94791283;94827660-94827796;94855272-94855428;94876784-94876838;94879337-94879567;94881073-94881170;94881270-94881442;94897861-94898019;94898518-94898819;94903210-94903298;94903396-94903480;94913329-94913528;94915517-94915637;94919402-94925727	10107	10107	5	21	28	33	0	21	6
ENST00000561964.1_1	ENSG00000259905.7_1	PWRN1	15	24480224	24520162	ENSE00002622836.1_1;ENSE00002608415.1_1;ENSE00002589977.1_1	24480224-24480306;24502263-24502404;24519937-24520162	451	451	15	93	0	0	0	0	0
ENST00000562244.2_1	ENSG00000259905.7_1	PWRN1	15	24700336	24779556	ENSE00003845042.1_1;ENSE00003843352.1_1;ENSE00003841655.1_1;ENSE00003845608.1_1;ENSE00003845705.1_1;ENSE00002585572.1_1;ENSE00002605233.1_1;ENSE00002621103.1_1;ENSE00002592187.1_1;ENSE00002617320.1_1;ENSE00002588391.2_1;ENSE00003846514.1_1	24700336-24700438;24710905-24711027;24714298-24714315;24715178-24715339;24736612-24736774;24738283-24738475;24752485-24752625;24753100-24753287;24754007-24754141;24758769-24758884;24766778-24766977;24778841-24779556	2258	2258	15	93	0	0	0	0	0
ENST00000562501.1_1	ENSG00000259905.7_1	PWRN1	15	24815172	24832920	ENSE00002607656.1_1;ENSE00002627911.1_1;ENSE00002598275.1_1;ENSE00002586144.1_1	24815172-24815275;24819656-24819891;24820053-24820150;24832713-24832920	646	646	15	93	0	0	0	0	0
ENST00000564898.1_1	ENSG00000259905.7_1	PWRN1	15	24820098	24897277	ENSE00002619003.1_1;ENSE00002596798.1_1;ENSE00002601949.1_1;ENSE00002590715.1_1	24820098-24820150;24825373-24825477;24869114-24869256;24897186-24897277	393	393	15	93	0	0	0	0	0
ENST00000565241.1_1	ENSG00000259905.7_1	PWRN1	15	24803363	24813268	ENSE00002605489.1_1;ENSE00002624298.1_1;ENSE00002584512.1_1	24803363-24803468;24811802-24811947;24813038-24813268	483	483	15	93	0	0	0	0	0
ENST00000565295.6_1	ENSG00000259905.7_1	PWRN1	15	24390509	24812032	ENSE00003847167.1_1;ENSE00003843851.1_1;ENSE00003846647.1_1;ENSE00002605233.1_1;ENSE00002621103.1_1;ENSE00002592187.1_1;ENSE00002617320.1_1;ENSE00002621434.1_1;ENSE00003845571.1_1;ENSE00003850851.1_1;ENSE00003851130.1_1;ENSE00002600918.2_1;ENSE00002628260.1_1;ENSE00002591591.1_1;ENSE00003848720.1_1	24390509-24390646;24571318-24571606;24736532-24736774;24752485-24752625;24753100-24753287;24754007-24754141;24758769-24758884;24778841-24779099;24780843-24780953;24791209-24791383;24792301-24792543;24792914-24793071;24793530-24793617;24811235-24811359;24811802-24812032	2640	2640	15	93	0	0	0	0	0
ENST00000565512.6_1	ENSG00000259905.7_1	PWRN1	15	24573320	24779055	ENSE00003846961.1_1;ENSE00002592187.1_1;ENSE00002620562.2_1;ENSE00002617320.1_1;ENSE00002625502.1_1	24573320-24573430;24754007-24754141;24758126-24758320;24758769-24758884;24778841-24779055	772	772	15	93	0	0	0	0	0
ENST00000565893.1_1	ENSG00000259905.7_1	PWRN1	15	24738283	24758291	ENSE00002585572.1_1;ENSE00002605233.1_1;ENSE00002621103.1_1;ENSE00002592187.1_1;ENSE00002615766.1_1	24738283-24738475;24752485-24752625;24753100-24753287;24754007-24754141;24758126-24758291	823	823	15	93	0	0	0	0	0
ENST00000566676.1_1	ENSG00000259905.7_1	PWRN1	15	24506425	24521976	ENSE00002599035.1_1;ENSE00002610002.1_1;ENSE00002581906.1_1	24506425-24506479;24519937-24520099;24521613-24521976	582	582	15	93	0	0	0	0	0
ENST00000566797.1_1	ENSG00000259905.7_1	PWRN1	15	24686273	24693114	ENSE00002612620.1_1;ENSE00002586602.1_1;ENSE00002615649.1_1;ENSE00002592715.1_1	24686273-24686347;24687894-24688138;24689639-24689780;24692724-24693114	853	853	15	93	0	0	0	0	0
ENST00000567647.5_1	ENSG00000259905.7_1	PWRN1	15	24803318	24819674	ENSE00002603959.1_1;ENSE00002591591.1_1;ENSE00002624298.1_1;ENSE00002595616.1_1;ENSE00002595795.1_1;ENSE00002604903.1_1	24803318-24803468;24811235-24811359;24811802-24811947;24814929-24814956;24815178-24815275;24819656-24819674	567	567	15	93	0	0	0	0	0
ENST00000568019.1_1	ENSG00000259905.7_1	PWRN1	15	24832743	24897263	ENSE00002585915.1_1;ENSE00002615969.1_1;ENSE00002576310.1_1	24832743-24832882;24869114-24869252;24897181-24897263	362	362	15	93	0	0	0	0	0
ENST00000568045.6_1	ENSG00000259905.7_1	PWRN1	15	24736604	24832924	ENSE00003855329.1_1;ENSE00002605233.1_1;ENSE00002592187.1_1;ENSE00002617320.1_1;ENSE00002621434.1_1;ENSE00002606283.1_1;ENSE00002624298.1_1;ENSE00002609707.1_1;ENSE00002595616.1_1;ENSE00002595795.1_1;ENSE00002587895.1_1;ENSE00002598275.1_1;ENSE00002622412.1_1	24736604-24736774;24752485-24752625;24754007-24754141;24758769-24758884;24778841-24779099;24780826-24780953;24811802-24811947;24813677-24813710;24814929-24814956;24815178-24815275;24819656-24819960;24820053-24820150;24832713-24832924	1871	1871	15	93	0	0	0	0	0
ENST00000568609.5_1	ENSG00000259905.7_1	PWRN1	15	24803298	24832926	ENSE00002629627.1_1;ENSE00002624298.1_1;ENSE00002595700.1_1;ENSE00002595616.1_1;ENSE00002595795.1_1;ENSE00002587895.1_1;ENSE00002598275.1_1;ENSE00002596798.1_1;ENSE00002619628.1_1	24803298-24803468;24811802-24811947;24813043-24813329;24814929-24814956;24815178-24815275;24819656-24819960;24820053-24820150;24825373-24825477;24832713-24832926	1452	1452	15	93	0	0	0	0	0
ENST00000569908.1_1	ENSG00000259905.7_1	PWRN1	15	24803304	24804739	ENSE00002584415.1_1	24803304-24804739	1436	1436	15	93	0	0	0	0	0
ENST00000570105.2_1	ENSG00000259905.7_1	PWRN1	15	24463443	24545577	ENSE00003846689.1_1;ENSE00003849552.1_1;ENSE00003850560.1_1;ENSE00003847536.1_1;ENSE00002619126.2_1;ENSE00002589152.2_1	24463443-24463483;24470887-24471042;24479101-24479230;24480219-24480396;24544749-24544916;24545391-24545577	860	860	15	93	0	0	0	0	0
ENST00000650789.1_1	ENSG00000259905.7_1	PWRN1	15	24803296	24909446	ENSE00003841547.1_1;ENSE00002624298.1_1;ENSE00003845430.1_1;ENSE00002595616.1_1;ENSE00002595795.1_1;ENSE00002587895.1_1;ENSE00002598275.1_1;ENSE00003849198.1_1;ENSE00002615969.1_1;ENSE00003845096.1_1	24803296-24803468;24811802-24811947;24813038-24813329;24814929-24814956;24815178-24815275;24819656-24819960;24820053-24820150;24832713-24832882;24869114-24869252;24909313-24909446	1583	1583	15	93	0	0	0	0	0
ENST00000650803.1_1	ENSG00000259905.7_1	PWRN1	15	24445538	24545577	ENSE00003842757.1_1;ENSE00003843023.1_1;ENSE00003849552.1_1;ENSE00003841673.1_1;ENSE00003842167.1_1;ENSE00003844575.1_1;ENSE00002589152.2_1	24445538-24445587;24451925-24452040;24470887-24471042;24472349-24472415;24478988-24479230;24480219-24480446;24545391-24545577	1047	1047	15	93	0	0	0	0	0
ENST00000650870.1_1	ENSG00000259905.7_1	PWRN1	15	24346973	24690158	ENSE00003848374.1_1;ENSE00003849979.1_1;ENSE00003844994.1_1;ENSE00003843393.1_1;ENSE00002586602.1_1;ENSE00003846177.1_1	24346973-24347068;24347650-24347719;24684819-24684900;24686185-24686347;24687894-24688138;24689639-24690158	1176	1176	15	93	0	0	0	0	0
ENST00000650918.1_1	ENSG00000259905.7_1	PWRN1	15	24588758	24623173	ENSE00003845373.1_1;ENSE00003848286.1_1;ENSE00003849437.1_1;ENSE00003841955.1_1;ENSE00003848124.1_1;ENSE00003846948.1_1	24588758-24588873;24591572-24591699;24592158-24592464;24592557-24592654;24621891-24622069;24623010-24623173	992	992	15	93	0	0	0	0	0
ENST00000651067.1_1	ENSG00000259905.7_1	PWRN1	15	24630697	24753144	ENSE00003846335.1_1;ENSE00003845062.1_1;ENSE00003850784.1_1;ENSE00003848702.1_1;ENSE00003841830.1_1;ENSE00003843188.1_1;ENSE00003849859.1_1;ENSE00003843352.1_1;ENSE00003845608.1_1;ENSE00003845705.1_1;ENSE00002605233.1_1;ENSE00003845053.1_1	24630697-24630851;24638051-24638175;24638618-24638763;24641336-24641451;24641976-24642003;24642213-24642310;24700341-24700438;24710905-24711027;24715178-24715339;24736612-24736774;24752485-24752625;24753100-24753144	1400	1400	15	93	0	0	0	0	0
ENST00000651215.1_1	ENSG00000259905.7_1	PWRN1	15	24470939	24525716	ENSE00003845865.1_1;ENSE00003842167.1_1;ENSE00003849113.1_1;ENSE00002610002.1_1;ENSE00003849574.1_1;ENSE00003847050.1_1;ENSE00003849646.1_1	24470939-24471042;24478988-24479230;24480219-24480306;24519937-24520099;24521613-24521805;24523357-24523499;24525162-24525716	1489	1489	15	93	0	0	0	0	0
ENST00000651227.1_1	ENSG00000259905.7_1	PWRN1	15	24415212	24523824	ENSE00003850073.1_1;ENSE00003847459.1_1;ENSE00003842295.1_1;ENSE00003848389.1_1;ENSE00003846593.1_1	24415212-24415308;24422952-24423097;24426064-24426091;24426305-24426402;24523357-24523824	837	837	15	93	0	0	0	0	0
ENST00000651552.2_1	ENSG00000259905.7_1	PWRN1	15	24490205	24753144	ENSE00003871289.1_1;ENSE00002608415.1_1;ENSE00002610002.1_1;ENSE00003860393.1_1;ENSE00003847050.1_1;ENSE00003857253.1_1;ENSE00003879962.1_1;ENSE00003876797.1_1;ENSE00003846845.2_1;ENSE00003846961.1_1;ENSE00003845077.1_1;ENSE00003849859.1_1;ENSE00003843352.1_1;ENSE00003845608.1_1;ENSE00003847143.1_1;ENSE00003845705.1_1;ENSE00002585572.1_1;ENSE00002605233.1_1;ENSE00003845053.1_1	24490205-24490349;24502263-24502404;24519937-24520099;24521613-24521857;24523357-24523499;24532710-24532817;24533664-24533761;24544776-24544916;24571318-24571602;24573320-24573430;24699064-24699176;24700341-24700438;24710905-24711027;24715178-24715339;24718199-24718340;24736612-24736774;24738283-24738475;24752485-24752625;24753100-24753144	2761	2761	15	93	0	0	0	0	0
ENST00000651558.1_1	ENSG00000259905.7_1	PWRN1	15	24371739	24699175	ENSE00003847748.1_1;ENSE00003844090.1_1;ENSE00003841973.1_1;ENSE00003846112.1_1;ENSE00003841220.1_1;ENSE00003846092.1_1;ENSE00003848414.1_1;ENSE00003842295.1_1;ENSE00003848389.1_1;ENSE00003847050.1_1;ENSE00003847320.1_1	24371739-24371778;24388966-24389052;24395601-24395716;24399998-24400078;24404087-24404329;24405042-24405192;24405315-24405402;24426064-24426091;24426305-24426402;24523357-24523499;24699064-24699175	1187	1187	15	93	0	0	0	0	0
ENST00000651815.1_1	ENSG00000259905.7_1	PWRN1	15	24480218	24793058	ENSE00003843770.1_1;ENSE00003850364.1_1;ENSE00003850784.1_1;ENSE00002592187.1_1;ENSE00002617320.1_1;ENSE00002621434.1_1;ENSE00003845571.1_1;ENSE00003843353.1_1;ENSE00003843519.1_1	24480218-24480306;24623117-24623241;24638618-24638763;24754007-24754141;24758769-24758884;24778841-24779099;24780843-24780953;24792476-24792543;24792914-24793058	1194	1194	15	93	0	0	0	0	0
ENST00000652025.1_1	ENSG00000259905.7_1	PWRN1	15	24803284	25068512	ENSE00003845812.1_1;ENSE00002624298.1_1;ENSE00003845430.1_1;ENSE00002595616.1_1;ENSE00002595795.1_1;ENSE00002627911.1_1;ENSE00002598275.1_1;ENSE00002596798.1_1;ENSE00003849198.1_1;ENSE00002615969.1_1;ENSE00003850720.1_1;ENSE00003845458.1_1;ENSE00003841488.1_1;ENSE00003841575.1_1	24803284-24803468;24811802-24811947;24813038-24813329;24814929-24814956;24815178-24815275;24819656-24819891;24820053-24820150;24825373-24825477;24832713-24832882;24869114-24869252;25052970-25053068;25060314-25060409;25064213-25064311;25068388-25068512	1916	1916	15	93	0	0	0	0	0
ENST00000652139.1_1	ENSG00000259905.7_1	PWRN1	15	24815210	24997958	ENSE00003842636.1_1;ENSE00002587895.1_1;ENSE00002598275.1_1;ENSE00002615969.1_1;ENSE00003849332.1_1;ENSE00003850543.1_1;ENSE00003848769.1_1;ENSE00003843501.1_1	24815210-24815275;24819656-24819960;24820053-24820150;24869114-24869252;24977425-24977574;24981228-24981433;24991850-24992125;24997550-24997958	1649	1649	15	93	0	0	0	0	0
ENST00000652316.1_1	ENSG00000259905.7_1	PWRN1	15	24404100	24445526	ENSE00003850721.1_1;ENSE00003848414.1_1;ENSE00003841479.1_1;ENSE00003850424.1_1;ENSE00003843535.1_1;ENSE00003843312.1_1	24404100-24404329;24405315-24405402;24431196-24431293;24443099-24443236;24444725-24444865;24445370-24445526	852	852	15	93	0	0	0	0	0
ENST00000652526.1_1	ENSG00000259905.7_1	PWRN1	15	24803308	24914135	ENSE00003849475.1_1;ENSE00002624298.1_1;ENSE00002595616.1_1;ENSE00002595795.1_1;ENSE00002587895.1_1;ENSE00002598275.1_1;ENSE00002596798.1_1;ENSE00002615969.1_1;ENSE00003848977.1_1;ENSE00003850250.1_1;ENSE00003847215.1_1	24803308-24803468;24811802-24811947;24814929-24814956;24815178-24815275;24819656-24819960;24820053-24820150;24825373-24825477;24869114-24869252;24909313-24909385;24910319-24910435;24913875-24914135	1531	1531	15	93	0	0	0	0	0
ENST00000652735.1_1	ENSG00000259905.7_1	PWRN1	15	24803315	24997829	ENSE00003841941.1_1;ENSE00002624298.1_1;ENSE00002595616.1_1;ENSE00002595795.1_1;ENSE00002627911.1_1;ENSE00002598275.1_1;ENSE00002615969.1_1;ENSE00003844609.1_1	24803315-24803468;24811802-24811947;24814929-24814956;24815178-24815275;24819656-24819891;24820053-24820150;24869114-24869252;24997550-24997829	1179	1179	15	93	0	0	0	0	0
ENST00000655991.1_1	ENSG00000259905.7_1	PWRN1	15	24630705	24779055	ENSE00003881232.1_1;ENSE00003845062.1_1;ENSE00003850784.1_1;ENSE00003841830.1_1;ENSE00003843188.1_1;ENSE00003849859.1_1;ENSE00003843352.1_1;ENSE00003845608.1_1;ENSE00003847143.1_1;ENSE00003845705.1_1;ENSE00002585572.1_1;ENSE00003861606.1_1;ENSE00002621103.1_1;ENSE00002592187.1_1;ENSE00002617320.1_1;ENSE00002625502.1_1	24630705-24630851;24638051-24638175;24638618-24638763;24641976-24642003;24642213-24642310;24700341-24700438;24710905-24711027;24715178-24715339;24718199-24718340;24736612-24736774;24738283-24738475;24752485-24752570;24753100-24753287;24754007-24754141;24758769-24758884;24778841-24779055	2165	2165	15	93	0	0	0	0	0
ENST00000657427.1_1	ENSG00000259905.7_1	PWRN1	15	24443073	24463529	ENSE00003881734.1_1;ENSE00003866042.1_1	24443073-24445587;24463335-24463529	2710	2710	15	93	0	0	0	0	0
ENST00000657530.1_1	ENSG00000259905.7_1	PWRN1	15	24415142	24445669	ENSE00003883561.1_1;ENSE00003847459.1_1;ENSE00003842295.1_1;ENSE00003848389.1_1;ENSE00003885217.1_1;ENSE00003841479.1_1;ENSE00003850424.1_1;ENSE00003843535.1_1;ENSE00003887857.1_1	24415142-24415308;24422952-24423097;24426064-24426091;24426305-24426402;24430797-24431034;24431196-24431293;24443099-24443236;24444725-24444865;24445340-24445669	1384	1384	15	93	0	0	0	0	0
ENST00000660084.1_1	ENSG00000259905.7_1	PWRN1	15	24754005	24779879	ENSE00003867550.1_1;ENSE00002617320.1_1;ENSE00003886688.1_1	24754005-24754141;24758769-24758884;24778841-24779879	1292	1292	15	93	0	0	0	0	0
ENST00000660695.1_1	ENSG00000259905.7_1	PWRN1	15	24490253	24551499	ENSE00003877248.1_1;ENSE00002610002.1_1;ENSE00003847050.1_1;ENSE00003858876.1_1;ENSE00003879962.1_1;ENSE00003875933.1_1;ENSE00003856491.1_1	24490253-24490349;24519937-24520099;24523357-24523499;24532705-24532817;24533664-24533761;24544776-24544861;24551295-24551499	905	905	15	93	0	0	0	0	0
ENST00000661140.1_1	ENSG00000259905.7_1	PWRN1	15	24490253	24551500	ENSE00003877248.1_1;ENSE00002610002.1_1;ENSE00003847050.1_1;ENSE00003858876.1_1;ENSE00003879962.1_1;ENSE00003876797.1_1;ENSE00003853624.1_1	24490253-24490349;24519937-24520099;24523357-24523499;24532705-24532817;24533664-24533761;24544776-24544916;24551295-24551500	961	961	15	93	0	0	0	0	0
ENST00000661593.1_1	ENSG00000259905.7_1	PWRN1	15	24490204	24545794	ENSE00003875358.1_1;ENSE00002610002.1_1;ENSE00003847050.1_1;ENSE00003858876.1_1;ENSE00003879962.1_1;ENSE00003876797.1_1;ENSE00003884362.1_1	24490204-24490349;24519937-24520099;24523357-24523499;24532705-24532817;24533664-24533761;24544776-24544916;24545391-24545794	1208	1208	15	93	0	0	0	0	0
ENST00000661753.1_1	ENSG00000259905.7_1	PWRN1	15	24588707	24604734	ENSE00003855523.1_1;ENSE00003862246.1_1;ENSE00003841955.1_1;ENSE00003866441.1_1;ENSE00003875574.1_1;ENSE00003882923.1_1	24588707-24588873;24591572-24592464;24592557-24592654;24602361-24602477;24603089-24603211;24604685-24604734	1448	1448	15	93	0	0	0	0	0
ENST00000661971.1_1	ENSG00000259905.7_1	PWRN1	15	24490228	24551502	ENSE00003854144.1_1;ENSE00002610002.1_1;ENSE00003849574.1_1;ENSE00003847050.1_1;ENSE00003858876.1_1;ENSE00003879962.1_1;ENSE00003876797.1_1;ENSE00003876063.1_1	24490228-24490349;24519937-24520099;24521613-24521805;24523357-24523499;24532705-24532817;24533664-24533761;24544776-24544916;24551295-24551502	1181	1181	15	93	0	0	0	0	0
ENST00000662084.1_1	ENSG00000259905.7_1	PWRN1	15	24588712	24605419	ENSE00003874420.1_1;ENSE00003863225.1_1;ENSE00003849437.1_1;ENSE00003841955.1_1;ENSE00003866441.1_1;ENSE00003875574.1_1;ENSE00003852867.1_1	24588712-24588873;24591572-24591733;24592158-24592464;24592557-24592654;24602361-24602477;24603089-24603211;24605362-24605419	1027	1027	15	93	0	0	0	0	0
ENST00000663242.1_1	ENSG00000259905.7_1	PWRN1	15	24753851	24759456	ENSE00003881661.1_1;ENSE00003851220.1_1	24753851-24754141;24758769-24759456	979	979	15	93	0	0	0	0	0
ENST00000663548.1_1	ENSG00000259905.7_1	PWRN1	15	24490228	24551495	ENSE00003854144.1_1;ENSE00002610002.1_1;ENSE00003847050.1_1;ENSE00003879962.1_1;ENSE00003876797.1_1;ENSE00003881541.1_1	24490228-24490349;24519937-24520099;24523357-24523499;24533664-24533761;24544776-24544916;24551295-24551495	868	868	15	93	0	0	0	0	0
ENST00000663854.1_1	ENSG00000259905.7_1	PWRN1	15	24490190	24521997	ENSE00003855612.1_1;ENSE00002610002.1_1;ENSE00003871110.1_1	24490190-24490349;24519937-24520099;24521613-24521997	708	708	15	93	0	0	0	0	0
ENST00000665535.1_1	ENSG00000259905.7_1	PWRN1	15	24630697	24779055	ENSE00003846335.1_1;ENSE00003845062.1_1;ENSE00003850784.1_1;ENSE00003848702.1_1;ENSE00003841830.1_1;ENSE00003880618.1_1;ENSE00003845705.1_1;ENSE00002585572.1_1;ENSE00003861606.1_1;ENSE00002621103.1_1;ENSE00002592187.1_1;ENSE00002617320.1_1;ENSE00002625502.1_1	24630697-24630851;24638051-24638175;24638618-24638763;24641336-24641451;24641976-24642003;24642193-24642310;24736612-24736774;24738283-24738475;24752485-24752570;24753100-24753287;24754007-24754141;24758769-24758884;24778841-24779055	1784	1784	15	93	0	0	0	0	0
ENST00000666127.1_1	ENSG00000259905.7_1	PWRN1	15	24490253	24545577	ENSE00003877248.1_1;ENSE00002610002.1_1;ENSE00003847050.1_1;ENSE00003857253.1_1;ENSE00003879962.1_1;ENSE00003879073.1_1;ENSE00003875933.1_1;ENSE00002589152.2_1	24490253-24490349;24519937-24520099;24523357-24523499;24532710-24532817;24533664-24533761;24536328-24536426;24544776-24544861;24545391-24545577	981	981	15	93	0	0	0	0	0
ENST00000666311.1_1	ENSG00000259905.7_1	PWRN1	15	24665322	24758206	ENSE00003866519.1_1;ENSE00003845705.1_1;ENSE00002585572.1_1;ENSE00003861606.1_1;ENSE00002621103.1_1;ENSE00002592187.1_1;ENSE00003877611.1_1	24665322-24665442;24736612-24736774;24738283-24738475;24752485-24752570;24753100-24753287;24754007-24754141;24758126-24758206	967	967	15	93	0	0	0	0	0
ENST00000667431.1_1	ENSG00000259905.7_1	PWRN1	15	24490172	24571532	ENSE00003856789.1_1;ENSE00002610002.1_1;ENSE00003849574.1_1;ENSE00003847050.1_1;ENSE00003857253.1_1;ENSE00003879962.1_1;ENSE00003875933.1_1;ENSE00003885159.1_1	24490172-24490349;24519937-24520099;24521613-24521805;24523357-24523499;24532710-24532817;24533664-24533761;24544776-24544861;24571318-24571532	1184	1184	15	93	0	0	0	0	0
ENST00000667702.1_1	ENSG00000259905.7_1	PWRN1	15	24490205	24525485	ENSE00003871289.1_1;ENSE00002608415.1_1;ENSE00002610002.1_1;ENSE00003849574.1_1;ENSE00003847050.1_1;ENSE00003886059.1_1	24490205-24490349;24502263-24502404;24519937-24520099;24521613-24521805;24523357-24523499;24525162-24525485	1110	1110	15	93	0	0	0	0	0
ENST00000668025.1_1	ENSG00000259905.7_1	PWRN1	15	24490203	24528138	ENSE00003865811.1_1;ENSE00002608415.1_1;ENSE00002610002.1_1;ENSE00003849574.1_1;ENSE00003847050.1_1;ENSE00003855369.1_1	24490203-24490349;24502263-24502404;24519937-24520099;24521613-24521805;24523357-24523499;24527948-24528138	979	979	15	93	0	0	0	0	0
ENST00000668898.1_1	ENSG00000259905.7_1	PWRN1	15	24490234	24551497	ENSE00003854004.1_1;ENSE00002608415.1_1;ENSE00002610002.1_1;ENSE00003849574.1_1;ENSE00003847050.1_1;ENSE00003858876.1_1;ENSE00003879962.1_1;ENSE00003876797.1_1;ENSE00003852024.1_1	24490234-24490349;24502263-24502404;24519937-24520099;24521613-24521805;24523357-24523499;24532705-24532817;24533664-24533761;24544776-24544916;24551295-24551497	1312	1312	15	93	0	0	0	0	0
ENST00000669607.1_1	ENSG00000259905.7_1	PWRN1	15	24588729	24605419	ENSE00003877221.1_1;ENSE00003848286.1_1;ENSE00003849437.1_1;ENSE00003841955.1_1;ENSE00003866441.1_1;ENSE00003875574.1_1;ENSE00003852867.1_1	24588729-24588873;24591572-24591699;24592158-24592464;24592557-24592654;24602361-24602477;24603089-24603211;24605362-24605419	976	976	15	93	0	0	0	0	0
ENST00000669731.1_1	ENSG00000259905.7_1	PWRN1	15	24700336	24780955	ENSE00003845042.1_1;ENSE00003843352.1_1;ENSE00003841655.1_1;ENSE00003845608.1_1;ENSE00003845705.1_1;ENSE00002585572.1_1;ENSE00002605233.1_1;ENSE00002621103.1_1;ENSE00002592187.1_1;ENSE00002621434.1_1;ENSE00003855134.1_1;ENSE00003874703.1_1	24700336-24700438;24710905-24711027;24714298-24714315;24715178-24715339;24736612-24736774;24738283-24738475;24752485-24752625;24753100-24753287;24754007-24754141;24778841-24779099;24780346-24780453;24780843-24780955	1706	1706	15	93	0	0	0	0	0
ENST00000669910.1_1	ENSG00000259905.7_1	PWRN1	15	24533307	24545577	ENSE00003870457.1_1;ENSE00003878220.1_1	24533307-24533761;24544776-24545577	1257	1257	15	93	0	0	0	0	0
ENST00000670594.1_1	ENSG00000259905.7_1	PWRN1	15	24588704	24604740	ENSE00003874661.1_1;ENSE00003848286.1_1;ENSE00003849437.1_1;ENSE00003841955.1_1;ENSE00003866441.1_1;ENSE00003875574.1_1;ENSE00003877277.1_1	24588704-24588873;24591572-24591699;24592158-24592464;24592557-24592654;24602361-24602477;24603089-24603211;24604685-24604740	999	999	15	93	0	0	0	0	0
ENST00000670841.1_1	ENSG00000259905.7_1	PWRN1	15	24506217	24528137	ENSE00003862393.1_1;ENSE00002610002.1_1;ENSE00003849574.1_1;ENSE00003880064.1_1;ENSE00003847050.1_1;ENSE00003859234.1_1;ENSE00003875754.1_1	24506217-24506479;24519937-24520099;24521613-24521805;24522525-24522557;24523357-24523499;24525162-24525434;24527948-24528137	1258	1258	15	93	0	0	0	0	0
ENST00000394745.3_1	ENSG00000058335.16_1	RASGRF1	15	79254283	79298007	ENSE00002550605.1_1;ENSE00000942887.1_1;ENSE00003604835.1_1;ENSE00003672253.1_1;ENSE00003460027.1_1;ENSE00003591163.1_1;ENSE00003574051.1_1;ENSE00003555274.1_1;ENSE00003543038.1_1;ENSE00003669499.1_1;ENSE00003466435.1_1;ENSE00003605898.1_1;ENSE00003680240.1_1;ENSE00001519434.3_1	79254283-79254578;79264207-79264276;79265644-79265762;79272961-79273041;79277348-79277546;79282530-79282615;79284032-79284136;79288081-79288142;79290437-79290550;79291060-79291167;79292084-79292255;79294003-79294129;79296143-79296517;79297058-79298007	2864	2864	9	51	35	3	1	9	0
ENST00000419573.7_1	ENSG00000058335.16_1	RASGRF1	15	79252288	79383115	ENSE00001912733.1_1;ENSE00000942887.1_1;ENSE00003604835.1_1;ENSE00003672253.1_1;ENSE00003460027.1_1;ENSE00003591163.1_1;ENSE00003574051.1_1;ENSE00003555274.1_1;ENSE00003543038.1_1;ENSE00003669499.1_1;ENSE00003466435.1_1;ENSE00003605898.1_1;ENSE00003539510.1_1;ENSE00003526007.1_1;ENSE00001688999.1_1;ENSE00003585651.1_1;ENSE00003638348.1_1;ENSE00003604505.1_1;ENSE00003618150.1_1;ENSE00003595966.1_1…	79252288-79254578;79264207-79264276;79265644-79265762;79272961-79273041;79277348-79277546;79282530-79282615;79284032-79284136;79288081-79288142;79290437-79290550;79291060-79291167;79292084-79292255;79294003-79294129;79296143-79296517;79298518-79298776;79304830-79304869;79307668-79307751;79310111-79310248;79312382-79312446;79317655-79317816;79320082-79320201;79323741-79323851;79324464-79324658;793…	6322	6322	9	40	43	2	3	11	0
ENST00000558480.7_1	ENSG00000058335.16_1	RASGRF1	15	79252247	79383122	ENSE00003900469.1_1;ENSE00000942887.1_1;ENSE00003604835.1_1;ENSE00003672253.1_1;ENSE00003460027.1_1;ENSE00003591163.1_1;ENSE00003574051.1_1;ENSE00003555274.1_1;ENSE00003543038.1_1;ENSE00003669499.1_1;ENSE00003466435.1_1;ENSE00003605898.1_1;ENSE00003539510.1_1;ENSE00001519423.1_1;ENSE00003585651.1_1;ENSE00003638348.1_1;ENSE00003604505.1_1;ENSE00003618150.1_1;ENSE00003595966.1_1;ENSE00003678504.1_1…	79252247-79254578;79264207-79264276;79265644-79265762;79272961-79273041;79277348-79277546;79282530-79282615;79284032-79284136;79288081-79288142;79290437-79290550;79291060-79291167;79292084-79292255;79294003-79294129;79296143-79296517;79298527-79298776;79307668-79307751;79310111-79310248;79312382-79312446;79317655-79317816;79320082-79320201;79323741-79323851;79324464-79324658;79327472-79327552;793…	6321	6321	9	47	37	2	3	10	0
ENST00000559926.1_1	ENSG00000058335.16_1	RASGRF1	15	79264244	79271467	ENSE00002549848.1_1;ENSE00003550096.1_1;ENSE00002538353.1_1	79264244-79264276;79265644-79265762;79271269-79271467	351	351	9	94	4	1	0	0	1
ENST00000560286.1_1	ENSG00000058335.16_1	RASGRF1	15	79272766	79277652	ENSE00002574200.1_1;ENSE00002569126.1_1	79272766-79273041;79277348-79277652	581	581	9	63	29	1	1	5	0
ENST00000560334.5_1	ENSG00000058335.16_1	RASGRF1	15	79270721	79357005	ENSE00002548917.1_1;ENSE00003495439.1_1;ENSE00003685152.1_1;ENSE00003516393.1_1;ENSE00003566505.1_1;ENSE00003548701.1_1;ENSE00003687496.1_1;ENSE00003519835.1_1;ENSE00003615383.1_1;ENSE00003663679.1_1;ENSE00003475845.1_1;ENSE00003545756.1_1;ENSE00003561907.1_1;ENSE00003552522.1_1;ENSE00003671941.1_1;ENSE00003685992.1_1;ENSE00003515138.1_1;ENSE00003517325.1_1;ENSE00003482530.1_1;ENSE00003649260.1_1…	79270721-79271544;79272961-79273041;79277348-79277546;79282530-79282615;79284032-79284136;79288081-79288142;79290437-79290550;79291060-79291167;79292084-79292255;79294003-79294129;79296143-79296517;79298518-79298776;79307668-79307751;79310111-79310248;79312382-79312446;79317655-79317816;79320082-79320201;79323741-79323851;79324464-79324658;79327472-79327552;79339087-79339341;79341837-79341930;793…	4211	4211	9	39	43	2	3	12	0
ENST00000560943.5_1	ENSG00000058335.16_1	RASGRF1	15	79272998	79290608	ENSE00002547522.1_1;ENSE00003685152.1_1;ENSE00003516393.1_1;ENSE00003566505.1_1;ENSE00003548701.1_1;ENSE00002561817.1_1	79272998-79273041;79277348-79277546;79282530-79282615;79284032-79284136;79288081-79288142;79290437-79290608	668	668	9	56	35	3	2	3	0
ENST00000561112.1_1	ENSG00000058335.16_1	RASGRF1	15	79284053	79290413	ENSE00002570872.1_1;ENSE00003548701.1_1;ENSE00002568866.1_1	79284053-79284136;79288081-79288142;79290292-79290413	268	268	9	87	11	0	1	0	0
ENST00000623620.1_1	ENSG00000058335.16_1	RASGRF1	15	79272487	79274008	ENSE00003754995.1_1	79272487-79274008	1522	1522	9	63	36	0	0	0	0
ENST00000267163.6_1	ENSG00000139687.16_1	RB1	13	48877886	49056026	ENSE00003816215.2_1;ENSE00003469272.1_1;ENSE00003588059.1_1;ENSE00003494338.1_1;ENSE00003621237.1_1;ENSE00003474733.1_1;ENSE00003461315.1_1;ENSE00000939670.1_1;ENSE00000939671.1_1;ENSE00000939672.1_1;ENSE00000939673.1_1;ENSE00000939674.1_1;ENSE00000939675.1_1;ENSE00000939676.1_1;ENSE00000939677.1_1;ENSE00000939678.1_1;ENSE00000939679.1_1;ENSE00003599424.1_1;ENSE00000939681.1_1;ENSE00000939682.1_1…	48877886-48878185;48881415-48881542;48916734-48916850;48919215-48919335;48921960-48921999;48923091-48923159;48934152-48934263;48936950-48937093;48939029-48939107;48941629-48941739;48942662-48942740;48947540-48947628;48951053-48951170;48953729-48953786;48954188-48954220;48954300-48954377;48955382-48955579;49027128-49027247;49030339-49030485;49033823-49033969;49037866-49037971;49039133-49039247;490…	4795	4795	21	82	0	5	0	0	3
ENST00000467505.5_1	ENSG00000139687.16_1	RB1	13	48877910	48937044	ENSE00002199946.1_1;ENSE00003693827.1_1;ENSE00001873194.1_1	48877910-48878185;48934152-48934263;48936950-48937044	483	483	21	87	0	0	0	0	0
ENST00000480491.1_1	ENSG00000139687.16_1	RB1	13	49018963	49030443	ENSE00001849815.1_1;ENSE00003544151.1_1;ENSE00001826532.1_1	49018963-49019357;49027128-49027247;49030339-49030443	620	620	21	86	0	0	0	1	0
ENST00000484879.1_1	ENSG00000139687.16_1	RB1	13	49050582	49054783	ENSE00001851488.1_1;ENSE00003490533.1_1;ENSE00001903753.1_1	49050582-49050979;49051490-49051540;49054133-49054783	1100	1100	21	86	0	0	1	0	0
ENST00000525036.1_1	ENSG00000139687.16_1	RB1	13	48877886	48934873	ENSE00002184809.1_1;ENSE00003679070.1_1;ENSE00003538438.1_1;ENSE00003684054.1_1;ENSE00003528153.1_1;ENSE00003572636.1_1;ENSE00002191876.1_1	48877886-48878185;48881415-48881542;48916734-48916850;48919215-48919335;48921960-48921999;48923091-48923159;48934152-48934873	1497	1497	21	87	0	0	0	0	0
ENST00000531171.5_1	ENSG00000139687.16_1	RB1	13	49050535	49054475	ENSE00002161840.1_1;ENSE00003565439.1_1;ENSE00003490533.1_1;ENSE00002177402.1_1	49050535-49050658;49050836-49050979;49051490-49051540;49054133-49054475	662	662	21	86	0	0	1	0	0
ENST00000643064.1_1	ENSG00000139687.16_1	RB1	13	48955385	49173572	ENSE00003821334.1_1;ENSE00003828612.1_1	48955385-48955579;49173437-49173572	331	331	21	87	0	0	0	0	0
ENST00000646097.1_1	ENSG00000139687.16_1	RB1	13	48877879	48907352	ENSE00003821497.1_1;ENSE00003469272.1_1;ENSE00003825636.1_1	48877879-48878185;48881415-48881542;48907152-48907352	636	636	21	87	0	0	0	0	0
ENST00000650461.1_1	ENSG00000139687.16_1	RB1	13	48877882	49055864	ENSE00003833050.1_1;ENSE00003469272.1_1;ENSE00003588059.1_1;ENSE00003494338.1_1;ENSE00003621237.1_1;ENSE00003474733.1_1;ENSE00003461315.1_1;ENSE00000939670.1_1;ENSE00000939671.1_1;ENSE00000939672.1_1;ENSE00000939673.1_1;ENSE00000939674.1_1;ENSE00000939675.1_1;ENSE00000939676.1_1;ENSE00000939677.1_1;ENSE00000939678.1_1;ENSE00000939679.1_1;ENSE00003599424.1_1;ENSE00000939681.1_1;ENSE00000939682.1_1…	48877882-48878185;48881415-48881542;48916734-48916850;48919215-48919335;48921960-48921999;48923091-48923159;48934152-48934263;48936950-48937093;48939029-48939107;48941629-48941739;48942662-48942740;48947540-48947628;48951053-48951170;48953729-48953786;48954188-48954220;48954300-48954377;48955382-48955579;49027128-49027247;49030339-49030485;49033823-49033969;49037866-49037971;49039133-49039247;490…	4656	4656	21	82	0	5	0	0	3
ENST00000266560.8_1	ENSG00000139194.8_1	RBP5	12	7276281	7281485	ENSE00001328243.7_1;ENSE00003636441.1_1;ENSE00000937011.1_1;ENSE00002287871.2_1	7276281-7276770;7277224-7277326;7280835-7281014;7281298-7281485	961	961	7	36	19	31	4	11	0
ENST00000542370.1_1	ENSG00000139194.8_1	RBP5	12	7280094	7281469	ENSE00002319318.1_1;ENSE00000937011.1_1;ENSE00001293625.2_1	7280094-7280308;7280835-7281014;7281298-7281469	567	567	7	61	6	27	2	5	1
ENST00000542784.1_1	ENSG00000139194.8_1	RBP5	12	7276662	7281157	ENSE00002216782.1_1;ENSE00003588563.1_1;ENSE00002242554.1_1	7276662-7276770;7277224-7277326;7280835-7281157	535	535	7	65	6	18	8	4	0
ENST00000543045.1_1	ENSG00000139194.8_1	RBP5	12	7280145	7281458	ENSE00002309442.1_1;ENSE00002216562.1_1;ENSE00002293765.1_1	7280145-7280308;7280835-7281027;7281298-7281458	518	518	7	61	6	27	2	5	1
ENST00000619522.2_1	ENSG00000139194.8_1	RBP5	12	7268331	7281485	ENSE00003722788.2_1;ENSE00003849307.1_1;ENSE00003588563.1_1;ENSE00003846583.1_1	7268331-7269903;7276633-7276770;7277224-7277326;7280835-7281485	2465	2465	7	45	14	18	2	22	0
ENST00000649591.1_1	ENSG00000254656.3_1	RTL1	14	101346089	101370059	ENSE00003832034.1_1;ENSE00003840561.1_1;ENSE00003839549.1_1;ENSE00003836409.1_1	101346089-101351211;101359780-101359842;101369627-101369723;101369941-101370059	5402	5402	11	87	9	0	0	1	0
ENST00000415788.3_1	ENSG00000127990.19_1	SGCE	7	94217514	94285498	ENSE00002133834.2_1;ENSE00000977072.3_1;ENSE00001031760.1_1;ENSE00000877301.1_1;ENSE00000877302.1_1;ENSE00000877303.1_1;ENSE00003580279.1_1;ENSE00003677921.1_1;ENSE00003581013.1_1;ENSE00003476445.1_1;ENSE00001615747.1_1	94217514-94218044;94228086-94228275;94229008-94229035;94229957-94230169;94232601-94232764;94248069-94248268;94252636-94252709;94257513-94257671;94259030-94259153;94268652-94268760;94285301-94285498	1990	1990	5	98	5	0	0	0	0
ENST00000425444.2_1	ENSG00000127990.19_1	SGCE	7	94256137	94285453	ENSE00003823395.1_1;ENSE00003465266.1_1;ENSE00003502440.1_1;ENSE00001792238.1_1;ENSE00003830714.1_1	94256137-94257671;94259030-94259153;94268652-94268760;94273917-94273979;94285301-94285453	1984	1984	5	96	3	3	1	0	3
ENST00000428696.7_1	ENSG00000127990.19_1	SGCE	7	94214750	94285417	ENSE00003829189.1_1;ENSE00001764409.1_1;ENSE00003659370.1_1;ENSE00000977072.3_1;ENSE00000877301.1_1;ENSE00000877302.1_1;ENSE00003821433.1_1;ENSE00003580279.1_1;ENSE00003677921.1_1;ENSE00003581013.1_1;ENSE00001737060.3_1	94214750-94214827;94217089-94217124;94218000-94218044;94228086-94228275;94229957-94230169;94232601-94232764;94248069-94248247;94252636-94252709;94257513-94257671;94259030-94259153;94285301-94285417	1379	1379	5	100	3	0	0	0	0
ENST00000437425.7_1	ENSG00000127990.19_1	SGCE	7	94214548	94285489	ENSE00001895371.2_1;ENSE00003659370.1_1;ENSE00000977072.3_1;ENSE00001031760.1_1;ENSE00000877301.1_1;ENSE00000877302.1_1;ENSE00000877303.1_1;ENSE00003580279.1_1;ENSE00003677921.1_1;ENSE00001412461.2_1	94214548-94214827;94218000-94218044;94228086-94228275;94229008-94229035;94229957-94230169;94232601-94232764;94248069-94248268;94252636-94252709;94257513-94257671;94285301-94285489	1542	1542	5	98	5	0	0	0	0
ENST00000445866.7_1	ENSG00000127990.19_1	SGCE	7	94214543	94285458	ENSE00001906136.2_1;ENSE00003659370.1_1;ENSE00002478794.1_1;ENSE00000977072.3_1;ENSE00001031760.1_1;ENSE00000877301.1_1;ENSE00000877302.1_1;ENSE00000877303.1_1;ENSE00003580279.1_1;ENSE00003677921.1_1;ENSE00003581013.1_1;ENSE00003830739.1_1	94214543-94214827;94218000-94218044;94227241-94227316;94228086-94228275;94229008-94229035;94229957-94230169;94232601-94232764;94248069-94248268;94252636-94252709;94257513-94257671;94259030-94259153;94285301-94285458	1716	1716	5	91	5	7	0	0	7
ENST00000447873.6_1	ENSG00000127990.19_1	SGCE	7	94214534	94285519	ENSE00001608585.2_1;ENSE00003659370.1_1;ENSE00000977072.3_1;ENSE00000877301.1_1;ENSE00000877302.1_1;ENSE00000877303.1_1;ENSE00003580279.1_1;ENSE00003677921.1_1;ENSE00003581013.1_1;ENSE00003821780.1_1	94214534-94214827;94218000-94218044;94228086-94228275;94229957-94230169;94232601-94232764;94248069-94248268;94252636-94252709;94257513-94257671;94259030-94259153;94285301-94285519	1682	1682	5	98	5	0	0	0	0
ENST00000450385.6_1	ENSG00000127990.19_1	SGCE	7	94248070	94285459	ENSE00003826358.1_1;ENSE00003532813.1_1;ENSE00003638965.1_1;ENSE00003814747.1_1;ENSE00003821866.1_1	94248070-94248268;94252636-94252709;94257513-94257671;94259030-94259133;94285301-94285459	695	695	5	101	2	0	0	0	0
ENST00000462731.2_1	ENSG00000127990.19_1	SGCE	7	94230121	94248276	ENSE00003815489.1_1;ENSE00001918022.2_1;ENSE00003822475.1_1	94230121-94230169;94232601-94232764;94248069-94248276	421	421	5	101	2	0	0	0	0
ENST00000472326.2_1	ENSG00000127990.19_1	SGCE	7	94214781	94228449	ENSE00001933077.1_1;ENSE00003649573.1_1;ENSE00001937208.1_1	94214781-94214827;94218000-94218044;94228086-94228449	456	456	5	101	0	0	2	0	0
ENST00000522045.5_1	ENSG00000127990.19_1	SGCE	7	94214541	94230052	ENSE00003497021.1_1;ENSE00001031760.1_1;ENSE00002120111.1_1	94214541-94214827;94229008-94229035;94229957-94230052	411	411	5	102	1	0	0	0	0
ENST00000642169.1_1	ENSG00000127990.19_1	SGCE	7	94228247	94285459	ENSE00003830937.1_1;ENSE00003823720.1_1;ENSE00001908957.2_1;ENSE00001918022.2_1;ENSE00001604128.2_1;ENSE00003821866.1_1	94228247-94228275;94229008-94229035;94229957-94230169;94232601-94232764;94252636-94252709;94285301-94285459	667	667	5	100	3	0	0	0	0
ENST00000642291.1_1	ENSG00000127990.19_1	SGCE	7	94214677	94259123	ENSE00003815220.1_1;ENSE00003649573.1_1;ENSE00003826284.1_1;ENSE00003829418.1_1;ENSE00001031760.1_1;ENSE00000877301.1_1;ENSE00000877302.1_1;ENSE00000877303.1_1;ENSE00003580279.1_1;ENSE00003677921.1_1;ENSE00003827989.1_1	94214677-94214827;94218000-94218044;94228086-94228275;94228638-94228712;94229008-94229035;94229957-94230169;94232601-94232764;94248069-94248268;94252636-94252709;94257513-94257671;94259030-94259123	1393	1393	5	99	4	0	0	0	0
ENST00000642353.1_1	ENSG00000127990.19_1	SGCE	7	94214605	94285381	ENSE00003816800.1_1;ENSE00003818329.1_1;ENSE00003649573.1_1;ENSE00003821885.1_1;ENSE00003826284.1_1;ENSE00003823720.1_1;ENSE00001908957.2_1;ENSE00001918022.2_1;ENSE00003830931.1_1;ENSE00003532813.1_1;ENSE00003638965.1_1;ENSE00003465266.1_1;ENSE00003831037.1_1	94214605-94214827;94217089-94217124;94218000-94218044;94227060-94227316;94228086-94228275;94229008-94229035;94229957-94230169;94232601-94232764;94248069-94248268;94252636-94252709;94257513-94257671;94259030-94259153;94285301-94285381	1794	1794	5	92	4	7	0	0	7
ENST00000642394.1_1	ENSG00000127990.19_1	SGCE	7	94214596	94285431	ENSE00003818860.1_1;ENSE00003659370.1_1;ENSE00000977072.3_1;ENSE00000877301.1_1;ENSE00000877302.1_1;ENSE00000877303.1_1;ENSE00003580279.1_1;ENSE00003677921.1_1;ENSE00003829879.1_1	94214596-94214827;94218000-94218044;94228086-94228275;94229957-94230169;94232601-94232764;94248069-94248268;94252636-94252709;94257513-94257671;94285301-94285431	1408	1408	5	99	4	0	0	0	0
ENST00000642441.1_1	ENSG00000127990.19_1	SGCE	7	94214672	94285461	ENSE00003829967.1_1;ENSE00001764409.1_1;ENSE00003659370.1_1;ENSE00000977072.3_1;ENSE00000877301.1_1;ENSE00000877302.1_1;ENSE00000877303.1_1;ENSE00003821956.1_1;ENSE00003580279.1_1;ENSE00003677921.1_1;ENSE00003581013.1_1;ENSE00003829163.1_1	94214672-94214827;94217089-94217124;94218000-94218044;94228086-94228275;94229957-94230169;94232601-94232764;94248069-94248268;94251857-94251938;94252636-94252709;94257513-94257671;94259030-94259153;94285301-94285461	1604	1604	5	98	5	0	0	0	0
ENST00000642497.1_1	ENSG00000127990.19_1	SGCE	7	94214580	94253872	ENSE00003815787.1_1;ENSE00003818329.1_1;ENSE00003649573.1_1;ENSE00003826284.1_1;ENSE00001908957.2_1;ENSE00001918022.2_1;ENSE00003830931.1_1;ENSE00003819423.1_1	94214580-94214827;94217089-94217124;94218000-94218044;94228086-94228275;94229957-94230169;94232601-94232764;94248069-94248268;94252636-94253872	2333	2333	5	70	12	3	18	0	0
ENST00000642564.1_1	ENSG00000127990.19_1	SGCE	7	94227207	94285402	ENSE00003818628.1_1;ENSE00003826284.1_1;ENSE00003823720.1_1;ENSE00001908957.2_1;ENSE00001918022.2_1;ENSE00003830931.1_1;ENSE00003532813.1_1;ENSE00003638965.1_1;ENSE00003465266.1_1;ENSE00003502440.1_1;ENSE00003818214.1_1	94227207-94227316;94228086-94228275;94229008-94229035;94229957-94230169;94232601-94232764;94248069-94248268;94252636-94252709;94257513-94257671;94259030-94259153;94268652-94268760;94285301-94285402	1473	1473	5	93	3	7	0	0	7
ENST00000642638.1_1	ENSG00000127990.19_1	SGCE	7	94214677	94285439	ENSE00003815220.1_1;ENSE00003649573.1_1;ENSE00003826284.1_1;ENSE00003823720.1_1;ENSE00001908957.2_1;ENSE00001918022.2_1;ENSE00003830931.1_1;ENSE00003532813.1_1;ENSE00003638965.1_1;ENSE00003465266.1_1;ENSE00003502440.1_1;ENSE00001792238.1_1;ENSE00001613178.1_1	94214677-94214827;94218000-94218044;94228086-94228275;94229008-94229035;94229957-94230169;94232601-94232764;94248069-94248268;94252636-94252709;94257513-94257671;94259030-94259153;94268652-94268760;94273917-94273979;94285301-94285439	1659	1659	5	98	5	0	0	0	0
ENST00000642707.1_1	ENSG00000127990.19_1	SGCE	7	94214605	94285448	ENSE00003816227.1_1;ENSE00003659370.1_1;ENSE00002478794.1_1;ENSE00000977072.3_1;ENSE00000877301.1_1;ENSE00000877302.1_1;ENSE00000877303.1_1;ENSE00003580279.1_1;ENSE00003677921.1_1;ENSE00003581013.1_1;ENSE00003476445.1_1;ENSE00003830875.1_1	94214605-94214827;94218000-94218044;94227241-94227316;94228086-94228275;94229957-94230169;94232601-94232764;94248069-94248268;94252636-94252709;94257513-94257671;94259030-94259153;94268652-94268760;94285301-94285448	1725	1725	5	91	5	7	0	0	7
ENST00000642754.1_1	ENSG00000127990.19_1	SGCE	7	94214682	94285478	ENSE00003827657.1_1;ENSE00003826284.1_1;ENSE00003823720.1_1;ENSE00001908957.2_1;ENSE00001918022.2_1;ENSE00003830931.1_1;ENSE00003816128.1_1;ENSE00003465266.1_1;ENSE00003817303.1_1	94214682-94214827;94228086-94228275;94229008-94229035;94229957-94230169;94232601-94232764;94248069-94248268;94252636-94257671;94259030-94259153;94285301-94285478	6279	6279	5	66	16	5	16	0	1
ENST00000642759.1_1	ENSG00000127990.19_1	SGCE	7	94214612	94285499	ENSE00003819512.1_1;ENSE00003649573.1_1;ENSE00003821885.1_1;ENSE00003826284.1_1;ENSE00001908957.2_1;ENSE00001918022.2_1;ENSE00003830931.1_1;ENSE00003532813.1_1;ENSE00003638965.1_1;ENSE00003465266.1_1;ENSE00003818656.1_1	94214612-94214827;94218000-94218044;94227060-94227316;94228086-94228275;94229957-94230169;94232601-94232764;94248069-94248268;94252636-94252709;94257513-94257671;94259030-94259153;94285301-94285499	1841	1841	5	91	5	7	0	0	7
ENST00000642802.1_1	ENSG00000127990.19_1	SGCE	7	94214595	94248553	ENSE00003827905.1_1;ENSE00003818329.1_1;ENSE00003649573.1_1;ENSE00003826284.1_1;ENSE00001908957.2_1;ENSE00001918022.2_1;ENSE00003826942.1_1	94214595-94214827;94217089-94217124;94218000-94218044;94228086-94228275;94229957-94230169;94232601-94232764;94248069-94248553	1366	1366	5	99	3	1	0	0	1
ENST00000642904.1_1	ENSG00000127990.19_1	SGCE	7	94214581	94285498	ENSE00003824687.1_1;ENSE00003818329.1_1;ENSE00003649573.1_1;ENSE00003821885.1_1;ENSE00003826284.1_1;ENSE00001908957.2_1;ENSE00001918022.2_1;ENSE00003830931.1_1;ENSE00003532813.1_1;ENSE00003638965.1_1;ENSE00003465266.1_1;ENSE00003827936.1_1	94214581-94214827;94217089-94217124;94218000-94218044;94227060-94227316;94228086-94228275;94229957-94230169;94232601-94232764;94248069-94248268;94252636-94252709;94257513-94257671;94259030-94259153;94285301-94285498	1907	1907	5	91	5	7	0	0	7
ENST00000642933.1_1	ENSG00000127990.19_1	SGCE	7	94214541	94285453	ENSE00003819840.1_1;ENSE00001764409.1_1;ENSE00003659370.1_1;ENSE00000977072.3_1;ENSE00000877301.1_1;ENSE00000877302.1_1;ENSE00000877303.1_1;ENSE00003580279.1_1;ENSE00003677921.1_1;ENSE00003581013.1_1;ENSE00003830714.1_1	94214541-94214827;94217089-94217124;94218000-94218044;94228086-94228275;94229957-94230169;94232601-94232764;94248069-94248268;94252636-94252709;94257513-94257671;94259030-94259153;94285301-94285453	1645	1645	5	98	5	0	0	0	0
ENST00000643020.1_1	ENSG00000127990.19_1	SGCE	7	94218019	94285357	ENSE00003815324.1_1;ENSE00000977072.3_1;ENSE00001031760.1_1;ENSE00000877301.1_1;ENSE00000877302.1_1;ENSE00003821433.1_1;ENSE00003580279.1_1;ENSE00003677921.1_1;ENSE00003581013.1_1;ENSE00003816379.1_1	94218019-94218044;94228086-94228275;94229008-94229035;94229957-94230169;94232601-94232764;94248069-94248247;94252636-94252709;94257513-94257671;94259030-94259153;94285301-94285357	1214	1214	5	100	3	0	0	0	0
ENST00000643041.1_1	ENSG00000127990.19_1	SGCE	7	94214686	94285464	ENSE00003819572.1_1;ENSE00003818329.1_1;ENSE00003649573.1_1;ENSE00003826284.1_1;ENSE00003829418.1_1;ENSE00001031760.1_1;ENSE00000877301.1_1;ENSE00000877302.1_1;ENSE00000877303.1_1;ENSE00003580279.1_1;ENSE00003677921.1_1;ENSE00003581013.1_1;ENSE00003828525.1_1	94214686-94214827;94217089-94217124;94218000-94218044;94228086-94228275;94228638-94228712;94229008-94229035;94229957-94230169;94232601-94232764;94248069-94248268;94252636-94252709;94257513-94257671;94259030-94259153;94285301-94285464	1614	1614	5	98	5	0	0	0	0
ENST00000643128.1_1	ENSG00000127990.19_1	SGCE	7	94227694	94285457	ENSE00003818515.1_1;ENSE00001031760.1_1;ENSE00000877301.1_1;ENSE00000877302.1_1;ENSE00000877303.1_1;ENSE00003580279.1_1;ENSE00003677921.1_1;ENSE00003581013.1_1;ENSE00003816971.1_1	94227694-94228275;94229008-94229035;94229957-94230169;94232601-94232764;94248069-94248268;94252636-94252709;94257513-94257671;94259030-94259153;94285301-94285457	1701	1701	5	96	5	2	0	0	2
ENST00000643160.1_1	ENSG00000127990.19_1	SGCE	7	94214535	94232657	ENSE00003818986.1_1;ENSE00003816120.1_1;ENSE00003659370.1_1;ENSE00000977072.3_1;ENSE00001031760.1_1;ENSE00000877301.1_1;ENSE00003823180.1_1	94214535-94214827;94217089-94217196;94218000-94218044;94228086-94228275;94229008-94229035;94229957-94230169;94232601-94232657	934	934	5	89	4	8	2	0	6
ENST00000643193.1_1	ENSG00000127990.19_1	SGCE	7	94215896	94285487	ENSE00003829224.1_1;ENSE00003659370.1_1;ENSE00000977072.3_1;ENSE00000877301.1_1;ENSE00000877302.1_1;ENSE00000877303.1_1;ENSE00003580279.1_1;ENSE00003677921.1_1;ENSE00003581013.1_1;ENSE00003827942.1_1	94215896-94217124;94218000-94218044;94228086-94228275;94229957-94230169;94232601-94232764;94248069-94248268;94252636-94252709;94257513-94257671;94259030-94259153;94285301-94285487	2585	2585	5	96	4	3	0	0	3
ENST00000643206.1_1	ENSG00000127990.19_1	SGCE	7	94214534	94285460	ENSE00003821610.1_1;ENSE00003649573.1_1;ENSE00003826284.1_1;ENSE00003823720.1_1;ENSE00001908957.2_1;ENSE00001918022.2_1;ENSE00003830931.1_1;ENSE00001604128.2_1;ENSE00003817723.1_1	94214534-94214827;94218000-94218044;94228086-94228275;94229008-94229035;94229957-94230169;94232601-94232764;94248069-94248268;94252636-94252709;94285301-94285460	1368	1368	5	99	4	0	0	0	0
ENST00000643272.1_1	ENSG00000127990.19_1	SGCE	7	94214595	94285477	ENSE00003822282.1_1;ENSE00003659370.1_1;ENSE00000977072.3_1;ENSE00000877301.1_1;ENSE00000877302.1_1;ENSE00000877303.1_1;ENSE00003580279.1_1;ENSE00003677921.1_1;ENSE00003581013.1_1;ENSE00003476445.1_1;ENSE00003828359.1_1	94214595-94214827;94218000-94218044;94228086-94228275;94229957-94230169;94232601-94232764;94248069-94248268;94252636-94252709;94257513-94257671;94259030-94259153;94268652-94268760;94285301-94285477	1688	1688	5	98	5	0	0	0	0
ENST00000643324.1_1	ENSG00000127990.19_1	SGCE	7	94214595	94253990	ENSE00003827905.1_1;ENSE00003649573.1_1;ENSE00003826284.1_1;ENSE00003823720.1_1;ENSE00001908957.2_1;ENSE00001918022.2_1;ENSE00003830931.1_1;ENSE00003820668.1_1	94214595-94214827;94218000-94218044;94228086-94228275;94229008-94229035;94229957-94230169;94232601-94232764;94248069-94248268;94252636-94253990	2428	2428	5	70	12	3	18	0	0
ENST00000643358.1_1	ENSG00000127990.19_1	SGCE	7	94256007	94259207	ENSE00003815695.1_1;ENSE00003830367.1_1	94256007-94256035;94257513-94259207	1724	1724	5	79	12	0	12	0	0
ENST00000643368.1_1	ENSG00000127990.19_1	SGCE	7	94248118	94259124	ENSE00003827432.1_1;ENSE00003532813.1_1;ENSE00003638965.1_1;ENSE00003817940.1_1	94248118-94248312;94252636-94252709;94257513-94257671;94259030-94259124	523	523	5	102	1	0	0	0	0
ENST00000643491.1_1	ENSG00000127990.19_1	SGCE	7	94214575	94253027	ENSE00003825134.1_1;ENSE00003826452.1_1;ENSE00003826284.1_1;ENSE00001908957.2_1;ENSE00001918022.2_1;ENSE00003830931.1_1;ENSE00003819178.1_1	94214575-94214827;94217089-94218044;94228086-94228275;94229957-94230169;94232601-94232764;94248069-94248268;94252636-94253027	2368	2368	5	70	12	8	13	0	0
ENST00000643568.1_1	ENSG00000127990.19_1	SGCE	7	94214605	94257584	ENSE00003816800.1_1;ENSE00003818329.1_1;ENSE00003649573.1_1;ENSE00003821098.1_1;ENSE00000977072.3_1;ENSE00000877301.1_1;ENSE00000877302.1_1;ENSE00000877303.1_1;ENSE00003580279.1_1;ENSE00003821316.1_1	94214605-94214827;94217089-94217124;94218000-94218044;94223743-94223858;94228086-94228275;94229957-94230169;94232601-94232764;94248069-94248268;94252636-94252709;94257513-94257584	1333	1333	5	100	3	0	0	0	0
ENST00000643605.1_1	ENSG00000127990.19_1	SGCE	7	94214581	94285478	ENSE00003824687.1_1;ENSE00003649573.1_1;ENSE00003826284.1_1;ENSE00001908957.2_1;ENSE00001918022.2_1;ENSE00003830931.1_1;ENSE00003532813.1_1;ENSE00003638965.1_1;ENSE00003465266.1_1;ENSE00003818631.1_1;ENSE00003820125.1_1;ENSE00003819280.1_1	94214581-94214827;94218000-94218044;94228086-94228275;94229957-94230169;94232601-94232764;94248069-94248268;94252636-94252709;94257513-94257671;94259030-94259153;94268652-94268760;94270208-94270276;94285301-94285478	1772	1772	5	98	5	0	0	0	0
ENST00000643610.1_1	ENSG00000127990.19_1	SGCE	7	94214600	94285465	ENSE00003820836.1_1;ENSE00003649573.1_1;ENSE00003829945.1_1;ENSE00002478794.1_1;ENSE00000977072.3_1;ENSE00001031760.1_1;ENSE00000877301.1_1;ENSE00000877302.1_1;ENSE00000877303.1_1;ENSE00003580279.1_1;ENSE00003677921.1_1;ENSE00003581013.1_1;ENSE00003828244.1_1	94214600-94214827;94218000-94218044;94227060-94227151;94227241-94227316;94228086-94228275;94229008-94229035;94229957-94230169;94232601-94232764;94248069-94248268;94252636-94252709;94257513-94257671;94259030-94259153;94285301-94285465	1758	1758	5	91	5	7	0	0	7
ENST00000643714.1_1	ENSG00000127990.19_1	SGCE	7	94214686	94285478	ENSE00003819572.1_1;ENSE00003826452.1_1;ENSE00003826284.1_1;ENSE00001908957.2_1;ENSE00001918022.2_1;ENSE00003830931.1_1;ENSE00003532813.1_1;ENSE00003638965.1_1;ENSE00003465266.1_1;ENSE00003817303.1_1	94214686-94214827;94217089-94218044;94228086-94228275;94229957-94230169;94232601-94232764;94248069-94248268;94252636-94252709;94257513-94257671;94259030-94259153;94285301-94285478	2400	2400	5	86	7	8	2	0	6
ENST00000643903.1_1	ENSG00000127990.19_1	SGCE	7	94227774	94285509	ENSE00003828400.1_1;ENSE00000877301.1_1;ENSE00000877302.1_1;ENSE00000877303.1_1;ENSE00003580279.1_1;ENSE00003677921.1_1;ENSE00003581013.1_1;ENSE00003819497.1_1	94227774-94228275;94229957-94230169;94232601-94232764;94248069-94248268;94252636-94252709;94257513-94257671;94259030-94259153;94285301-94285509	1645	1645	5	96	5	2	0	0	2
ENST00000643991.1_1	ENSG00000127990.19_1	SGCE	7	94214605	94257584	ENSE00003816800.1_1;ENSE00003818329.1_1;ENSE00003649573.1_1;ENSE00003826284.1_1;ENSE00001908957.2_1;ENSE00001918022.2_1;ENSE00003830931.1_1;ENSE00003829601.1_1;ENSE00003821956.1_1;ENSE00003580279.1_1;ENSE00003821316.1_1	94214605-94214827;94217089-94217124;94218000-94218044;94228086-94228275;94229957-94230169;94232601-94232764;94248069-94248268;94251160-94251307;94251857-94251938;94252636-94252709;94257513-94257584	1447	1447	5	100	3	0	0	0	0
ENST00000644087.1_1	ENSG00000127990.19_1	SGCE	7	94214693	94285459	ENSE00003815350.1_1;ENSE00003818329.1_1;ENSE00003649573.1_1;ENSE00003826284.1_1;ENSE00001908957.2_1;ENSE00001918022.2_1;ENSE00003830931.1_1;ENSE00003824818.1_1;ENSE00003532813.1_1;ENSE00003638965.1_1;ENSE00003465266.1_1;ENSE00001792238.1_1;ENSE00003821866.1_1	94214693-94214827;94217089-94217124;94218000-94218044;94228086-94228275;94229957-94230169;94232601-94232764;94248069-94248268;94251160-94251307;94252636-94252709;94257513-94257671;94259030-94259153;94273917-94273979;94285301-94285459	1710	1710	5	98	5	0	0	0	0
ENST00000644116.1_1	ENSG00000127990.19_1	SGCE	7	94214679	94285459	ENSE00003829858.1_1;ENSE00001764409.1_1;ENSE00003659370.1_1;ENSE00002478794.1_1;ENSE00000977072.3_1;ENSE00000877301.1_1;ENSE00000877302.1_1;ENSE00000877303.1_1;ENSE00003580279.1_1;ENSE00003677921.1_1;ENSE00003581013.1_1;ENSE00003821866.1_1	94214679-94214827;94217089-94217124;94218000-94218044;94227241-94227316;94228086-94228275;94229957-94230169;94232601-94232764;94248069-94248268;94252636-94252709;94257513-94257671;94259030-94259153;94285301-94285459	1589	1589	5	91	5	7	0	0	7
ENST00000644122.1_1	ENSG00000127990.19_1	SGCE	7	94214605	94285517	ENSE00003816800.1_1;ENSE00003814831.1_1;ENSE00003659370.1_1;ENSE00000977072.3_1;ENSE00001031760.1_1;ENSE00000877301.1_1;ENSE00000877302.1_1;ENSE00000877303.1_1;ENSE00003821956.1_1;ENSE00003580279.1_1;ENSE00003677921.1_1;ENSE00003581013.1_1;ENSE00003817301.1_1	94214605-94214827;94217089-94217161;94218000-94218044;94228086-94228275;94229008-94229035;94229957-94230169;94232601-94232764;94248069-94248268;94251857-94251938;94252636-94252709;94257513-94257671;94259030-94259153;94285301-94285517	1792	1792	5	98	5	0	0	0	0
ENST00000644201.1_1	ENSG00000127990.19_1	SGCE	7	94229018	94285392	ENSE00003820955.1_1;ENSE00001908957.2_1;ENSE00003826013.1_1;ENSE00003580279.1_1;ENSE00003677921.1_1;ENSE00003581013.1_1;ENSE00003820185.1_1	94229018-94229035;94229957-94230169;94232601-94232764;94252636-94252709;94257513-94257671;94259030-94259153;94285301-94285392	844	844	5	100	3	0	0	0	0
ENST00000644268.1_1	ENSG00000127990.19_1	SGCE	7	94214716	94253461	ENSE00003830373.1_1;ENSE00003818329.1_1;ENSE00003649573.1_1;ENSE00003826284.1_1;ENSE00001908957.2_1;ENSE00001918022.2_1;ENSE00003830931.1_1;ENSE00003824818.1_1;ENSE00003820438.1_1;ENSE00003828801.1_1	94214716-94214827;94217089-94217124;94218000-94218044;94228086-94228275;94229957-94230169;94232601-94232764;94248069-94248268;94251160-94251307;94251827-94251938;94252636-94253461	2046	2046	5	71	11	3	18	0	0
[truncated: 283 more rows]

## Sheet: Table S9B_AML
Table S9. Allelic expression patterns of isoforms of the 94 imprinted genes
[truncated: 1,315 more rows]

## Sheet: Table S9C_bladder
Table S9. Allelic expression patterns of isoforms of the 94 imprinted genes
[truncated: 1,315 more rows]

[truncated: 7 more sheets: Table S9D_breast, Table S9E_colorectal, Tablse S9F_head and neck, Table S9G_neuroblastoma, Table S9H_ovarian, Table S9I_PDAC, Table S9J_SCLC]
