# Supplementary material for: Allelic expression patterns of imprinted and non-imprinted genes in cancer cell lines from multiple histologies
Source: Clin Epigenetics. 2025 May 25;17:83. doi: 10.1186/s13148-025-01883-3 (PMC12105275; doi:10.1186/s13148-025-01883-3)
Supplement: Supplementary file 19 — Supplementary Material 19. Table S10. Numbers and proportions of monoallelically and biallelically expressed isoforms of PLAGL1 in different cancer categories. [file 13148_2025_1883_MOESM19_ESM.xlsx]

## Sheet: Table S10
Table S10. Numbers and proportions of monoallelically and biallelically expressed isoforms of PLAGL1 in different cancer categories
Cancer category	Number of cell lines	Number of isoforms with expression pattern				% isoforms with expression pattern
		Only biallelic	Only monoallelic	Both biallelic and monoallelic	Neither bialleic nor monoallelic pattern identified	Only biallelic	Only monoallelic	Both biallelic and monoallelic	Neither bialleic nor monoallelic pattern identified
AML	17	18	0	0	10	64.2857	0	0	35.7143
Bladder	10	0	0	0	28	0	0	0	100
Breast	6	0	0	0	28	0	0	0	100
Colorectal	13	0	22	0	6	0	78.5714	0	21.4286
Head and neck	16	10	5	0	13	35.7143	17.8571	0	46.4286
Neuroblastoma	4	0	0	0	28	0	0	0	100
Ovarian	14	0	0	0	28	0	0	0	100
PDAC	16	0	0	0	28	0	0	0	100
SCLC	12	0	0	0	28	0	0	0	100
Pancancer	108	0	6	18	4	0	21.4286	64.2857	14.2857
Shown are the numbers and proportions (%) of monoallelically and biallelically expressed isoforms among 28 PLAGL1 isoforms according to the GENCODE annotation
The tissue-specific differences between monoallelic and biallelic expression patterns in the tissues where any isoforms had such patterns were highly significant (p = 8.978 ´ 10-10, c2 = 41.662 using c2 test with 2 degrees of freedom).
AML, acute myeloid leukemia; SCLC, small cell lung cancer; PDAC, pancreatic ductal adenocarcinoma
