# Supplementary material for: Allelic expression patterns of imprinted and non-imprinted genes in cancer cell lines from multiple histologies
Source: Clin Epigenetics. 2025 May 25;17:83. doi: 10.1186/s13148-025-01883-3 (PMC12105275; doi:10.1186/s13148-025-01883-3)
Supplement: Supplementary file 20 — Supplementary Material 20. Table S11. Concordance among isoform level allelic expression of CCLE cell lines in our study with previously reported whole gene level results of Martin-Trujillo et al. (2017) in matching COSMIC cell lines. [file 13148_2025_1883_MOESM20_ESM.xlsx]

## Sheet: Table S11
Table S11. Concordance among isoform level allelic expression of CCLE cell lines in our study with previously reported whole gene level results of Martin-Trujillo et al. (2017) in matching COSMIC cell lines
Transcript ID	Gene ID	Gene name	Chr	Start	End	Exon IDs	Exon ranges	Overlapping exon bases	Unique exon bases	HCC1143 (breast)	HCC1954 (breast)	MDAMB436 (breast)	HT55 (colorectal)	Concordance of findings between CCLE and COSMIC results	Concordance of colorectal cell line data between studies
ENST00000411861.5_1	ENSG00000130600.19_1	H19	11	2016405	2018447	ENSE00001616130.1_1;ENSE00001124535.1_1;ENSE00003403127.1_1;ENSE00001716646.1_1	2016405-2017228;2017308-2017421;2017516-2017651;2017747-2018447	1775	1775	not expressed	biallelically expressed	copy number loss	monoallelically expressed	Biallelic expression in HCC1954 in CCLE, is in agreement with the COSMIC results
ENST00000412788.5_1	ENSG00000130600.19_1	H19	11	2016405	2019044	ENSE00001734923.1_1;ENSE00000894204.1_1;ENSE00001124535.1_1;ENSE00003403127.1_1;ENSE00001787363.1_1	2016405-2017018;2017105-2017228;2017308-2017421;2017516-2017651;2017747-2019044	2286	2286	not expressed	biallelically expressed	copy number loss	monoallelically expressed	Biallelic expression in HCC1954 in CCLE, is in agreement with the COSMIC results
ENST00000414790.6_1	ENSG00000130600.19_1	H19	11	2016405	2019105	ENSE00001771243.1_1;ENSE00000894204.1_1;ENSE00001124535.1_1;ENSE00003403127.1_1;ENSE00001791863.1_1	2016405-2017024;2017105-2017228;2017308-2017421;2017516-2017651;2017747-2019105	2353	2353	not expressed	biallelically expressed	copy number loss	monoallelically expressed	Biallelic expression in HCC1954 in CCLE, is in agreement with the COSMIC results
ENST00000417089.6_1	ENSG00000130600.19_1	H19	11	2016405	2017970	ENSE00001771243.1_1;ENSE00001124535.1_1;ENSE00003403127.1_1;ENSE00001702585.2_1	2016405-2017024;2017308-2017421;2017516-2017651;2017747-2017970	1094	1094	not expressed	biallelically expressed	copy number loss	monoallelically expressed	Biallelic expression in HCC1954 in CCLE, is in agreement with the COSMIC results
ENST00000422826.2_1	ENSG00000130600.19_1	H19	11	2018237	2022494	ENSE00001646462.2_1;ENSE00003826870.1_1	2018237-2018744;2022447-2022494	556	556	no SNV data	no SNV data	copy number loss	no SNV data	No comparison of allelic expression could be made for this isoform.
ENST00000428066.6_1	ENSG00000130600.19_1	H19	11	2016659	2022700	ENSE00003817327.1_1;ENSE00000894204.1_1;ENSE00001124535.1_1;ENSE00003403127.1_1;ENSE00001740330.1_1	2016659-2017024;2017105-2017228;2017308-2017421;2017516-2017651;2022447-2022700	994	994	not expressed	biallelically expressed	copy number loss	monoallelically expressed	Biallelic expression in HCC1954 in CCLE, is in agreement with the COSMIC results
ENST00000431095.7_1	ENSG00000130600.19_1	H19	11	2016405	2017510	ENSE00001771243.1_1;ENSE00000894204.1_1;ENSE00003820461.1_1	2016405-2017024;2017105-2017228;2017308-2017510	947	947	not expressed	biallelically expressed	copy number loss	monoallelically expressed	Biallelic expression in HCC1954 in CCLE, is in agreement with the COSMIC results
ENST00000436715.5_1	ENSG00000130600.19_1	H19	11	2016668	2017801	ENSE00001739202.1_1;ENSE00001620136.1_1;ENSE00003403127.1_1;ENSE00001801868.1_1	2016668-2017024;2017105-2017421;2017516-2017651;2017747-2017801	865	865	not expressed	biallelically expressed	copy number loss	monoallelically expressed	Biallelic expression in HCC1954 in CCLE, is in agreement with the COSMIC results
ENST00000439725.5_1	ENSG00000130600.19_1	H19	11	2016405	2018690	ENSE00001771243.1_1;ENSE00000894204.1_1;ENSE00001124535.1_1;ENSE00001665674.1_1;ENSE00001617989.1_1	2016405-2017024;2017105-2017228;2017308-2017421;2017516-2017647;2017747-2018690	1934	1934	not expressed	biallelically expressed	copy number loss	monoallelically expressed	Biallelic expression in HCC1954 in CCLE, is in agreement with the COSMIC results
ENST00000442037.5_1	ENSG00000130600.19_1	H19	11	2016405	2017421	ENSE00001771243.1_1;ENSE00001642953.1_1;ENSE00001124535.1_1	2016405-2017024;2017105-2017171;2017308-2017421	801	801	not expressed	biallelically expressed	copy number loss	monoallelically expressed	Biallelic expression in HCC1954 in CCLE, is in agreement with the COSMIC results
ENST00000447298.2_1	ENSG00000130600.19_1	H19	11	2016849	2017697	ENSE00001614805.2_1;ENSE00000894204.1_1;ENSE00001124535.1_1;ENSE00001802143.1_1	2016849-2017024;2017105-2017228;2017308-2017421;2017516-2017697	596	596	not expressed	biallelically expressed	copy number loss	monoallelically expressed	Biallelic expression in HCC1954 in CCLE, is in agreement with the COSMIC results
ENST00000643292.1_1	ENSG00000130600.19_1	H19	11	2018305	2019105	ENSE00003822516.1_1;ENSE00003830260.1_1	2018305-2018744;2019069-2019105	477	477	no SNV data	no SNV data	copy number loss	no SNV data	No comparison of allelic expression could be made.
ENST00000597346.1_1	ENSG00000269821.1_1	KCNQ1OT1	11	2629557	2721224	ENSE00003105579.1_1	2629557-2721224	91668	91668	not expressed	not expressed	copy number loss	unresolved	No comparison of allelic expression could be made.
ENST00000373133.6_1	ENSG00000185513.17_1	L3MBTL1	20	42159611	42169829	ENSE00001459568.2_1;ENSE00003630901.1_1;ENSE00003639970.1_1;ENSE00003599074.1_1;ENSE00003485102.1_1;ENSE00003496027.1_1;ENSE00003685893.1_1;ENSE00003545418.1_1;ENSE00003614935.1_1;ENSE00003533018.1_1	42159611-42161564;42161981-42162058;42162647-42162733;42162923-42163034;42163467-42163582;42164476-42164576;42164736-42164934;42165048-42165098;42168790-42168948;42169392-42169829	3295	3295	no SNV data	no SNV data	copy number loss	no SNV data	No comparison of allelic expression could be made. No heterozygous SNVs were found in this isoform HCC1143 in CCLE, and L3MBTL1 was reported not to be expressed in the COSMIC dataset.
ENST00000373134.5_1	ENSG00000185513.17_1	L3MBTL1	20	42143165	42169829	ENSE00001459571.1_1;ENSE00003558755.1_1;ENSE00003569427.1_1;ENSE00003605744.1_1;ENSE00003617573.1_1;ENSE00001664154.1_1;ENSE00001735831.1_1;ENSE00001793747.1_1;ENSE00003675224.1_1;ENSE00003478799.1_1;ENSE00003458857.1_1;ENSE00003618039.1_1;ENSE00003490726.1_1;ENSE00003575722.1_1;ENSE00001459570.1_1;ENSE00003631952.1_1;ENSE00003598441.1_1;ENSE00003629073.1_1	42143165-42143416;42143648-42143799;42143931-42144055;42144732-42144817;42157296-42157385;42157903-42158008;42158923-42159059;42159437-42159529;42161412-42161564;42161981-42162058;42162647-42162733;42162923-42163034;42163467-42163582;42164476-42164576;42164721-42164934;42165048-42165098;42168790-42168948;42169392-42169829	2550	2550	no SNV data	no SNV data	copy number loss	no SNV data	No comparison of allelic expression could be made. No heterozygous SNVs were found in this isoform HCC1143 in CCLE, and L3MBTL1 was reported not to be expressed in the COSMIC dataset.
ENST00000373135.8_1	ENSG00000185513.17_1	L3MBTL1	20	42143160	42169829	ENSE00003836475.1_1;ENSE00003558755.1_1;ENSE00003569427.1_1;ENSE00003605744.1_1;ENSE00003617573.1_1;ENSE00001664154.1_1;ENSE00001735831.1_1;ENSE00001793747.1_1;ENSE00003675224.1_1;ENSE00003478799.1_1;ENSE00003458857.1_1;ENSE00003618039.1_1;ENSE00003490726.1_1;ENSE00003575722.1_1;ENSE00003620270.1_1;ENSE00003631952.1_1;ENSE00003598441.1_1;ENSE00003562793.1_1;ENSE00003835928.1_1	42143160-42143416;42143648-42143799;42143931-42144055;42144732-42144817;42157296-42157385;42157903-42158008;42158923-42159059;42159437-42159529;42161412-42161564;42161981-42162058;42162647-42162733;42162923-42163034;42163467-42163582;42164476-42164576;42164736-42164934;42165048-42165098;42168790-42168948;42169392-42169455;42169573-42169829	2423	2423	no SNV data	no SNV data	copy number loss	no SNV data	No comparison of allelic expression could be made. No heterozygous SNVs were found in this isoform HCC1143 in CCLE, and L3MBTL1 was reported not to be expressed in the COSMIC dataset.
ENST00000418998.7_1	ENSG00000185513.17_1	L3MBTL1	20	42136336	42170535	ENSE00003832084.2_1;ENSE00001655380.1_1;ENSE00003506953.1_1;ENSE00003540227.1_1;ENSE00003558755.1_1;ENSE00003569427.1_1;ENSE00003605744.1_1;ENSE00003617573.1_1;ENSE00001664154.1_1;ENSE00001735831.1_1;ENSE00001793747.1_1;ENSE00003675224.1_1;ENSE00003478799.1_1;ENSE00003458857.1_1;ENSE00003618039.1_1;ENSE00003490726.1_1;ENSE00003575722.1_1;ENSE00003620270.1_1;ENSE00003631952.1_1;ENSE00003598441.1_1…	42136336-42136384;42142115-42142279;42142477-42142701;42143274-42143416;42143648-42143799;42143931-42144055;42144732-42144817;42157296-42157385;42157903-42158008;42158923-42159059;42159437-42159529;42161412-42161564;42161981-42162058;42162647-42162733;42162923-42163034;42163467-42163582;42164476-42164576;42164736-42164934;42165048-42165098;42168790-42168948;42169392-42169455;42169573-42170535	3454	3454	no SNV data	no SNV data	copy number loss	no SNV data	No comparison of allelic expression could be made. No heterozygous SNVs were found in this isoform HCC1143 in CCLE, and L3MBTL1 was reported not to be expressed in the COSMIC dataset.
ENST00000422861.3_1	ENSG00000185513.17_1	L3MBTL1	20	42143080	42179594	ENSE00003835458.2_1;ENSE00003558755.1_1;ENSE00003569427.1_1;ENSE00003605744.1_1;ENSE00003617573.1_1;ENSE00001664154.1_1;ENSE00001735831.1_1;ENSE00001793747.1_1;ENSE00003675224.1_1;ENSE00003478799.1_1;ENSE00003458857.1_1;ENSE00003618039.1_1;ENSE00003490726.1_1;ENSE00003575722.1_1;ENSE00003620270.1_1;ENSE00003631952.1_1;ENSE00003598441.1_1;ENSE00003562793.1_1;ENSE00001795661.2_1	42143080-42143416;42143648-42143799;42143931-42144055;42144732-42144817;42157296-42157385;42157903-42158008;42158923-42159059;42159437-42159529;42161412-42161564;42161981-42162058;42162647-42162733;42162923-42163034;42163467-42163582;42164476-42164576;42164736-42164934;42165048-42165098;42168790-42168948;42169392-42169455;42176750-42179594	5091	5091	no SNV data	no SNV data	copy number loss	no SNV data	No comparison of allelic expression could be made. No heterozygous SNVs were found in this isoform HCC1143 in CCLE, and L3MBTL1 was reported not to be expressed in the COSMIC dataset.
ENST00000427442.8_1	ENSG00000185513.17_1	L3MBTL1	20	42136349	42170243	ENSE00001760431.1_1;ENSE00001608696.1_1;ENSE00003506953.1_1;ENSE00003540227.1_1;ENSE00003558755.1_1;ENSE00003569427.1_1;ENSE00003605744.1_1;ENSE00003617573.1_1;ENSE00001664154.1_1;ENSE00001735831.1_1;ENSE00001793747.1_1;ENSE00003675224.1_1;ENSE00003478799.1_1;ENSE00003458857.1_1;ENSE00003618039.1_1;ENSE00003490726.1_1;ENSE00003575722.1_1;ENSE00003620270.1_1;ENSE00003631952.1_1;ENSE00003598441.1_1…	42136349-42136384;42142198-42142279;42142477-42142701;42143274-42143416;42143648-42143799;42143931-42144055;42144732-42144817;42157296-42157385;42157903-42158008;42158923-42159059;42159437-42159529;42161412-42161564;42161981-42162058;42162647-42162733;42162923-42163034;42163467-42163582;42164476-42164576;42164736-42164934;42165048-42165098;42168790-42168948;42169392-42169455;42169573-42170243	3066	3066	no SNV data	no SNV data	copy number loss	no SNV data	No comparison of allelic expression could be made. No heterozygous SNVs were found in this isoform HCC1143 in CCLE, and L3MBTL1 was reported not to be expressed in the COSMIC dataset.
ENST00000430781.7_1	ENSG00000185513.17_1	L3MBTL1	20	42143178	42147470	ENSE00001791260.2_1;ENSE00003486057.1_1;ENSE00003838932.1_1	42143178-42143416;42143648-42143799;42143931-42147470	3931	3931	no SNV data	no SNV data	copy number loss	no SNV data	No comparison of allelic expression could be made. No heterozygous SNVs were found in this isoform HCC1143 in CCLE, and L3MBTL1 was reported not to be expressed in the COSMIC dataset.
ENST00000434666.5_1	ENSG00000185513.17_1	L3MBTL1	20	42136319	42143790	ENSE00001598747.1_1;ENSE00003481938.1_1;ENSE00003612151.1_1;ENSE00001610394.1_1	42136319-42136384;42142477-42142701;42143274-42143416;42143648-42143790	577	577	no SNV data	no SNV data	copy number loss	no SNV data	No comparison of allelic expression could be made. No heterozygous SNVs were found in this isoform HCC1143 in CCLE, and L3MBTL1 was reported not to be expressed in the COSMIC dataset.
ENST00000439769.2_1	ENSG00000185513.17_1	L3MBTL1	20	42136325	42169574	ENSE00003837220.1_1;ENSE00001655380.1_1;ENSE00003506953.1_1;ENSE00003540227.1_1;ENSE00003558755.1_1;ENSE00003569427.1_1;ENSE00003605744.1_1;ENSE00003839794.1_1;ENSE00003466505.1_1;ENSE00003837973.1_1;ENSE00001649337.2_1;ENSE00001946931.2_1;ENSE00003568895.1_1;ENSE00003630901.1_1;ENSE00003639970.1_1;ENSE00003599074.1_1;ENSE00003485102.1_1;ENSE00003496027.1_1;ENSE00003685893.1_1;ENSE00003545418.1_1…	42136325-42136384;42142115-42142279;42142477-42142701;42143274-42143416;42143648-42143799;42143931-42144055;42144732-42144817;42147246-42147343;42157296-42157385;42157903-42158008;42158923-42159059;42159437-42159529;42161412-42161564;42161981-42162058;42162647-42162733;42162923-42163034;42163467-42163582;42164476-42164576;42164736-42164934;42165048-42165098;42168790-42168948;42169392-42169455;421…	2602	2602	no SNV data	no SNV data	copy number loss	no SNV data	No comparison of allelic expression could be made. No heterozygous SNVs were found in this isoform HCC1143 in CCLE, and L3MBTL1 was reported not to be expressed in the COSMIC dataset.
ENST00000445228.6_1	ENSG00000185513.17_1	L3MBTL1	20	42143665	42169813	ENSE00001917153.2_1;ENSE00003569427.1_1;ENSE00003605744.1_1;ENSE00003617573.1_1;ENSE00003840399.1_1;ENSE00001649337.2_1;ENSE00003568895.1_1;ENSE00003630901.1_1;ENSE00003639970.1_1;ENSE00003599074.1_1;ENSE00003485102.1_1;ENSE00003496027.1_1;ENSE00003685893.1_1;ENSE00003545418.1_1;ENSE00003614935.1_1;ENSE00003841184.1_1	42143665-42143799;42143931-42144055;42144732-42144817;42157296-42157385;42157842-42158008;42158923-42159059;42161412-42161564;42161981-42162058;42162647-42162733;42162923-42163034;42163467-42163582;42164476-42164576;42164736-42164934;42165048-42165098;42168790-42168948;42169392-42169813	2218	2218	no SNV data	no SNV data	copy number loss	no SNV data	No comparison of allelic expression could be made. No heterozygous SNVs were found in this isoform HCC1143 in CCLE, and L3MBTL1 was reported not to be expressed in the COSMIC dataset.
ENST00000457824.5_1	ENSG00000185513.17_1	L3MBTL1	20	42143188	42157871	ENSE00001640197.1_1;ENSE00003486057.1_1;ENSE00003611158.1_1;ENSE00003466505.1_1;ENSE00001760499.1_1	42143188-42143416;42143648-42143799;42144732-42144817;42157296-42157385;42157842-42157871	587	587	no SNV data	no SNV data	copy number loss	no SNV data	No comparison of allelic expression could be made. No heterozygous SNVs were found in this isoform HCC1143 in CCLE, and L3MBTL1 was reported not to be expressed in the COSMIC dataset.
ENST00000468336.5_1	ENSG00000185513.17_1	L3MBTL1	20	42143090	42144205	ENSE00001939865.1_1;ENSE00003486057.1_1;ENSE00001906774.1_1	42143090-42143416;42143648-42143799;42143931-42144205	754	754	no SNV data	no SNV data	copy number loss	no SNV data	No comparison of allelic expression could be made. No heterozygous SNVs were found in this isoform HCC1143 in CCLE, and L3MBTL1 was reported not to be expressed in the COSMIC dataset.
ENST00000471977.2_1	ENSG00000185513.17_1	L3MBTL1	20	42168790	42176946	ENSE00003614935.1_1;ENSE00001875091.1_1	42168790-42168948;42176786-42176946	320	320	no SNV data	no SNV data	copy number loss	no SNV data	No comparison of allelic expression could be made. No heterozygous SNVs were found in this isoform HCC1143 in CCLE, and L3MBTL1 was reported not to be expressed in the COSMIC dataset.
ENST00000473289.2_1	ENSG00000185513.17_1	L3MBTL1	20	42143082	42160229	ENSE00001835793.1_1;ENSE00003838124.1_1;ENSE00003466505.1_1;ENSE00003837973.1_1;ENSE00003838347.1_1	42143082-42143416;42143648-42144817;42157296-42157385;42157903-42158008;42158923-42160229	3008	3008	no SNV data	no SNV data	copy number loss	no SNV data	No comparison of allelic expression could be made. No heterozygous SNVs were found in this isoform HCC1143 in CCLE, and L3MBTL1 was reported not to be expressed in the COSMIC dataset.
ENST00000473981.2_1	ENSG00000185513.17_1	L3MBTL1	20	42143347	42169637	ENSE00001840765.1_1;ENSE00003558755.1_1;ENSE00003569427.1_1;ENSE00001852289.2_1;ENSE00003466505.1_1;ENSE00003834837.1_1;ENSE00001649337.2_1;ENSE00003630901.1_1;ENSE00003639970.1_1;ENSE00003599074.1_1;ENSE00003485102.1_1;ENSE00003496027.1_1;ENSE00003685893.1_1;ENSE00003545418.1_1;ENSE00003614935.1_1;ENSE00003833983.1_1	42143347-42143416;42143648-42143799;42143931-42144055;42144558-42144817;42157296-42157385;42157842-42158008;42158923-42159059;42161981-42162058;42162647-42162733;42162923-42163034;42163467-42163582;42164476-42164576;42164736-42164934;42165048-42165098;42168790-42168948;42169392-42169637	2150	2150	no SNV data	no SNV data	copy number loss	no SNV data	No comparison of allelic expression could be made. No heterozygous SNVs were found in this isoform HCC1143 in CCLE, and L3MBTL1 was reported not to be expressed in the COSMIC dataset.
ENST00000485334.5_1	ENSG00000185513.17_1	L3MBTL1	20	42157296	42163043	ENSE00003466505.1_1;ENSE00003630901.1_1;ENSE00001952124.1_1	42157296-42157385;42161981-42162058;42162647-42163043	565	565	no SNV data	no SNV data	copy number loss	no SNV data	No comparison of allelic expression could be made. No heterozygous SNVs were found in this isoform HCC1143 in CCLE, and L3MBTL1 was reported not to be expressed in the COSMIC dataset.
ENST00000494117.1_1	ENSG00000185513.17_1	L3MBTL1	20	42167614	42170534	ENSE00001927189.1_1;ENSE00003511592.1_1;ENSE00001607370.1_1	42167614-42168948;42169392-42169455;42169573-42170534	2361	2361	no SNV data	no SNV data	copy number loss	no SNV data	No comparison of allelic expression could be made. No heterozygous SNVs were found in this isoform HCC1143 in CCLE, and L3MBTL1 was reported not to be expressed in the COSMIC dataset.
ENST00000497347.6_1	ENSG00000185513.17_1	L3MBTL1	20	42144488	42169657	ENSE00003837013.1_1;ENSE00003466505.1_1;ENSE00003834837.1_1;ENSE00003834427.1_1;ENSE00003630901.1_1;ENSE00003639970.1_1;ENSE00001922601.2_1;ENSE00003496027.1_1;ENSE00003685893.1_1;ENSE00003545418.1_1;ENSE00003614935.1_1;ENSE00003511592.1_1;ENSE00003840857.1_1	42144488-42144817;42157296-42157385;42157842-42158008;42158923-42161564;42161981-42162058;42162647-42162733;42162923-42163582;42164476-42164576;42164736-42164934;42165048-42165098;42168790-42168948;42169392-42169455;42169573-42169657	4713	4713	no SNV data	no SNV data	copy number loss	no SNV data	No comparison of allelic expression could be made. No heterozygous SNVs were found in this isoform HCC1143 in CCLE, and L3MBTL1 was reported not to be expressed in the COSMIC dataset.
ENST00000647827.1_1	ENSG00000185513.17_1	L3MBTL1	20	42143593	42179567	ENSE00003837174.1_1;ENSE00003675124.1_1;ENSE00003611158.1_1;ENSE00003466505.1_1;ENSE00003837973.1_1;ENSE00001649337.2_1;ENSE00003568895.1_1;ENSE00003630901.1_1;ENSE00003639970.1_1;ENSE00003599074.1_1;ENSE00003485102.1_1;ENSE00003496027.1_1;ENSE00003685893.1_1;ENSE00003545418.1_1;ENSE00003831578.1_1;ENSE00003511592.1_1;ENSE00003840218.1_1	42143593-42143799;42143931-42144055;42144732-42144817;42157296-42157385;42157903-42158008;42158923-42159059;42161412-42161564;42161981-42162058;42162647-42162733;42162923-42163034;42163467-42163582;42164476-42164576;42164736-42164934;42165048-42165098;42168661-42168948;42169392-42169455;42176750-42179567	4818	4818	no SNV data	no SNV data	copy number loss	no SNV data	No comparison of allelic expression could be made. No heterozygous SNVs were found in this isoform HCC1143 in CCLE, and L3MBTL1 was reported not to be expressed in the COSMIC dataset.
ENST00000647860.1_1	ENSG00000185513.17_1	L3MBTL1	20	42142594	42170516	ENSE00003834961.1_1;ENSE00003540227.1_1;ENSE00003558755.1_1;ENSE00003569427.1_1;ENSE00003605744.1_1;ENSE00003617573.1_1;ENSE00003840399.1_1;ENSE00003839740.1_1;ENSE00003568895.1_1;ENSE00003630901.1_1;ENSE00003639970.1_1;ENSE00003834871.1_1;ENSE00003485102.1_1;ENSE00003496027.1_1;ENSE00003685893.1_1;ENSE00003545418.1_1;ENSE00003614935.1_1;ENSE00003511592.1_1;ENSE00003835288.1_1	42142594-42142701;42143274-42143416;42143648-42143799;42143931-42144055;42144732-42144817;42157296-42157385;42157842-42158008;42158923-42159529;42161412-42161564;42161981-42162058;42162647-42162733;42162904-42163034;42163467-42163582;42164476-42164576;42164736-42164934;42165048-42165098;42168790-42168948;42169392-42169455;42169573-42170516	3561	3561	no SNV data	no SNV data	copy number loss	no SNV data	No comparison of allelic expression could be made. No heterozygous SNVs were found in this isoform HCC1143 in CCLE, and L3MBTL1 was reported not to be expressed in the COSMIC dataset.
ENST00000648421.1_1	ENSG00000185513.17_1	L3MBTL1	20	42143158	42169803	ENSE00003838713.1_1;ENSE00003558755.1_1;ENSE00003569427.1_1;ENSE00003605744.1_1;ENSE00003617573.1_1;ENSE00003840399.1_1;ENSE00001649337.2_1;ENSE00003568895.1_1;ENSE00003630901.1_1;ENSE00003639970.1_1;ENSE00003599074.1_1;ENSE00003485102.1_1;ENSE00003496027.1_1;ENSE00003834680.1_1;ENSE00003614935.1_1;ENSE00003833161.1_1	42143158-42143416;42143648-42143799;42143931-42144055;42144732-42144817;42157296-42157385;42157842-42158008;42158923-42159059;42161412-42161564;42161981-42162058;42162647-42162733;42162923-42163034;42163467-42163582;42164476-42164576;42164736-42165098;42168790-42168948;42169392-42169803	2597	2597	no SNV data	no SNV data	copy number loss	no SNV data	No comparison of allelic expression could be made. No heterozygous SNVs were found in this isoform HCC1143 in CCLE, and L3MBTL1 was reported not to be expressed in the COSMIC dataset.
ENST00000648570.1_1	ENSG00000185513.17_1	L3MBTL1	20	42143111	42171221	ENSE00003832397.1_1;ENSE00003558755.1_1;ENSE00003569427.1_1;ENSE00003605744.1_1;ENSE00003617573.1_1;ENSE00001664154.1_1;ENSE00001735831.1_1;ENSE00003638327.1_1;ENSE00003630901.1_1;ENSE00003639970.1_1;ENSE00003599074.1_1;ENSE00003485102.1_1;ENSE00003496027.1_1;ENSE00003685893.1_1;ENSE00003545418.1_1;ENSE00003614935.1_1;ENSE00003837806.1_1	42143111-42143416;42143648-42143799;42143931-42144055;42144732-42144817;42157296-42157385;42157903-42158008;42158923-42159059;42161412-42161564;42161981-42162058;42162647-42162733;42162923-42163034;42163467-42163582;42164476-42164576;42164736-42164934;42165048-42165098;42168790-42168948;42169392-42171221	3888	3888	no SNV data	no SNV data	copy number loss	no SNV data	No comparison of allelic expression could be made. No heterozygous SNVs were found in this isoform HCC1143 in CCLE, and L3MBTL1 was reported not to be expressed in the COSMIC dataset.
ENST00000648715.1_1	ENSG00000185513.17_1	L3MBTL1	20	42143110	42179581	ENSE00003835282.1_1;ENSE00003486057.1_1;ENSE00003675124.1_1;ENSE00003611158.1_1;ENSE00003466505.1_1;ENSE00003837973.1_1;ENSE00003834427.1_1;ENSE00003630901.1_1;ENSE00003639970.1_1;ENSE00003599074.1_1;ENSE00003485102.1_1;ENSE00003496027.1_1;ENSE00003685893.1_1;ENSE00003545418.1_1;ENSE00003614935.1_1;ENSE00003511592.1_1;ENSE00003833548.1_1	42143110-42143416;42143648-42143799;42143931-42144055;42144732-42144817;42157296-42157385;42157903-42158008;42158923-42161564;42161981-42162058;42162647-42162733;42162923-42163034;42163467-42163582;42164476-42164576;42164736-42164934;42165048-42165098;42168790-42168948;42169392-42169455;42176786-42179581	7271	7271	no SNV data	no SNV data	copy number loss	no SNV data	No comparison of allelic expression could be made. No heterozygous SNVs were found in this isoform HCC1143 in CCLE, and L3MBTL1 was reported not to be expressed in the COSMIC dataset.
ENST00000648774.1_1	ENSG00000185513.17_1	L3MBTL1	20	42143694	42170476	ENSE00003840504.1_1;ENSE00003569427.1_1;ENSE00003605744.1_1;ENSE00003617573.1_1;ENSE00001664154.1_1;ENSE00001735831.1_1;ENSE00001793747.1_1;ENSE00003675224.1_1;ENSE00003478799.1_1;ENSE00003458857.1_1;ENSE00003618039.1_1;ENSE00003490726.1_1;ENSE00003575722.1_1;ENSE00003833821.1_1;ENSE00003614935.1_1;ENSE00003511592.1_1;ENSE00003835328.1_1	42143694-42143799;42143931-42144055;42144732-42144817;42157296-42157385;42157903-42158008;42158923-42159059;42159437-42159529;42161412-42161564;42161981-42162058;42162647-42162733;42162923-42163034;42163467-42163582;42164476-42164576;42164740-42165098;42168790-42168948;42169392-42169455;42169573-42170476	2876	2876	no SNV data	no SNV data	copy number loss	no SNV data	No comparison of allelic expression could be made. No heterozygous SNVs were found in this isoform HCC1143 in CCLE, and L3MBTL1 was reported not to be expressed in the COSMIC dataset.
ENST00000648786.1_1	ENSG00000185513.17_1	L3MBTL1	20	42143108	42169803	ENSE00002284948.1_1;ENSE00003486057.1_1;ENSE00003675124.1_1;ENSE00003611158.1_1;ENSE00002247465.2_1;ENSE00001649337.2_1;ENSE00003568895.1_1;ENSE00003630901.1_1;ENSE00003639970.1_1;ENSE00003599074.1_1;ENSE00003485102.1_1;ENSE00003496027.1_1;ENSE00003685893.1_1;ENSE00003545418.1_1;ENSE00003614935.1_1;ENSE00003833161.1_1	42143108-42143416;42143648-42143799;42143931-42144055;42144732-42144817;42157296-42158008;42158923-42159059;42161412-42161564;42161981-42162058;42162647-42162733;42162923-42163034;42163467-42163582;42164476-42164576;42164736-42164934;42165048-42165098;42168790-42168948;42169392-42169803	2990	2990	no SNV data	no SNV data	copy number loss	no SNV data	No comparison of allelic expression could be made. No heterozygous SNVs were found in this isoform HCC1143 in CCLE, and L3MBTL1 was reported not to be expressed in the COSMIC dataset.
ENST00000649084.1_1	ENSG00000185513.17_1	L3MBTL1	20	42136335	42170492	ENSE00003831405.1_1;ENSE00003466505.1_1;ENSE00003832846.1_1;ENSE00001735831.1_1;ENSE00001793747.1_1;ENSE00003675224.1_1;ENSE00003478799.1_1;ENSE00003458857.1_1;ENSE00003618039.1_1;ENSE00003490726.1_1;ENSE00003575722.1_1;ENSE00003620270.1_1;ENSE00003631952.1_1;ENSE00003598441.1_1;ENSE00003835986.1_1	42136335-42136384;42157296-42157385;42157903-42158008;42158923-42159059;42159437-42159529;42161412-42161564;42161981-42162058;42162647-42162733;42162923-42163034;42163467-42163582;42164476-42164576;42164736-42164934;42165048-42165098;42168790-42168948;42169392-42170492	2633	2633	no SNV data	no SNV data	copy number loss	no SNV data	No comparison of allelic expression could be made. No heterozygous SNVs were found in this isoform HCC1143 in CCLE, and L3MBTL1 was reported not to be expressed in the COSMIC dataset.
ENST00000649501.1_1	ENSG00000185513.17_1	L3MBTL1	20	42118081	42170453	ENSE00003838768.1_1;ENSE00003839120.1_1;ENSE00003558755.1_1;ENSE00003569427.1_1;ENSE00003605744.1_1;ENSE00003617573.1_1;ENSE00001664154.1_1;ENSE00001735831.1_1;ENSE00003638327.1_1;ENSE00003630901.1_1;ENSE00003639970.1_1;ENSE00003599074.1_1;ENSE00003485102.1_1;ENSE00003496027.1_1;ENSE00003685893.1_1;ENSE00003545418.1_1;ENSE00003614935.1_1;ENSE00003511592.1_1;ENSE00003841082.1_1	42118081-42118087;42143084-42143416;42143648-42143799;42143931-42144055;42144732-42144817;42157296-42157385;42157903-42158008;42158923-42159059;42161412-42161564;42161981-42162058;42162647-42162733;42162923-42163034;42163467-42163582;42164476-42164576;42164736-42164934;42165048-42165098;42168790-42168948;42169392-42169455;42169573-42170453	3037	3037	no SNV data	no SNV data	copy number loss	no SNV data	No comparison of allelic expression could be made. No heterozygous SNVs were found in this isoform HCC1143 in CCLE, and L3MBTL1 was reported not to be expressed in the COSMIC dataset.
ENST00000649698.1_1	ENSG00000185513.17_1	L3MBTL1	20	42143047	42179321	ENSE00001459606.2_1;ENSE00003558755.1_1;ENSE00003831376.1_1;ENSE00003466505.1_1;ENSE00003834837.1_1;ENSE00001649337.2_1;ENSE00003630901.1_1;ENSE00003639970.1_1;ENSE00003599074.1_1;ENSE00003485102.1_1;ENSE00003496027.1_1;ENSE00001640416.2_1;ENSE00003545418.1_1;ENSE00003614935.1_1;ENSE00003511592.1_1;ENSE00003839221.1_1	42143047-42143416;42143648-42143799;42144558-42144817;42157296-42157385;42157842-42158008;42158923-42159059;42161981-42162058;42162647-42162733;42162923-42163034;42163467-42163582;42164476-42164576;42164740-42164934;42165048-42165098;42168790-42168948;42169392-42169455;42176750-42179321	4711	4711	no SNV data	no SNV data	copy number loss	no SNV data	No comparison of allelic expression could be made. No heterozygous SNVs were found in this isoform HCC1143 in CCLE, and L3MBTL1 was reported not to be expressed in the COSMIC dataset.
ENST00000649917.1_1	ENSG00000185513.17_1	L3MBTL1	20	42136353	42179550	ENSE00003839741.1_1;ENSE00001655380.1_1;ENSE00003506953.1_1;ENSE00003540227.1_1;ENSE00003558755.1_1;ENSE00003569427.1_1;ENSE00003605744.1_1;ENSE00003617573.1_1;ENSE00001664154.1_1;ENSE00001735831.1_1;ENSE00001793747.1_1;ENSE00003675224.1_1;ENSE00003478799.1_1;ENSE00003458857.1_1;ENSE00003618039.1_1;ENSE00003490726.1_1;ENSE00003575722.1_1;ENSE00003620270.1_1;ENSE00003631952.1_1;ENSE00003598441.1_1…	42136353-42136384;42142115-42142279;42142477-42142701;42143274-42143416;42143648-42143799;42143931-42144055;42144732-42144817;42157296-42157385;42157903-42158008;42158923-42159059;42159437-42159529;42161412-42161564;42161981-42162058;42162647-42162733;42162923-42163034;42163467-42163582;42164476-42164576;42164736-42164934;42165048-42165098;42168790-42168948;42176750-42179550	5211	5211	no SNV data	no SNV data	copy number loss	no SNV data	No comparison of allelic expression could be made. No heterozygous SNVs were found in this isoform HCC1143 in CCLE, and L3MBTL1 was reported not to be expressed in the COSMIC dataset.
ENST00000650071.1_1	ENSG00000185513.17_1	L3MBTL1	20	42143135	42160627	ENSE00003839455.1_1;ENSE00003486057.1_1;ENSE00003675124.1_1;ENSE00003611158.1_1;ENSE00003466505.1_1;ENSE00003837973.1_1;ENSE00003838285.1_1	42143135-42143416;42143648-42143799;42143931-42144055;42144732-42144817;42157296-42157385;42157903-42158008;42159031-42160627	2438	2438	no SNV data	no SNV data	copy number loss	no SNV data	No comparison of allelic expression could be made. No heterozygous SNVs were found in this isoform HCC1143 in CCLE, and L3MBTL1 was reported not to be expressed in the COSMIC dataset.
ENST00000650349.1_1	ENSG00000185513.17_1	L3MBTL1	20	42164772	42170511	ENSE00003837194.1_1;ENSE00003631952.1_1;ENSE00003598441.1_1;ENSE00003833647.1_1;ENSE00003839637.1_1	42164772-42164934;42165048-42165098;42168790-42168948;42169410-42169455;42169573-42170511	1358	1358	no SNV data	no SNV data	copy number loss	no SNV data	No comparison of allelic expression could be made. No heterozygous SNVs were found in this isoform HCC1143 in CCLE, and L3MBTL1 was reported not to be expressed in the COSMIC dataset.
ENST00000650484.1_1	ENSG00000185513.17_1	L3MBTL1	20	42143150	42169760	ENSE00003838646.1_1;ENSE00003558755.1_1;ENSE00003569427.1_1;ENSE00003605744.1_1;ENSE00003617573.1_1;ENSE00003840399.1_1;ENSE00001649337.2_1;ENSE00003568895.1_1;ENSE00003630901.1_1;ENSE00003639970.1_1;ENSE00003599074.1_1;ENSE00003485102.1_1;ENSE00003496027.1_1;ENSE00003685893.1_1;ENSE00003545418.1_1;ENSE00003831578.1_1;ENSE00003840421.1_1	42143150-42143416;42143648-42143799;42143931-42144055;42144732-42144817;42157296-42157385;42157842-42158008;42158923-42159059;42161412-42161564;42161981-42162058;42162647-42162733;42162923-42163034;42163467-42163582;42164476-42164576;42164736-42164934;42165048-42165098;42168661-42168948;42169392-42169760	2578	2578	no SNV data	no SNV data	copy number loss	no SNV data	No comparison of allelic expression could be made. No heterozygous SNVs were found in this isoform HCC1143 in CCLE, and L3MBTL1 was reported not to be expressed in the COSMIC dataset.
ENST00000398460.3_1	ENSG00000214548.18_1	MEG3	14	101323581	101327355	ENSE00001533235.3_1;ENSE00001533234.3_1	101323581-101326693;101327085-101327355	3384	3384	no SNV data	no SNV data	copy number loss	no SNV data	No comparison of allelic expression could be made. Copy number loss was observed in MDAMB436 in CCLE data. Martin-Truillo et al. reported the lack of MEG3 expression in MDAMB436 in the COSMIC dataset.
ENST00000398461.5_1	ENSG00000214548.18_1	MEG3	14	101299305	101327358	ENSE00001589064.1_1;ENSE00001760142.1_1;ENSE00001694840.1_1;ENSE00001600165.1_1	101299305-101302216;101302503-101302637;101311794-101311870;101327027-101327358	3456	3456	no SNV data	no SNV data	copy number loss	no SNV data	No comparison of allelic expression could be made. Copy number loss was observed in MDAMB436 in CCLE data. Martin-Truillo et al. reported the lack of MEG3 expression in MDAMB436 in the COSMIC dataset.
ENST00000398474.7_1	ENSG00000214548.18_1	MEG3	14	101296941	101327358	ENSE00001583466.1_1;ENSE00001692262.1_1;ENSE00001586100.1_1;ENSE00001760142.1_1;ENSE00001694840.1_1;ENSE00001600165.1_1	101296941-101297871;101298848-101298978;101300968-101301088;101302503-101302637;101311794-101311870;101327027-101327358	1727	1727	no SNV data	no SNV data	copy number loss	no SNV data	No comparison of allelic expression could be made. Copy number loss was observed in MDAMB436 in CCLE data. Martin-Truillo et al. reported the lack of MEG3 expression in MDAMB436 in the COSMIC dataset.
ENST00000398518.6_1	ENSG00000214548.18_1	MEG3	14	101292463	101327331	ENSE00001681671.1_1;ENSE00001586203.1_1;ENSE00001533608.1_1;ENSE00001533569.1_1;ENSE00001692262.1_1;ENSE00001760142.1_1;ENSE00001694840.1_1;ENSE00001734977.1_1	101292463-101292554;101295044-101295153;101295370-101296086;101297757-101297871;101298848-101298978;101302503-101302637;101311794-101311870;101327027-101327331	1682	1682	no SNV data	no SNV data	copy number loss	no SNV data	No comparison of allelic expression could be made. Copy number loss was observed in MDAMB436 in CCLE data. Martin-Truillo et al. reported the lack of MEG3 expression in MDAMB436 in the COSMIC dataset.
ENST00000412736.7_1	ENSG00000214548.18_1	MEG3	14	101292454	101327363	ENSE00001789437.1_1;ENSE00001586203.1_1;ENSE00001533608.1_1;ENSE00001772975.1_1;ENSE00001632342.1_1;ENSE00001760142.1_1;ENSE00001694840.1_1;ENSE00002532826.1_1	101292454-101292554;101295044-101295153;101295370-101296086;101297352-101297431;101302072-101302216;101302503-101302637;101311794-101311870;101327027-101327363	1702	1702	no SNV data	no SNV data	copy number loss	no SNV data	No comparison of allelic expression could be made. Copy number loss was observed in MDAMB436 in CCLE data. Martin-Truillo et al. reported the lack of MEG3 expression in MDAMB436 in the COSMIC dataset.
ENST00000423456.6_1	ENSG00000214548.18_1	MEG3	14	101292454	101327363	ENSE00001789437.1_1;ENSE00001586203.1_1;ENSE00001533608.1_1;ENSE00001533569.1_1;ENSE00001692262.1_1;ENSE00001586100.1_1;ENSE00001760142.1_1;ENSE00001694840.1_1;ENSE00002532826.1_1	101292454-101292554;101295044-101295153;101295370-101296086;101297757-101297871;101298848-101298978;101300968-101301088;101302503-101302637;101311794-101311870;101327027-101327363	1844	1844	no SNV data	no SNV data	copy number loss	no SNV data	No comparison of allelic expression could be made. Copy number loss was observed in MDAMB436 in CCLE data. Martin-Truillo et al. reported the lack of MEG3 expression in MDAMB436 in the COSMIC dataset.
ENST00000424076.9_1	ENSG00000214548.18_1	MEG3	14	101292454	101313622	ENSE00001789437.1_1;ENSE00001586203.1_1;ENSE00001664328.2_1;ENSE00001645167.2_1;ENSE00001760142.1_1;ENSE00001694840.1_1;ENSE00001683850.3_1	101292454-101292554;101295044-101295153;101295370-101297871;101302075-101302216;101302503-101302637;101311794-101311870;101312212-101313622	4478	4478	no SNV data	no SNV data	copy number loss	no SNV data	No comparison of allelic expression could be made. Copy number loss was observed in MDAMB436 in CCLE data. Martin-Truillo et al. reported the lack of MEG3 expression in MDAMB436 in the COSMIC dataset.
ENST00000429159.6_1	ENSG00000214548.18_1	MEG3	14	101292444	101327360	ENSE00002486441.1_1;ENSE00001586203.1_1;ENSE00001533608.1_1;ENSE00001692262.1_1;ENSE00001760142.1_1;ENSE00001694840.1_1;ENSE00002494728.1_1	101292444-101292554;101295044-101295153;101295370-101296086;101298848-101298978;101302503-101302637;101311794-101311870;101327027-101327360	1615	1615	no SNV data	no SNV data	copy number loss	no SNV data	No comparison of allelic expression could be made. Copy number loss was observed in MDAMB436 in CCLE data. Martin-Truillo et al. reported the lack of MEG3 expression in MDAMB436 in the COSMIC dataset.
ENST00000451743.6_1	ENSG00000214548.18_1	MEG3	14	101292462	101327368	ENSE00001533661.1_1;ENSE00001586203.1_1;ENSE00001533608.1_1;ENSE00001533569.1_1;ENSE00001760142.1_1;ENSE00001694840.1_1;ENSE00002499212.1_1	101292462-101292554;101295044-101295153;101295370-101296086;101297757-101297871;101302503-101302637;101311794-101311870;101327027-101327368	1589	1589	no SNV data	no SNV data	copy number loss	no SNV data	No comparison of allelic expression could be made. Copy number loss was observed in MDAMB436 in CCLE data. Martin-Truillo et al. reported the lack of MEG3 expression in MDAMB436 in the COSMIC dataset.
ENST00000452120.7_1	ENSG00000214548.18_1	MEG3	14	101292454	101299665	ENSE00001789437.1_1;ENSE00001586203.1_1;ENSE00001764334.2_1	101292454-101292554;101295044-101295153;101295370-101299665	4507	4507	no SNV data	no SNV data	copy number loss	no SNV data	No comparison of allelic expression could be made. Copy number loss was observed in MDAMB436 in CCLE data. Martin-Truillo et al. reported the lack of MEG3 expression in MDAMB436 in the COSMIC dataset.
ENST00000452514.6_1	ENSG00000214548.18_1	MEG3	14	101295947	101311855	ENSE00001602488.2_1;ENSE00002118852.1_1;ENSE00001760142.1_1;ENSE00002108069.1_1	101295947-101296086;101297304-101297431;101302503-101302637;101311794-101311855	465	465	no SNV data	no SNV data	copy number loss	no SNV data	No comparison of allelic expression could be made. Copy number loss was observed in MDAMB436 in CCLE data. Martin-Truillo et al. reported the lack of MEG3 expression in MDAMB436 in the COSMIC dataset.
ENST00000455286.1_1	ENSG00000214548.18_1	MEG3	14	101293747	101295643	ENSE00001680808.1_1;ENSE00001586203.1_1;ENSE00001685982.1_1	101293747-101293864;101295044-101295153;101295370-101295643	502	502	no SNV data	no SNV data	copy number loss	no SNV data	No comparison of allelic expression could be made. Copy number loss was observed in MDAMB436 in CCLE data. Martin-Truillo et al. reported the lack of MEG3 expression in MDAMB436 in the COSMIC dataset.
ENST00000455531.1_1	ENSG00000214548.18_1	MEG3	14	101299614	101313638	ENSE00001735781.1_1;ENSE00001789181.1_1	101299614-101302637;101311794-101313638	4869	4869	no SNV data	no SNV data	copy number loss	no SNV data	No comparison of allelic expression could be made. Copy number loss was observed in MDAMB436 in CCLE data. Martin-Truillo et al. reported the lack of MEG3 expression in MDAMB436 in the COSMIC dataset.
ENST00000519709.6_1	ENSG00000214548.18_1	MEG3	14	101292454	101327363	ENSE00001789437.1_1;ENSE00001586203.1_1;ENSE00001533608.1_1;ENSE00001533569.1_1;ENSE00001645167.2_1;ENSE00002108660.1_1;ENSE00001760142.1_1;ENSE00001694840.1_1;ENSE00002532826.1_1	101292454-101292554;101295044-101295153;101295370-101296086;101297757-101297871;101302075-101302216;101302378-101302412;101302503-101302637;101311794-101311870;101327027-101327363	1769	1769	no SNV data	no SNV data	copy number loss	no SNV data	No comparison of allelic expression could be made. Copy number loss was observed in MDAMB436 in CCLE data. Martin-Truillo et al. reported the lack of MEG3 expression in MDAMB436 in the COSMIC dataset.
ENST00000520714.5_1	ENSG00000214548.18_1	MEG3	14	101292454	101311828	ENSE00001789437.1_1;ENSE00001586203.1_1;ENSE00001533608.1_1;ENSE00001533569.1_1;ENSE00001632342.1_1;ENSE00001760142.1_1;ENSE00002114981.1_1	101292454-101292554;101295044-101295153;101295370-101296086;101297757-101297871;101302072-101302216;101302503-101302637;101311794-101311828	1358	1358	no SNV data	no SNV data	copy number loss	no SNV data	No comparison of allelic expression could be made. Copy number loss was observed in MDAMB436 in CCLE data. Martin-Truillo et al. reported the lack of MEG3 expression in MDAMB436 in the COSMIC dataset.
ENST00000521256.1_1	ENSG00000214548.18_1	MEG3	14	101323960	101327358	ENSE00002129965.1_1;ENSE00001600165.1_1	101323960-101324134;101327027-101327358	507	507	no SNV data	no SNV data	copy number loss	no SNV data	No comparison of allelic expression could be made. Copy number loss was observed in MDAMB436 in CCLE data. Martin-Truillo et al. reported the lack of MEG3 expression in MDAMB436 in the COSMIC dataset.
ENST00000521404.5_1	ENSG00000214548.18_1	MEG3	14	101292462	101327326	ENSE00001533661.1_1;ENSE00001586203.1_1;ENSE00001533608.1_1;ENSE00001760142.1_1;ENSE00001694840.1_1;ENSE00002123762.1_1	101292462-101292554;101295044-101295153;101295370-101296086;101302503-101302637;101311794-101311870;101327027-101327326	1432	1432	no SNV data	no SNV data	copy number loss	no SNV data	No comparison of allelic expression could be made. Copy number loss was observed in MDAMB436 in CCLE data. Martin-Truillo et al. reported the lack of MEG3 expression in MDAMB436 in the COSMIC dataset.
ENST00000521812.1_1	ENSG00000214548.18_1	MEG3	14	101298400	101302560	ENSE00002097478.1_1;ENSE00002108042.1_1	101298400-101298978;101302503-101302560	637	637	no SNV data	no SNV data	copy number loss	no SNV data	No comparison of allelic expression could be made. Copy number loss was observed in MDAMB436 in CCLE data. Martin-Truillo et al. reported the lack of MEG3 expression in MDAMB436 in the COSMIC dataset.
ENST00000522618.1_1	ENSG00000214548.18_1	MEG3	14	101302056	101327324	ENSE00002130829.1_1;ENSE00001694840.1_1;ENSE00002101644.1_1	101302056-101302637;101311794-101311870;101327027-101327324	957	957	no SNV data	no SNV data	copy number loss	no SNV data	No comparison of allelic expression could be made. Copy number loss was observed in MDAMB436 in CCLE data. Martin-Truillo et al. reported the lack of MEG3 expression in MDAMB436 in the COSMIC dataset.
ENST00000522771.9_1	ENSG00000214548.18_1	MEG3	14	101292454	101323961	ENSE00001789437.1_1;ENSE00001586203.1_1;ENSE00001533608.1_1;ENSE00001533569.1_1;ENSE00001760142.1_1;ENSE00001694840.1_1;ENSE00002101426.4_1	101292454-101292554;101295044-101295153;101295370-101296086;101297757-101297871;101302503-101302637;101311794-101311870;101312212-101323961	13005	13005	no SNV data	no SNV data	copy number loss	no SNV data	No comparison of allelic expression could be made. Copy number loss was observed in MDAMB436 in CCLE data. Martin-Truillo et al. reported the lack of MEG3 expression in MDAMB436 in the COSMIC dataset.
ENST00000523671.7_1	ENSG00000214548.18_1	MEG3	14	101295988	101327110	ENSE00002534914.2_1;ENSE00001586100.1_1;ENSE00001760142.1_1;ENSE00001694840.1_1;ENSE00003835364.1_1;ENSE00003832207.1_1	101295988-101297871;101300968-101301088;101302503-101302637;101311794-101311870;101323675-101323725;101327027-101327110	2352	2352	no SNV data	no SNV data	copy number loss	no SNV data	No comparison of allelic expression could be made. Copy number loss was observed in MDAMB436 in CCLE data. Martin-Truillo et al. reported the lack of MEG3 expression in MDAMB436 in the COSMIC dataset.
ENST00000524035.5_1	ENSG00000214548.18_1	MEG3	14	101300100	101327358	ENSE00002113678.1_1;ENSE00001760142.1_1;ENSE00001694840.1_1;ENSE00001600165.1_1	101300100-101302412;101302503-101302637;101311794-101311870;101327027-101327358	2857	2857	no SNV data	no SNV data	copy number loss	no SNV data	No comparison of allelic expression could be made. Copy number loss was observed in MDAMB436 in CCLE data. Martin-Truillo et al. reported the lack of MEG3 expression in MDAMB436 in the COSMIC dataset.
ENST00000524131.5_1	ENSG00000214548.18_1	MEG3	14	101301862	101327153	ENSE00002132459.1_1;ENSE00002105073.1_1;ENSE00001760142.1_1;ENSE00001694840.1_1;ENSE00002096723.1_1	101301862-101302216;101302381-101302412;101302503-101302637;101311794-101311870;101327027-101327153	726	726	no SNV data	no SNV data	copy number loss	no SNV data	No comparison of allelic expression could be made. Copy number loss was observed in MDAMB436 in CCLE data. Martin-Truillo et al. reported the lack of MEG3 expression in MDAMB436 in the COSMIC dataset.
ENST00000554639.5_1	ENSG00000214548.18_1	MEG3	14	101292468	101327363	ENSE00001666716.2_1;ENSE00001586203.1_1;ENSE00001533608.1_1;ENSE00001533569.1_1;ENSE00001645167.2_1;ENSE00001760142.1_1;ENSE00001694840.1_1;ENSE00002532826.1_1	101292468-101292554;101295044-101295153;101295370-101296086;101297757-101297871;101302075-101302216;101302503-101302637;101311794-101311870;101327027-101327363	1720	1720	no SNV data	no SNV data	copy number loss	no SNV data	No comparison of allelic expression could be made. Copy number loss was observed in MDAMB436 in CCLE data. Martin-Truillo et al. reported the lack of MEG3 expression in MDAMB436 in the COSMIC dataset.
ENST00000555928.5_1	ENSG00000214548.18_1	MEG3	14	101297817	101327363	ENSE00002487688.1_1;ENSE00001586100.1_1;ENSE00001760142.1_1;ENSE00001694840.1_1;ENSE00002532826.1_1	101297817-101297871;101300968-101301088;101302503-101302637;101311794-101311870;101327027-101327363	725	725	no SNV data	no SNV data	copy number loss	no SNV data	No comparison of allelic expression could be made. Copy number loss was observed in MDAMB436 in CCLE data. Martin-Truillo et al. reported the lack of MEG3 expression in MDAMB436 in the COSMIC dataset.
ENST00000556407.5_1	ENSG00000214548.18_1	MEG3	14	101245746	101295522	ENSE00002476600.1_1;ENSE00001586203.1_1;ENSE00002440436.1_1	101245746-101246117;101295044-101295153;101295370-101295522	635	635	no SNV data	no SNV data	copy number loss	no SNV data	No comparison of allelic expression could be made. Copy number loss was observed in MDAMB436 in CCLE data. Martin-Truillo et al. reported the lack of MEG3 expression in MDAMB436 in the COSMIC dataset.
ENST00000556736.5_1	ENSG00000214548.18_1	MEG3	14	101292462	101327345	ENSE00001533661.1_1;ENSE00001586203.1_1;ENSE00001533608.1_1;ENSE00001533569.1_1;ENSE00001692262.1_1;ENSE00001760142.1_1;ENSE00001694840.1_1;ENSE00002090296.1_1	101292462-101292554;101295044-101295153;101295370-101296086;101297757-101297871;101298848-101298978;101302503-101302637;101311794-101311870;101327027-101327345	1697	1697	no SNV data	no SNV data	copy number loss	no SNV data	No comparison of allelic expression could be made. Copy number loss was observed in MDAMB436 in CCLE data. Martin-Truillo et al. reported the lack of MEG3 expression in MDAMB436 in the COSMIC dataset.
ENST00000647780.1_1	ENSG00000214548.18_1	MEG3	14	101292452	101327363	ENSE00003839467.1_1;ENSE00001586203.1_1;ENSE00001533608.1_1;ENSE00001533569.1_1;ENSE00001760142.1_1;ENSE00001694840.1_1;ENSE00003835364.1_1;ENSE00002532826.1_1	101292452-101292554;101295044-101295153;101295370-101296086;101297757-101297871;101302503-101302637;101311794-101311870;101323675-101323725;101327027-101327363	1645	1645	no SNV data	no SNV data	copy number loss	no SNV data	No comparison of allelic expression could be made. Copy number loss was observed in MDAMB436 in CCLE data. Martin-Truillo et al. reported the lack of MEG3 expression in MDAMB436 in the COSMIC dataset.
ENST00000648123.1_1	ENSG00000214548.18_1	MEG3	14	101297787	101327107	ENSE00003833297.1_1;ENSE00001586100.1_1;ENSE00001760142.1_1;ENSE00001694840.1_1;ENSE00003835762.1_1;ENSE00003835443.1_1	101297787-101297871;101300968-101301088;101302503-101302637;101311794-101311870;101323984-101324134;101327027-101327107	650	650	no SNV data	no SNV data	copy number loss	no SNV data	No comparison of allelic expression could be made. Copy number loss was observed in MDAMB436 in CCLE data. Martin-Truillo et al. reported the lack of MEG3 expression in MDAMB436 in the COSMIC dataset.
ENST00000648138.1_1	ENSG00000214548.18_1	MEG3	14	101292458	101311851	ENSE00003838101.1_1;ENSE00003841085.1_1;ENSE00001533608.1_1;ENSE00001533569.1_1;ENSE00001760142.1_1;ENSE00003831394.1_1	101292458-101292554;101295092-101295153;101295370-101296086;101297757-101297871;101302503-101302637;101311794-101311851	1184	1184	no SNV data	no SNV data	copy number loss	no SNV data	No comparison of allelic expression could be made. Copy number loss was observed in MDAMB436 in CCLE data. Martin-Truillo et al. reported the lack of MEG3 expression in MDAMB436 in the COSMIC dataset.
ENST00000648456.1_1	ENSG00000214548.18_1	MEG3	14	101292434	101327363	ENSE00003841072.1_1;ENSE00001586203.1_1;ENSE00003832526.1_1;ENSE00001533569.1_1;ENSE00001760142.1_1;ENSE00001694840.1_1;ENSE00002532826.1_1	101292434-101292554;101295044-101295153;101295370-101296124;101297757-101297871;101302503-101302637;101311794-101311870;101327027-101327363	1650	1650	no SNV data	no SNV data	copy number loss	no SNV data	No comparison of allelic expression could be made. Copy number loss was observed in MDAMB436 in CCLE data. Martin-Truillo et al. reported the lack of MEG3 expression in MDAMB436 in the COSMIC dataset.
ENST00000648512.1_1	ENSG00000214548.18_1	MEG3	14	101297764	101302611	ENSE00003840417.1_1;ENSE00001586100.1_1;ENSE00003834202.1_1;ENSE00003835141.1_1	101297764-101297871;101300968-101301088;101301706-101301886;101302503-101302611	519	519	no SNV data	no SNV data	copy number loss	no SNV data	No comparison of allelic expression could be made. Copy number loss was observed in MDAMB436 in CCLE data. Martin-Truillo et al. reported the lack of MEG3 expression in MDAMB436 in the COSMIC dataset.
ENST00000648547.1_1	ENSG00000214548.18_1	MEG3	14	101311795	101319511	ENSE00003840491.1_1;ENSE00003837247.1_1	101311795-101311870;101318836-101319511	752	752	no SNV data	no SNV data	copy number loss	no SNV data	No comparison of allelic expression could be made. Copy number loss was observed in MDAMB436 in CCLE data. Martin-Truillo et al. reported the lack of MEG3 expression in MDAMB436 in the COSMIC dataset.
ENST00000648609.1_1	ENSG00000214548.18_1	MEG3	14	101292454	101327349	ENSE00001789437.1_1;ENSE00001586203.1_1;ENSE00001533608.1_1;ENSE00001533569.1_1;ENSE00001760142.1_1;ENSE00001694840.1_1;ENSE00003831821.1_1;ENSE00003837919.1_1	101292454-101292554;101295044-101295153;101295370-101296086;101297757-101297871;101302503-101302637;101311794-101311870;101322227-101322605;101327027-101327349	1957	1957	no SNV data	no SNV data	copy number loss	no SNV data	No comparison of allelic expression could be made. Copy number loss was observed in MDAMB436 in CCLE data. Martin-Truillo et al. reported the lack of MEG3 expression in MDAMB436 in the COSMIC dataset.
ENST00000648802.1_1	ENSG00000214548.18_1	MEG3	14	101292452	101327332	ENSE00003839467.1_1;ENSE00001586203.1_1;ENSE00001533608.1_1;ENSE00001533569.1_1;ENSE00001760142.1_1;ENSE00001694840.1_1;ENSE00003837654.1_1;ENSE00003836604.1_1	101292452-101292554;101295044-101295153;101295370-101296086;101297757-101297871;101302503-101302637;101311794-101311870;101326127-101326221;101327027-101327332	1658	1658	no SNV data	no SNV data	copy number loss	no SNV data	No comparison of allelic expression could be made. Copy number loss was observed in MDAMB436 in CCLE data. Martin-Truillo et al. reported the lack of MEG3 expression in MDAMB436 in the COSMIC dataset.
ENST00000648820.1_1	ENSG00000214548.18_1	MEG3	14	101292460	101301052	ENSE00003835945.1_1;ENSE00001586203.1_1;ENSE00001533608.1_1;ENSE00001533569.1_1;ENSE00003835231.1_1;ENSE00003841052.1_1	101292460-101292554;101295044-101295153;101295370-101296086;101297757-101297871;101298848-101298896;101301020-101301052	1119	1119	no SNV data	no SNV data	copy number loss	no SNV data	No comparison of allelic expression could be made. Copy number loss was observed in MDAMB436 in CCLE data. Martin-Truillo et al. reported the lack of MEG3 expression in MDAMB436 in the COSMIC dataset.
ENST00000648950.1_1	ENSG00000214548.18_1	MEG3	14	101297764	101302594	ENSE00003840417.1_1;ENSE00001692262.1_1;ENSE00001586100.1_1;ENSE00003836628.1_1;ENSE00001645167.2_1;ENSE00003834076.1_1	101297764-101297871;101298848-101298978;101300968-101301088;101301629-101301886;101302075-101302216;101302503-101302594	852	852	no SNV data	no SNV data	copy number loss	no SNV data	No comparison of allelic expression could be made. Copy number loss was observed in MDAMB436 in CCLE data. Martin-Truillo et al. reported the lack of MEG3 expression in MDAMB436 in the COSMIC dataset.
ENST00000649036.1_1	ENSG00000214548.18_1	MEG3	14	101292452	101327349	ENSE00003839467.1_1;ENSE00001586203.1_1;ENSE00003841045.1_1;ENSE00003831941.1_1;ENSE00001533569.1_1;ENSE00001760142.1_1;ENSE00001694840.1_1;ENSE00003837919.1_1	101292452-101292554;101295044-101295153;101295370-101295518;101296045-101296086;101297757-101297871;101302503-101302637;101311794-101311870;101327027-101327349	1054	1054	no SNV data	no SNV data	copy number loss	no SNV data	No comparison of allelic expression could be made. Copy number loss was observed in MDAMB436 in CCLE data. Martin-Truillo et al. reported the lack of MEG3 expression in MDAMB436 in the COSMIC dataset.
ENST00000649086.1_1	ENSG00000214548.18_1	MEG3	14	101292471	101302594	ENSE00002096878.2_1;ENSE00001586203.1_1;ENSE00001533608.1_1;ENSE00001533569.1_1;ENSE00003832365.1_1;ENSE00003834076.1_1	101292471-101292554;101295044-101295153;101295370-101296086;101297757-101297871;101301020-101301088;101302503-101302594	1187	1187	no SNV data	no SNV data	copy number loss	no SNV data	No comparison of allelic expression could be made. Copy number loss was observed in MDAMB436 in CCLE data. Martin-Truillo et al. reported the lack of MEG3 expression in MDAMB436 in the COSMIC dataset.
ENST00000649161.1_1	ENSG00000214548.18_1	MEG3	14	101297787	101327107	ENSE00003833297.1_1;ENSE00001586100.1_1;ENSE00001760142.1_1;ENSE00001694840.1_1;ENSE00003835762.1_1;ENSE00003835443.1_1	101297787-101297871;101300968-101301088;101302503-101302637;101311794-101311870;101323984-101324134;101327027-101327107	650	650	no SNV data	no SNV data	copy number loss	no SNV data	No comparison of allelic expression could be made. Copy number loss was observed in MDAMB436 in CCLE data. Martin-Truillo et al. reported the lack of MEG3 expression in MDAMB436 in the COSMIC dataset.
ENST00000649174.1_1	ENSG00000214548.18_1	MEG3	14	101297771	101302549	ENSE00003837595.1_1;ENSE00001692262.1_1;ENSE00001586100.1_1;ENSE00003831603.1_1;ENSE00001645167.2_1;ENSE00003831725.1_1	101297771-101297871;101298848-101298978;101300968-101301088;101301725-101301886;101302075-101302216;101302503-101302549	704	704	no SNV data	no SNV data	copy number loss	no SNV data	No comparison of allelic expression could be made. Copy number loss was observed in MDAMB436 in CCLE data. Martin-Truillo et al. reported the lack of MEG3 expression in MDAMB436 in the COSMIC dataset.
ENST00000649261.1_1	ENSG00000214548.18_1	MEG3	14	101292454	101327333	ENSE00001789437.1_1;ENSE00001586203.1_1;ENSE00001533608.1_1;ENSE00001533569.1_1;ENSE00001692262.1_1;ENSE00001586100.1_1;ENSE00001632342.1_1;ENSE00001760142.1_1;ENSE00001694840.1_1;ENSE00003835682.1_1	101292454-101292554;101295044-101295153;101295370-101296086;101297757-101297871;101298848-101298978;101300968-101301088;101302072-101302216;101302503-101302637;101311794-101311870;101327027-101327333	1959	1959	no SNV data	no SNV data	copy number loss	no SNV data	No comparison of allelic expression could be made. Copy number loss was observed in MDAMB436 in CCLE data. Martin-Truillo et al. reported the lack of MEG3 expression in MDAMB436 in the COSMIC dataset.
ENST00000650023.1_1	ENSG00000214548.18_1	MEG3	14	101292521	101327366	ENSE00003835274.1_1;ENSE00001586203.1_1;ENSE00001533608.1_1;ENSE00001533569.1_1;ENSE00003834202.1_1;ENSE00001760142.1_1;ENSE00001694840.1_1;ENSE00003837584.1_1	101292521-101292554;101295044-101295153;101295370-101296086;101297757-101297871;101301706-101301886;101302503-101302637;101311794-101311870;101327027-101327366	1709	1709	no SNV data	no SNV data	copy number loss	no SNV data	No comparison of allelic expression could be made. Copy number loss was observed in MDAMB436 in CCLE data. Martin-Truillo et al. reported the lack of MEG3 expression in MDAMB436 in the COSMIC dataset.
ENST00000650041.1_1	ENSG00000214548.18_1	MEG3	14	101292531	101327320	ENSE00003832860.1_1;ENSE00001586203.1_1;ENSE00001533608.1_1;ENSE00001533569.1_1;ENSE00001586100.1_1;ENSE00001632342.1_1;ENSE00001760142.1_1;ENSE00001694840.1_1;ENSE00002092983.2_1	101292531-101292554;101295044-101295153;101295370-101296086;101297757-101297871;101300968-101301088;101302072-101302216;101302503-101302637;101311794-101311870;101327027-101327320	1738	1738	no SNV data	no SNV data	copy number loss	no SNV data	No comparison of allelic expression could be made. Copy number loss was observed in MDAMB436 in CCLE data. Martin-Truillo et al. reported the lack of MEG3 expression in MDAMB436 in the COSMIC dataset.
ENST00000650077.1_1	ENSG00000214548.18_1	MEG3	14	101311817	101320605	ENSE00003835503.1_1;ENSE00003832162.1_1	101311817-101311870;101319616-101320605	1044	1044	no SNV data	no SNV data	copy number loss	no SNV data	No comparison of allelic expression could be made. Copy number loss was observed in MDAMB436 in CCLE data. Martin-Truillo et al. reported the lack of MEG3 expression in MDAMB436 in the COSMIC dataset.
ENST00000650513.1_1	ENSG00000214548.18_1	MEG3	14	101292452	101327332	ENSE00003839467.1_1;ENSE00001586203.1_1;ENSE00001533608.1_1;ENSE00001772975.1_1;ENSE00001533569.1_1;ENSE00001760142.1_1;ENSE00001694840.1_1;ENSE00003836604.1_1	101292452-101292554;101295044-101295153;101295370-101296086;101297352-101297431;101297757-101297871;101302503-101302637;101311794-101311870;101327027-101327332	1643	1643	no SNV data	no SNV data	copy number loss	no SNV data	No comparison of allelic expression could be made. Copy number loss was observed in MDAMB436 in CCLE data. Martin-Truillo et al. reported the lack of MEG3 expression in MDAMB436 in the COSMIC dataset.
ENST00000650549.1_1	ENSG00000214548.18_1	MEG3	14	101292527	101327363	ENSE00003837453.1_1;ENSE00001586203.1_1;ENSE00001533608.1_1;ENSE00001533569.1_1;ENSE00001760142.1_1;ENSE00001694840.1_1;ENSE00003835762.1_1;ENSE00002532826.1_1	101292527-101292554;101295044-101295153;101295370-101296086;101297757-101297871;101302503-101302637;101311794-101311870;101323984-101324134;101327027-101327363	1670	1670	no SNV data	no SNV data	copy number loss	no SNV data	No comparison of allelic expression could be made. Copy number loss was observed in MDAMB436 in CCLE data. Martin-Truillo et al. reported the lack of MEG3 expression in MDAMB436 in the COSMIC dataset.
ENST00000650556.1_1	ENSG00000214548.18_1	MEG3	14	101297863	101302589	ENSE00003836463.1_1;ENSE00001692262.1_1;ENSE00003832966.1_1;ENSE00001645167.2_1;ENSE00003836807.1_1	101297863-101297871;101298848-101298978;101300968-101301886;101302075-101302216;101302503-101302589	1288	1288	no SNV data	no SNV data	copy number loss	no SNV data	No comparison of allelic expression could be made. Copy number loss was observed in MDAMB436 in CCLE data. Martin-Truillo et al. reported the lack of MEG3 expression in MDAMB436 in the COSMIC dataset.
ENST00000654077.1_1	ENSG00000214548.18_1	MEG3	14	101292444	101301759	ENSE00002486441.1_1;ENSE00001586203.1_1;ENSE00001533608.1_1;ENSE00001533569.1_1;ENSE00001586100.1_1;ENSE00003871388.1_1	101292444-101292554;101295044-101295153;101295370-101296086;101297757-101297871;101300968-101301088;101301722-101301759	1212	1212	no SNV data	no SNV data	copy number loss	no SNV data	No comparison of allelic expression could be made. Copy number loss was observed in MDAMB436 in CCLE data. Martin-Truillo et al. reported the lack of MEG3 expression in MDAMB436 in the COSMIC dataset.
ENST00000662362.1_1	ENSG00000214548.18_1	MEG3	14	101321754	101327128	ENSE00003870965.1_1;ENSE00003851976.1_1	101321754-101323725;101327027-101327128	2074	2074	no SNV data	no SNV data	copy number loss	no SNV data	No comparison of allelic expression could be made. Copy number loss was observed in MDAMB436 in CCLE data. Martin-Truillo et al. reported the lack of MEG3 expression in MDAMB436 in the COSMIC dataset.
ENST00000223215.10_1	ENSG00000106484.16_1	MEST	7	130131925	130146306	ENSE00001039842.9_1;ENSE00003563880.1_1;ENSE00000723327.1_1;ENSE00003646573.1_1;ENSE00003489324.1_1;ENSE00003791546.1_1;ENSE00003589724.1_1;ENSE00003584174.1_1;ENSE00003604980.1_1;ENSE00003790962.1_1;ENSE00003337101.1_1;ENSE00003827825.1_1	130131925-130132180;130135208-130135363;130136996-130137076;130137776-130137854;130137979-130138116;130138259-130138318;130139715-130139756;130140302-130140373;130140629-130140731;130142484-130142561;130143773-130143837;130144779-130146306	2658	2658	copy number loss	no SNV data	not expressed	biallelically expressed	No comparison of allelic expression could be made for MD-MB-436. Biallelic expression of all but one isoform in HT55 in CCLE is in agreement with the report of biallelic MEST expression in that cell line in the COSMIC data.
ENST00000341441.9_1	ENSG00000106484.16_1	MEST	7	130126011	130146133	ENSE00001363895.2_1;ENSE00003643031.1_1;ENSE00000723327.1_1;ENSE00003646573.1_1;ENSE00003489324.1_1;ENSE00003791546.1_1;ENSE00003589724.1_1;ENSE00003584174.1_1;ENSE00003604980.1_1;ENSE00003790962.1_1;ENSE00003337101.1_1;ENSE00001722388.1_1	130126011-130126236;130135208-130135363;130136996-130137076;130137776-130137854;130137979-130138116;130138259-130138318;130139715-130139756;130140302-130140373;130140629-130140731;130142484-130142561;130143773-130143837;130144779-130146133	2455	2455	copy number loss	no SNV data	not expressed	biallelically expressed	No comparison of allelic expression could be made for MD-MB-436. Biallelic expression of all but one isoform in HT55 in CCLE is in agreement with the report of biallelic MEST expression in that cell line in the COSMIC data.
ENST00000378576.9_1	ENSG00000106484.16_1	MEST	7	130126182	130146133	ENSE00001552942.2_1;ENSE00001664375.1_1;ENSE00000723327.1_1;ENSE00003646573.1_1;ENSE00003489324.1_1;ENSE00003791546.1_1;ENSE00003589724.1_1;ENSE00003584174.1_1;ENSE00003790962.1_1;ENSE00003337101.1_1;ENSE00001722388.1_1	130126182-130126236;130135186-130135363;130136996-130137076;130137776-130137854;130137979-130138116;130138259-130138318;130139715-130139756;130140302-130140373;130142484-130142561;130143773-130143837;130144779-130146133	2203	2203	copy number loss	no SNV data	not expressed	biallelically expressed	No comparison of allelic expression could be made for MD-MB-436. Biallelic expression of all but one isoform in HT55 in CCLE is in agreement with the report of biallelic MEST expression in that cell line in the COSMIC data.
ENST00000393187.5_1	ENSG00000106484.16_1	MEST	7	130131169	130146137	ENSE00001514407.2_1;ENSE00003643031.1_1;ENSE00000723327.1_1;ENSE00003646573.1_1;ENSE00003489324.1_1;ENSE00003791546.1_1;ENSE00003589724.1_1;ENSE00003584174.1_1;ENSE00003604980.1_1;ENSE00003790962.1_1;ENSE00003337101.1_1;ENSE00001418402.3_1	130131169-130131327;130135208-130135363;130136996-130137076;130137776-130137854;130137979-130138116;130138259-130138318;130139715-130139756;130140302-130140373;130140629-130140731;130142484-130142561;130143773-130143837;130144779-130146137	2392	2392	copy number loss	no SNV data	not expressed	biallelically expressed	No comparison of allelic expression could be made for MD-MB-436. Biallelic expression of all but one isoform in HT55 in CCLE is in agreement with the report of biallelic MEST expression in that cell line in the COSMIC data.
ENST00000399874.6_1	ENSG00000106484.16_1	MEST	7	130126811	130138020	ENSE00001774733.1_1;ENSE00003643031.1_1;ENSE00000723327.1_1;ENSE00003646573.1_1;ENSE00001672878.1_1	130126811-130126847;130135208-130135363;130136996-130137076;130137776-130137854;130137979-130138020	395	395	copy number loss	no SNV data	no SNV data	no SNV data	No comparison of allelic expression could be made for MD-MB-436 or HT55 for this isoform.
ENST00000416162.7_1	ENSG00000106484.16_1	MEST	7	130126015	130146133	ENSE00003814345.1_1;ENSE00003643031.1_1;ENSE00000723327.1_1;ENSE00003646573.1_1;ENSE00003489324.1_1;ENSE00003791546.1_1;ENSE00003589724.1_1;ENSE00003584174.1_1;ENSE00003790962.1_1;ENSE00003337101.1_1;ENSE00001722388.1_1	130126015-130126236;130135208-130135363;130136996-130137076;130137776-130137854;130137979-130138116;130138259-130138318;130139715-130139756;130140302-130140373;130142484-130142561;130143773-130143837;130144779-130146133	2348	2348	copy number loss	no SNV data	not expressed	biallelically expressed	No comparison of allelic expression could be made for MD-MB-436. Biallelic expression of all but one isoform in HT55 in CCLE is in agreement with the report of biallelic MEST expression in that cell line in the COSMIC data.
ENST00000421001.5_1	ENSG00000106484.16_1	MEST	7	130131173	130140648	ENSE00001608705.1_1;ENSE00003643031.1_1;ENSE00000723327.1_1;ENSE00003646573.1_1;ENSE00003489324.1_1;ENSE00003791546.1_1;ENSE00003589724.1_1;ENSE00003584174.1_1;ENSE00003741175.1_1	130131173-130131327;130135208-130135363;130136996-130137076;130137776-130137854;130137979-130138116;130138259-130138318;130139715-130139756;130140302-130140373;130140629-130140648	803	803	copy number loss	no SNV data	no SNV data	no SNV data	No comparison of allelic expression could be made for MD-MB-436 or HT55 for this isoform.
ENST00000427521.6_1	ENSG00000106484.16_1	MEST	7	130126176	130146306	ENSE00001710487.1_1;ENSE00003643031.1_1;ENSE00000723327.1_1;ENSE00003646573.1_1;ENSE00003489324.1_1;ENSE00003791546.1_1;ENSE00003589724.1_1;ENSE00003584174.1_1;ENSE00003790962.1_1;ENSE00003337101.1_1;ENSE00003827825.1_1	130126176-130126360;130135208-130135363;130136996-130137076;130137776-130137854;130137979-130138116;130138259-130138318;130139715-130139756;130140302-130140373;130142484-130142561;130143773-130143837;130144779-130146306	2484	2484	copy number loss	no SNV data	not expressed	biallelically expressed	No comparison of allelic expression could be made for MD-MB-436. Biallelic expression of all but one isoform in HT55 in CCLE is in agreement with the report of biallelic MEST expression in that cell line in the COSMIC data.
ENST00000433159.5_1	ENSG00000106484.16_1	MEST	7	130126966	130138292	ENSE00001636040.1_1;ENSE00003643031.1_1;ENSE00000723327.1_1;ENSE00003646573.1_1;ENSE00003489324.1_1;ENSE00001708639.1_1	130126966-130127065;130135208-130135363;130136996-130137076;130137776-130137854;130137979-130138116;130138259-130138292	588	588	copy number loss	no SNV data	no SNV data	no SNV data	No comparison of allelic expression could be made for MD-MB-436 or HT55 for this isoform.
ENST00000437637.6_1	ENSG00000106484.16_1	MEST	7	130132312	130140317	ENSE00001630202.1_1;ENSE00001606861.1_1;ENSE00003643031.1_1;ENSE00000723327.1_1;ENSE00003646573.1_1;ENSE00003489324.1_1;ENSE00003791546.1_1;ENSE00003589724.1_1;ENSE00003563840.2_1	130132312-130132425;130133043-130133104;130135208-130135363;130136996-130137076;130137776-130137854;130137979-130138116;130138259-130138318;130139715-130139756;130140302-130140317	748	748	copy number loss	no SNV data	no SNV data	no SNV data	No comparison of allelic expression could be made for MD-MB-436 or HT55 for this isoform.
ENST00000437945.6_1	ENSG00000106484.16_1	MEST	7	130131953	130146129	ENSE00001607748.2_1;ENSE00003563880.1_1;ENSE00000723327.1_1;ENSE00003646573.1_1;ENSE00001818391.1_1;ENSE00003791546.1_1;ENSE00003589724.1_1;ENSE00003584174.1_1;ENSE00003604980.1_1;ENSE00003790962.1_1;ENSE00003337101.1_1;ENSE00001766241.2_1	130131953-130132180;130135208-130135363;130136996-130137076;130137776-130137854;130138009-130138116;130138259-130138318;130139715-130139756;130140302-130140373;130140629-130140731;130142484-130142561;130143773-130143837;130144779-130146129	2423	2423	copy number loss	no SNV data	not expressed	biallelically expressed	No comparison of allelic expression could be made for MD-MB-436. Biallelic expression of all but one isoform in HT55 in CCLE is in agreement with the report of biallelic MEST expression in that cell line in the COSMIC data.
ENST00000458161.2_1	ENSG00000106484.16_1	MEST	7	130134370	130138318	ENSE00001771321.1_1;ENSE00003643031.1_1;ENSE00000723327.1_1;ENSE00003646573.1_1;ENSE00003489324.1_1;ENSE00003791546.1_1	130134370-130134392;130135208-130135363;130136996-130137076;130137776-130137854;130137979-130138116;130138259-130138318	537	537	copy number loss	no SNV data	no SNV data	no SNV data	No comparison of allelic expression could be made for MD-MB-436 or HT55 for this isoform.
ENST00000462132.6_1	ENSG00000106484.16_1	MEST	7	130132235	130146094	ENSE00001856773.1_1;ENSE00003643031.1_1;ENSE00000723327.1_1;ENSE00003646573.1_1;ENSE00003489324.1_1;ENSE00003791546.1_1;ENSE00003589724.1_1;ENSE00003584174.1_1;ENSE00003604980.1_1;ENSE00003790962.1_1;ENSE00003337101.1_1;ENSE00003821458.1_1	130132235-130132425;130135208-130135363;130136996-130137076;130137776-130137854;130137979-130138116;130138259-130138318;130139715-130139756;130140302-130140373;130140629-130140731;130142484-130142561;130143773-130143837;130144779-130146094	2381	2381	copy number loss	no SNV data	not expressed	biallelically expressed	No comparison of allelic expression could be made for MD-MB-436. Biallelic expression of all but one isoform in HT55 in CCLE is in agreement with the report of biallelic MEST expression in that cell line in the COSMIC data.
ENST00000463263.1_1	ENSG00000106484.16_1	MEST	7	130138066	130145139	ENSE00001850053.1_1;ENSE00003791546.1_1;ENSE00003589724.1_1;ENSE00001883841.1_1;ENSE00001955025.1_1;ENSE00003790962.1_1;ENSE00003337101.1_1;ENSE00001941631.1_1	130138066-130138116;130138259-130138318;130139715-130139756;130140302-130140359;130140675-130140731;130142484-130142561;130143773-130143837;130144779-130145139	772	772	copy number loss	no SNV data	not expressed	biallelically expressed	No comparison of allelic expression could be made for MD-MB-436. Biallelic expression of all but one isoform in HT55 in CCLE is in agreement with the report of biallelic MEST expression in that cell line in the COSMIC data.
ENST00000475188.1_1	ENSG00000106484.16_1	MEST	7	130137517	130138642	ENSE00001861306.1_1;ENSE00003658576.1_1;ENSE00001912395.1_1	130137517-130137854;130137979-130138116;130138259-130138642	860	860	copy number loss	no SNV data	not expressed	monoallelically expressed	No comparison of allelic expression could be made for MD-MB-436. In HT55, only this isoform had monoallelic expression in CCLE, whereas the whole gene level MEST expression was reported to be biallelic in the COSMIC data.
ENST00000488093.1_1	ENSG00000106484.16_1	MEST	7	130138220	130140910	ENSE00001852635.1_1;ENSE00003472968.1_1;ENSE00001827812.1_1	130138220-130138318;130139715-130139756;130140302-130140910	750	750	copy number loss	no SNV data	not expressed	biallelically expressed	No comparison of allelic expression could be made for MD-MB-436. Biallelic expression of all but one isoform in HT55 in CCLE is in agreement with the report of biallelic MEST expression in that cell line in the COSMIC data.
ENST00000494868.1_1	ENSG00000106484.16_1	MEST	7	130138065	130139883	ENSE00001872431.1_1;ENSE00003502926.1_1;ENSE00001943412.1_1	130138065-130138116;130138259-130138318;130139715-130139883	281	281	copy number loss	no SNV data	no SNV data	no SNV data	No comparison of allelic expression could be made for MD-MB-436 or HT55 for this isoform.
ENST00000465184.1_1	ENSG00000242265.6_1	PEG10	7	94294046	94298492	ENSE00001904124.1_1;ENSE00001938487.1_1	94294046-94294387;94298045-94298492	790	790	copy number loss	no SNV data	no SNV data	no SNV data	No comparison could be made for this isoform, as HCC1954 and MDAMB436 did not have heterozygous SNVs in CCLE, and MDAMB436 was reported not to be expressed in COSMIC.
ENST00000482108.1_1	ENSG00000242265.6_1	PEG10	7	94285636	94299007	ENSE00001899933.1_1;ENSE00001832566.1_1	94285636-94285892;94292645-94299007	6620	6620	copy number loss	monoallelically expressed	biallelically expressed	no SNV data	Monoallelic expression of HCC1954 is in agreement between CCLE and COSMIC data. No comparison could be made for MDAMB436, which was reported to have no expression in COSMIC.
ENST00000488574.5_1	ENSG00000242265.6_1	PEG10	7	94285681	94295010	ENSE00001845612.1_1;ENSE00001889866.1_1	94285681-94285903;94292645-94295010	2589	2589	copy number loss	monoallelically expressed	biallelically expressed	no SNV data	Monoallelic expression of HCC1954 is in agreement between CCLE and COSMIC data. No comparison could be made for MDAMB436, which was reported to have no expression in COSMIC.
ENST00000493935.1_1	ENSG00000242265.6_1	PEG10	7	94285681	94298949	ENSE00001948902.1_1;ENSE00001882092.1_1;ENSE00001889057.1_1	94285681-94285892;94292645-94292741;94298493-94298949	766	766	copy number loss	no SNV data	no SNV data	no SNV data	No comparison could be made for this isoform, as HCC1954 and MDAMB436 did not have heterozygous SNVs in CCLE, and MDAMB436 was reported not to be expressed in COSMIC.
ENST00000612748.1_1	ENSG00000242265.6_1	PEG10	7	94285681	94295010	ENSE00001845612.1_1;ENSE00003753895.1_1;ENSE00003713547.1_1	94285681-94285903;94292645-94293819;94293821-94295010	2588	2588	copy number loss	monoallelically expressed	biallelically expressed	no SNV data	Monoallelic expression of HCC1954 is in agreement between CCLE and COSMIC data. No comparison could be made for MDAMB436, which was reported to have no expression in COSMIC.
ENST00000612941.2_1	ENSG00000242265.6_1	PEG10	7	94285857	94299004	ENSE00003752779.1_1;ENSE00003747669.1_1;ENSE00003719296.1_1	94285857-94285892;94292645-94293819;94293821-94299004	6395	6395	copy number loss	monoallelically expressed	biallelically expressed	no SNV data	Monoallelic expression of HCC1954 is in agreement between CCLE and COSMIC data. No comparison could be made for MDAMB436, which was reported to have no expression in COSMIC.
ENST00000613043.1_1	ENSG00000242265.6_1	PEG10	7	94285695	94292962	ENSE00003742616.1_1;ENSE00003738241.1_1;ENSE00003729218.1_1	94285695-94285892;94290349-94290409;94292645-94292962	577	577	copy number loss	monoallelically expressed	no SNV data	no SNV data	Monoallelic expression of HCC1954 is in agreement between CCLE and COSMIC data. No comparison could be made for MDAMB436, which was reported to have no expression in COSMIC.
ENST00000615790.5_1	ENSG00000242265.6_1	PEG10	7	94285857	94299004	ENSE00003752779.1_1;ENSE00003738313.1_1	94285857-94285892;94292645-94299004	6396	6396	copy number loss	monoallelically expressed	biallelically expressed	no SNV data	Monoallelic expression of HCC1954 is in agreement between CCLE and COSMIC data. No comparison could be made for MDAMB436, which was reported to have no expression in COSMIC.
ENST00000617526.4_1	ENSG00000242265.6_1	PEG10	7	94285857	94299004	ENSE00003752779.1_1;ENSE00003747669.1_1;ENSE00003719296.1_1	94285857-94285892;94292645-94293819;94293821-94299004	6395	6395	copy number loss	monoallelically expressed	biallelically expressed	no SNV data	Monoallelic expression of HCC1954 is in agreement between CCLE and COSMIC data. No comparison could be made for MDAMB436, which was reported to have no expression in COSMIC.
ENST00000326441.15_1	ENSG00000198300.14_1	PEG3	19	57321449	57352094	ENSE00003845431.1_1;ENSE00001405753.1_1;ENSE00003617271.1_1;ENSE00003622994.1_1;ENSE00003627643.1_1;ENSE00001370394.2_1;ENSE00001317680.2_1;ENSE00003691344.1_1;ENSE00003490916.1_1;ENSE00001177903.3_1	57321449-57328947;57329113-57329203;57329967-57330070;57333018-57333122;57334120-57334204;57334960-57335047;57335629-57336109;57337755-57337831;57347385-57347472;57351949-57352094	8764	8764	not expressed	not expressed	not expressed	not expressed	While no comparison of allelic expression could be made, this isoform was not expressed in any of the 4 CCLE cell lines, in agreement with the report of the absence of PEG3 expression in these cell lines in COSMIC.
ENST00000593695.5_1	ENSG00000198300.14_1	PEG3	19	57325042	57352064	ENSE00002991790.1_1;ENSE00001405753.1_1;ENSE00003617271.1_1;ENSE00003622994.1_1;ENSE00003627643.1_1;ENSE00001370394.2_1;ENSE00003605978.1_1;ENSE00003490916.1_1;ENSE00003183969.1_1	57325042-57328947;57329113-57329203;57329967-57330070;57333018-57333122;57334120-57334204;57334960-57335047;57335629-57335795;57347385-57347472;57351949-57352064	4750	4750	not expressed	not expressed	not expressed	not expressed	While no comparison of allelic expression could be made, this isoform was not expressed in any of the 4 CCLE cell lines, in agreement with the report of the absence of PEG3 expression in these cell lines in COSMIC.
ENST00000594389.1_1	ENSG00000198300.14_1	PEG3	19	57335913	57352077	ENSE00002993998.1_1;ENSE00003490916.1_1;ENSE00003127514.1_1	57335913-57336109;57347385-57347472;57351949-57352077	414	414	no SNV data	no SNV data	no SNV data	no SNV data	No comparison of allelic expression could be made for this isoform, as no cell lines had heterozygous SNVs in CCLE, and PEG3 reported not to be expressed in COSMIC.
ENST00000598410.5_1	ENSG00000198300.14_1	PEG3	19	57324515	57352094	ENSE00003131962.1_1;ENSE00003524432.1_1;ENSE00003617271.1_1;ENSE00003622994.1_1;ENSE00003627643.1_1;ENSE00003513166.1_1;ENSE00003605978.1_1;ENSE00003490916.1_1;ENSE00001177903.3_1	57324515-57328947;57329113-57329206;57329967-57330070;57333018-57333122;57334120-57334204;57334957-57335047;57335629-57335795;57347385-57347472;57351949-57352094	5313	5313	not expressed	not expressed	not expressed	not expressed	While no comparison of allelic expression could be made, this isoform was not expressed in any of the 4 CCLE cell lines, in agreement with the report of the absence of PEG3 expression in these cell lines in COSMIC.
ENST00000599534.5_1	ENSG00000198300.14_1	PEG3	19	57325045	57336374	ENSE00003202445.1_1;ENSE00001405753.1_1;ENSE00003617271.1_1;ENSE00003622994.1_1;ENSE00003627643.1_1;ENSE00001370394.2_1;ENSE00003103458.1_1	57325045-57328947;57329113-57329203;57329967-57330070;57333018-57333122;57334120-57334204;57334960-57335047;57335629-57336374	5122	5122	not expressed	not expressed	not expressed	not expressed	While no comparison of allelic expression could be made, this isoform was not expressed in any of the 4 CCLE cell lines, in agreement with the report of the absence of PEG3 expression in these cell lines in COSMIC.
ENST00000599565.1_1	ENSG00000198300.14_1	PEG3	19	57321458	57322651	ENSE00003212818.1_1;ENSE00003145040.1_1	57321458-57321525;57322400-57322651	320	320	no SNV data	no SNV data	no SNV data	no SNV data	No comparison of allelic expression could be made for this isoform, as no cell lines had heterozygous SNVs in CCLE, and PEG3 reported not to be expressed in COSMIC.
ENST00000599577.5_1	ENSG00000198300.14_1	PEG3	19	57325045	57352064	ENSE00003202445.1_1;ENSE00001405753.1_1;ENSE00003617271.1_1;ENSE00003622994.1_1;ENSE00003627643.1_1;ENSE00001370394.2_1;ENSE00001317680.2_1;ENSE00003490916.1_1;ENSE00003183969.1_1	57325045-57328947;57329113-57329203;57329967-57330070;57333018-57333122;57334120-57334204;57334960-57335047;57335629-57336109;57347385-57347472;57351949-57352064	5061	5061	not expressed	not expressed	not expressed	not expressed	While no comparison of allelic expression could be made, this isoform was not expressed in any of the 4 CCLE cell lines, in agreement with the report of the absence of PEG3 expression in these cell lines in COSMIC.
ENST00000600833.2_1	ENSG00000198300.14_1	PEG3	19	57328157	57336016	ENSE00003058272.1_1;ENSE00003617271.1_1;ENSE00003622994.1_1;ENSE00003627643.1_1;ENSE00003513166.1_1;ENSE00003019993.1_1	57328157-57328947;57329967-57330070;57333018-57333122;57334120-57334204;57334957-57335047;57335629-57336016	1564	1564	no SNV data	not expressed	not expressed	not expressed	While no comparison of allelic expression could be made, this isoform was not expressed in 3 CCLE cell lines with heterozygous SNV data, in agreement with the report of the absence of PEG3 expression in these cell lines in COSMIC.
ENST00000647621.1_1	ENSG00000198300.14_1	PEG3	19	57324186	57352094	ENSE00003838373.1_1;ENSE00003617271.1_1;ENSE00003622994.1_1;ENSE00003627643.1_1;ENSE00003513166.1_1;ENSE00003213881.2_1;ENSE00003490916.1_1;ENSE00001177903.3_1	57324186-57328947;57329967-57330070;57333018-57333122;57334120-57334204;57334957-57335047;57335629-57335882;57347385-57347472;57351949-57352094	5635	5635	not expressed	not expressed	not expressed	not expressed	While no comparison of allelic expression could be made, this isoform was not expressed in any of the 4 CCLE cell lines, in agreement with the report of the absence of PEG3 expression in these cell lines in COSMIC.
ENST00000647852.1_1	ENSG00000198300.14_1	PEG3	19	57325755	57345115	ENSE00003831568.1_1;ENSE00003524432.1_1;ENSE00003617271.1_1;ENSE00003622994.1_1;ENSE00003627643.1_1;ENSE00003513166.1_1;ENSE00003605978.1_1;ENSE00003691344.1_1;ENSE00003840293.1_1;ENSE00003056611.1_1;ENSE00003837561.1_1	57325755-57328947;57329113-57329206;57329967-57330070;57333018-57333122;57334120-57334204;57334957-57335047;57335629-57335795;57337755-57337831;57338501-57338614;57344657-57344788;57345010-57345115	4268	4268	not expressed	not expressed	not expressed	not expressed	While no comparison of allelic expression could be made, this isoform was not expressed in any of the 4 CCLE cell lines, in agreement with the report of the absence of PEG3 expression in these cell lines in COSMIC.
ENST00000648694.1_1	ENSG00000198300.14_1	PEG3	19	57321444	57352094	ENSE00003139049.2_1;ENSE00003524432.1_1;ENSE00003617271.1_1;ENSE00003622994.1_1;ENSE00003627643.1_1;ENSE00003513166.1_1;ENSE00003605978.1_1;ENSE00003691344.1_1;ENSE00003490916.1_1;ENSE00001177903.3_1	57321444-57328947;57329113-57329206;57329967-57330070;57333018-57333122;57334120-57334204;57334957-57335047;57335629-57335795;57337755-57337831;57347385-57347472;57351949-57352094	8461	8461	not expressed	not expressed	not expressed	not expressed	While no comparison of allelic expression could be made, this isoform was not expressed in any of the 4 CCLE cell lines, in agreement with the report of the absence of PEG3 expression in these cell lines in COSMIC.
ENST00000649233.1_1	ENSG00000198300.14_1	PEG3	19	57321469	57352096	ENSE00003832794.1_1;ENSE00003524432.1_1;ENSE00003617271.1_1;ENSE00003622994.1_1;ENSE00003627643.1_1;ENSE00003513166.1_1;ENSE00003605978.1_1;ENSE00003691344.1_1;ENSE00003056611.1_1;ENSE00003490916.1_1;ENSE00002993337.1_1	57321469-57328947;57329113-57329206;57329967-57330070;57333018-57333122;57334120-57334204;57334957-57335047;57335629-57335795;57337755-57337831;57344657-57344788;57347385-57347472;57351949-57352096	8570	8570	not expressed	not expressed	not expressed	not expressed	While no comparison of allelic expression could be made, this isoform was not expressed in any of the 4 CCLE cell lines, in agreement with the report of the absence of PEG3 expression in these cell lines in COSMIC.
ENST00000649428.1_1	ENSG00000198300.14_1	PEG3	19	57321554	57349186	ENSE00003838330.1_1;ENSE00003524432.1_1;ENSE00003617271.1_1;ENSE00003622994.1_1;ENSE00003627643.1_1;ENSE00003513166.1_1;ENSE00003605978.1_1;ENSE00003490916.1_1;ENSE00003835505.1_1	57321554-57328947;57329113-57329206;57329967-57330070;57333018-57333122;57334120-57334204;57334957-57335047;57335629-57335795;57347385-57347472;57349119-57349186	8196	8196	not expressed	not expressed	not expressed	not expressed	While no comparison of allelic expression could be made, this isoform was not expressed in any of the 4 CCLE cell lines, in agreement with the report of the absence of PEG3 expression in these cell lines in COSMIC.
ENST00000649680.1_1	ENSG00000198300.14_1	PEG3	19	57321488	57352094	ENSE00003838228.1_1;ENSE00003524432.1_1;ENSE00003617271.1_1;ENSE00003622994.1_1;ENSE00003627643.1_1;ENSE00003513166.1_1;ENSE00003605978.1_1;ENSE00003691344.1_1;ENSE00003490916.1_1;ENSE00003840123.1_1	57321488-57328947;57329113-57329206;57329967-57330070;57333018-57333122;57334120-57334204;57334957-57335047;57335629-57335795;57337755-57337831;57347385-57347472;57351954-57352094	8412	8412	not expressed	not expressed	not expressed	not expressed	While no comparison of allelic expression could be made, this isoform was not expressed in any of the 4 CCLE cell lines, in agreement with the report of the absence of PEG3 expression in these cell lines in COSMIC.
ENST00000649735.1_1	ENSG00000198300.14_1	PEG3	19	57323525	57352029	ENSE00003837719.1_1;ENSE00003617271.1_1;ENSE00003622994.1_1;ENSE00003627643.1_1;ENSE00003513166.1_1;ENSE00003605978.1_1;ENSE00003490916.1_1;ENSE00003133510.2_1	57323525-57329206;57329967-57330070;57333018-57333122;57334120-57334204;57334957-57335047;57335629-57335795;57347385-57347472;57351954-57352029	6398	6398	not expressed	not expressed	not expressed	not expressed	While no comparison of allelic expression could be made, this isoform was not expressed in any of the 4 CCLE cell lines, in agreement with the report of the absence of PEG3 expression in these cell lines in COSMIC.
ENST00000649876.1_1	ENSG00000198300.14_1	PEG3	19	57321488	57352094	ENSE00003838228.1_1;ENSE00003524432.1_1;ENSE00003617271.1_1;ENSE00003622994.1_1;ENSE00003627643.1_1;ENSE00003513166.1_1;ENSE00003605978.1_1;ENSE00003691344.1_1;ENSE00003831458.1_1;ENSE00003490916.1_1;ENSE00001177903.3_1	57321488-57328947;57329113-57329206;57329967-57330070;57333018-57333122;57334120-57334204;57334957-57335047;57335629-57335795;57337755-57337831;57341150-57341289;57347385-57347472;57351949-57352094	8557	8557	not expressed	not expressed	not expressed	not expressed	While no comparison of allelic expression could be made, this isoform was not expressed in any of the 4 CCLE cell lines, in agreement with the report of the absence of PEG3 expression in these cell lines in COSMIC.
ENST00000650102.1_1	ENSG00000198300.14_1	PEG3	19	57322448	57352094	ENSE00003840755.1_1;ENSE00003524432.1_1;ENSE00003617271.1_1;ENSE00003622994.1_1;ENSE00003627643.1_1;ENSE00003513166.1_1;ENSE00003213881.2_1;ENSE00003691344.1_1;ENSE00003840293.1_1;ENSE00003490916.1_1;ENSE00001177903.3_1	57322448-57328947;57329113-57329206;57329967-57330070;57333018-57333122;57334120-57334204;57334957-57335047;57335629-57335882;57337755-57337831;57338501-57338614;57347385-57347472;57351949-57352094	7658	7658	not expressed	not expressed	not expressed	not expressed	While no comparison of allelic expression could be made, this isoform was not expressed in any of the 4 CCLE cell lines, in agreement with the report of the absence of PEG3 expression in these cell lines in COSMIC.
ENST00000650632.1_1	ENSG00000198300.14_1	PEG3	19	57322285	57352094	ENSE00003831468.1_1;ENSE00003524432.1_1;ENSE00003617271.1_1;ENSE00003622994.1_1;ENSE00003627643.1_1;ENSE00003513166.1_1;ENSE00003605978.1_1;ENSE00003056611.1_1;ENSE00003105447.1_1;ENSE00003490916.1_1;ENSE00001177903.3_1	57322285-57328947;57329113-57329206;57329967-57330070;57333018-57333122;57334120-57334204;57334957-57335047;57335629-57335795;57344657-57344788;57345010-57345131;57347385-57347472;57351949-57352094	7797	7797	not expressed	not expressed	not expressed	not expressed	While no comparison of allelic expression could be made, this isoform was not expressed in any of the 4 CCLE cell lines, in agreement with the report of the absence of PEG3 expression in these cell lines in COSMIC.
Shown are imprinted genes and cell lines which were profiled in both studies, based on the computational analysis of CCLE cell lines in our study, and on RT-PCR results of matching COSMIC cell lines in the study of Martin-Trujillo et al.
(Martin-Trujillo A, Vidal E, Monteagudo-Sanchez A, Sanchez-Delgado M, Moran S, Hernandez Mora JR et al. 2017. Copy number rather than epigenetic alterations are the major dictator of imprinted methylation in tumors. Nat Commun. 2017;8:467)
Allelic expression inference is shown for three CCLE breast cell lines (HCC1143, HCC1954, MDAMB436) and the colorectal cell line HT55, all of which were also profiled at the whole gene level in COSMIC by Martin-Trujillo et al. in COSMIC using qRT-PCR.
Allelic expression inference based on CCLE data is provided for all isoforms of the genes which were profiled in COSMIC in at least one of the four cell lines, and the results for those cell lines which were also profiled in COSMIC are highlighted.
The results which were concordant between CCLE and COSMIC findings are highlighted in yellow.
The results which were could not be compared between the CCLE and COSMIC datasets due to the absence of heterozygous SNVs, copy number loss, or the lack of expression in one or both datasets are highlighted in green.
The only isoform with a discrepancy in its allelic expression patterns between CCLE and COSMIC (MEST in HT55) is highlighted in purple. All other isoforms of that gene with available heterozygous SNV data were concordant between the two studies.
Chr, chromosome
Gene and exon annotations are provided according to GENCODE, using lifted annotations from V38lift37 (Ensembl 104) mapped to hg19 (gencode.v38lift37).
Transcript ID, isoform ID
The “_1” , which is a part of each Gene ID, Isoform ID, and Exon ID, is included in the GENCODE GTF/GFF feature annotations for all genes/transcripts/exons, corresponding to the mapping version “lift” from GRCh38 to GRCh37/hg19.
Exon IDs and Exon ranges provide identifiers and boundaries of all exons which are annotated to be a part of a given gene
Overlapping exon bases provides the combined length of all isoforms in a given gene, some of which may be overlapping
Unique exon bases provides the total length of unique isoform bases in a given gene, with duplicate positions excluded
The algorithm for inference of expression patterns (Copy number loss, No SNV data, Not expressed, Biallelically expressed, Monoallelically expressed, or Unresolved) is shown in Fig. 1
