# Supplementary material for: Allelic expression patterns of imprinted and non-imprinted genes in cancer cell lines from multiple histologies
Source: Clin Epigenetics. 2025 May 25;17:83. doi: 10.1186/s13148-025-01883-3 (PMC12105275; doi:10.1186/s13148-025-01883-3)
Supplement: Supplementary file 23 — Supplementary Material 23. Table S12. Associations of allelic expression patterns of isoform groups of imprinted genes and other genes with predominantly monoallelic expression with in vitro drug response satisfying pFDR < 0.125. [file 13148_2025_1883_MOESM23_ESM.xlsx]

## Sheet: Table S12
Table S12. Associations of allelic expression patterns of isoform groups of imprinted genes and other genes with predominantly monoallelic expression with in vitro drug response satisfying pFDR < 0.125
Isoform group	Gene	Chr:Positions	Gene category	Agent	Drug dataset	t	p0	pFDR	N_monoallelic	N_biallelic	min log(IC50)	max log(IC50)	mean log(IC50) monoallelic	mean log(IC50) biallelic
ENST00000456481.1_1	AC009245.3	7:137406730-137407592	Other monoallelic	BMS-387032	PRISM	-11.0983	2.95731e-13	6.09324e-08	36	3	-1.27485	-0.180785	-0.834061	-0.314865
ENST00000392348.6_1; ENST00000529826.5_1; ENST00000628517.2_1	BCLAF1	6:136582247-136601004	Other monoallelic	mefexamide	PRISM	-9.02015	1.50163e-10	1.54698e-05	35	3	-1.10597	0.759841	-0.511438	0.196161
ENST00000377619.9_1	COMMD6	13:76100571-76111754	Other monoallelic	Pelitinib	GDSC1	-9.28281	4.64439e-09	0.000318977	21	3	-0.911851	2.23337	0.4317	2.11683
ENST00000377619.9_1	COMMD6	13:76100571-76111754	Other monoallelic	MIM1	GDSC1	-10.4162	1.27685e-08	0.000657703	18	3	1.11491	2.38307	1.48329	2.30807
ENST00000456481.1_1	AC009245.3	7:137406730-137407592	Other monoallelic	CX-5461	PRISM	-6.95099	4.48598e-08	0.00184858	34	3	-0.34583	0.703351	0.14741	0.477914
ENST00000392348.6_1; ENST00000529826.5_1; ENST00000628517.2_1	BCLAF1	6:136582247-136601004	Other monoallelic	topotecan	PRISM	-7.83985	7.52437e-08	0.00197859	36	3	-2.51673	0.307631	-1.25762	-0.382143
ENST00000392348.6_1; ENST00000529826.5_1; ENST00000628517.2_1	BCLAF1	6:136582247-136601004	Other monoallelic	3-deazaneplanocin-A	PRISM	-7.15015	7.70791e-08	0.00197859	33	3	-0.420745	0.624134	0.0817364	0.422239
ENST00000529917.5_1	BCLAF1	6:136582141-136591097	Other monoallelic	fluvastatin	PRISM	7.53582	8.69148e-08	0.00197859	35	3	-0.275232	0.693902	0.172589	-0.18394
ENST00000456481.1_1	AC009245.3	7:137406730-137407592	Other monoallelic	osimertinib	PRISM	6.78544	9.62092e-08	0.00197859	33	3	-0.5721	0.969629	0.204029	-0.230491
ENST00000523399.5_1	ZFAT	8:135490635-135725205	Imprinted	Oxaliplatin	GDSC2	8.16108	9.6555e-08	0.00197859	3	19	-0.113105	2.70587	2.59124	1.30292
ENST00000527123.1_1	MAP2K3	17:21215453-21217198	Other monoallelic	AT7867	GDSC1	-7.66048	1.05632e-07	0.00197859	22	3	0.0472052	2.61762	1.2617	2.43886
ENST00000377619.9_1	COMMD6	13:76100571-76111754	Other monoallelic	PHA-793887	GDSC1	-7.67259	1.17298e-07	0.00201401	21	3	-1.25458	2.45707	0.668282	2.38957
ENST00000530429.5_1; ENST00000532384.5_1	BCLAF1	6:136582039-136610922	Other monoallelic	VER-49009	PRISM	-6.73208	1.53757e-07	0.00213944	35	4	-0.606758	0.376116	0.0988308	0.337289
ENST00000529917.5_1	BCLAF1	6:136582141-136591097	Other monoallelic	SB-939	PRISM	-6.39239	1.88117e-07	0.00213944	36	3	-1.30759	-0.0557519	-0.72481	-0.392109
ENST00000527536.5_1	BCLAF1	6:136579723-136610967	Other monoallelic	FTI-277	GDSC1	9.6857	1.97289e-07	0.00213944	22	3	0.366829	1.39718	1.00685	0.415663
ENST00000527613.5_1	BCLAF1	6:136579730-136610933	Other monoallelic	FTI-277	GDSC1	9.6857	1.97289e-07	0.00213944	22	3	0.366829	1.39718	1.00685	0.415663
ENST00000527759.5_1	BCLAF1	6:136580828-136610933	Other monoallelic	FTI-277	GDSC1	9.6857	1.97289e-07	0.00213944	22	3	0.366829	1.39718	1.00685	0.415663
ENST00000530767.5_1	BCLAF1	6:136580488-136610919	Other monoallelic	FTI-277	GDSC1	9.6857	1.97289e-07	0.00213944	22	3	0.366829	1.39718	1.00685	0.415663
ENST00000534269.5_1	BCLAF1	6:136580833-136610933	Other monoallelic	FTI-277	GDSC1	9.6857	1.97289e-07	0.00213944	22	3	0.366829	1.39718	1.00685	0.415663
ENST00000456481.1_1	AC009245.3	7:137406730-137407592	Other monoallelic	YM-155	PRISM	-6.9435	2.09934e-07	0.00216274	35	3	-3.02093	-0.376178	-1.8332	-0.933207
ENST00000456481.1_1	AC009245.3	7:137406730-137407592	Other monoallelic	P276-00	PRISM	6.24381	2.63909e-07	0.00258932	37	3	-0.797035	0.344131	-0.139516	-0.418896
ENST00000526866.5_1; ENST00000532893.5_1	CDC27	17:45199917-45266630	Other monoallelic	CHIR-124	PRISM	-6.23292	3.11401e-07	0.00287286	36	3	-2.11688	0.472158	-0.385397	0.219154
ENST00000349036.9_1; ENST00000371100.9_1; ENST00000371102.8_1; ENST00000464624.7_1; ENST00000676826.2_1	GNAS	20:57428320-57486247	Imprinted	afatinib	PRISM	-7.33773	3.20693e-07	0.00287286	3	20	-1.74557	0.715153	-1.61559	-0.268111
ENST00000572169.6_1	NAA60	16:3493705-3535878	Imprinted	SDZ-WAG-994	PRISM	-8.57807	3.70325e-07	0.00291591	3	14	0.513531	0.867305	0.530696	0.757904
ENST00000575754.1_1; ENST00000577013.6_1	NAA60	16:3533345-3535207	Imprinted	SDZ-WAG-994	PRISM	-8.57807	3.70325e-07	0.00291591	3	14	0.513531	0.867305	0.530696	0.757904
ENST00000392348.6_1; ENST00000529826.5_1; ENST00000628517.2_1	BCLAF1	6:136582247-136601004	Other monoallelic	VER-49009	PRISM	-6.35581	3.84374e-07	0.00291591	36	3	-0.606758	0.376116	0.106533	0.324347
ENST00000682092.1_1; ENST00000682590.1_1; ENST00000682680.1_1	GNAS	20:57477822-57486241	Imprinted	combretastatin-A-4	PRISM	-7.1416	4.08237e-07	0.00291591	3	27	-2.01176	0.341473	-1.86727	-1.09701
ENST00000682986.1_1; ENST00000683632.1_1; ENST00000684644.1_1	GNAS	20:57477822-57486203	Imprinted	combretastatin-A-4	PRISM	-7.1416	4.08237e-07	0.00291591	3	27	-2.01176	0.341473	-1.86727	-1.09701
ENST00000571643.5_1	CDC27	17:45198175-45214610	Other monoallelic	FY026	GDSC1	6.94256	4.10413e-07	0.00291591	28	3	-0.967996	1.22528	-0.0551835	-0.825628
ENST00000269397.9_1	CBX4	17:77806954-77813239	Other monoallelic	NVP-TAE684	PRISM	6.66741	4.75753e-07	0.00326747	25	3	-0.388678	0.460685	-0.0268498	-0.368995
ENST00000525495.6_1	CDC27	17:45219209-45266627	Other monoallelic	SNS-314	PRISM	6.70597	6.38672e-07	0.0040158	24	3	-2.14661	1.63701	-0.65567	-2.04331
ENST00000526866.5_1; ENST00000532893.5_1	CDC27	17:45199917-45266630	Other monoallelic	SNS-314	PRISM	6.70597	6.38672e-07	0.0040158	24	3	-2.14661	1.63701	-0.65567	-2.04331
ENST00000493259.5_1	CPA4	7:129933002-129962961	Imprinted	TAS-103	PRISM	12.4076	6.43182e-07	0.0040158	3	9	-1.13257	0.238139	0.176146	-0.814719
ENST00000525495.6_1	CDC27	17:45219209-45266627	Other monoallelic	CHIR-124	PRISM	-5.8156	1.02092e-06	0.0061868	36	4	-2.11688	0.472158	-0.385397	0.19333
ENST00000529917.5_1	BCLAF1	6:136582141-136591097	Other monoallelic	SNX-2112	PRISM	-8.17364	1.21982e-06	0.00712923	37	3	-1.93519	-0.80363	-1.30775	-0.864528
ENST00000470544.2_1	RPL7AP31	4:57222300-57223098	Other monoallelic	Ispinesib Mesylate	GDSC1	7.41114	1.28008e-06	0.00712923	16	3	-1.94532	0.441221	-0.696802	-1.87838
ENST00000377619.9_1	COMMD6	13:76100571-76111754	Other monoallelic	Masitinib	GDSC1	-7.46148	1.28024e-06	0.00712923	20	3	-0.972153	2.88178	1.36081	2.73231
ENST00000530429.5_1; ENST00000532384.5_1	BCLAF1	6:136582039-136610922	Other monoallelic	3-deazaneplanocin-A	PRISM	-6.31907	1.35372e-06	0.00734003	32	4	-0.420745	0.624134	0.0739253	0.399602
ENST00000392348.6_1; ENST00000529826.5_1; ENST00000628517.2_1	BCLAF1	6:136582247-136601004	Other monoallelic	BAY-11-7082	PRISM	-6.46156	1.80817e-06	0.0095527	35	3	0.187312	0.852622	0.576347	0.802785
ENST00000527547.5_1; ENST00000533415.5_1	CDC27	17:45198245-45266590	Other monoallelic	SN-38	PRISM	5.97212	2.32448e-06	0.0117672	27	3	-5.0827	-1.40256	-3.19735	-4.46211
ENST00000349036.9_1; ENST00000371100.9_1; ENST00000371102.8_1; ENST00000464624.7_1; ENST00000676826.2_1	GNAS	20:57428320-57486247	Imprinted	HG6-64-1	GDSC1	7.16315	2.34569e-06	0.0117672	3	15	-0.829558	1.93472	1.6685	0.288117
ENST00000527123.1_1	MAP2K3	17:21215453-21217198	Other monoallelic	Irinotecan	GDSC2	-5.96128	2.39868e-06	0.0117672	26	3	-0.371476	2.95192	1.00256	2.06317
ENST00000470189.2_1	C1D	2:68274408-68338080	Other monoallelic	VX-11e	GDSC1	-6.00317	2.46226e-06	0.0117982	25	3	-1.32584	2.16176	0.87391	1.93991
ENST00000340748.8_1; ENST00000359526.9_1	DNMT1	19:10244021-10305811	Imprinted	PP242	PRISM	-6.24961	2.74708e-06	0.0123045	3	21	-0.326412	0.414355	-0.303909	0.0350799
ENST00000676820.1_1	DNMT1	19:10244032-10305631	Imprinted	PP242	PRISM	-6.24961	2.74708e-06	0.0123045	3	21	-0.326412	0.414355	-0.303909	0.0350799
ENST00000677013.1_1; ENST00000677250.1_1; ENST00000677634.1_1; ENST00000677946.1_1; ENST00000678804.1_1; ENST00000679103.1_1; ENST00000679313.1_1	DNMT1	19:10244032-10305629	Imprinted	PP242	PRISM	-6.24961	2.74708e-06	0.0123045	3	21	-0.326412	0.414355	-0.303909	0.0350799
ENST00000533422.5_1	BCLAF1	6:136579431-136589460	Other monoallelic	Torin 2	GDSC1	6.03459	3.0358e-06	0.0131288	24	3	-1.41719	2.63128	-0.172418	-1.35154
ENST00000447298.2_1	H19	11:2016849-2017697	Imprinted	PP242	PRISM	-8.16578	3.05855e-06	0.0131288	11	3	-0.528824	0.198183	-0.203699	0.160761
ENST00000424546.6_1	NAA60	16:3493681-3535574	Imprinted	SDZ-WAG-994	PRISM	-7.73914	3.38905e-06	0.0139656	3	12	0.513531	0.867305	0.530696	0.762353
ENST00000570551.5_1; ENST00000572739.5_1	NAA60	16:3508077-3534935	Imprinted	SDZ-WAG-994	PRISM	-7.73914	3.38905e-06	0.0139656	3	12	0.513531	0.867305	0.530696	0.762353
ENST00000527759.5_1	BCLAF1	6:136580828-136610933	Other monoallelic	PHA-793887	PRISM	-5.5687	3.95282e-06	0.0159694	28	6	-1.29362	0.744676	-0.167315	0.453225
ENST00000392348.6_1; ENST00000529826.5_1; ENST00000628517.2_1	BCLAF1	6:136582247-136601004	Other monoallelic	genz-644282	PRISM	-5.38976	4.28389e-06	0.0168313	37	3	-2.86989	-0.490894	-1.89356	-1.52554
ENST00000392348.6_1; ENST00000529826.5_1; ENST00000628517.2_1	BCLAF1	6:136582247-136601004	Other monoallelic	lestaurtinib	PRISM	-5.80669	4.38379e-06	0.0168313	35	3	-1.79341	0.347562	-0.423111	0.0470775
ENST00000562833.2_1	RP11-152F13.10	15:83205538-83240491	Other monoallelic	Embelin	GDSC1	-7.53905	4.41123e-06	0.0168313	15	5	0.582421	2.36114	1.22323	2.07552
ENST00000533077.5_1	GRK2	11:67047664-67052093	Other monoallelic	I-BET-762	PRISM	6.02586	4.68327e-06	0.0171273	22	3	-0.469278	0.809971	0.206732	-0.269711
ENST00000526866.5_1; ENST00000532893.5_1	CDC27	17:45199917-45266630	Other monoallelic	LY456236	PRISM	5.37074	4.77151e-06	0.0171273	37	3	-0.203531	0.527551	0.218792	0.0780813
ENST00000575483.5_1	CDC27	17:45234278-45266618	Other monoallelic	CHIR-124	PRISM	-5.5907	4.81421e-06	0.0171273	29	3	-2.11688	0.472158	-0.433852	0.219154
ENST00000533422.5_1	BCLAF1	6:136579431-136589460	Other monoallelic	BIBF-1120	GDSC1	5.73985	4.8538e-06	0.0171273	25	3	-1.03582	2.63128	1.20136	0.218065
ENST00000573502.1_1	CDC27	17:45214517-45219747	Other monoallelic	NVP-TAE684	PRISM	5.92359	4.90444e-06	0.0171273	39	4	-0.388678	0.460685	-0.0454515	-0.322221
ENST00000401949.6_1; ENST00000644769.1_1	GRB10	7:50657764-50850593	Imprinted	repsox	PRISM	-7.42722	5.01081e-06	0.0172071	3	12	-0.203599	0.742444	-0.149261	0.388596
ENST00000525495.6_1	CDC27	17:45219209-45266627	Other monoallelic	SN-38	PRISM	5.70021	5.16322e-06	0.0174398	26	3	-5.0827	-1.40256	-3.2218	-4.46211
ENST00000343811.9_1	MROH8	20:35729628-35807951	Other monoallelic	poziotinib	PRISM	-5.75886	5.34624e-06	0.0177668	20	7	-3.28844	0.932136	-1.50048	0.265294
ENST00000470544.2_1	RPL7AP31	4:57222300-57223098	Other monoallelic	ZM447439	GDSC1	6.44569	6.42241e-06	0.0210043	16	3	-0.0728972	2.05173	1.10056	0.12431
ENST00000470544.2_1	RPL7AP31	4:57222300-57223098	Other monoallelic	mexiletine	PRISM	-6.08515	6.70098e-06	0.021573	25	3	-0.561646	0.251536	-0.102865	0.165791
ENST00000377619.9_1	COMMD6	13:76100571-76111754	Other monoallelic	NSC-207895	GDSC1	-6.6853	7.2231e-06	0.0219123	20	3	-0.120838	2.88018	1.49652	2.71057
ENST00000592705.5_1	DNMT1	19:10244021-10305610	Imprinted	PP242	PRISM	-5.90293	7.51315e-06	0.0219123	3	20	-0.326412	0.414355	-0.303909	0.0297936
ENST00000676604.1_1; ENST00000677685.1_1	DNMT1	19:10244032-10290410	Imprinted	PP242	PRISM	-5.90293	7.51315e-06	0.0219123	3	20	-0.326412	0.414355	-0.303909	0.0297936
ENST00000677616.1_1	DNMT1	19:10244032-10291532	Imprinted	PP242	PRISM	-5.90293	7.51315e-06	0.0219123	3	20	-0.326412	0.414355	-0.303909	0.0297936
ENST00000678024.1_1	DNMT1	19:10244032-10288625	Imprinted	PP242	PRISM	-5.90293	7.51315e-06	0.0219123	3	20	-0.326412	0.414355	-0.303909	0.0297936
ENST00000678694.1_1	DNMT1	19:10244032-10273623	Imprinted	PP242	PRISM	-5.90293	7.51315e-06	0.0219123	3	20	-0.326412	0.414355	-0.303909	0.0297936
ENST00000392348.6_1; ENST00000529826.5_1; ENST00000628517.2_1	BCLAF1	6:136582247-136601004	Other monoallelic	ARRY-334543	PRISM	5.36	7.55084e-06	0.0219123	32	3	-0.306413	1.18582	0.201976	-0.171038
ENST00000349036.9_1; ENST00000371100.9_1; ENST00000371102.8_1; ENST00000464624.7_1; ENST00000676826.2_1	GNAS	20:57428320-57486247	Imprinted	NSC-207895	GDSC1	6.18373	7.82432e-06	0.0223906	3	17	0.808886	2.78823	2.53104	1.61039
ENST00000348039.9_1	OSBPL5	11:3109230-3186582	Imprinted	N22899-6-C1	GDSC1	-6.7346	8.41972e-06	0.0237644	3	15	1.50302	2.37218	1.51414	1.92783
ENST00000475610.2_1	GNAS	20:57477822-57485836	Imprinted	50869	GDSC2	-6.2486	9.13343e-06	0.0244186	3	16	0.195569	2.25165	0.362277	1.30792
ENST00000476196.5_1; ENST00000682917.1_1; ENST00000684761.1_1	GNAS	20:57478035-57486245	Imprinted	50869	GDSC2	-6.2486	9.13343e-06	0.0244186	3	16	0.195569	2.25165	0.362277	1.30792
ENST00000684466.1_1	GNAS	20:57477822-57486241	Imprinted	50869	GDSC2	-6.2486	9.13343e-06	0.0244186	3	16	0.195569	2.25165	0.362277	1.30792
ENST00000470544.2_1	RPL7AP31	4:57222300-57223098	Other monoallelic	Oxaliplatin	GDSC2	6.02249	9.46123e-06	0.0244186	19	3	-0.113105	2.79448	1.70015	0.557517
ENST00000527123.1_1	MAP2K3	17:21215453-21217198	Other monoallelic	VS-4718	PRISM	-5.74417	9.63283e-06	0.0244186	23	3	-0.296254	0.948875	0.427386	0.816873
ENST00000533422.5_1	BCLAF1	6:136579431-136589460	Other monoallelic	Gemcitabine	GDSC2	5.86345	1.00064e-05	0.0244186	31	3	-2.57871	2.22738	-0.227286	-1.78991
ENST00000527536.5_1	BCLAF1	6:136579723-136610967	Other monoallelic	Sapitinib	GDSC2	6.00577	1.00953e-05	0.0244186	30	4	0.489531	2.89253	1.6516	0.828356
ENST00000527613.5_1	BCLAF1	6:136579730-136610933	Other monoallelic	Sapitinib	GDSC2	6.00577	1.00953e-05	0.0244186	30	4	0.489531	2.89253	1.6516	0.828356
ENST00000527759.5_1	BCLAF1	6:136580828-136610933	Other monoallelic	Sapitinib	GDSC2	6.00577	1.00953e-05	0.0244186	30	4	0.489531	2.89253	1.6516	0.828356
ENST00000530767.5_1	BCLAF1	6:136580488-136610919	Other monoallelic	Sapitinib	GDSC2	6.00577	1.00953e-05	0.0244186	30	4	0.489531	2.89253	1.6516	0.828356
ENST00000534269.5_1	BCLAF1	6:136580833-136610933	Other monoallelic	Sapitinib	GDSC2	6.00577	1.00953e-05	0.0244186	30	4	0.489531	2.89253	1.6516	0.828356
ENST00000534269.5_1	BCLAF1	6:136580833-136610933	Other monoallelic	PHA-793887	PRISM	-5.24847	1.0414e-05	0.0244186	29	5	-1.29362	0.744676	-0.138318	0.409153
ENST00000682092.1_1; ENST00000682590.1_1; ENST00000682680.1_1	GNAS	20:57477822-57486241	Imprinted	PD-153035	PRISM	-5.80056	1.04187e-05	0.0244186	3	20	-0.577737	0.513271	-0.263203	0.158263
ENST00000682986.1_1; ENST00000683632.1_1; ENST00000684644.1_1	GNAS	20:57477822-57486203	Imprinted	PD-153035	PRISM	-5.80056	1.04187e-05	0.0244186	3	20	-0.577737	0.513271	-0.263203	0.158263
ENST00000525498.5_1	OSBPL5	11:3109135-3147838	Imprinted	N22899-6-C1	GDSC1	-7.1363	1.04292e-05	0.0244186	3	13	1.50302	2.37218	1.51414	1.96456
ENST00000377619.9_1	COMMD6	13:76100571-76111754	Other monoallelic	AS605240	GDSC1	-5.63031	1.22116e-05	0.0282705	21	3	-1.5008	2.33599	0.886718	2.13919
ENST00000349036.9_1; ENST00000371100.9_1; ENST00000371102.8_1; ENST00000464624.7_1; ENST00000676826.2_1	GNAS	20:57428320-57486247	Imprinted	KIN001-270	GDSC1	5.97676	1.41609e-05	0.0318823	3	18	1.15224	2.92351	2.54477	2.01483
ENST00000349036.9_1; ENST00000371100.9_1; ENST00000371102.8_1; ENST00000464624.7_1; ENST00000676826.2_1	GNAS	20:57428320-57486247	Imprinted	JQ1	GDSC1	5.77894	1.45042e-05	0.0318823	4	17	-1.37946	1.46649	1.10877	-0.107457
ENST00000424546.6_1	NAA60	16:3493681-3535574	Imprinted	cyclovalone	PRISM	5.82081	1.45442e-05	0.0318823	3	18	-0.0326532	0.881427	0.787479	0.477055
ENST00000570551.5_1; ENST00000572739.5_1	NAA60	16:3508077-3534935	Imprinted	cyclovalone	PRISM	5.82081	1.45442e-05	0.0318823	3	18	-0.0326532	0.881427	0.787479	0.477055
ENST00000596415.1_1	NDUFV2P1	19:53727225-53728132	Other monoallelic	FY026	GDSC1	6.21962	1.46089e-05	0.0318823	15	3	-0.904915	1.22528	0.117018	-0.808352
ENST00000530767.5_1	BCLAF1	6:136580488-136610919	Other monoallelic	dasatinib	PRISM	7.7116	1.48549e-05	0.0318823	35	4	-2.99245	0.0848386	-0.783434	-2.30953
ENST00000534269.5_1	BCLAF1	6:136580833-136610933	Other monoallelic	dasatinib	PRISM	7.7116	1.48549e-05	0.0318823	35	4	-2.99245	0.0848386	-0.783434	-2.30953
ENST00000530429.5_1; ENST00000532384.5_1	BCLAF1	6:136582039-136610922	Other monoallelic	PHA-793887	PRISM	-5.27113	1.50257e-05	0.0319164	29	5	-1.29362	0.744676	-0.147149	0.460371
ENST00000533422.5_1	BCLAF1	6:136579431-136589460	Other monoallelic	Wee1 Inhibitor	GDSC2	5.50369	1.52585e-05	0.0320802	29	3	-0.316627	2.27218	0.846391	0.117169
ENST00000575483.5_1	CDC27	17:45234278-45266618	Other monoallelic	SNS-314	PRISM	5.65351	1.58031e-05	0.0328896	19	3	-2.14661	1.63701	-0.766905	-2.04331
ENST00000377619.9_1	COMMD6	13:76100571-76111754	Other monoallelic	QL-XI-92	GDSC1	-5.52866	1.63121e-05	0.0332788	21	3	0.120595	2.46267	1.46576	2.3488
ENST00000349036.9_1; ENST00000371100.9_1; ENST00000371102.8_1; ENST00000464624.7_1; ENST00000676826.2_1	GNAS	20:57428320-57486247	Imprinted	Luminespib	GDSC1	6.0934	1.63132e-05	0.0332788	3	15	-2.24089	0.0548505	-0.0560454	-1.33699
ENST00000470189.2_1	C1D	2:68274408-68338080	Other monoallelic	LFM-A13	GDSC1	-5.4724	1.71754e-05	0.0340851	22	3	1.32405	2.64653	2.01344	2.46704
ENST00000353331.8_1; ENST00000531224.6_1	BCLAF1	6:136578000-136610989	Other monoallelic	PP-1	PRISM	-5.49423	1.72047e-05	0.0340851	21	3	-0.055688	0.932417	0.406756	0.784092
ENST00000640069.1_1	BCLAF1	6:136577764-136610985	Other monoallelic	PP-1	PRISM	-5.49423	1.72047e-05	0.0340851	21	3	-0.055688	0.932417	0.406756	0.784092
ENST00000471998.6_1	OSBPL5	11:3109145-3186530	Imprinted	osimertinib	PRISM	5.31521	1.75133e-05	0.0342477	10	17	-0.349354	0.84825	0.499968	-0.0279565
ENST00000483718.5_1	DGCR6	22:18893837-18901751	Imprinted	VE-822	PRISM	7.01214	1.76192e-05	0.0342477	3	13	-1.66883	-0.24472	-0.356184	-1.14469
ENST00000307126.10_1	GTPBP2	6:43588230-43597001	Other monoallelic	FMK	GDSC1	-6.03687	1.81571e-05	0.034459	13	5	0.957686	2.81779	1.8661	2.64339
ENST00000682411.1_1	GNAS	20:57477824-57486241	Imprinted	N24798-49-A1	GDSC1	-5.9572	1.82167e-05	0.034459	5	22	1.62853	2.40426	1.76613	2.13441
ENST00000470189.2_1	C1D	2:68274408-68338080	Other monoallelic	Linsitinib	GDSC1	-5.45307	1.82296e-05	0.034459	21	3	-0.811201	1.85327	0.649172	1.73183
ENST00000392348.6_1; ENST00000529826.5_1; ENST00000628517.2_1	BCLAF1	6:136582247-136601004	Other monoallelic	fosbretabulin	PRISM	-5.41084	1.87756e-05	0.0351684	35	3	-0.591392	0.315475	-0.042607	0.176848
ENST00000307126.10_1	GTPBP2	6:43588230-43597001	Other monoallelic	captamine	PRISM	5.53599	1.92259e-05	0.0356874	17	8	0.271293	0.798779	0.519345	0.325736
ENST00000490313.1_1	PRIM2	6:57244744-57299990	Other monoallelic	GSK269962A	GDSC1	-5.15391	2.04326e-05	0.0370876	26	3	-0.457792	2.06886	0.753288	1.47089
ENST00000573502.1_1	CDC27	17:45214517-45219747	Other monoallelic	sirolimus	PRISM	-4.85195	2.04775e-05	0.0370876	40	3	-4.03598	1.82905	-1.02517	-0.0180267
ENST00000676868.1_1	DNMT1	19:10244032-10275563	Imprinted	AZD2014	PRISM	-5.34906	2.07888e-05	0.0370876	3	24	-0.825797	0.539313	-0.653497	-0.308197
ENST00000677783.1_1	DNMT1	19:10244032-10275349	Imprinted	AZD2014	PRISM	-5.34906	2.07888e-05	0.0370876	3	24	-0.825797	0.539313	-0.653497	-0.308197
ENST00000527123.1_1	MAP2K3	17:21215453-21217198	Other monoallelic	AS605240	GDSC1	-5.36443	2.09111e-05	0.0370876	22	3	-1.5008	2.33599	0.751139	1.9925
ENST00000266971.8_1; ENST00000394115.6_1	SUOX	12:56391059-56399309	Other monoallelic	AP1903	PRISM	-6.50413	2.12402e-05	0.0370876	11	4	-0.0506207	0.674857	0.18631	0.622901
ENST00000356124.8_1; ENST00000548274.5_1; ENST00000550065.1_1	SUOX	12:56390963-56399309	Other monoallelic	AP1903	PRISM	-6.50413	2.12402e-05	0.0370876	11	4	-0.0506207	0.674857	0.18631	0.622901
ENST00000470544.2_1	RPL7AP31	4:57222300-57223098	Other monoallelic	SB-216641	PRISM	5.1499	2.1617e-05	0.0374282	26	3	0.385775	0.812473	0.625073	0.488794
ENST00000443090.1_1	GCSHP5	1:168025138-168025660	Other monoallelic	N22899-6-C1	GDSC1	5.10952	2.24438e-05	0.0385359	25	6	1.14747	2.54345	1.92302	1.53212
ENST00000377619.9_1	COMMD6	13:76100571-76111754	Other monoallelic	CX-5461	GDSC1	-5.45786	2.349e-05	0.039999	20	3	-0.563604	2.59233	1.14512	2.442
ENST00000349036.9_1; ENST00000371100.9_1; ENST00000371102.8_1; ENST00000464624.7_1; ENST00000676826.2_1	GNAS	20:57428320-57486247	Imprinted	SNX-2112	GDSC1	5.6664	2.46191e-05	0.041578	3	18	-2.11166	1.13288	0.848926	-0.628366
ENST00000525495.6_1	CDC27	17:45219209-45266627	Other monoallelic	PARP_9495	GDSC1	5.0833	2.48742e-05	0.0416674	28	3	-0.364783	1.7782	0.861604	0.240783
ENST00000527123.1_1	MAP2K3	17:21215453-21217198	Other monoallelic	QS11	GDSC1	-5.38257	2.53488e-05	0.0417344	20	3	-0.135231	2.37826	1.30794	2.21512
ENST00000308595.10_1	GRK2	11:67033943-67054027	Other monoallelic	triapine	PRISM	-6.14125	2.55799e-05	0.0417344	3	13	-0.158497	0.349746	-0.128269	0.149078
ENST00000592091.5_1	AC024592.12	19:5866181-5903798	Other monoallelic	WZ-3146	PRISM	-5.60526	2.56086e-05	0.0417344	17	3	-0.263737	0.321025	0.0569601	0.267196
ENST00000349036.9_1; ENST00000371100.9_1; ENST00000371102.8_1; ENST00000464624.7_1; ENST00000676826.2_1	GNAS	20:57428320-57486247	Imprinted	XAV939	GDSC2	5.43807	2.57244e-05	0.0417344	4	19	1.18179	2.34197	2.285	1.74393
ENST00000572169.6_1	NAA60	16:3493705-3535878	Imprinted	cyclovalone	PRISM	5.37406	2.62454e-05	0.0419195	3	20	-0.0326532	0.881427	0.787479	0.505954
ENST00000575754.1_1; ENST00000577013.6_1	NAA60	16:3533345-3535207	Imprinted	cyclovalone	PRISM	5.37406	2.62454e-05	0.0419195	3	20	-0.0326532	0.881427	0.787479	0.505954
ENST00000377619.9_1	COMMD6	13:76100571-76111754	Other monoallelic	TPCA-1	GDSC1	-5.69709	2.83099e-05	0.0443818	21	3	-0.713605	2.74667	1.08069	2.50897
ENST00000527123.1_1	MAP2K3	17:21215453-21217198	Other monoallelic	talazoparib	PRISM	-4.95048	2.83497e-05	0.0443818	31	3	-3.28382	0.667992	-0.66065	0.207298
ENST00000427704.6_1	PHACTR2	6:143929316-144152322	Imprinted	plinabulin	PRISM	5.96555	2.84333e-05	0.0443818	3	17	-1.58447	-0.852567	-0.963142	-1.33453
ENST00000432629.1_1	RPL12P4	20:53691182-53691679	Other monoallelic	AZD7969	GDSC1	5.46357	2.86598e-05	0.0443989	17	4	-0.0207558	2.26333	1.37272	0.448888
ENST00000432918.5_1	GTPBP2	6:43588226-43590541	Other monoallelic	vindesine	PRISM	5.11653	3.04787e-05	0.0468645	25	3	-2.13529	-0.578685	-1.57649	-2.09363
ENST00000432918.5_1	GTPBP2	6:43588226-43590541	Other monoallelic	alisertib	PRISM	4.95128	3.12331e-05	0.0476388	27	4	-1.03988	0.824995	-0.395866	-0.943587
ENST00000349036.9_1; ENST00000371100.9_1; ENST00000371102.8_1; ENST00000464624.7_1; ENST00000676826.2_1	GNAS	20:57428320-57486247	Imprinted	SB52334	GDSC1	5.46048	3.17079e-05	0.0476388	3	18	0.957884	2.56159	2.51079	1.90677
ENST00000617759.1_1	RP11-680G24.6	16:15109684-15110247	Other monoallelic	Niraparib	GDSC2	-5.60539	3.18478e-05	0.0476388	16	3	0.288709	2.51655	1.38283	2.40714
ENST00000307114.11_1; ENST00000476510.5_1	GTPBP2	6:43588218-43595090	Other monoallelic	alisertib	PRISM	4.91934	3.19072e-05	0.0476388	26	5	-1.03988	0.824995	-0.378436	-0.924674
ENST00000530429.5_1; ENST00000532384.5_1	BCLAF1	6:136582039-136610922	Other monoallelic	mefexamide	PRISM	-5.66937	3.30515e-05	0.0489923	33	5	-1.10597	0.759841	-0.537516	0.0852341
ENST00000569097.2_1	IGF2R	6:160514113-160527547	Imprinted	CGS-15943	PRISM	8.96692	3.38259e-05	0.0497821	3	15	-0.800816	1.1064	0.936824	-0.154618
ENST00000269397.9_1	CBX4	17:77806954-77813239	Other monoallelic	kb NB 142-70	GDSC1	5.22062	3.42658e-05	0.0500717	21	3	-0.23151	2.63072	1.25703	0.458833
ENST00000648836.1_1	RP11-234B24.6	12:4758266-4883350	Other monoallelic	Selumetinib	GDSC1	-5.1958	3.45176e-05	0.0500845	22	3	-0.318393	2.03713	1.07248	1.91036
ENST00000392348.6_1; ENST00000529826.5_1; ENST00000628517.2_1	BCLAF1	6:136582247-136601004	Other monoallelic	PF-05212384	PRISM	-4.72891	3.59189e-05	0.0508039	38	3	-1.15228	0.14084	-0.589528	-0.340013
ENST00000569097.2_1	IGF2R	6:160514113-160527547	Imprinted	ribociclib	PRISM	-6.06193	3.62308e-05	0.0508039	3	14	0.00357141	0.530142	0.0135983	0.284971
ENST00000343811.9_1	MROH8	20:35729628-35807951	Other monoallelic	SN-38	PRISM	5.46003	3.62462e-05	0.0508039	15	5	-5.0827	-1.8066	-3.22067	-4.62117
ENST00000400440.6_1	MROH8	20:35757223-35807974	Other monoallelic	SN-38	PRISM	5.46003	3.62462e-05	0.0508039	15	5	-5.0827	-1.8066	-3.22067	-4.62117
ENST00000421643.1_1	MROH8	20:35757223-35807991	Other monoallelic	SN-38	PRISM	5.46003	3.62462e-05	0.0508039	15	5	-5.0827	-1.8066	-3.22067	-4.62117
ENST00000493259.5_1	CPA4	7:129933002-129962961	Imprinted	danusertib	PRISM	7.16539	3.66215e-05	0.0508116	3	10	-2.35683	-0.213909	-0.39179	-1.63292
ENST00000313949.11_1; ENST00000371075.7_1; ENST00000419558.7_1	GNAS	20:57414772-57486247	Imprinted	KIN001-270	GDSC1	5.29934	3.67449e-05	0.0508116	4	18	1.15224	2.92351	2.53767	2.01483
ENST00000562833.2_1	RP11-152F13.10	15:83205538-83240491	Other monoallelic	Dacarbazine	GDSC2	6.02498	3.7129e-05	0.0510004	13	3	1.8589	3.25637	2.59027	1.91067
ENST00000440869.6_1	PHACTR2	6:143999101-144145258	Imprinted	ICG-001	PRISM	6.76077	3.80226e-05	0.0518819	3	10	0.0980812	0.773135	0.737098	0.335475
ENST00000470544.2_1	RPL7AP31	4:57222300-57223098	Other monoallelic	HG-5-113-01	GDSC1	6.16384	3.83781e-05	0.0520225	12	3	0.12878	1.34662	0.774147	0.200455
ENST00000269397.9_1	CBX4	17:77806954-77813239	Other monoallelic	nanchangmycin	PRISM	4.81218	3.96668e-05	0.053418	28	4	-1.0936	0.868778	-0.424201	-0.872381
ENST00000637553.1_1	RP3-401D24.1	6:57372287-57512702	Other monoallelic	frentizole	PRISM	-4.6659	4.00315e-05	0.0534541	36	8	-0.552362	0.710357	0.101068	0.368135
ENST00000637553.1_1	RP3-401D24.1	6:57372287-57512702	Other monoallelic	A-674563	PRISM	-4.61537	4.05629e-05	0.0534541	37	8	-0.526535	0.497227	0.0650686	0.271639
ENST00000470189.2_1	C1D	2:68274408-68338080	Other monoallelic	I-BET-151	GDSC1	-5.09268	4.09485e-05	0.0534541	26	4	-0.590941	1.94263	0.663023	1.45788
ENST00000443090.1_1	GCSHP5	1:168025138-168025660	Other monoallelic	MIM1	GDSC1	4.92873	4.11847e-05	0.0534541	22	7	1.01539	2.39004	1.75082	1.2332
ENST00000596415.1_1	NDUFV2P1	19:53727225-53728132	Other monoallelic	SGC0946	GDSC1	8.93707	4.15293e-05	0.0534541	16	3	0.160501	1.0634	0.805696	0.246583
ENST00000269397.9_1	CBX4	17:77806954-77813239	Other monoallelic	selumetinib	PRISM	-5.76911	4.16418e-05	0.0534541	16	3	-1.34423	0.52737	-0.484487	0.391139
ENST00000307114.11_1; ENST00000476510.5_1	GTPBP2	6:43588218-43595090	Other monoallelic	QL-XI-92	GDSC1	-5.44948	4.17691e-05	0.0534541	19	4	0.402402	2.46267	1.42576	2.25871
ENST00000432918.5_1	GTPBP2	6:43588226-43590541	Other monoallelic	QL-XI-92	GDSC1	-5.44948	4.17691e-05	0.0534541	19	4	0.402402	2.46267	1.42576	2.25871
ENST00000392348.6_1; ENST00000529826.5_1; ENST00000628517.2_1	BCLAF1	6:136582247-136601004	Other monoallelic	fluvastatin	PRISM	-4.83865	4.29288e-05	0.0545991	35	3	-0.275232	0.693902	0.125975	0.359893
ENST00000401949.6_1; ENST00000644769.1_1	GRB10	7:50657764-50850593	Imprinted	VER-49009	PRISM	5.53845	4.50307e-05	0.056921	4	14	-0.0554995	0.376116	0.346293	0.125319
ENST00000642270.1_1	RP11-152F13.10	15:83205538-83241944	Other monoallelic	Embelin	GDSC1	-6.01196	4.53134e-05	0.0569291	10	5	0.582421	2.36114	1.27942	2.07552
ENST00000419977.4_1	PRIM2	6:57182425-57248387	Other monoallelic	GSK269962A	GDSC1	-4.87553	4.74859e-05	0.0590446	25	3	-0.457792	2.06886	0.787345	1.47089
ENST00000254900.10_1	BRD8	5:137475458-137514319	Other monoallelic	NVP-TAE684	PRISM	4.80451	4.75704e-05	0.0590446	38	4	-0.388678	0.460685	-0.0447697	-0.280392
ENST00000617759.1_1	RP11-680G24.6	16:15109684-15110247	Other monoallelic	TPCA-1	GDSC1	-5.4987	4.89534e-05	0.0603974	15	3	-0.713605	2.53682	1.06206	2.37924
ENST00000527759.5_1	BCLAF1	6:136580828-136610933	Other monoallelic	cobimetinib	PRISM	-4.86647	4.95307e-05	0.0607459	31	5	-1.45645	0.713386	-0.37101	0.18543
ENST00000592091.5_1	AC024592.12	19:5866181-5903798	Other monoallelic	rubitecan	PRISM	-5.44689	5.12319e-05	0.062457	19	3	-2.71726	-0.511663	-1.6945	-0.809713
ENST00000335866.7_1; ENST00000402578.5_1; ENST00000403097.6_1	GRB10	7:50657759-50861159	Imprinted	repsox	PRISM	-5.66496	5.18353e-05	0.062457	4	13	-0.203599	0.742444	-0.110481	0.355567
ENST00000398810.6_1; ENST00000398812.6_1; ENST00000644879.1_1	GRB10	7:50657759-50772998	Imprinted	repsox	PRISM	-5.66496	5.18353e-05	0.062457	4	13	-0.203599	0.742444	-0.110481	0.355567
ENST00000474254.5_1	CPA4	7:129933000-129946116	Imprinted	RAF265	PRISM	-14.5967	5.61194e-05	0.0668318	3	4	0.032496	0.430151	0.0631589	0.393274
ENST00000490117.5_1	CPA4	7:129933002-129944483	Imprinted	RAF265	PRISM	-14.5967	5.61194e-05	0.0668318	3	4	0.032496	0.430151	0.0631589	0.393274
ENST00000272610.3_1; ENST00000414820.6_1	FAHD2B	2:97749319-97760619	Other monoallelic	inosine	PRISM	-5.69502	5.68284e-05	0.0668318	19	3	-0.256513	0.552622	0.191059	0.507711
ENST00000623592.1_1	FRG1KP	9:68429139-68433467	Other monoallelic	carvedilol	PRISM	-4.88178	5.69875e-05	0.0668318	25	4	-0.0826246	0.870453	0.521757	0.754358
ENST00000443090.1_1	GCSHP5	1:168025138-168025660	Other monoallelic	BIBR-1532	GDSC2	4.71175	5.7088e-05	0.0668318	27	7	1.40047	3.01765	2.2085	1.70906
ENST00000307126.10_1	GTPBP2	6:43588230-43597001	Other monoallelic	QL-XI-92	GDSC1	-5.09713	5.812e-05	0.0676556	17	6	0.402402	2.46267	1.35559	2.17988
ENST00000470544.2_1	RPL7AP31	4:57222300-57223098	Other monoallelic	FGFR_3831	GDSC1	5.31877	5.89085e-05	0.067867	16	3	-0.205493	2.17279	1.4268	0.497321
ENST00000313949.11_1; ENST00000371075.7_1; ENST00000419558.7_1	GNAS	20:57414772-57486247	Imprinted	sulfanilamide	PRISM	5.55833	5.90143e-05	0.067867	4	15	0.18716	0.955155	0.799361	0.502329
ENST00000443090.1_1	GCSHP5	1:168025138-168025660	Other monoallelic	PD173074	GDSC2	5.11877	5.92897e-05	0.067867	29	7	0.32894	2.92229	1.89048	1.06925
ENST00000400440.6_1	MROH8	20:35757223-35807974	Other monoallelic	poziotinib	PRISM	-4.97008	6.03598e-05	0.0680098	18	6	-3.28844	0.932136	-1.41086	0.278612
ENST00000421643.1_1	MROH8	20:35757223-35807991	Other monoallelic	poziotinib	PRISM	-4.97008	6.03598e-05	0.0680098	18	6	-3.28844	0.932136	-1.41086	0.278612
ENST00000456481.1_1	AC009245.3	7:137406730-137407592	Other monoallelic	LGK974	GDSC1	-4.89585	6.04047e-05	0.0680098	22	3	0.0121615	1.42763	0.989715	1.34575
ENST00000648836.1_1	RP11-234B24.6	12:4758266-4883350	Other monoallelic	RO-3306	GDSC1	-4.93798	6.12425e-05	0.0685783	21	3	0.592823	2.12742	1.55592	1.96768
ENST00000573502.1_1	CDC27	17:45214517-45219747	Other monoallelic	camptothecin	PRISM	4.56602	6.30588e-05	0.0697661	34	3	-4.64892	16.3814	-1.46619	-4.27989
ENST00000529917.5_1	BCLAF1	6:136582141-136591097	Other monoallelic	clonazepam	PRISM	-4.85881	6.30801e-05	0.0697661	35	3	-1.04306	0.315733	-0.32487	-0.0436609
ENST00000307114.11_1; ENST00000476510.5_1	GTPBP2	6:43588218-43595090	Other monoallelic	BMS-754807	GDSC1	-5.37104	6.36577e-05	0.0697661	15	3	-1.30362	1.56317	0.141561	1.46483
ENST00000432918.5_1	GTPBP2	6:43588226-43590541	Other monoallelic	BMS-754807	GDSC1	-5.37104	6.36577e-05	0.0697661	15	3	-1.30362	1.56317	0.141561	1.46483
ENST00000307114.11_1; ENST00000476510.5_1	GTPBP2	6:43588218-43595090	Other monoallelic	C-75	GDSC1	-5.24471	6.48466e-05	0.0703211	18	3	1.21323	2.9317	1.90964	2.59162
ENST00000432918.5_1	GTPBP2	6:43588226-43590541	Other monoallelic	C-75	GDSC1	-5.24471	6.48466e-05	0.0703211	18	3	1.21323	2.9317	1.90964	2.59162
ENST00000527547.5_1; ENST00000533415.5_1	CDC27	17:45198245-45266590	Other monoallelic	tyrphostin-A9	PRISM	5.06575	6.54789e-05	0.070635	33	8	-0.296324	0.766966	0.17369	-0.114861
ENST00000534491.5_1	OSBPL5	11:3114614-3187969	Imprinted	SR-33805	PRISM	4.94996	6.77403e-05	0.0726938	5	18	-1.20771	0.778073	0.630438	0.0319284
ENST00000355303.9_1; ENST00000530676.5_1	ANO1	11:69924407-70035634	Imprinted	ziprasidone	PRISM	-6.65003	6.97056e-05	0.0741942	4	8	0.454906	0.9514	0.521823	0.774023
ENST00000392348.6_1; ENST00000529826.5_1; ENST00000628517.2_1	BCLAF1	6:136582247-136601004	Other monoallelic	cobimetinib	PRISM	-5.19612	6.98586e-05	0.0741942	33	3	-1.45645	0.713386	-0.341172	0.228174
ENST00000527123.1_1	MAP2K3	17:21215453-21217198	Other monoallelic	ETP-45835	GDSC1	-5.19245	7.14717e-05	0.0755181	22	3	1.43583	2.57894	2.17691	2.54246
ENST00000377619.9_1	COMMD6	13:76100571-76111754	Other monoallelic	KIN001-270	GDSC1	-4.90214	7.27549e-05	0.0763208	21	3	1.15224	2.92351	2.11197	2.61542
ENST00000682092.1_1; ENST00000682590.1_1; ENST00000682680.1_1	GNAS	20:57477822-57486241	Imprinted	8-hydroxy-PIPAT	PRISM	-5.63367	7.37151e-05	0.0763208	3	21	0.211254	0.895412	0.312203	0.599855
ENST00000682986.1_1; ENST00000683632.1_1; ENST00000684644.1_1	GNAS	20:57477822-57486203	Imprinted	8-hydroxy-PIPAT	PRISM	-5.63367	7.37151e-05	0.0763208	3	21	0.211254	0.895412	0.312203	0.599855
ENST00000470638.3_1	PRIM2	6:57370146-57398317	Other monoallelic	dinaciclib	PRISM	-4.44864	7.39559e-05	0.0763208	32	8	-1.65636	-0.336454	-0.869237	-0.463673
ENST00000573502.1_1	CDC27	17:45214517-45219747	Other monoallelic	NSC-697923	PRISM	4.92372	7.44034e-05	0.0763208	43	4	-0.753079	0.375654	0.152604	-0.0421814
ENST00000483718.5_1	DGCR6	22:18893837-18901751	Imprinted	YM-155	PRISM	-6.19486	7.44539e-05	0.0763208	3	13	-3.02093	-0.34501	-2.78175	-1.44465
ENST00000392348.6_1; ENST00000529826.5_1; ENST00000628517.2_1	BCLAF1	6:136582247-136601004	Other monoallelic	saracatinib	PRISM	-5.16422	7.60258e-05	0.0775463	37	3	-0.275824	0.556705	0.121121	0.294267
ENST00000269397.9_1	CBX4	17:77806954-77813239	Other monoallelic	AZD3463	PRISM	5.14325	7.6957e-05	0.0777301	27	3	-1.03385	0.596424	-0.278296	-0.787481
ENST00000591764.1_1	DNMT1	19:10270619-10277342	Imprinted	UNC1215	GDSC1	17.8042	7.69605e-05	0.0777301	3	3	0.729785	1.23967	1.20254	0.754387
ENST00000066544.8_1	CDC27	17:45195068-45266661	Other monoallelic	PF-562271	PRISM	4.37303	7.77218e-05	0.0779708	26	20	-0.199726	0.891309	0.492551	0.203077
ENST00000377619.9_1	COMMD6	13:76100571-76111754	Other monoallelic	IPA-3	GDSC1	-5.14556	7.82273e-05	0.0779708	18	3	0.321063	2.92401	1.8171	2.66258
ENST00000526866.5_1; ENST00000532893.5_1	CDC27	17:45199917-45266630	Other monoallelic	AZD8055	PRISM	4.69517	7.84744e-05	0.0779708	38	4	-1.29612	-0.118313	-0.81343	-1.05451
ENST00000313949.11_1; ENST00000371075.7_1; ENST00000419558.7_1	GNAS	20:57414772-57486247	Imprinted	CUDC-101	GDSC1	5.71516	7.87125e-05	0.0779708	4	17	-1.39946	1.02614	0.864708	-0.379046
ENST00000592091.5_1	AC024592.12	19:5866181-5903798	Other monoallelic	SID-7969543	PRISM	-6.18861	8.13667e-05	0.0802144	10	3	0.499454	0.901783	0.650113	0.883273
ENST00000529917.5_1	BCLAF1	6:136582141-136591097	Other monoallelic	teriflunomide	PRISM	5.67332	8.24084e-05	0.0808544	31	3	-0.175637	0.848797	0.317499	-0.0122497
ENST00000269397.9_1	CBX4	17:77806954-77813239	Other monoallelic	Linsitinib	GDSC2	4.6766	8.41964e-05	0.0822172	26	3	0.202517	2.74136	1.59082	0.911021
ENST00000470544.2_1	RPL7AP31	4:57222300-57223098	Other monoallelic	Idelalisib	GDSC1	5.16991	8.49644e-05	0.0823573	17	3	0.457577	2.58774	1.84034	1.0032
ENST00000682092.1_1; ENST00000682590.1_1; ENST00000682680.1_1	GNAS	20:57477822-57486241	Imprinted	resiquimod	PRISM	-4.86927	8.5539e-05	0.0823573	3	21	-0.0983718	0.98056	0.175652	0.546641
ENST00000682986.1_1; ENST00000683632.1_1; ENST00000684644.1_1	GNAS	20:57477822-57486203	Imprinted	resiquimod	PRISM	-4.86927	8.5539e-05	0.0823573	3	21	-0.0983718	0.98056	0.175652	0.546641
ENST00000272610.3_1; ENST00000414820.6_1	FAHD2B	2:97749319-97760619	Other monoallelic	camptothecin	PRISM	-4.89352	8.83026e-05	0.0846227	18	4	-4.52013	-0.0388272	-2.62458	-1.08312
ENST00000533422.5_1	BCLAF1	6:136579431-136589460	Other monoallelic	CX-5461	GDSC1	6.79302	9.00164e-05	0.0856745	25	3	-0.563604	2.46282	1.34181	-0.271553
ENST00000527759.5_1	BCLAF1	6:136580828-136610933	Other monoallelic	lenalidomide	PRISM	-4.65952	9.11884e-05	0.0856745	28	4	-0.325438	0.919992	0.430025	0.724902
ENST00000530429.5_1; ENST00000532384.5_1	BCLAF1	6:136582039-136610922	Other monoallelic	lenalidomide	PRISM	-4.65952	9.11884e-05	0.0856745	28	4	-0.325438	0.919992	0.430025	0.724902
ENST00000278882.8_1	FRG1BP	20:29612047-29633933	Other monoallelic	methscopolamine	PRISM	4.69508	9.13431e-05	0.0856745	12	14	0.414924	1.04473	0.852383	0.627014
ENST00000615550.5_1; ENST00000672107.1_1	PRIM2	6:57182427-57513376	Other monoallelic	frentizole	PRISM	-4.42695	9.14793e-05	0.0856745	30	8	-0.552362	0.710357	0.102173	0.387304
ENST00000443998.1_1	RP11-632C17__A.1	6:118320137-118320611	Other monoallelic	IAP_5620	GDSC2	-5.09968	9.29338e-05	0.0857215	14	5	0.699621	3.02485	1.70256	2.79704
ENST00000313949.11_1; ENST00000371075.7_1; ENST00000419558.7_1	GNAS	20:57414772-57486247	Imprinted	Midostaurin	GDSC1	5.17936	9.33535e-05	0.0857215	4	15	-1.72688	1.11435	0.967091	-0.126683
ENST00000307114.11_1; ENST00000476510.5_1	GTPBP2	6:43588218-43595090	Other monoallelic	KIN001-042	GDSC1	-5.32207	9.37653e-05	0.0857215	18	3	1.61348	2.36408	1.93262	2.21431
ENST00000432918.5_1	GTPBP2	6:43588226-43590541	Other monoallelic	KIN001-042	GDSC1	-5.32207	9.37653e-05	0.0857215	18	3	1.61348	2.36408	1.93262	2.21431
ENST00000533422.5_1	BCLAF1	6:136579431-136589460	Other monoallelic	Olaparib	GDSC2	4.49292	9.38811e-05	0.0857215	31	3	0.657607	2.58856	1.64038	1.1619
ENST00000377619.9_1	COMMD6	13:76100571-76111754	Other monoallelic	YM201636	GDSC1	-5.32425	9.42033e-05	0.0857215	21	3	-0.134167	2.03952	0.984748	1.78097
ENST00000349036.9_1; ENST00000371100.9_1; ENST00000371102.8_1; ENST00000464624.7_1; ENST00000676826.2_1	GNAS	20:57428320-57486247	Imprinted	TPCA-1	GDSC1	5.15673	9.44418e-05	0.0857215	3	18	-0.621579	2.53682	2.32182	1.02263
ENST00000497388.5_1	CPA4	7:129933000-129939494	Imprinted	osimertinib	PRISM	-16.6741	9.77026e-05	0.0868229	3	4	-0.233223	0.564802	-0.191124	0.500361
ENST00000504493.6_1; ENST00000513999.5_1	ZNF331	19:54058652-54081335	Imprinted	tedizolid-phosphate	PRISM	9.12574	9.77622e-05	0.0868229	3	5	-0.231158	0.544989	0.473292	-0.0876322
ENST00000505949.5_1	ZNF331	19:54058080-54080346	Imprinted	tedizolid-phosphate	PRISM	9.12574	9.77622e-05	0.0868229	3	5	-0.231158	0.544989	0.473292	-0.0876322
ENST00000511154.5_1	ZNF331	19:54041396-54081640	Imprinted	tedizolid-phosphate	PRISM	9.12574	9.77622e-05	0.0868229	3	5	-0.231158	0.544989	0.473292	-0.0876322
ENST00000512387.6_1	ZNF331	19:54057752-54081643	Imprinted	tedizolid-phosphate	PRISM	9.12574	9.77622e-05	0.0868229	3	5	-0.231158	0.544989	0.473292	-0.0876322
ENST00000066544.8_1	CDC27	17:45195068-45266661	Other monoallelic	danusertib	PRISM	4.27122	9.9471e-05	0.0876798	27	20	-2.39622	-0.213909	-1.19268	-1.83983
ENST00000533422.5_1	BCLAF1	6:136579431-136589460	Other monoallelic	BI-2536	GDSC2	4.67511	9.95781e-05	0.0876798	30	3	-2.25497	1.75322	-0.373643	-1.45665
ENST00000307114.11_1; ENST00000476510.5_1	GTPBP2	6:43588218-43595090	Other monoallelic	ARRY-520	GDSC1	-4.97709	0.000101096	0.0878981	17	3	-2.60622	0.104278	-1.43665	-0.378471
ENST00000432918.5_1	GTPBP2	6:43588226-43590541	Other monoallelic	ARRY-520	GDSC1	-4.97709	0.000101096	0.0878981	17	3	-2.60622	0.104278	-1.43665	-0.378471
ENST00000530429.5_1; ENST00000532384.5_1	BCLAF1	6:136582039-136610922	Other monoallelic	brivaracetam	PRISM	-5.51209	0.000101106	0.0878981	31	3	-1.2313	1.09196	-0.037169	0.650169
ENST00000349036.9_1; ENST00000371100.9_1; ENST00000371102.8_1; ENST00000464624.7_1; ENST00000676826.2_1	GNAS	20:57428320-57486247	Imprinted	CH5132799	PRISM	4.76909	0.000103732	0.0898027	3	21	-0.448653	0.406395	0.284716	0.0501401
ENST00000623592.1_1	FRG1KP	9:68429139-68433467	Other monoallelic	Pazopanib	GDSC1	-4.55226	0.000105656	0.0910855	24	5	-0.718122	2.41545	1.33451	2.0475
ENST00000392348.6_1; ENST00000529826.5_1; ENST00000628517.2_1	BCLAF1	6:136582247-136601004	Other monoallelic	batimastat	PRISM	-4.35112	0.000106515	0.0914428	36	3	-3.66839	0.75493	-0.162694	0.393311
ENST00000307114.11_1; ENST00000476510.5_1	GTPBP2	6:43588218-43595090	Other monoallelic	Tubastatin A	GDSC1	-4.85623	0.000107551	0.0915692	18	4	0.480787	2.71192	1.74463	2.60278
ENST00000432918.5_1	GTPBP2	6:43588226-43590541	Other monoallelic	Tubastatin A	GDSC1	-4.85623	0.000107551	0.0915692	18	4	0.480787	2.71192	1.74463	2.60278
ENST00000571643.5_1	CDC27	17:45198175-45214610	Other monoallelic	FGFR_3831	GDSC1	5.88498	0.00010815	0.0917007	29	3	-0.205493	2.17279	1.38284	0.53454
ENST00000533422.5_1	BCLAF1	6:136579431-136589460	Other monoallelic	Cediranib	GDSC2	4.45589	0.000110104	0.092669	29	3	0.241907	2.22322	1.21563	0.741553
ENST00000463571.5_1	SLC22A18	11:2937465-2946332	Imprinted	Pevonedistat	GDSC2	-5.4962	0.000110192	0.092669	4	11	-0.915425	2.23515	-0.565335	0.997421
ENST00000349036.9_1; ENST00000371100.9_1; ENST00000371102.8_1; ENST00000464624.7_1; ENST00000676826.2_1	GNAS	20:57428320-57486247	Imprinted	Y-39983	GDSC1	4.98655	0.000112222	0.0939928	3	18	-0.024086	2.7812	2.51996	1.53981
ENST00000307114.11_1; ENST00000476510.5_1	GTPBP2	6:43588218-43595090	Other monoallelic	WHI-P97	GDSC1	-5.05336	0.000113463	0.0942657	19	4	0.325227	2.46066	1.56642	2.28257
ENST00000432918.5_1	GTPBP2	6:43588226-43590541	Other monoallelic	WHI-P97	GDSC1	-5.05336	0.000113463	0.0942657	19	4	0.325227	2.46066	1.56642	2.28257
ENST00000523399.5_1	ZFAT	8:135490635-135725205	Imprinted	POMHEX	GDSC2	5.19151	0.000114039	0.0943191	3	14	-0.362312	1.22703	1.14999	0.458078
ENST00000527123.1_1	MAP2K3	17:21215453-21217198	Other monoallelic	TL-2-105	GDSC1	-4.63954	0.000114443	0.0943191	22	3	-0.581087	2.53641	1.38727	2.21169
ENST00000527123.1_1	MAP2K3	17:21215453-21217198	Other monoallelic	colchicine	PRISM	-6.36915	0.000115214	0.0945761	27	4	-2.73737	-0.75113	-1.59316	-0.953894
ENST00000533422.5_1	BCLAF1	6:136579431-136589460	Other monoallelic	SB52334	GDSC1	7.00545	0.000117243	0.0958599	26	3	0.839033	2.7534	2.01809	1.13235
ENST00000377619.9_1	COMMD6	13:76100571-76111754	Other monoallelic	pardoprunox	PRISM	5.25485	0.000119661	0.0972344	24	3	-0.67699	0.84906	0.0425384	-0.485471
ENST00000456481.1_1	AC009245.3	7:137406730-137407592	Other monoallelic	tyrphostin-A9	PRISM	-4.74965	0.000119868	0.0972344	31	3	-0.212277	0.766966	0.127504	0.349424
ENST00000525495.6_1	CDC27	17:45219209-45266627	Other monoallelic	JK-184	PRISM	4.72513	0.000120477	0.0973454	39	5	-1.51849	-0.0871294	-1.0405	-1.38394
ENST00000230901.9_1; ENST00000402931.5_1; ENST00000411594.6_1; ENST00000418329.5_1; ENST00000441656.5_1; ENST00000454473.5_1; ENST00000512140.5_1	BRD8	5:137492570-137514319	Other monoallelic	oxyquinoline	PRISM	-4.26093	0.000123087	0.0985615	37	7	-0.783234	0.917585	0.543739	0.816806
ENST00000477540.1_1	MAP2K3	17:21214998-21217744	Other monoallelic	thiram	PRISM	4.49945	0.000123251	0.0985615	24	5	-1.05514	0.676081	-0.469387	-0.962026
ENST00000523399.5_1	ZFAT	8:135490635-135725205	Imprinted	Niraparib	GDSC2	4.88059	0.000123576	0.0985615	3	17	0.288709	2.57761	2.45909	1.53733
ENST00000349036.9_1; ENST00000371100.9_1; ENST00000371102.8_1; ENST00000464624.7_1; ENST00000676826.2_1	GNAS	20:57428320-57486247	Imprinted	5-Fluorouracil	GDSC1	5.05978	0.000123895	0.0985615	3	17	-0.69162	2.57573	2.35651	1.09747
ENST00000575483.5_1	CDC27	17:45234278-45266618	Other monoallelic	LY456236	PRISM	4.44018	0.000127866	0.101329	27	3	-0.203531	0.527551	0.218439	0.0780813
ENST00000533077.5_1	GRK2	11:67047664-67052093	Other monoallelic	Enzastaurin	GDSC1	4.96636	0.000129388	0.102143	21	5	-0.0406326	2.66209	1.58671	0.505875
ENST00000377619.9_1	COMMD6	13:76100571-76111754	Other monoallelic	I-BET-762	GDSC1	-4.71002	0.000130565	0.102678	20	3	-0.421693	2.75112	1.41216	2.58381
ENST00000477540.1_1	MAP2K3	17:21214998-21217744	Other monoallelic	ponatinib	PRISM	5.63457	0.000131666	0.10315	31	5	-0.454775	0.686063	0.262427	-0.0439016
ENST00000596415.1_1	NDUFV2P1	19:53727225-53728132	Other monoallelic	Gemcitabine	GDSC1	-5.99305	0.0001328	0.10341	17	3	-1.91443	1.332	-0.777712	0.977701
ENST00000254900.10_1	BRD8	5:137475458-137514319	Other monoallelic	KPT-185	PRISM	5.41166	0.000133001	0.10341	40	5	-1.36193	0.270525	-0.581363	-1.08846
ENST00000272610.3_1; ENST00000414820.6_1	FAHD2B	2:97749319-97760619	Other monoallelic	drospirenone	PRISM	-5.0456	0.000133801	0.10364	16	3	-0.225428	0.788988	0.360938	0.682157
ENST00000349036.9_1; ENST00000371100.9_1; ENST00000371102.8_1; ENST00000464624.7_1; ENST00000676826.2_1	GNAS	20:57428320-57486247	Imprinted	CX-5461	GDSC1	4.97369	0.000134652	0.103909	3	17	-0.563604	2.32275	2.29026	1.04953
ENST00000534269.5_1	BCLAF1	6:136580833-136610933	Other monoallelic	azilsartan	PRISM	-4.75794	0.000135648	0.104287	26	3	0.446091	0.889954	0.661801	0.795926
ENST00000550475.2_1	PRIM2	6:57393111-57453414	Other monoallelic	dinaciclib	PRISM	-4.26223	0.000136476	0.104534	31	8	-1.65636	-0.336454	-0.861723	-0.463673
ENST00000307126.10_1	GTPBP2	6:43588230-43597001	Other monoallelic	VER-49009	PRISM	-4.37089	0.000137901	0.104885	22	10	-0.248121	0.360102	0.076109	0.261524
ENST00000278882.8_1	FRG1BP	20:29612047-29633933	Other monoallelic	BMS-387032	PRISM	-4.4178	0.000137953	0.104885	24	19	-1.27485	-0.180785	-0.920021	-0.579942
ENST00000443090.1_1	GCSHP5	1:168025138-168025660	Other monoallelic	PRIMA-1MET	GDSC2	4.50293	0.000140884	0.106454	25	7	0.675281	3.19986	1.98079	1.15819
ENST00000615550.5_1; ENST00000672107.1_1	PRIM2	6:57182427-57513376	Other monoallelic	MK-1775	PRISM	-4.73655	0.000141049	0.106454	32	9	-0.806761	0.37336	-0.221926	0.107409
ENST00000530767.5_1	BCLAF1	6:136580488-136610919	Other monoallelic	Ro-4987655	PRISM	-5.8508	0.000142521	0.106782	31	4	-2.66348	0.445776	-1.1301	0.0763167
ENST00000534269.5_1	BCLAF1	6:136580833-136610933	Other monoallelic	Ro-4987655	PRISM	-5.8508	0.000142521	0.106782	31	4	-2.66348	0.445776	-1.1301	0.0763167
ENST00000650573.1_1	TFPI2	7:93515782-93520059	Imprinted	R306465	PRISM	6.70142	0.000143314	0.106987	8	3	-0.7367	0.338102	-0.125523	-0.687992
ENST00000307114.11_1; ENST00000476510.5_1	GTPBP2	6:43588218-43595090	Other monoallelic	FMK	GDSC1	-5.29524	0.000145864	0.107922	14	4	0.957686	2.81779	1.91576	2.66389
ENST00000432918.5_1	GTPBP2	6:43588226-43590541	Other monoallelic	FMK	GDSC1	-5.29524	0.000145864	0.107922	14	4	0.957686	2.81779	1.91576	2.66389
ENST00000377619.9_1	COMMD6	13:76100571-76111754	Other monoallelic	Y-39983	GDSC1	-4.86065	0.000146379	0.107922	21	3	-0.024086	2.87969	1.69736	2.69349
ENST00000615550.5_1; ENST00000672107.1_1	PRIM2	6:57182427-57513376	Other monoallelic	A-674563	PRISM	-4.24741	0.000146988	0.107922	30	8	-0.520229	0.497227	0.0879111	0.275652
ENST00000349036.9_1; ENST00000371100.9_1; ENST00000371102.8_1; ENST00000464624.7_1; ENST00000676826.2_1	GNAS	20:57428320-57486247	Imprinted	BIX02189	GDSC1	4.8467	0.000147185	0.107922	3	18	-0.354433	2.57266	2.54403	1.52734
ENST00000377619.9_1	COMMD6	13:76100571-76111754	Other monoallelic	TL-2-105	GDSC1	-4.64805	0.000147899	0.108061	21	3	-0.581087	2.53641	1.49478	2.38379
ENST00000377619.9_1	COMMD6	13:76100571-76111754	Other monoallelic	WZ3105	GDSC1	-4.72049	0.000149296	0.108081	21	3	-2.05023	1.56534	-0.16559	0.871778
ENST00000617759.1_1	RP11-680G24.6	16:15109684-15110247	Other monoallelic	Staurosporine	GDSC2	-4.758	0.000150009	0.108081	19	3	-2.68564	-0.407046	-1.48803	-0.837607
ENST00000526866.5_1; ENST00000532893.5_1	CDC27	17:45199917-45266630	Other monoallelic	BX-912	PRISM	4.32438	0.000150299	0.108081	37	4	-0.505045	0.815851	-0.00356621	-0.254098
ENST00000683932.1_1	GNAS	20:57477824-57486241	Imprinted	ribociclib	PRISM	-5.16192	0.000150672	0.108081	4	18	-0.0409749	0.481668	0.0215204	0.267733
ENST00000371098.6_1	GNAS	20:57414802-57475465	Imprinted	Sapitinib	GDSC2	-4.59544	0.00015076	0.108081	4	20	0.489531	3.16721	0.884701	1.73703
ENST00000533422.5_1	BCLAF1	6:136579431-136589460	Other monoallelic	AGI-5198	GDSC2	7.43913	0.00015116	0.108081	29	3	1.20741	2.75559	2.01409	1.30918
ENST00000489803.5_1	RP5-864K19.6	1:39330172-39347269	Other monoallelic	MG-132	GDSC2	-5.04685	0.000151599	0.108081	14	3	-1.22608	-0.211618	-0.686675	-0.261847
ENST00000349036.9_1; ENST00000371100.9_1; ENST00000371102.8_1; ENST00000464624.7_1; ENST00000676826.2_1	GNAS	20:57428320-57486247	Imprinted	KIN001-260	GDSC1	4.76382	0.000153099	0.108227	3	18	0.395076	2.64624	2.57692	1.69954
ENST00000530429.5_1; ENST00000532384.5_1	BCLAF1	6:136582039-136610922	Other monoallelic	NVP-TAE226	PRISM	-4.20867	0.000154809	0.108227	35	5	-1.31838	0.160841	-0.548973	-0.284308
ENST00000308595.10_1	GRK2	11:67033943-67054027	Other monoallelic	KD-023	PRISM	5.53536	0.000155165	0.108227	3	11	-0.465812	0.868291	0.787827	0.0176276
ENST00000443119.7_1	RP11-529K1.3	16:70333126-70406485	Other monoallelic	EHT-1864	GDSC2	4.27848	0.000155387	0.108227	20	15	0.60007	2.5567	1.88123	1.3241
ENST00000411861.5_1; ENST00000412788.5_1; ENST00000414790.6_1; ENST00000439725.5_1	H19	11:2016405-2018447	Imprinted	SB216763	GDSC1	-12.4829	0.000155973	0.108227	3	5	1.73435	2.3151	1.74362	2.22642
ENST00000527123.1_1	MAP2K3	17:21215453-21217198	Other monoallelic	Avagacestat	GDSC2	-4.4271	0.000156046	0.108227	27	3	1.0256	3.08113	2.00119	2.43009
ENST00000533422.5_1	BCLAF1	6:136579431-136589460	Other monoallelic	MK-1775	GDSC2	4.77673	0.000156554	0.108227	31	3	-0.861387	1.31365	0.231336	-0.334224
ENST00000283977.9_1; ENST00000509219.2_1; ENST00000650640.1_1; ENST00000651425.1_1; ENST00000652222.1_1; ENST00000652468.1_1	PGM3	6:83878246-83902985	Other monoallelic	marimastat	PRISM	4.65955	0.000156921	0.108227	27	6	-0.198438	0.438419	0.242514	0.0649572
ENST00000506587.5_1	PGM3	6:83878841-83903633	Other monoallelic	marimastat	PRISM	4.65955	0.000156921	0.108227	27	6	-0.198438	0.438419	0.242514	0.0649572
ENST00000642849.1_1	EHMT2-AS1	6:31845584-31851981	Other monoallelic	729189	GDSC2	5.01385	0.000157057	0.108227	14	3	1.09353	2.64038	1.78907	1.16327
ENST00000470189.2_1	C1D	2:68274408-68338080	Other monoallelic	Dabrafenib	GDSC1	-4.64644	0.0001592	0.109338	23	4	-1.57839	2.36838	1.23314	2.18299
ENST00000533422.5_1	BCLAF1	6:136579431-136589460	Other monoallelic	MIRA-1	GDSC2	5.55539	0.000163016	0.110995	31	3	1.1138	3.21235	2.24019	1.53291
ENST00000353331.8_1; ENST00000531224.6_1	BCLAF1	6:136578000-136610989	Other monoallelic	colchicine	PRISM	-5.20032	0.000163228	0.110995	27	7	-2.73737	-0.75113	-1.61824	-1.04821
ENST00000640069.1_1	BCLAF1	6:136577764-136610985	Other monoallelic	colchicine	PRISM	-5.20032	0.000163228	0.110995	27	7	-2.73737	-0.75113	-1.61824	-1.04821
ENST00000525495.6_1	CDC27	17:45219209-45266627	Other monoallelic	BX-912	PRISM	4.1932	0.000163802	0.111019	37	5	-0.505045	0.815851	-0.00356621	-0.241593
ENST00000683932.1_1	GNAS	20:57477824-57486241	Imprinted	PD-153035	PRISM	-4.74293	0.000167696	0.113285	4	20	-0.577737	0.513271	-0.223433	0.158263
ENST00000573502.1_1	CDC27	17:45214517-45219747	Other monoallelic	10-hydroxycamptothecin	PRISM	4.60618	0.000168507	0.113461	43	4	-3.30204	-0.426895	-2.1042	-2.59208
ENST00000617759.1_1	RP11-680G24.6	16:15109684-15110247	Other monoallelic	Wee1 Inhibitor	GDSC2	-5.31451	0.000169284	0.113614	18	3	-0.316627	1.42783	0.550559	1.29347
ENST00000490313.1_1	PRIM2	6:57244744-57299990	Other monoallelic	Palbociclib	GDSC2	-4.31398	0.000170853	0.114294	29	4	-0.613642	2.71454	1.30191	2.12519
ENST00000470638.3_1	PRIM2	6:57370146-57398317	Other monoallelic	A-674563	PRISM	-4.22641	0.000171556	0.114393	29	7	-0.520229	0.497227	0.0929256	0.28574
ENST00000490313.1_1	PRIM2	6:57244744-57299990	Other monoallelic	MCT1_6447	GDSC1	-4.47337	0.00017315	0.115083	25	3	0.428656	2.55354	1.79369	2.19067
ENST00000615550.5_1; ENST00000672107.1_1	PRIM2	6:57182427-57513376	Other monoallelic	dinaciclib	PRISM	-4.14835	0.000174011	0.115284	33	9	-1.65636	-0.336454	-0.850609	-0.477433
ENST00000377619.9_1	COMMD6	13:76100571-76111754	Other monoallelic	NG-25	GDSC1	-4.59577	0.000175067	0.115611	21	3	-1.54716	2.37059	1.02962	2.19388
ENST00000307114.11_1; ENST00000476510.5_1	GTPBP2	6:43588218-43595090	Other monoallelic	Alisertib	GDSC1	-4.70986	0.00017705	0.116176	18	3	-1.53776	1.46099	0.416597	1.41264
ENST00000432918.5_1	GTPBP2	6:43588226-43590541	Other monoallelic	Alisertib	GDSC1	-4.70986	0.00017705	0.116176	18	3	-1.53776	1.46099	0.416597	1.41264
ENST00000530429.5_1; ENST00000532384.5_1	BCLAF1	6:136582039-136610922	Other monoallelic	NSC-697923	PRISM	-4.37577	0.00017867	0.116867	36	5	-0.753079	0.375654	0.12065	0.319195
ENST00000525495.6_1	CDC27	17:45219209-45266627	Other monoallelic	MN-64	GDSC2	-4.53765	0.000180972	0.117998	30	3	0.930932	2.66139	1.84137	2.31336
ENST00000401949.6_1; ENST00000644769.1_1	GRB10	7:50657764-50850593	Imprinted	dasatinib	PRISM	-5.86643	0.000181939	0.118255	3	15	-2.99245	0.168243	-2.23567	-0.609827
ENST00000377619.9_1	COMMD6	13:76100571-76111754	Other monoallelic	Camptothecin	GDSC2	-4.9071	0.000183725	0.11904	24	3	-2.27247	0.586582	-1.02175	-0.00463218
ENST00000426049.1_1	C1DP1	10:32800263-32800665	Other monoallelic	norfloxacin	PRISM	4.44517	0.000186047	0.120166	16	11	-0.0589149	0.910424	0.618498	0.268499
ENST00000648836.1_1	RP11-234B24.6	12:4758266-4883350	Other monoallelic	AICA Ribonucleotide	GDSC1	-4.50311	0.000188982	0.121681	22	3	2.17895	4.5718	3.34973	4.05378
ENST00000534269.5_1	BCLAF1	6:136580833-136610933	Other monoallelic	lenalidomide	PRISM	-4.76435	0.000190763	0.122445	29	3	-0.325438	0.919992	0.438257	0.743619
ENST00000648836.1_1	RP11-234B24.6	12:4758266-4883350	Other monoallelic	fluvastatin	PRISM	-5.47152	0.000193443	0.123779	20	3	-0.203764	0.620184	0.0797235	0.424199
ENST00000529917.5_1	BCLAF1	6:136582141-136591097	Other monoallelic	tedizolid-phosphate	PRISM	-7.65546	0.000195388	0.124625	24	3	-0.231158	1.00569	0.211076	0.908003
ENST00000230901.9_1; ENST00000402931.5_1; ENST00000411594.6_1; ENST00000418329.5_1; ENST00000441656.5_1; ENST00000454473.5_1; ENST00000512140.5_1	BRD8	5:137492570-137514319	Other monoallelic	bardoxolone	PRISM	-5.81475	0.000195973	0.124625	24	3	-0.945872	0.735097	-0.00260779	0.528915
ENST00000349036.9_1; ENST00000371100.9_1; ENST00000371102.8_1; ENST00000464624.7_1; ENST00000676826.2_1	GNAS	20:57428320-57486247	Imprinted	Daporinad	GDSC1	4.85322	0.000197051	0.124924	4	15	-2.96044	0.923781	0.327046	-1.49478
Shown are association results for Student's t-test of isoform groups with log(IC50) satisfying pFDR< 0.125.
Isoforms from the same gene with identical monoallelic and biallelic expression patterns were grouped together.
Analysis included only genes and agents for which drug response (log(IC50)) was available for at least 3 cell lines with monoallelic expression and at least 3 cell lines with biallelic expression.
The p-values were adjusted for multiple testing using all isoform groups and agents satisfying sample size requirements.
p0, p-value prior to FDR adjustment
pFDR, p-values after FDR adjustment
All associations results listed in the table had p0 < 1.98 x 10-4.
Association results satisfying pFDR < 0.05 are highlighted in red.
Isoform group, provides the list of all isoforms from the same gene that had identical patterns of monoallelic and biallelic expression and were included in a given isoform group
Gene, gene name
Chr:positions, provides the chromosome and genome positions according to the human hg19 genome assembly.
Gene category, indicates whether a gene was included in the initial list of 94 imprinted genes (Imprinted, Tables S1 and S6);
or if that gene was one of the top 60 additional genes with predominantly monoallelic expression (Other monoallelic, Table S4)
Drug dataset, dataset (GDSC1, GDSC2, or PRISM) from which the log(IC50) values were obtained
t, t-statistic value from the Student’s t-test comparing the mean log(IC50) values between monoallelically and biallelically expressed cell lines for a given isoform group
N_monoallelic, number cell lines with monoallelic expression of a given isoform group
N_biallelic, number cell lines with biallelic expression of a given isoform group
min log(IC50), minimal value of log(IC50) among all cell lines with monoallelic and biallelic expression of a given isoform group
max log(IC50), maximal value of log(IC50) among all cell lines with monoallelic and biallelic expression of a given isoform group
mean log(IC50) monoallelic, mean value of log(IC50) among the cell lines with monoallelic expression of a given isoform group
mean log(IC50) biallelic, mean value of log(IC50) among the cell lines with biallelic expression of a given isoform group
