# Supplementary material for: Allelic expression patterns of imprinted and non-imprinted genes in cancer cell lines from multiple histologies
Source: Clin Epigenetics. 2025 May 25;17:83. doi: 10.1186/s13148-025-01883-3 (PMC12105275; doi:10.1186/s13148-025-01883-3)
Supplement: Supplementary file 24 — Supplementary Material 24. Table S13. Spearman correlation of log(IC50) and mean allelic expression levels of isoform groups of imprinted genes and other genes with predominantly monoallelic expression with in vitro drug response satisfying pFDR < 0.125. [file 13148_2025_1883_MOESM24_ESM.xlsx]

## Sheet: Table S13
Table S13. Spearman correlation between log(IC50) and mean allelic expression levels of isoform groups of imprinted genes and other genes with predominantly monoallelic expression with in vitro drug response satisfying pFDR < 0.125
Isoform group	Gene	Chr:Positions	Gene category	Agent	Drug dataset	Spearman r	p0	pFDR	Sample size	min log(IC50)	max log(IC50)	min log10(length normalized expression)	max log10(length normalized expression)
ENST00000631555.1_1	INPP5F	10:121578958-121586214	Imprinted	piperacetazine	PRISM	0.902098	< 10-15	< 10-15	12	0.181368	0.841031	-0.317919	0.202858
ENST00000526203.1_1	SLC22A18AS	11:2909324-2910660	Imprinted	Y-320	PRISM	0.951515	< 10-15	< 10-15	10	-0.36735	4.20012	-1.97838	-0.122771
ENST00000471157.2_1; ENST00000681969.1_1	CDKN1C	11:2904904-2905931	Imprinted	A-443654	GDSC1	0.912088	< 10-15	< 10-15	14	-1.13579	1.1889	-2.27692	0.167748
ENST00000522317.5_1; ENST00000523477.2_1; ENST00000649473.1_1; ENST00000649696.1_1	KCNK9	8:140613080-140715284	Imprinted	AZ628	GDSC1	0.895604	< 10-15	< 10-15	13	-1.71384	1.75549	-3.51587	0.0341098
ENST00000380725.2_1; ENST00000647251.1_1	CDKN1C	11:2904469-2906979	Imprinted	CGP-60474	GDSC1	0.912088	< 10-15	< 10-15	14	-1.44291	0.543025	-2.233	0.581156
ENST00000414822.8_1; ENST00000430149.3_1	CDKN1C	11:2904442-2907001	Imprinted	CGP-60474	GDSC1	0.942857	< 10-15	< 10-15	14	-1.44291	0.543025	-2.33334	0.358335
ENST00000440480.8_1	CDKN1C	11:2904447-2907005	Imprinted	CGP-60474	GDSC1	0.925275	< 10-15	< 10-15	14	-1.44291	0.543025	-2.24969	0.442807
ENST00000471157.2_1; ENST00000681969.1_1	CDKN1C	11:2904904-2905931	Imprinted	CGP-60474	GDSC1	0.964835	< 10-15	< 10-15	14	-1.44291	0.543025	-2.27692	0.167748
ENST00000471157.2_1; ENST00000681969.1_1	CDKN1C	11:2904904-2905931	Imprinted	JW-7-52-1	GDSC1	0.89011	< 10-15	< 10-15	14	-1.45806	0.903712	-2.27692	0.167748
ENST00000380725.2_1; ENST00000647251.1_1	CDKN1C	11:2904469-2906979	Imprinted	Paclitaxel	GDSC1	0.898901	< 10-15	< 10-15	14	-2.24778	0.119715	-2.233	0.581156
ENST00000414822.8_1; ENST00000430149.3_1	CDKN1C	11:2904442-2907001	Imprinted	Paclitaxel	GDSC1	0.89011	< 10-15	< 10-15	14	-2.24778	0.119715	-2.33334	0.358335
ENST00000440480.8_1	CDKN1C	11:2904447-2907005	Imprinted	Paclitaxel	GDSC1	0.907692	< 10-15	< 10-15	14	-2.24778	0.119715	-2.24969	0.442807
ENST00000380725.2_1; ENST00000647251.1_1	CDKN1C	11:2904469-2906979	Imprinted	S-Trityl-L-cysteine	GDSC1	0.916484	< 10-15	< 10-15	14	-0.30724	1.67047	-2.233	0.581156
ENST00000414822.8_1; ENST00000430149.3_1	CDKN1C	11:2904442-2907001	Imprinted	S-Trityl-L-cysteine	GDSC1	0.916484	< 10-15	< 10-15	14	-0.30724	1.67047	-2.33334	0.358335
ENST00000440480.8_1	CDKN1C	11:2904447-2907005	Imprinted	S-Trityl-L-cysteine	GDSC1	0.920879	< 10-15	< 10-15	14	-0.30724	1.67047	-2.24969	0.442807
ENST00000471157.2_1; ENST00000681969.1_1	CDKN1C	11:2904904-2905931	Imprinted	S-Trityl-L-cysteine	GDSC1	0.885714	< 10-15	< 10-15	14	-0.30724	1.67047	-2.27692	0.167748
ENST00000414822.8_1; ENST00000430149.3_1	CDKN1C	11:2904442-2907001	Imprinted	Seliciclib	GDSC1	0.912088	< 10-15	< 10-15	13	0.925091	2.44321	-2.33334	0.358335
ENST00000440480.8_1	CDKN1C	11:2904447-2907005	Imprinted	Seliciclib	GDSC1	0.884615	< 10-15	< 10-15	13	0.925091	2.44321	-2.24969	0.442807
ENST00000471157.2_1; ENST00000681969.1_1	CDKN1C	11:2904904-2905931	Imprinted	Seliciclib	GDSC1	0.901099	< 10-15	< 10-15	13	0.925091	2.44321	-2.27692	0.167748
ENST00000283977.9_1; ENST00000509219.2_1; ENST00000650640.1_1; ENST00000651425.1_1; ENST00000652222.1_1; ENST00000652468.1_1	PGM3	6:83878246-83902985	Other monoallelic	florfenicol	PRISM	-0.939394	< 10-15	< 10-15	10	0.40166	1.2822	0.219745	0.671788
ENST00000616566.5_1; ENST00000650642.1_1	PGM3	6:83877985-83902953	Other monoallelic	florfenicol	PRISM	-0.939394	< 10-15	< 10-15	10	0.40166	1.2822	0.183221	0.634686
ENST00000288071.11_1	DDX19B	16:70333088-70369208	Other monoallelic	ingenol-mebutate	PRISM	-0.901099	< 10-15	< 10-15	13	-1.94988	1.20903	0.159345	0.633066
ENST00000355992.7_1; ENST00000451014.7_1; ENST00000562519.5_1	DDX19B	16:70333096-70367726	Other monoallelic	ingenol-mebutate	PRISM	-0.895604	< 10-15	< 10-15	13	-1.94988	1.20903	0.403061	0.889622
ENST00000393657.6_1; ENST00000563206.5_1; ENST00000563392.5_1; ENST00000568625.5_1	DDX19B	16:70333064-70367729	Other monoallelic	ingenol-mebutate	PRISM	-0.912088	< 10-15	< 10-15	13	-1.94988	1.20903	0.394151	0.855569
ENST00000574304.5_1	CDC27	17:45219793-45247343	Other monoallelic	Bortezomib	GDSC1	0.884615	< 10-15	< 10-15	13	-3.27691	-1.17097	0.291318	1.018
ENST00000484083.5_1	RUFY2	10:70100886-70136703	Other monoallelic	Z-LLNle-CHO	GDSC1	0.881319	< 10-15	< 10-15	14	-0.357128	1.47517	0.471656	1.10093
ENST00000562912.5_1; ENST00000569224.1_1; ENST00000570055.5_1	DDX19B	16:70333080-70353612	Other monoallelic	CCT-018159	GDSC2	-0.939394	< 10-15	< 10-15	10	0.418946	2.14418	0.345917	0.83193
ENST00000569099.6_1	DDX19B	16:70328735-70351419	Other monoallelic	CCT-018159	GDSC2	-0.951515	< 10-15	< 10-15	10	0.418946	2.14418	0.271781	0.791717
ENST00000316920.10_1; ENST00000342679.9_1; ENST00000361818.9_1; ENST00000395491.6_1; ENST00000496046.5_1; ENST00000613338.4_1	MAP2K3	17:21191357-21217622	Other monoallelic	Piperlongumine	GDSC2	-0.951515	< 10-15	< 10-15	10	0.0477507	1.11037	0.0866481	1.08162
ENST00000526076.6_1	MAP2K3	17:21191347-21206546	Other monoallelic	Piperlongumine	GDSC2	-0.951515	< 10-15	< 10-15	10	0.0477507	1.11037	0.146235	1.12066
ENST00000617759.1_1	RP11-680G24.6	16:15109684-15110247	Other monoallelic	BX795	GDSC1	0.765987	1.29659e-07	0.00624536	34	-0.756751	2.15977	-0.271272	0.457162
ENST00000440480.8_1	CDKN1C	11:2904447-2907005	Imprinted	Vinblastine	GDSC1	0.756355	1.47707e-07	0.00689236	35	-2.95641	-0.141305	-2.24969	0.442807
ENST00000296422.12_1; ENST00000510243.5_1; ENST00000511253.1_1; ENST00000514340.5_1	SLC9B1	4:103822084-103940862	Other monoallelic	EPZ5676	GDSC2	-0.731203	1.85005e-07	0.0083712	38	1.16553	4.02273	-3.26881	0.3772
ENST00000314222.5_1	PHLDA2	11:2949502-2950650	Imprinted	EPZ5676	GDSC2	0.76562	2.73324e-07	0.0120037	38	1.16553	4.02273	-2.18658	1.03217
ENST00000617759.1_1	RP11-680G24.6	16:15109684-15110247	Other monoallelic	VX-702	GDSC1	0.74501	2.85143e-07	0.012165	35	0.198762	1.98033	-0.271272	0.457162
ENST00000617759.1_1	RP11-680G24.6	16:15109684-15110247	Other monoallelic	Lestaurtinib	GDSC1	0.741789	3.41581e-07	0.014168	35	-2.27755	1.16392	-0.271272	0.457162
ENST00000493259.5_1	CPA4	7:129933002-129962961	Imprinted	Vorinostat	GDSC2	0.721356	4.72618e-07	0.0190733	37	-0.405602	1.92512	-2.70501	1.13007
ENST00000314222.5_1	PHLDA2	11:2949502-2950650	Imprinted	Motesanib	GDSC2	0.730364	5.71571e-07	0.0224597	39	-0.892114	3.66505	-2.18658	1.03217
ENST00000414822.8_1; ENST00000430149.3_1	CDKN1C	11:2904442-2907001	Imprinted	Vinblastine	GDSC1	0.761345	7.2713e-07	0.0278398	35	-2.95641	-0.141305	-2.38449	0.358335
ENST00000380725.2_1; ENST00000647251.1_1	CDKN1C	11:2904469-2906979	Imprinted	Vinblastine	GDSC1	0.756583	8.20799e-07	0.0306404	35	-2.95641	-0.141305	-2.233	0.581156
ENST00000488025.1_1	CPA4	7:129947971-129951962	Imprinted	Vorinostat	GDSC2	0.71027	8.47236e-07	0.0308559	37	-0.405602	1.92512	-2.74351	0.970317
ENST00000470542.5_1	CPA4	7:129933000-129945708	Imprinted	Vorinostat	GDSC2	0.709398	8.86046e-07	0.031501	37	-0.405602	1.92512	-2.74194	1.27684
ENST00000544741.2_1	RP11-234B24.6	12:4778906-4853747	Other monoallelic	Navitoclax	GDSC2	0.719663	1.10454e-06	0.038024	38	-1.66907	2.18617	0.275086	1.53634
ENST00000473956.5_1; ENST00000492072.5_1	CPA4	7:129933002-129946667	Imprinted	Vorinostat	GDSC2	0.70425	1.15039e-06	0.038024	37	-0.405602	1.92512	-2.26873	1.30503
ENST00000445713.1_1	EEF1B2P6	7:131346710-131347383	Other monoallelic	PD0325901	GDSC2	-0.710121	1.17169e-06	0.038024	39	-2.12665	1.91791	-0.358838	0.949853
ENST00000490117.5_1	CPA4	7:129933002-129944483	Imprinted	Vorinostat	GDSC2	0.703183	1.21353e-06	0.038024	37	-0.405602	1.92512	-2.75815	1.18509
ENST00000471157.2_1; ENST00000681969.1_1	CDKN1C	11:2904904-2905931	Imprinted	Vinblastine	GDSC1	0.717557	1.22714e-06	0.038024	35	-2.95641	-0.141305	-2.97589	0.167748
ENST00000578049.4_1	SEC22B	1:145096407-145118353	Other monoallelic	podophyllotoxin	PRISM	0.648828	1.24718e-06	0.038024	48	-1.56724	0.487846	0.985464	2.02245
ENST00000498244.1_1	SLC22A18	11:2930502-2931048	Imprinted	UNC0638	GDSC1	0.702626	1.24778e-06	0.038024	37	0.519358	2.96421	-1.43537	0.760994
ENST00000474254.5_1	CPA4	7:129933000-129946116	Imprinted	Vorinostat	GDSC2	0.701998	1.28741e-06	0.0384472	37	-0.405602	1.92512	-2.71307	1.04459
ENST00000445713.1_1	EEF1B2P6	7:131346710-131347383	Other monoallelic	VX-11e	GDSC1	-0.757687	1.38668e-06	0.0405999	33	-1.32584	2.16176	-0.358838	0.949853
ENST00000314222.5_1	PHLDA2	11:2949502-2950650	Imprinted	Sorafenib	GDSC2	0.718824	1.52564e-06	0.0436223	37	-2.38045	2.60164	-2.18658	1.03217
ENST00000504216.5_1	SLC9B1	4:103822244-103940823	Other monoallelic	EPZ5676	GDSC2	-0.691259	1.54834e-06	0.0436223	38	1.16553	4.02273	-3.07664	0.395091
ENST00000445713.1_1	EEF1B2P6	7:131346710-131347383	Other monoallelic	Ulixertinib	GDSC2	-0.709815	1.58697e-06	0.0438827	38	-0.40135	2.27772	-0.358838	0.949853
ENST00000466187.2_1	RUFY2	10:70103162-70106481	Other monoallelic	SB590885	GDSC2	0.698988	1.79654e-06	0.0487743	39	0.748696	3.10821	-0.951157	0.072944
ENST00000617759.1_1	RP11-680G24.6	16:15109684-15110247	Other monoallelic	PFI-1	GDSC1	0.716327	1.89733e-06	0.0503339	34	0.206598	2.34912	-0.271272	0.457162
ENST00000314222.5_1	PHLDA2	11:2949502-2950650	Imprinted	GSK690693	GDSC1	0.745989	1.96525e-06	0.0503339	33	-0.487206	2.53613	-2.11963	1.03217
ENST00000544741.2_1	RP11-234B24.6	12:4778906-4853747	Other monoallelic	GSK2276186C	GDSC2	0.824957	1.99363e-06	0.0503339	26	-0.42431	3.05685	0.275086	1.53634
ENST00000443966.2_1	GNAS-AS1	20:57401790-57415899	Imprinted	midodrine	PRISM	0.838777	2.03443e-06	0.0503339	21	-0.49302	1.11293	-3.36977	-1.70701
ENST00000427600.2_1	RP11-543B16.1	1:211346829-211347191	Other monoallelic	Ulixertinib	GDSC2	-0.685599	2.03663e-06	0.0503339	38	-0.40135	2.27772	-1.25888	0.373074
ENST00000648836.1_1	RP11-234B24.6	12:4758266-4883350	Other monoallelic	Navitoclax	GDSC2	0.703031	2.05624e-06	0.0503339	38	-1.66907	2.18617	0.00556878	1.47344
ENST00000425444.2_1; ENST00000646761.1_1	SGCE	7:94256137-94285453	Imprinted	Picolinici-acid	GDSC2	0.706632	2.09468e-06	0.050448	35	1.63276	2.97802	-2.69548	0.440366
ENST00000466187.2_1	RUFY2	10:70103162-70106481	Other monoallelic	AGI-6780	GDSC2	0.72577	2.1528e-06	0.0510246	35	1.04662	2.6808	-0.951157	0.072944
ENST00000222482.10_1; ENST00000445470.6_1	CPA4	7:129933000-129964020	Imprinted	Vorinostat	GDSC2	0.707918	2.29052e-06	0.0534407	37	-0.405602	1.92512	-2.66916	1.02807
ENST00000645027.1_1	SGCE	7:94249710-94252761	Imprinted	Picolinici-acid	GDSC2	0.704233	2.3481e-06	0.0539413	35	1.63276	2.97802	-3.37199	-0.26614
ENST00000474466.5_1	HM13	20:30142390-30154070	Imprinted	Axitinib	GDSC2	0.674933	2.44702e-06	0.0553618	39	-0.816279	2.51222	0.573248	1.75149
ENST00000486598.1_1	CPA4	7:129933118-129944332	Imprinted	Vorinostat	GDSC2	0.688089	2.52275e-06	0.0562235	37	-0.405602	1.92512	-2.75815	1.06106
ENST00000380574.5_1	SLC22A18	11:2923649-2946476	Imprinted	UNC0638	GDSC1	0.683421	3.13607e-06	0.0679595	37	0.519358	2.96421	-1.1364	0.846816
ENST00000427600.2_1	RP11-543B16.1	1:211346829-211347191	Other monoallelic	Linsitinib	GDSC1	-0.756912	3.14038e-06	0.0679595	28	-0.811201	1.85327	-1.1797	0.373074
ENST00000646879.1_1	SGCE	7:94215847-94285461	Imprinted	Picolinici-acid	GDSC2	0.695433	3.53693e-06	0.0754477	35	1.63276	2.97802	-2.39583	0.828837
ENST00000494911.5_1	WT1-AS	11:32457063-32460253	Imprinted	GSK343	GDSC2	-0.672095	3.82426e-06	0.080428	38	0.29286	3.02409	-3.12156	0.103491
ENST00000543979.1_1	RP11-234B24.6	12:4766799-4835972	Other monoallelic	Navitoclax	GDSC2	0.68618	3.98446e-06	0.0826331	38	-1.66907	2.18617	0.314061	1.74019
ENST00000314222.5_1	PHLDA2	11:2949502-2950650	Imprinted	Olaparib	GDSC2	0.677126	4.28574e-06	0.0856171	39	0.657607	3.47565	-2.18658	1.03217
ENST00000314222.5_1	PHLDA2	11:2949502-2950650	Imprinted	EPZ004777	GDSC2	0.683992	4.34524e-06	0.0856171	38	1.22728	3.49727	-2.18658	1.03217
ENST00000314222.5_1	PHLDA2	11:2949502-2950650	Imprinted	Tamoxifen	GDSC1	0.714897	4.36886e-06	0.0856171	34	1.13278	2.17256	-2.11963	1.03217
ENST00000314222.5_1	PHLDA2	11:2949502-2950650	Imprinted	Flavopiridol	GDSC1	0.740323	4.406e-06	0.0856171	31	-1.23702	0.670825	-2.11963	1.03217
ENST00000544741.2_1	RP11-234B24.6	12:4778906-4853747	Other monoallelic	LMB_AB2	GDSC2	0.785299	4.42416e-06	0.0856171	26	1.63899	3.21842	0.275086	1.53634
ENST00000544741.2_1	RP11-234B24.6	12:4778906-4853747	Other monoallelic	alpha-lipoic acid	GDSC2	0.757635	4.52074e-06	0.0856171	29	2.5678	4.3333	0.275086	1.53634
ENST00000643491.1_1	SGCE	7:94214575-94253027	Imprinted	Picolinici-acid	GDSC2	0.689964	4.5297e-06	0.0856171	35	1.63276	2.97802	-2.37438	0.93997
ENST00000544741.2_1	RP11-234B24.6	12:4778906-4853747	Other monoallelic	GSK2830371	GDSC2	0.757143	4.60018e-06	0.0858624	29	0.896583	3.73531	0.275086	1.53634
ENST00000617759.1_1	RP11-680G24.6	16:15109684-15110247	Other monoallelic	I-BET-151	GDSC1	0.696921	4.67317e-06	0.0861478	34	-0.590941	1.94263	-0.271272	0.457162
ENST00000617759.1_1	RP11-680G24.6	16:15109684-15110247	Other monoallelic	I-CBP112	GDSC1	0.704437	4.75314e-06	0.0865534	33	1.17444	2.48651	-0.271272	0.457162
ENST00000471157.2_1; ENST00000681969.1_1	CDKN1C	11:2904904-2905931	Imprinted	Capivasertib	GDSC1	0.696157	4.83506e-06	0.0869845	34	-0.129226	2.67786	-2.97589	0.167748
ENST00000526076.6_1	MAP2K3	17:21191347-21206546	Other monoallelic	ABT737	GDSC2	0.688241	4.92175e-06	0.0874899	37	-1.80962	2.6981	0.146235	1.46083
ENST00000645109.1_1	SGCE	7:94226536-94285448	Imprinted	Picolinici-acid	GDSC2	0.687443	5.06792e-06	0.0886943	35	1.63276	2.97802	-2.3572	0.902135
ENST00000479129.5_1; ENST00000583508.1_1	MAP2K3	17:21188022-21203960	Other monoallelic	ABT737	GDSC2	0.687293	5.1083e-06	0.0886943	37	-1.80962	2.6981	-0.153084	1.15932
ENST00000314222.5_1	PHLDA2	11:2949502-2950650	Imprinted	Leflunomide	GDSC2	0.701681	5.31809e-06	0.0912754	35	1.14017	2.74293	-2.18658	1.03217
ENST00000425761.1_1	FTH1P5	6:50880424-50880969	Other monoallelic	ACY-1215	GDSC1	0.726173	5.38074e-06	0.0913013	32	-0.525175	2.63079	-1.02962	0.823073
ENST00000415788.3_1; ENST00000428696.7_1; ENST00000437425.7_1; ENST00000447873.6_1; ENST00000450385.6_1; ENST00000462731.2_1; ENST00000522045.5_1; ENST00000642169.1_1; ENST00000642291.1_1; ENST00000642394.1_1; ENST00000642441.1_1; ENST00000642638.1_1; ENST00000642933.1_1; ENST00000643020.1_1; ENST00000643041.1_1; ENST00000643206.1_1; ENST00000643272.1_1; ENST00000643368.1_1; ENST00000643568.1_1; …	SGCE	7:94217514-94285498	Imprinted	Picolinici-acid	GDSC2	0.685622	5.49222e-06	0.0921458	35	1.63276	2.97802	-2.12276	1.11238
ENST00000468559.5_1	HM13	20:30142549-30157370	Imprinted	Axitinib	GDSC2	0.670243	5.64049e-06	0.0935819	39	-0.816279	2.51222	0.358462	1.66732
ENST00000617759.1_1	RP11-680G24.6	16:15109684-15110247	Other monoallelic	Nilotinib	GDSC1	0.683941	5.91236e-06	0.0959821	35	0.482426	1.97456	-0.271272	0.457162
ENST00000485423.1_1	SLC22A18	11:2924343-2930586	Imprinted	UNC0638	GDSC1	0.682788	6.09484e-06	0.0959821	37	0.519358	2.96421	-1.26075	0.875152
ENST00000487281.1_1	HM13	20:30153956-30157370	Imprinted	Axitinib	GDSC2	0.667611	6.26229e-06	0.0959821	39	-0.816279	2.51222	-0.59978	1.45203
ENST00000619859.1_1	HM13	20:30147418-30165726	Imprinted	Axitinib	GDSC2	0.667611	6.26229e-06	0.0959821	39	-0.816279	2.51222	0.445325	1.45584
ENST00000314222.5_1	PHLDA2	11:2949502-2950650	Imprinted	Temozolomide	GDSC2	0.667611	6.26229e-06	0.0959821	39	1.24321	4.19761	-2.18658	1.03217
ENST00000529517.1_1; ENST00000534743.1_1; ENST00000627447.1_1	MAP2K3	17:21188021-21199455	Other monoallelic	ABT737	GDSC2	0.667892	6.29307e-06	0.0959821	37	-1.80962	2.6981	-1.19582	0.543109
ENST00000572761.1_1	LCMT1	16:25175918-25180866	Other monoallelic	BMS-536924	GDSC1	0.689318	6.34574e-06	0.0959821	36	-0.809191	2.01008	-0.000780404	0.608253
ENST00000589091.1_1	DNMT1	19:10251364-10252122	Imprinted	CX-5461	GDSC1	-0.721774	6.34868e-06	0.0959821	32	-0.563604	2.59233	0.089311	1.29151
ENST00000494153.5_1	HM13	20:30136583-30156977	Imprinted	Axitinib	GDSC2	0.667206	6.36367e-06	0.0959821	39	-0.816279	2.51222	0.577654	1.77391
ENST00000544741.2_1	RP11-234B24.6	12:4778906-4853747	Other monoallelic	GSK-LSD1-2HCl	GDSC2	0.747291	6.59336e-06	0.098452	29	0.0449373	2.18642	0.275086	1.53634
ENST00000314222.5_1	PHLDA2	11:2949502-2950650	Imprinted	Ruxolitinib	GDSC2	0.688031	6.67101e-06	0.0986252	36	-0.734671	3.69287	-2.18658	1.03217
ENST00000469097.5_1; ENST00000492709.5_1	HM13	20:30132830-30157221	Imprinted	Axitinib	GDSC2	0.66498	6.95028e-06	0.100265	39	-0.816279	2.51222	0.613582	1.83709
ENST00000649076.2_1	SLC22A18	11:2923507-2946476	Imprinted	UNC0638	GDSC1	0.679232	7.00411e-06	0.100265	37	0.519358	2.96421	-1.04223	0.904137
ENST00000554556.5_1	GABRB3	15:26806215-27018204	Imprinted	AZ628	GDSC1	0.922666	7.04974e-06	0.100265	13	-1.71384	1.75549	-2.91593	1.20913
ENST00000492567.2_1	SLC22A18	11:2924605-2937616	Imprinted	UNC0638	GDSC1	0.678995	7.06923e-06	0.100265	37	0.519358	2.96421	-1.33307	0.879285
ENST00000445713.1_1	EEF1B2P6	7:131346710-131347383	Other monoallelic	Selumetinib	GDSC2	-0.663968	7.23384e-06	0.100265	39	-1.4986	2.32224	-0.358838	0.949853
ENST00000642849.1_1	EHMT2-AS1	6:31845584-31851981	Other monoallelic	Irinotecan	GDSC2	-0.67108	7.23433e-06	0.100265	38	-0.371476	2.95192	-0.329239	0.370019
ENST00000642497.1_1; ENST00000643324.1_1; ENST00000644268.1_1; ENST00000644533.1_1; ENST00000645579.1_1	SGCE	7:94214580-94253872	Imprinted	Picolinici-acid	GDSC2	0.679227	7.25197e-06	0.100265	35	1.63276	2.97802	-2.36791	0.945573
ENST00000493364.1_1	HM13	20:30153859-30157055	Imprinted	Axitinib	GDSC2	0.663563	7.35036e-06	0.100693	39	-0.816279	2.51222	-0.26752	1.68648
ENST00000645390.1_1	SGCE	7:94246178-94285464	Imprinted	Picolinici-acid	GDSC2	0.692997	7.43302e-06	0.1009	35	1.63276	2.97802	-2.81491	0.538089
ENST00000471157.2_1; ENST00000681969.1_1	CDKN1C	11:2904904-2905931	Imprinted	BI-2536	GDSC1	0.868132	7.56921e-06	0.101248	14	-2.11646	0.463257	-2.27692	0.167748
ENST00000380966.8_1; ENST00000399069.8_1; ENST00000564011.5_1	LCMT1	16:25123055-25189344	Other monoallelic	BMS-536924	GDSC1	0.684427	7.67145e-06	0.101248	36	-0.809191	2.01008	0.0512492	0.899924
ENST00000469126.5_1	HM13	20:30125985-30156014	Imprinted	Axitinib	GDSC2	0.662348	7.71082e-06	0.101248	39	-0.816279	2.51222	0.618629	1.82533
ENST00000472326.2_1	SGCE	7:94214781-94228449	Imprinted	Picolinici-acid	GDSC2	0.677736	7.72987e-06	0.101248	35	1.63276	2.97802	-2.18184	1.37192
ENST00000642849.1_1	EHMT2-AS1	6:31845584-31851981	Other monoallelic	FGFR_3831	GDSC1	-0.691597	7.84484e-06	0.10186	35	-0.205493	2.214	-0.329239	0.370019
ENST00000460389.5_1	HM13	20:30136441-30157111	Imprinted	Axitinib	GDSC2	0.661336	8.02411e-06	0.102674	39	-0.816279	2.51222	0.493145	1.67608
ENST00000347936.6_1	SLC22A18	11:2920950-2946476	Imprinted	UNC0638	GDSC1	0.675676	8.04504e-06	0.102674	37	0.519358	2.96421	-1.08737	0.891578
ENST00000643193.1_1	SGCE	7:94215896-94285487	Imprinted	Picolinici-acid	GDSC2	0.690196	8.279e-06	0.10394	35	1.63276	2.97802	-2.26633	0.956959
ENST00000340852.9_1; ENST00000398174.9_1; ENST00000466766.2_1	HM13	20:30102230-30157370	Imprinted	Axitinib	GDSC2	0.660526	8.28347e-06	0.10394	39	-0.816279	2.51222	0.401575	1.72528
ENST00000642802.1_1	SGCE	7:94214595-94248553	Imprinted	Picolinici-acid	GDSC2	0.675818	8.38683e-06	0.10436	35	1.63276	2.97802	-2.13545	1.15035
ENST00000639563.3_1	WT1	11:32410603-32456906	Imprinted	Picolinici-acid	GDSC2	-0.675318	8.566e-06	0.105709	35	1.63276	2.97802	-3.18384	0.614121
ENST00000498244.1_1	SLC22A18	11:2930502-2931048	Imprinted	ACY-1215	GDSC1	0.698378	8.80719e-06	0.106163	32	-0.525175	2.63079	-1.43537	0.760994
ENST00000332351.9_1; ENST00000452863.10_1	WT1	11:32409329-32457110	Imprinted	Picolinici-acid	GDSC2	-0.674657	8.80869e-06	0.106163	35	1.63276	2.97802	-3.47654	0.539404
ENST00000344042.5_1; ENST00000460225.5_1	HM13	20:30102323-30149533	Imprinted	Axitinib	GDSC2	0.658907	8.82644e-06	0.106163	39	-0.816279	2.51222	0.581143	1.83791
ENST00000618702.1_1	SEC22B2P	1:145103907-145115889	Other monoallelic	podophyllotoxin	PRISM	0.603018	8.95828e-06	0.106163	48	-1.56724	0.487846	0.261665	1.45788
ENST00000616023.1_1	SEC22B3P	1:145103904-145115889	Other monoallelic	podophyllotoxin	PRISM	0.603018	8.95828e-06	0.106163	48	-1.56724	0.487846	0.259413	1.45566
ENST00000296422.12_1; ENST00000510243.5_1; ENST00000511253.1_1; ENST00000514340.5_1	SLC9B1	4:103822084-103940862	Other monoallelic	Sorafenib	GDSC2	-0.659355	9.07285e-06	0.106355	37	-2.38045	2.60164	-3.26881	0.3772
ENST00000449603.5_1	SLC22A18	11:2938177-2946413	Imprinted	UNC0638	GDSC1	0.658882	9.25549e-06	0.106355	37	0.519358	2.96421	-0.974266	0.881577
ENST00000335574.10_1; ENST00000674240.1_1	HM13	20:30102212-30157370	Imprinted	Axitinib	GDSC2	0.65749	9.32924e-06	0.106355	39	-0.816279	2.51222	0.35998	1.67151
ENST00000314222.5_1	PHLDA2	11:2949502-2950650	Imprinted	Lenalidomide	GDSC2	0.65749	9.32924e-06	0.106355	39	1.1878	3.67907	-2.18658	1.03217
ENST00000456481.1_1	AC009245.3	7:137406730-137407592	Other monoallelic	VX-11e	GDSC1	-0.703209	9.33068e-06	0.106355	33	-1.32584	2.16176	-0.33722	0.407988
ENST00000445866.7_1; ENST00000642353.1_1; ENST00000642564.1_1; ENST00000642707.1_1; ENST00000642759.1_1; ENST00000642904.1_1; ENST00000643610.1_1; ENST00000644116.1_1; ENST00000646466.1_1; ENST00000646943.1_1; ENST00000647096.1_1	SGCE	7:94214543-94285458	Imprinted	Picolinici-acid	GDSC2	0.673016	9.43782e-06	0.106762	35	1.63276	2.97802	-2.05843	1.2171
ENST00000643128.1_1; ENST00000643903.1_1	SGCE	7:94227694-94285457	Imprinted	Picolinici-acid	GDSC2	0.685434	9.93722e-06	0.109571	35	1.63276	2.97802	-2.11676	1.14016
ENST00000507554.1_1	PGM3	6:83896743-83903655	Other monoallelic	GSK269962A	GDSC2	0.847059	1.02263e-05	0.109571	16	-0.994981	2.66763	-0.224442	0.914853
ENST00000510258.1_1	PGM3	6:83891480-83902953	Other monoallelic	GSK269962A	GDSC2	0.847059	1.02263e-05	0.109571	16	-0.994981	2.66763	-0.249112	0.890264
ENST00000379077.9_1	WT1	11:32409320-32457087	Imprinted	Picolinici-acid	GDSC2	-0.671057	1.02425e-05	0.109571	35	1.63276	2.97802	-3.50461	0.525629
ENST00000472128.5_1	HM13	20:30136893-30155789	Imprinted	Axitinib	GDSC2	0.654858	1.03361e-05	0.109571	39	-0.816279	2.51222	0.551187	1.72507
ENST00000473398.1_1	RUFY2	10:70105489-70115455	Other monoallelic	SB590885	GDSC2	0.654858	1.03361e-05	0.109571	39	0.748696	3.10821	-0.745046	0.343009
ENST00000644373.1_1	SGCE	7:94214801-94249767	Imprinted	Picolinici-acid	GDSC2	0.670822	1.03432e-05	0.109571	35	1.63276	2.97802	-2.36884	0.894199
ENST00000483310.5_1	HM13	20:30136829-30150474	Imprinted	Axitinib	GDSC2	0.654656	1.04177e-05	0.109571	39	-0.816279	2.51222	0.624956	1.73409
ENST00000314222.5_1	PHLDA2	11:2949502-2950650	Imprinted	JNK Inhibitor VIII	GDSC2	0.66167	1.04382e-05	0.109571	38	0.947089	3.39024	-2.18658	1.03217
ENST00000434689.2_1	EHMT2-AS1	6:31851537-31851981	Other monoallelic	Irinotecan	GDSC2	-0.661451	1.05268e-05	0.109571	38	-0.371476	2.95192	-0.0117384	0.72765
ENST00000425761.1_1	FTH1P5	6:50880424-50880969	Other monoallelic	Lenalidomide	GDSC2	0.654251	1.05827e-05	0.109571	39	1.1878	3.67907	-1.02962	0.823073
ENST00000650367.1_1	HM13	20:30102300-30157210	Imprinted	Axitinib	GDSC2	0.654049	1.06661e-05	0.109571	39	-0.816279	2.51222	0.392329	1.71006
ENST00000296422.12_1; ENST00000510243.5_1; ENST00000511253.1_1; ENST00000514340.5_1	SLC9B1	4:103822084-103940862	Other monoallelic	EPZ004777	GDSC2	-0.648353	1.07448e-05	0.109571	38	1.22728	3.49727	-3.26881	0.3772
ENST00000643358.1_1	SGCE	7:94256007-94259207	Imprinted	Picolinici-acid	GDSC2	0.669749	1.08144e-05	0.109571	35	1.63276	2.97802	-2.75942	0.258452
ENST00000483928.6_1	MAP2K3	17:21188022-21201756	Other monoallelic	ABT737	GDSC2	0.667852	1.08854e-05	0.109571	37	-1.80962	2.6981	-0.571928	0.81916
ENST00000572869.1_1	LCMT1	16:25162851-25189366	Other monoallelic	BMS-536924	GDSC1	0.675161	1.09593e-05	0.109571	36	-0.809191	2.01008	0.175417	0.983951
ENST00000425761.1_1	FTH1P5	6:50880424-50880969	Other monoallelic	GSK1070916	GDSC1	0.707111	1.10654e-05	0.109571	32	-1.79679	1.87654	-1.02962	0.823073
ENST00000427600.2_1	RP11-543B16.1	1:211346829-211347191	Other monoallelic	PD0325901	GDSC2	-0.640887	1.10683e-05	0.109571	39	-2.12665	1.91791	-1.25888	0.373074
ENST00000498209.6_1	SLC22A18	11:2937872-2943056	Imprinted	UNC0638	GDSC1	0.667378	1.10853e-05	0.109571	37	0.519358	2.96421	-1.27217	0.657854
ENST00000417959.4_1; ENST00000647880.1_1; ENST00000650125.1_1	PLAGL1	6:144262560-144329398	Imprinted	Nilotinib	GDSC1	-0.669001	1.11538e-05	0.109571	35	0.482426	1.97456	-2.74063	0.741533
ENST00000649820.1_1	HM13	20:30102244-30157129	Imprinted	Axitinib	GDSC2	0.651822	1.16257e-05	0.112808	39	-0.816279	2.51222	0.388335	1.67201
ENST00000544741.2_1	RP11-234B24.6	12:4778906-4853747	Other monoallelic	Cytarabine	GDSC2	0.750916	1.16344e-05	0.112808	27	-1.23358	2.79705	0.275086	1.53634
ENST00000448076.9_1	WT1	11:32410224-32457081	Imprinted	Picolinici-acid	GDSC2	-0.667321	1.19526e-05	0.113173	35	1.63276	2.97802	-3.32715	0.583737
ENST00000649374.1_1	HM13	20:30102354-30157018	Imprinted	Axitinib	GDSC2	0.651012	1.19945e-05	0.113173	39	-0.816279	2.51222	0.514454	1.81813
ENST00000463571.5_1	SLC22A18	11:2937465-2946332	Imprinted	CX-5461	GDSC1	0.704912	1.20234e-05	0.113173	32	-0.563604	2.59233	-1.09108	0.7785
ENST00000498209.6_1	SLC22A18	11:2937872-2943056	Imprinted	CX-5461	GDSC1	0.704912	1.20234e-05	0.113173	32	-0.563604	2.59233	-1.27217	0.657854
ENST00000642849.1_1	EHMT2-AS1	6:31845584-31851981	Other monoallelic	Olaparib	GDSC2	-0.65081	1.20884e-05	0.113173	39	0.657607	3.47565	-0.329239	0.370019
ENST00000434689.2_1	EHMT2-AS1	6:31851537-31851981	Other monoallelic	Olaparib	GDSC2	-0.650607	1.2183e-05	0.113173	39	0.657607	3.47565	-0.0117384	0.72765
ENST00000494914.1_1	DDC	7:50526267-50547661	Imprinted	CCT245232	GDSC1	0.674461	1.22026e-05	0.113173	34	-2.35301	0.118695	-2.95279	1.54921
ENST00000497388.5_1	CPA4	7:129933000-129939494	Imprinted	Vorinostat	GDSC2	0.652001	1.23212e-05	0.113568	37	-0.405602	1.92512	-2.74663	0.925741
ENST00000498244.1_1	SLC22A18	11:2930502-2931048	Imprinted	CX-5461	GDSC1	0.689946	1.24941e-05	0.114455	32	-0.563604	2.59233	-1.43537	0.760994
ENST00000427600.2_1	RP11-543B16.1	1:211346829-211347191	Other monoallelic	VX-11e	GDSC1	-0.681488	1.26448e-05	0.115129	33	-1.32584	2.16176	-1.1797	0.373074
ENST00000647716.1_1	SGK2	20:42203016-42209311	Imprinted	CPI-613	GDSC1	0.697872	1.27609e-05	0.115483	31	1.65372	3.74252	-3.17231	0.579199
ENST00000617759.1_1	RP11-680G24.6	16:15109684-15110247	Other monoallelic	PLX-4720	GDSC1	0.664893	1.3199e-05	0.116885	35	0.672311	2.58019	-0.271272	0.457162
ENST00000442957.1_1	WT1-AS	11:32459915-32460678	Imprinted	Picolinici-acid	GDSC2	-0.664831	1.32322e-05	0.116885	35	1.63276	2.97802	-2.68485	0.122013
ENST00000649583.1_1	HM13	20:30135248-30157344	Imprinted	Axitinib	GDSC2	0.648381	1.32705e-05	0.116885	39	-0.816279	2.51222	0.222345	1.36002
ENST00000504216.5_1	SLC9B1	4:103822244-103940823	Other monoallelic	NSC-207895	GDSC1	-0.688428	1.32894e-05	0.116885	32	-0.120838	2.88018	-2.47458	0.395091
ENST00000431062.5_1; ENST00000615193.4_1; ENST00000617822.4_1	DDC	7:50526137-50611817	Imprinted	CCT245232	GDSC1	0.671813	1.35916e-05	0.116885	34	-2.35301	0.118695	-3.21272	1.62425
ENST00000441077.5_1	SLC22A18	11:2937911-2946476	Imprinted	CX-5461	GDSC1	0.701613	1.36118e-05	0.116885	32	-0.563604	2.59233	-1.02562	0.855341
ENST00000449603.5_1	SLC22A18	11:2938177-2946413	Imprinted	CX-5461	GDSC1	0.701613	1.36118e-05	0.116885	32	-0.563604	2.59233	-0.974266	0.881577
ENST00000455942.3_1	SLC22A18AS	11:2909326-2924720	Imprinted	UNC0638	GDSC1	0.649555	1.36168e-05	0.116885	37	0.519358	2.96421	-1.80371	0.518514
ENST00000527775.1_1; ENST00000527882.5_1	WT1	11:32417911-32450575	Imprinted	Lenalidomide	GDSC2	-0.635859	1.36204e-05	0.116885	39	1.1878	3.67907	-2.76716	0.7633
ENST00000464173.5_1	HM13	20:30136864-30138274	Imprinted	Axitinib	GDSC2	0.647368	1.37944e-05	0.117702	39	-0.816279	2.51222	0.442666	1.5427
ENST00000296422.12_1; ENST00000510243.5_1; ENST00000511253.1_1; ENST00000514340.5_1	SLC9B1	4:103822084-103940862	Other monoallelic	MetAP2 Inhibitor, A832234	GDSC1	-0.704128	1.41125e-05	0.119732	30	0.166346	1.70113	-2.49066	0.3772
ENST00000295057.4_1; ENST00000409148.1_1; ENST00000417012.5_1; ENST00000433224.1_1	LRRTM1	2:80529002-80531877	Imprinted	pepstatin	PRISM	-0.648455	1.42395e-05	0.120127	37	-0.326863	0.938103	-3.41564	-1.31184
ENST00000449793.6_1	SLC22A18	11:2923512-2946457	Imprinted	UNC0638	GDSC1	0.660503	1.44041e-05	0.120833	37	0.519358	2.96421	-0.987511	0.914851
ENST00000544741.2_1	RP11-234B24.6	12:4778906-4853747	Other monoallelic	ABT737	GDSC2	0.660266	1.45338e-05	0.121012	37	-1.80962	2.6981	0.275086	1.53634
ENST00000463571.5_1	SLC22A18	11:2937465-2946332	Imprinted	UNC0638	GDSC1	0.660028	1.46645e-05	0.121012	37	0.519358	2.96421	-1.09108	0.7785
ENST00000526203.1_1	SLC22A18AS	11:2909324-2910660	Imprinted	CX-5461	GDSC1	0.685982	1.46686e-05	0.121012	32	-0.563604	2.59233	-2.82347	0.128349
ENST00000649076.2_1	SLC22A18	11:2923507-2946476	Imprinted	CX-5461	GDSC1	0.699047	1.4984e-05	0.12202	32	-0.563604	2.59233	-1.04223	0.904137
ENST00000496438.5_1	HM13	20:30102304-30137020	Imprinted	Axitinib	GDSC2	0.645142	1.50162e-05	0.12202	39	-0.816279	2.51222	0.39261	1.73724
ENST00000379079.8_1; ENST00000530998.5_1	WT1	11:32409320-32452359	Imprinted	Picolinici-acid	GDSC2	-0.661669	1.50359e-05	0.12202	35	1.63276	2.97802	-3.39375	0.60416
ENST00000645665.1_1	SGCE	7:94214538-94229291	Imprinted	Picolinici-acid	GDSC2	0.661531	1.51195e-05	0.122035	35	1.63276	2.97802	-2.1298	1.24136
ENST00000441077.5_1	SLC22A18	11:2937911-2946476	Imprinted	UNC0638	GDSC1	0.658606	1.54727e-05	0.123073	37	0.519358	2.96421	-1.02562	0.855341
ENST00000640146.2_1	WT1	11:32409675-32455714	Imprinted	Picolinici-acid	GDSC2	-0.66092	1.54948e-05	0.123073	35	1.63276	2.97802	-3.30685	0.652903
ENST00000459866.1_1	WT1-AS	11:32457321-32458597	Imprinted	GSK343	GDSC2	-0.639419	1.54954e-05	0.123073	38	0.29286	3.02409	-2.51851	-0.0667275
Shown are association results for Spearman correlation analysis of average expression of each isoform group with log(IC50) satisfying pFDR < 0.125.
Analysis included isoform group-drug pairs for which with least 10 cell lines had data available.
Isoforms from the same gene with identical monoallelic and biallelic expression patterns were grouped together, and their mean expression values were used.
The p-values were adjusted for multiple testing using all isoform groups and agents satisfying sample size requirements.
p0, p-value prior to FDR adjustment
pFDR, p-value after FDR adjustment
Spearman r, Spearman correlation coefficient between expression and log(IC50)
All associations listed in the table also had p0 ≤ 1.55 x 10-5 and 0.6485 ≤ |r| ≤ 0.9648.
Associations satisfying pFDR < 0.05 are highlighted in red.
Isoform group, provides the list of all isoforms from the same gene that had identical patterns of monoallelic and biallelic expression and were included in a given isoform group
Gene, gene name
Chr:positions, provides the chromosome and genome positions according to the human hg19 genome assembly.
Gene category, indicates whether a gene was included in the initial list of 94 imprinted genes (Imprinted, Tables S1 and S6);
or if that gene was one of the top 60 additional genes with predominantly monoallelic expression (Other monoallelic, Table S4)
Drug dataset, dataset (GDSC1, GDSC2, or PRISM) from which the log(IC50) values were obtained
Sample size, number of cell lines with available data used in correlation analysis
min log(IC50), minimal value of log(IC50) among the cell lines used in correlation analysis
max log(IC50), maximal value of log(IC50) among the cell lines used in correlation analysis
min log10(length normalized expression), minimal value of length normalized expression of a given isoform group among the cell lines used in correlation analysis
max log10(length normalized expression), maximal value of length normalized expression of a given isoform group among the cell lines used in correlation analysis
