# Supplementary material for: Allelic expression patterns of imprinted and non-imprinted genes in cancer cell lines from multiple histologies
Source: Clin Epigenetics. 2025 May 25;17:83. doi: 10.1186/s13148-025-01883-3 (PMC12105275; doi:10.1186/s13148-025-01883-3)
Supplement: Supplementary file 25 — Supplementary Material 25. Table S14. Associations of allelic expression patterns of isoform groups of imprinted genes and other genes with predominantly monoallelic expression with isoform expression satisfying pFDR < 0.125. [file 13148_2025_1883_MOESM25_ESM.xlsx]

## Sheet: Table S14
Table S14. Associations of allelic expression patterns of isoform groups of imprinted genes and other genes with predominantly monoallelic expression with isoform expression satisfying pFDR < 0.125
Isoform group	Gene	Gene category	t	p0	pFDR	N_monoallelic	N_biallelic	min log(length normalized expression)	max log(length normalized expression)	mean log(length normalized expression) monoallelic	mean log(length normalized expression) biallelic
ENST00000523235.5_1	FADS2	Other monoallelic	-5.41532	5.38901e-06	0.00177837	17	33	-0.492346	1.26794	-0.0314377	0.626261
ENST00000521849.5_1	FADS2	Other monoallelic	-5.64085	1.93989e-05	0.00320081	12	9	-0.273287	1.74224	0.186669	1.26802
ENST00000483718.5_1	DGCR6	Imprinted	-4.80587	9.63489e-05	0.0105984	3	27	-0.493599	0.901182	-0.446516	-0.0503622
ENST00000470189.2_1	C1D	Other monoallelic	7.7002	0.000217858	0.0179732	89	5	-0.499843	0.416673	-0.0327673	-0.357348
ENST00000436715.5_1	H19	Imprinted	3.55707	0.00135905	0.0777239	17	13	-0.386788	2.86459	1.31662	0.17171
ENST00000257261.10_1	FADS2	Other monoallelic	-3.58904	0.00141316	0.0777239	9	18	-0.2706	1.53146	0.0629754	0.68241
ENST00000428066.6_1	H19	Imprinted	3.45639	0.00176596	0.0832523	17	13	-0.443503	2.78877	1.22888	0.114415
ENST00000526076.6_1	MAP2K3	Other monoallelic	-3.43527	0.0020963	0.0864722	67	14	0.209128	1.77896	0.878832	1.12255
ENST00000518408.5_1	ZFAT	Imprinted	-3.60411	0.00247236	0.0906532	5	41	-0.498841	1.19725	-0.382482	-0.177539
ENST00000505949.5_1	ZNF331	Imprinted	-3.46084	0.00334709	0.101405	8	23	-0.486855	0.563756	-0.250626	0.0776145
ENST00000447298.2_1	H19	Imprinted	3.20311	0.00338018	0.101405	17	13	-0.463492	2.94096	1.30865	0.218343
ENST00000515254.1_1	BRD8	Other monoallelic	-3.12774	0.00464127	0.101472	20	10	0.417399	1.24552	0.855023	1.01076
ENST00000278840.9_1	FADS2	Other monoallelic	-3.08636	0.00464594	0.101472	11	18	-0.309082	1.53783	0.106745	0.674969
ENST00000475834.2_1	IGF2R	Imprinted	-4.14856	0.00468096	0.101472	5	23	-0.0821395	1.19798	0.288802	0.732334
ENST00000316920.10_1; ENST00000342679.9_1; ENST00000361818.9_1; ENST00000395491.6_1; ENST00000496046.5_1; ENST00000613338.4_1	MAP2K3	Other monoallelic	-2.97662	0.00487315	0.101472	63	19	0.152099	1.60278	0.822498	1.01052
ENST00000376664.10_1	MAD2L2	Other monoallelic	-2.98721	0.00491983	0.101472	17	24	0.11541	1.3918	0.712381	0.923193
ENST00000527176.5_1	GRK2	Other monoallelic	-3.17664	0.00582689	0.10959	13	10	0.318226	1.7284	0.866831	1.2634
ENST00000678239.1_1	DNMT1	Imprinted	-3.67831	0.00597763	0.10959	5	14	0.151328	0.989083	0.382036	0.750364
Shown are association results for Student's t-test of isoform groups with log(IC50) satisfying pFDR< 0.125.
Isoforms from the same gene with identical monoallelic and biallelic expression patterns were grouped together.
Only isoform groups with available data for at least 3 cell lines with monoallelic expression and at least 3 cell lines with biallelic expression were analyzed.
The p-values were adjusted for multiple testing using all isoform groups and agents satisfying sample size requirements.
p0, p-value prior to FDR adjustment
pFDR, p-value after FDR adjustment
All associations listed in the table also had p0 < 0.006.
Associations satisfying pFDR < 0.05 are highlighted in red.
Isoform group, provides the list of all isoforms from the same gene that had identical patterns of monoallelic and biallelic expression and were included in a given isoform group
Gene, gene name
Gene category, indicates whether a gene was included in the initial list of 94 imprinted genes (Imprinted, Tables S1 and S6);
or if that gene was one of the top 60 additional genes with predominantly monoallelic expression (Other monoallelic, Table S4)
t, t-statistic value from the Student’s t-test comparing the mean expression values in monoallelically between biallelically expressed cell lines for a given isoform group
N_monoallelic, number cell lines with monoallelic expression of a given isoform group
N_biallelic, number cell lines with biallelic expression of a given isoform group
min log(length normalized expression), minimal value of log10(length normalized expression) among the cell lines used in the t-test analysis
max log(length normalized expression), maximal value of log10(length normalized expression) among the cell lines used in the t-test analysis
mean log(length normalized expression) monoallelic, mean value of log10(length normalized expression) among the cell lines with monoallelic expression of a given isoform group
mean log(length normalized expression) biallelic, mean value of log10(length normalized expression) among the cell lines with biallelic expression of a given isoform group
