# Supplementary material for: Allelic expression patterns of imprinted and non-imprinted genes in cancer cell lines from multiple histologies
Source: Clin Epigenetics. 2025 May 25;17:83. doi: 10.1186/s13148-025-01883-3 (PMC12105275; doi:10.1186/s13148-025-01883-3)
Supplement: Supplementary file 26 — Supplementary Material 26. Table S15. Counts of the expressed allele in monoallelically expressed genes and isoforms and of both alleles in the genomic data for heterozygous SNVs located within 94 imprinted genes and 60 additional genes with predominantly monoallelic expression. [file 13148_2025_1883_MOESM26_ESM.xlsx]

## Sheet: Table S15A
Table S15A. Counts of the expressed allele in monoallelically expressed gene level data and of both alleles in the genomic data for heterozygous SNVs located within 94 imprinted genes and 60 additional genes with predominantly monoallelic expression
Gene ID	Gene	Chr	Gene start	Gene end	Gene category	Chr_Pos_RefBase	rsID	RNA_A	RNA_T	RNA_G	RNA_C	WES_A	WES_T	WES_G	WES_C	RNA_A_mean_LOG10_LENGTH_NORM_RNA_HTSEQ_COUNTS	RNA_T_mean_LOG10_LENGTH_NORM_RNA_HTSEQ_COUNTS	RNA_G_mean_LOG10_LENGTH_NORM_RNA_HTSEQ_COUNTS	RNA_C_mean_LOG10_LENGTH_NORM_RNA_HTSEQ_COUNTS
ENSG00000078900.15_1	TP73	1	3569079	3652765	Imprinted	1_3644085_G		0	0	1	0	1	0	1	0			0.550854
ENSG00000078900.15_1	TP73	1	3569079	3652765	Imprinted	1_3644208_C	rs1228057623	0	0	0	1	0	1	0	1				-0.411346
ENSG00000078900.15_1	TP73	1	3569079	3652765	Imprinted	1_3646137_C	rs11589885	0	1	0	1	0	1	0	1		0.550854		0.327741
ENSG00000078900.15_1	TP73	1	3569079	3652765	Imprinted	1_3646192_G	rs1885867	1	0	1	0	1	0	1	0	0.550854		0.327741
ENSG00000116670.15_1	MAD2L2	1	11734536	11751707	Other monoallelic	1_11735841_C		6	0	0	3	3	0	0	3	0.758576			0.416051
ENSG00000116670.15_1	MAD2L2	1	11734536	11751707	Other monoallelic	1_11735877_A	rs2233022	7	0	9	0	8	0	8	0	0.540275		0.656883
ENSG00000116670.15_1	MAD2L2	1	11734536	11751707	Other monoallelic	1_11736063_T	rs2233021	0	1	0	0	0	1	0	1		0.658246
ENSG00000116670.15_1	MAD2L2	1	11734536	11751707	Other monoallelic	1_11737051_G	rs2294638	0	0	15	1	0	0	15	15			0.546014	0.664721
ENSG00000116670.15_1	MAD2L2	1	11734536	11751707	Other monoallelic	1_11740542_C	rs200272112	0	0	0	56	56	0	0	56				0.600807
ENSG00000116670.15_1	MAD2L2	1	11734536	11751707	Other monoallelic	1_11740549_G	rs187544742	0	0	0	1	0	0	1	1				0.468086
ENSG00000116670.15_1	MAD2L2	1	11734536	11751707	Other monoallelic	1_11740683_G	rs2233013	0	0	1	0	1	0	1	0			0.604922
ENSG00000116670.15_1	MAD2L2	1	11734536	11751707	Other monoallelic	1_11740812_A		2	0	0	5	3	0	0	3	0.408926			0.724405
ENSG00000274944.4_1	RP5-864K19.6	1	39330172	39347289	Other monoallelic	1_39340002_A		1	1	0	0	1	1	0	0	0.445253	0.527497
ENSG00000274944.4_1	RP5-864K19.6	1	39330172	39347289	Other monoallelic	1_39340282_C	rs880303	0	0	0	29	0	29	0	29				0.192786
ENSG00000274944.4_1	RP5-864K19.6	1	39330172	39347289	Other monoallelic	1_39340381_A	rs61745441	1	0	0	0	1	0	1	0	0.173711
ENSG00000274944.4_1	RP5-864K19.6	1	39330172	39347289	Other monoallelic	1_39340504_T	rs41270783	0	4	0	0	0	4	4	0		0.178412
ENSG00000274944.4_1	RP5-864K19.6	1	39330172	39347289	Other monoallelic	1_39340558_G	rs75632250	0	0	3	0	3	0	3	0			0.303876
ENSG00000274944.4_1	RP5-864K19.6	1	39330172	39347289	Other monoallelic	1_39340607_A	rs16825625	6	0	0	0	6	0	6	0	0.0967083
ENSG00000274944.4_1	RP5-864K19.6	1	39330172	39347289	Other monoallelic	1_39340642_C		0	0	0	1	1	0	0	1				0.0951327
ENSG00000274944.4_1	RP5-864K19.6	1	39330172	39347289	Other monoallelic	1_39340690_C	rs765537578	0	0	0	1	1	0	0	1				0.295962
ENSG00000274944.4_1	RP5-864K19.6	1	39330172	39347289	Other monoallelic	1_39340761_C	rs142530971	0	0	0	1	0	1	0	1				0.208449
ENSG00000274944.4_1	RP5-864K19.6	1	39330172	39347289	Other monoallelic	1_39340862_A	rs874243	24	0	1	0	25	0	25	0	0.219788		0.527497
ENSG00000274944.4_1	RP5-864K19.6	1	39330172	39347289	Other monoallelic	1_39341158_G	rs1422228910	0	0	1	0	0	0	1	1			0.0951327
ENSG00000274944.4_1	RP5-864K19.6	1	39330172	39347289	Other monoallelic	1_39341277_G		0	0	1	0	0	0	1	1			-0.10678
ENSG00000274944.4_1	RP5-864K19.6	1	39330172	39347289	Other monoallelic	1_39341749_C	rs61732191	0	0	0	1	0	1	0	1				0.29477
ENSG00000162377.6_1	COA7	1	53150120	53164019	Other monoallelic	1_53158524_A	rs200725979	54	0	0	0	54	0	0	54	0.222657
ENSG00000185839.3_1	RP4-592A1.2	1	59096512	59097202	Other monoallelic	1_59096544_A		105	0	0	0	105	0	105	0	0.788441
ENSG00000185839.3_1	RP4-592A1.2	1	59096512	59097202	Other monoallelic	1_59096581_T		0	102	0	0	0	102	0	102		0.788213
ENSG00000185839.3_1	RP4-592A1.2	1	59096512	59097202	Other monoallelic	1_59096582_G		0	0	100	0	100	0	100	0			0.787584
ENSG00000185839.3_1	RP4-592A1.2	1	59096512	59097202	Other monoallelic	1_59096598_C		0	0	0	99	0	99	0	99				0.787196
ENSG00000185839.3_1	RP4-592A1.2	1	59096512	59097202	Other monoallelic	1_59096610_T		0	98	0	0	98	98	0	0		0.783634
ENSG00000185839.3_1	RP4-592A1.2	1	59096512	59097202	Other monoallelic	1_59096630_G		0	0	90	0	90	0	90	0			0.785821
ENSG00000185839.3_1	RP4-592A1.2	1	59096512	59097202	Other monoallelic	1_59096641_G		0	0	88	0	0	0	88	88			0.771906
ENSG00000185839.3_1	RP4-592A1.2	1	59096512	59097202	Other monoallelic	1_59096652_C		0	0	0	83	83	0	0	83				0.787795
ENSG00000185839.3_1	RP4-592A1.2	1	59096512	59097202	Other monoallelic	1_59096656_A		85	0	1	0	86	0	86	0	0.776512		0.828628
ENSG00000185839.3_1	RP4-592A1.2	1	59096512	59097202	Other monoallelic	1_59096669_C		0	0	0	94	0	0	94	94				0.780379
ENSG00000185839.3_1	RP4-592A1.2	1	59096512	59097202	Other monoallelic	1_59096689_A		96	0	3	0	98	0	98	0	0.778488		0.96769
ENSG00000185839.3_1	RP4-592A1.2	1	59096512	59097202	Other monoallelic	1_59096693_G		0	0	104	0	104	0	104	0			0.787969
ENSG00000185839.3_1	RP4-592A1.2	1	59096512	59097202	Other monoallelic	1_59096707_C		0	0	0	1	0	1	0	1				1.01331
ENSG00000185839.3_1	RP4-592A1.2	1	59096512	59097202	Other monoallelic	1_59096759_G		0	0	1	0	0	0	1	1			0.273462
ENSG00000185839.3_1	RP4-592A1.2	1	59096512	59097202	Other monoallelic	1_59096853_C		0	0	0	92	0	92	0	92				0.783357
ENSG00000185839.3_1	RP4-592A1.2	1	59096512	59097202	Other monoallelic	1_59096927_C		0	0	0	1	1	0	0	1				0.217046
ENSG00000185839.3_1	RP4-592A1.2	1	59096512	59097202	Other monoallelic	1_59097145_C		0	0	0	1	1	0	0	1				0.910953
ENSG00000185839.3_1	RP4-592A1.2	1	59096512	59097202	Other monoallelic	1_59097168_C		0	0	0	8	0	8	0	8				0.796569
ENSG00000185839.3_1	RP4-592A1.2	1	59096512	59097202	Other monoallelic	1_59097172_C		0	2	0	27	0	27	0	27		0.931935		0.769921
ENSG00000185839.3_1	RP4-592A1.2	1	59096512	59097202	Other monoallelic	1_59097190_C		0	0	0	1	0	1	0	1				0.57231
ENSG00000162595.7_1	DIRAS3	1	68511568	68517314	Imprinted	1_68512313_A		1	0	0	0	1	0	0	1	-0.0601026
ENSG00000265808.4_1	SEC22B	1	145096407	145118353	Other monoallelic	1_145096459_A		0	0	1	0	1	0	1	0			0.987774
ENSG00000265808.4_1	SEC22B	1	145096407	145118353	Other monoallelic	1_145103928_G	rs2596251	52	0	1	0	47	0	47	0	1.06595		1.17875
ENSG00000265808.4_1	SEC22B	1	145096407	145118353	Other monoallelic	1_145103947_T	rs2794062	0	0	0	66	0	62	0	62				1.06039
ENSG00000265808.4_1	SEC22B	1	145096407	145118353	Other monoallelic	1_145109549_G	rs2596331	0	66	0	0	0	51	51	0		1.06039
ENSG00000265808.4_1	SEC22B	1	145096407	145118353	Other monoallelic	1_145109583_C	rs2794053	66	0	0	0	66	0	0	66	1.06039
ENSG00000265808.4_1	SEC22B	1	145096407	145118353	Other monoallelic	1_145109661_G	rs2655551	0	0	61	0	61	0	61	0			1.04513
ENSG00000265808.4_1	SEC22B	1	145096407	145118353	Other monoallelic	1_145112414_T	rs2590131	0	0	0	66	0	58	0	58				1.06039
ENSG00000265808.4_1	SEC22B	1	145096407	145118353	Other monoallelic	1_145112420_C	rs2794041	0	0	0	60	0	60	0	60				1.04428
ENSG00000265808.4_1	SEC22B	1	145096407	145118353	Other monoallelic	1_145112428_C	rs2794040	0	66	0	0	0	57	0	57		1.06039
ENSG00000265808.4_1	SEC22B	1	145096407	145118353	Other monoallelic	1_145112468_A	rs200742331	5	0	0	0	5	0	0	5	0.898654
ENSG00000265808.4_1	SEC22B	1	145096407	145118353	Other monoallelic	1_145112485_C	rs2794039	0	66	0	0	0	63	0	63		1.06039
ENSG00000265808.4_1	SEC22B	1	145096407	145118353	Other monoallelic	1_145112501_C	rs3871984	0	0	0	9	0	9	0	9				1.09455
ENSG00000265808.4_1	SEC22B	1	145096407	145118353	Other monoallelic	1_145115810_A	rs2655557	0	0	103	0	103	0	103	0			1.07805
ENSG00000265808.4_1	SEC22B	1	145096407	145118353	Other monoallelic	1_145115815_A	rs202212505	5	0	0	0	5	0	0	5	0.921787
ENSG00000265808.4_1	SEC22B	1	145096407	145118353	Other monoallelic	1_145115820_T	rs2655558	0	95	0	0	0	95	0	95		1.07313
ENSG00000265808.4_1	SEC22B	1	145096407	145118353	Other monoallelic	1_145115883_G	rs7534444	0	0	4	0	0	4	4	0			0.962625
ENSG00000265808.4_1	SEC22B	1	145096407	145118353	Other monoallelic	1_145116027_T		0	0	0	93	0	71	0	71				1.09943
ENSG00000265808.4_1	SEC22B	1	145096407	145118353	Other monoallelic	1_145116048_C		0	0	0	2	0	2	0	2				1.09658
ENSG00000265808.4_1	SEC22B	1	145096407	145118353	Other monoallelic	1_145116152_C		0	0	0	1	0	1	0	1				1.45103
ENSG00000265808.4_1	SEC22B	1	145096407	145118353	Other monoallelic	1_145116224_A		1	0	0	0	1	0	1	0	0.987774
ENSG00000275140.1_1	SEC22B3P	1	145103904	145115889	Other monoallelic	1_145103928_G	rs2596251	52	0	1	0	47	0	47	0	0.892054		0.989925
ENSG00000275140.1_1	SEC22B3P	1	145103904	145115889	Other monoallelic	1_145103947_T	rs2794062	0	0	0	66	0	62	0	62				0.883777
ENSG00000275140.1_1	SEC22B3P	1	145103904	145115889	Other monoallelic	1_145109549_G	rs2596331	0	66	0	0	0	51	51	0		0.883777
ENSG00000275140.1_1	SEC22B3P	1	145103904	145115889	Other monoallelic	1_145109583_C	rs2794053	66	0	0	0	66	0	0	66	0.883777
ENSG00000275140.1_1	SEC22B3P	1	145103904	145115889	Other monoallelic	1_145109661_G	rs2655551	0	0	61	0	61	0	61	0			0.866868
ENSG00000275140.1_1	SEC22B3P	1	145103904	145115889	Other monoallelic	1_145112414_T	rs2590131	0	0	0	66	0	58	0	58				0.883777
ENSG00000275140.1_1	SEC22B3P	1	145103904	145115889	Other monoallelic	1_145112420_C	rs2794041	0	0	0	60	0	60	0	60				0.866637
ENSG00000275140.1_1	SEC22B3P	1	145103904	145115889	Other monoallelic	1_145112428_C	rs2794040	0	66	0	0	0	57	0	57		0.883777
ENSG00000275140.1_1	SEC22B3P	1	145103904	145115889	Other monoallelic	1_145112468_A	rs200742331	5	0	0	0	5	0	0	5	0.732553
ENSG00000275140.1_1	SEC22B3P	1	145103904	145115889	Other monoallelic	1_145112485_C	rs2794039	0	66	0	0	0	63	0	63		0.883777
ENSG00000275140.1_1	SEC22B3P	1	145103904	145115889	Other monoallelic	1_145112501_C	rs3871984	0	0	0	9	0	9	0	9				0.907274
ENSG00000275140.1_1	SEC22B3P	1	145103904	145115889	Other monoallelic	1_145115810_A	rs2655557	0	0	103	0	103	0	103	0			0.902896
ENSG00000275140.1_1	SEC22B3P	1	145103904	145115889	Other monoallelic	1_145115815_A	rs202212505	5	0	0	0	5	0	0	5	0.740284
ENSG00000275140.1_1	SEC22B3P	1	145103904	145115889	Other monoallelic	1_145115820_T	rs2655558	0	95	0	0	0	95	0	95		0.896928
ENSG00000275140.1_1	SEC22B3P	1	145103904	145115889	Other monoallelic	1_145115883_G	rs7534444	0	0	4	0	0	4	4	0			0.768142
ENSG00000274423.1_1	SEC22B2P	1	145103907	145115889	Other monoallelic	1_145103928_G	rs2596251	52	0	1	0	47	0	47	0	0.894289		0.992177
ENSG00000274423.1_1	SEC22B2P	1	145103907	145115889	Other monoallelic	1_145103947_T	rs2794062	0	0	0	66	0	62	0	62				0.886001
ENSG00000274423.1_1	SEC22B2P	1	145103907	145115889	Other monoallelic	1_145109549_G	rs2596331	0	66	0	0	0	51	51	0		0.886001
ENSG00000274423.1_1	SEC22B2P	1	145103907	145115889	Other monoallelic	1_145109583_C	rs2794053	66	0	0	0	66	0	0	66	0.886001
ENSG00000274423.1_1	SEC22B2P	1	145103907	145115889	Other monoallelic	1_145109661_G	rs2655551	0	0	61	0	61	0	61	0			0.869091
ENSG00000274423.1_1	SEC22B2P	1	145103907	145115889	Other monoallelic	1_145112414_T	rs2590131	0	0	0	66	0	58	0	58				0.886001
ENSG00000274423.1_1	SEC22B2P	1	145103907	145115889	Other monoallelic	1_145112420_C	rs2794041	0	0	0	60	0	60	0	60				0.86887
ENSG00000274423.1_1	SEC22B2P	1	145103907	145115889	Other monoallelic	1_145112428_C	rs2794040	0	66	0	0	0	57	0	57		0.886001
ENSG00000274423.1_1	SEC22B2P	1	145103907	145115889	Other monoallelic	1_145112468_A	rs200742331	5	0	0	0	5	0	0	5	0.734741
ENSG00000274423.1_1	SEC22B2P	1	145103907	145115889	Other monoallelic	1_145112485_C	rs2794039	0	66	0	0	0	63	0	63		0.886001
ENSG00000274423.1_1	SEC22B2P	1	145103907	145115889	Other monoallelic	1_145112501_C	rs3871984	0	0	0	9	0	9	0	9				0.90946
ENSG00000274423.1_1	SEC22B2P	1	145103907	145115889	Other monoallelic	1_145115810_A	rs2655557	0	0	103	0	103	0	103	0			0.905119
ENSG00000274423.1_1	SEC22B2P	1	145103907	145115889	Other monoallelic	1_145115815_A	rs202212505	5	0	0	0	5	0	0	5	0.742416
ENSG00000274423.1_1	SEC22B2P	1	145103907	145115889	Other monoallelic	1_145115820_T	rs2655558	0	95	0	0	0	95	0	95		0.899156
ENSG00000274423.1_1	SEC22B2P	1	145103907	145115889	Other monoallelic	1_145115883_G	rs7534444	0	0	4	0	0	4	4	0			0.770244
ENSG00000224837.1_1	GCSHP5	1	168025138	168025660	Other monoallelic	1_168025245_T		0	72	0	0	0	72	0	72		0.599491
ENSG00000224837.1_1	GCSHP5	1	168025138	168025660	Other monoallelic	1_168025262_A		72	0	0	0	72	0	72	0	0.599491
ENSG00000224837.1_1	GCSHP5	1	168025138	168025660	Other monoallelic	1_168025400_G		0	0	72	1	0	0	73	73			0.595418	0.707684
ENSG00000224837.1_1	GCSHP5	1	168025138	168025660	Other monoallelic	1_168025409_A		72	0	1	0	73	0	73	0	0.595418		0.707684
ENSG00000224837.1_1	GCSHP5	1	168025138	168025660	Other monoallelic	1_168025442_A		19	0	0	0	19	0	19	0	0.524101
ENSG00000224837.1_1	GCSHP5	1	168025138	168025660	Other monoallelic	1_168025483_C		0	0	0	16	0	0	16	16				0.593866
ENSG00000224837.1_1	GCSHP5	1	168025138	168025660	Other monoallelic	1_168025536_C		0	0	0	4	4	0	0	4				0.868513
ENSG00000224837.1_1	GCSHP5	1	168025138	168025660	Other monoallelic	1_168025538_T		0	26	0	53	0	72	0	72		0.397162		0.707115
ENSG00000224837.1_1	GCSHP5	1	168025138	168025660	Other monoallelic	1_168025577_C		0	0	0	26	0	26	0	26				0.563869
ENSG00000224837.1_1	GCSHP5	1	168025138	168025660	Other monoallelic	1_168025628_G		0	0	48	0	48	0	48	0			0.574255
ENSG00000234004.4_1	RP11-543B16.1	1	211346829	211347191	Other monoallelic	1_211346858_T		0	16	0	0	0	16	0	16		-0.16962
ENSG00000234004.4_1	RP11-543B16.1	1	211346829	211347191	Other monoallelic	1_211346925_G		0	0	44	0	44	0	44	0			-0.15421
ENSG00000234004.4_1	RP11-543B16.1	1	211346829	211347191	Other monoallelic	1_211346987_C		0	0	0	1	1	0	0	1				-0.16721
ENSG00000234004.4_1	RP11-543B16.1	1	211346829	211347191	Other monoallelic	1_211347069_G		0	0	17	0	17	0	17	0			-0.172628
ENSG00000197223.12_1	C1D	2	68268261	68338080	Other monoallelic	2_68269974_G	rs200579858	0	2	1	0	0	1	1	0		0.27869	0.218132
ENSG00000197223.12_1	C1D	2	68268261	68338080	Other monoallelic	2_68270068_A	rs10444	1	0	4	0	1	0	1	0	-0.130272		0.294542
ENSG00000197223.12_1	C1D	2	68268261	68338080	Other monoallelic	2_68273560_G	rs3755168	0	0	1	0	0	0	1	1			0.430596
ENSG00000197223.12_1	C1D	2	68268261	68338080	Other monoallelic	2_68274434_A	rs77388906	57	0	0	0	57	0	0	57	0.281921
ENSG00000144199.12_1	FAHD2B	2	97749319	97760619	Other monoallelic	2_97749338_C		0	0	0	5	5	0	0	5				0.202992
ENSG00000144199.12_1	FAHD2B	2	97749319	97760619	Other monoallelic	2_97749380_A		0	0	0	1	1	0	0	1				0.389029
ENSG00000144199.12_1	FAHD2B	2	97749319	97760619	Other monoallelic	2_97749407_C		0	0	0	20	0	20	0	20				0.0582439
ENSG00000144199.12_1	FAHD2B	2	97749319	97760619	Other monoallelic	2_97749417_C		0	0	0	46	0	46	0	46				0.0434619
ENSG00000144199.12_1	FAHD2B	2	97749319	97760619	Other monoallelic	2_97749644_G	rs879120167	0	0	7	0	0	0	7	7			0.283715
ENSG00000144199.12_1	FAHD2B	2	97749319	97760619	Other monoallelic	2_97751577_C	rs146540164	0	1	0	0	0	1	0	1		-0.105797
ENSG00000144199.12_1	FAHD2B	2	97749319	97760619	Other monoallelic	2_97751782_T		0	5	0	0	0	5	0	5		0.0211432
ENSG00000144199.12_1	FAHD2B	2	97749319	97760619	Other monoallelic	2_97751783_G		0	0	5	0	5	0	5	0			0.0211432
ENSG00000144199.12_1	FAHD2B	2	97749319	97760619	Other monoallelic	2_97751786_G		0	0	8	0	8	0	8	0			-0.0153207
ENSG00000144199.12_1	FAHD2B	2	97749319	97760619	Other monoallelic	2_97751799_T		0	1	0	0	0	1	0	1		-0.232312
ENSG00000144199.12_1	FAHD2B	2	97749319	97760619	Other monoallelic	2_97751832_C	rs1964494	1	0	0	7	8	0	0	8	-0.438314			-0.100414
ENSG00000144199.12_1	FAHD2B	2	97749319	97760619	Other monoallelic	2_97751849_C	rs3855809	0	0	0	4	4	0	0	4				-0.12002
ENSG00000144199.12_1	FAHD2B	2	97749319	97760619	Other monoallelic	2_97757231_C		0	0	0	1	0	1	0	1				-0.171093
ENSG00000144199.12_1	FAHD2B	2	97749319	97760619	Other monoallelic	2_97757347_G	rs147890593	2	0	2	0	3	0	3	0	-0.355314		-0.0203592
ENSG00000183671.12_1	GPR1	2	207040039	207082771	Imprinted	2_207041053_T	rs3732083	0	0	0	1	0	1	0	1				-0.464505
ENSG00000183671.12_1	GPR1	2	207040039	207082771	Imprinted	2_207041441_G	rs3732082	1	0	0	0	1	0	1	0	-0.464505
ENSG00000183671.12_1	GPR1	2	207040039	207082771	Imprinted	2_207041933_T	rs3755227	0	0	0	1	0	1	0	1				-0.464505
ENSG00000204186.10_1	ZDBF2	2	207139386	207179151	Imprinted	2_207172627_A	rs7582864	1	0	1	0	2	0	2	0	0.0418962		-0.247674
ENSG00000204186.10_1	ZDBF2	2	207139386	207179151	Imprinted	2_207173160_C	rs144699200	0	0	0	1	0	1	0	1				-0.424458
ENSG00000204186.10_1	ZDBF2	2	207139386	207179151	Imprinted	2_207174316_T	rs3732084	0	1	0	1	0	2	0	2		0.0418962		-0.247674
ENSG00000132967.9_1	HMGB1P5	3	22423309	22424420	Other monoallelic	3_22423320_G		0	0	1	0	0	1	1	0			0.883109
ENSG00000132967.9_1	HMGB1P5	3	22423309	22424420	Other monoallelic	3_22423338_G		0	0	38	0	0	0	38	38			1.13095
ENSG00000132967.9_1	HMGB1P5	3	22423309	22424420	Other monoallelic	3_22423351_A		1	0	0	0	1	0	0	1	1.06886
ENSG00000132967.9_1	HMGB1P5	3	22423309	22424420	Other monoallelic	3_22423363_T		0	1	0	0	0	1	0	1		1.06886
ENSG00000132967.9_1	HMGB1P5	3	22423309	22424420	Other monoallelic	3_22423380_G		0	0	1	0	1	0	1	0			0.90545
ENSG00000132967.9_1	HMGB1P5	3	22423309	22424420	Other monoallelic	3_22423390_T		0	1	0	0	0	1	0	1		1.06886
ENSG00000132967.9_1	HMGB1P5	3	22423309	22424420	Other monoallelic	3_22423393_G		0	0	3	0	0	0	3	3			1.19875
ENSG00000132967.9_1	HMGB1P5	3	22423309	22424420	Other monoallelic	3_22423405_A		1	0	0	0	1	0	1	0	1.06886
ENSG00000132967.9_1	HMGB1P5	3	22423309	22424420	Other monoallelic	3_22423414_A		1	0	0	0	1	1	0	0	1.06886
ENSG00000132967.9_1	HMGB1P5	3	22423309	22424420	Other monoallelic	3_22423432_T		0	1	0	0	0	1	0	1		1.06886
ENSG00000132967.9_1	HMGB1P5	3	22423309	22424420	Other monoallelic	3_22423435_T		0	1	0	0	0	1	0	1		1.06886
ENSG00000132967.9_1	HMGB1P5	3	22423309	22424420	Other monoallelic	3_22423483_A		1	0	0	0	1	0	1	0	1.06886
ENSG00000132967.9_1	HMGB1P5	3	22423309	22424420	Other monoallelic	3_22423507_G		0	0	1	0	0	1	1	0			1.06886
ENSG00000132967.9_1	HMGB1P5	3	22423309	22424420	Other monoallelic	3_22423518_G		0	0	1	0	1	0	1	0			1.47517
ENSG00000132967.9_1	HMGB1P5	3	22423309	22424420	Other monoallelic	3_22423918_A		1	0	0	0	1	0	0	1	1.06886
ENSG00000132967.9_1	HMGB1P5	3	22423309	22424420	Other monoallelic	3_22423959_G		0	0	0	2	0	0	1	1				1.08879
ENSG00000132967.9_1	HMGB1P5	3	22423309	22424420	Other monoallelic	3_22423963_C		0	0	0	4	0	4	0	4				1.23822
ENSG00000132967.9_1	HMGB1P5	3	22423309	22424420	Other monoallelic	3_22423978_T		0	3	0	0	0	3	0	3		1.21279
ENSG00000132967.9_1	HMGB1P5	3	22423309	22424420	Other monoallelic	3_22423998_C		0	0	0	28	0	28	0	28				1.18998
ENSG00000132967.9_1	HMGB1P5	3	22423309	22424420	Other monoallelic	3_22424018_T		0	0	0	1	0	1	0	1				1.06886
ENSG00000132967.9_1	HMGB1P5	3	22423309	22424420	Other monoallelic	3_22424048_G		0	39	0	0	0	1	1	0		1.22922
ENSG00000132967.9_1	HMGB1P5	3	22423309	22424420	Other monoallelic	3_22424159_T		0	0	0	60	0	1	0	1				1.14657
ENSG00000132967.9_1	HMGB1P5	3	22423309	22424420	Other monoallelic	3_22424174_A		1	0	0	0	1	0	0	1	1.06886
ENSG00000242083.2_1	RPL7AP31	4	57222300	57223098	Other monoallelic	4_57222377_T		0	1	0	0	0	1	0	1		-0.349879
ENSG00000242083.2_1	RPL7AP31	4	57222300	57223098	Other monoallelic	4_57222426_A		40	0	0	0	40	0	40	0	-0.101199
ENSG00000242083.2_1	RPL7AP31	4	57222300	57223098	Other monoallelic	4_57222511_T		0	1	0	0	1	1	0	0		-0.119358
ENSG00000242083.2_1	RPL7AP31	4	57222300	57223098	Other monoallelic	4_57222534_C		0	0	0	11	11	0	0	11				-0.166102
ENSG00000242083.2_1	RPL7AP31	4	57222300	57223098	Other monoallelic	4_57222629_A		1	0	0	0	1	0	0	1	-0.119358
ENSG00000242083.2_1	RPL7AP31	4	57222300	57223098	Other monoallelic	4_57222664_T		0	15	0	0	0	15	0	15		-0.128541
ENSG00000242083.2_1	RPL7AP31	4	57222300	57223098	Other monoallelic	4_57222700_T		0	1	0	0	0	1	0	1		-0.170153
ENSG00000242083.2_1	RPL7AP31	4	57222300	57223098	Other monoallelic	4_57222781_C		0	0	0	34	34	0	0	34				-0.0856679
ENSG00000242083.2_1	RPL7AP31	4	57222300	57223098	Other monoallelic	4_57222999_C		0	0	0	1	0	1	0	1				-0.142124
ENSG00000242083.2_1	RPL7AP31	4	57222300	57223098	Other monoallelic	4_57223076_A		11	0	0	0	11	0	0	11	-0.0990696
ENSG00000177432.8_1	NAP1L5	4	89617063	89618980	Imprinted	4_89618837_T	rs710834	0	5	0	6	0	11	0	11		-0.243526		-0.289136
ENSG00000164037.17_1	SLC9B1	4	103806204	103940876	Other monoallelic	4_103822193_C		0	0	0	1	0	1	0	1				-0.0435941
ENSG00000164037.17_1	SLC9B1	4	103806204	103940876	Other monoallelic	4_103822404_G	rs58374767	0	0	72	0	72	0	72	0			-0.0691469
ENSG00000164037.17_1	SLC9B1	4	103806204	103940876	Other monoallelic	4_103827662_T	rs146491336	0	1	0	0	0	1	1	0		-0.445016
ENSG00000164037.17_1	SLC9B1	4	103806204	103940876	Other monoallelic	4_103832587_C	rs577373520	0	0	0	1	0	1	0	1				0.179425
ENSG00000164037.17_1	SLC9B1	4	103806204	103940876	Other monoallelic	4_103832597_A	rs79588568	21	0	0	0	21	0	21	0	-0.0656635
ENSG00000164037.17_1	SLC9B1	4	103806204	103940876	Other monoallelic	4_103832611_G	rs75599926	0	0	21	0	21	0	21	0			-0.0659855
ENSG00000164037.17_1	SLC9B1	4	103806204	103940876	Other monoallelic	4_103832650_T	rs200816768	0	17	0	0	17	17	0	0		-0.00208119
ENSG00000164037.17_1	SLC9B1	4	103806204	103940876	Other monoallelic	4_103832651_A	rs149245744	1	0	0	0	1	0	1	0	0.0554225
ENSG00000164037.17_1	SLC9B1	4	103806204	103940876	Other monoallelic	4_103832665_T	rs201645894	0	8	0	0	0	8	0	8		-0.0509148
ENSG00000164037.17_1	SLC9B1	4	103806204	103940876	Other monoallelic	4_103832687_T	rs369692318	0	8	0	0	0	8	0	8		-0.0429789
ENSG00000164037.17_1	SLC9B1	4	103806204	103940876	Other monoallelic	4_103866362_G	rs773399393	0	0	1	0	0	1	1	0			0.0551156
ENSG00000164037.17_1	SLC9B1	4	103806204	103940876	Other monoallelic	4_103911069_C	rs2715591	20	0	0	4	4	0	0	4	0.0198183			-0.0549181
ENSG00000177879.17_1	AP3S1	5	115177288	115249778	Other monoallelic	5_115238716_G	rs41332950	8	0	14	0	16	0	16	0	0.764808		0.723015
ENSG00000177879.17_1	AP3S1	5	115177288	115249778	Other monoallelic	5_115238909_A		1	0	4	0	1	0	1	0	0.851317		0.827843
ENSG00000177879.17_1	AP3S1	5	115177288	115249778	Other monoallelic	5_115249078_C	rs7733604	0	0	0	67	0	67	0	67				0.77611
ENSG00000177879.17_1	AP3S1	5	115177288	115249778	Other monoallelic	5_115249153_G	rs3803703	0	0	8	0	8	0	8	0			0.890476
ENSG00000177879.17_1	AP3S1	5	115177288	115249778	Other monoallelic	5_115249271_G		0	0	76	0	76	0	76	0			0.742865
ENSG00000112983.18_1	BRD8	5	137475458	137514642	Other monoallelic	5_137475710_A		1	0	0	0	1	0	1	0	0.791573
ENSG00000112983.18_1	BRD8	5	137475458	137514642	Other monoallelic	5_137475787_C	rs423258	0	1	0	6	0	6	0	6		0.616259		0.531392
ENSG00000112983.18_1	BRD8	5	137475458	137514642	Other monoallelic	5_137480922_T	rs2306111	0	1	0	0	0	1	0	1		0.428517
ENSG00000112983.18_1	BRD8	5	137475458	137514642	Other monoallelic	5_137486640_A	rs79552163	1	0	0	0	1	1	0	0	0.541008
ENSG00000112983.18_1	BRD8	5	137475458	137514642	Other monoallelic	5_137496779_A	rs779419414	1	0	0	0	1	0	1	0	0.685651
ENSG00000112983.18_1	BRD8	5	137475458	137514642	Other monoallelic	5_137496909_T		0	1	0	0	0	1	0	1		0.457731
ENSG00000112983.18_1	BRD8	5	137475458	137514642	Other monoallelic	5_137503737_C	rs370927725	0	0	0	3	3	0	0	3				0.614311
ENSG00000112983.18_1	BRD8	5	137475458	137514642	Other monoallelic	5_137503739_G	rs201078605	0	0	58	0	58	0	58	0			0.571652
ENSG00000112983.18_1	BRD8	5	137475458	137514642	Other monoallelic	5_137504275_C		0	0	0	1	0	1	0	1				0.424727
ENSG00000112983.18_1	BRD8	5	137475458	137514642	Other monoallelic	5_137504369_G	rs748967043	0	0	1	0	1	0	1	0			0.424727
ENSG00000112983.18_1	BRD8	5	137475458	137514642	Other monoallelic	5_137504936_G		0	0	1	0	1	0	1	0			0.682079
ENSG00000112983.18_1	BRD8	5	137475458	137514642	Other monoallelic	5_137506434_G		18	0	6	0	6	0	6	0	0.663839		0.528213
ENSG00000145945.7_1	FAM50B	6	3849606	3851554	Imprinted	6_3849979_C		0	0	0	1	1	0	0	1				-0.1936
ENSG00000145945.7_1	FAM50B	6	3849606	3851554	Imprinted	6_3850451_G	rs760539577	0	0	1	0	1	0	1	0			-0.068141
ENSG00000145945.7_1	FAM50B	6	3849606	3851554	Imprinted	6_3850705_G	rs778422915	0	0	1	0	0	1	1	0			-0.0556938
ENSG00000145945.7_1	FAM50B	6	3849606	3851554	Imprinted	6_3851032_T		0	1	0	0	1	1	0	0		0.00602193
ENSG00000237080.3_1	EHMT2-AS1	6	31845584	31851981	Other monoallelic	6_31848220_T		0	5	7	0	0	5	5	0		0.15128	0.257263
ENSG00000237080.3_1	EHMT2-AS1	6	31845584	31851981	Other monoallelic	6_31848280_G		0	0	1	0	1	0	1	0			0.227957
ENSG00000237080.3_1	EHMT2-AS1	6	31845584	31851981	Other monoallelic	6_31848440_A	rs41267090	13	0	0	0	13	13	0	0	0.110821
ENSG00000237080.3_1	EHMT2-AS1	6	31845584	31851981	Other monoallelic	6_31848469_G	rs766163016	0	0	1	0	1	0	1	0			0.32944
ENSG00000237080.3_1	EHMT2-AS1	6	31845584	31851981	Other monoallelic	6_31850586_G	rs145436475	1	0	3	0	4	0	4	0	0.318906		0.104235
ENSG00000237080.3_1	EHMT2-AS1	6	31845584	31851981	Other monoallelic	6_31850807_T	rs115272033	0	2	0	0	0	2	0	2		0.214673
ENSG00000237080.3_1	EHMT2-AS1	6	31845584	31851981	Other monoallelic	6_31850813_T	rs62395847	0	1	0	0	0	1	0	1		-0.271862
ENSG00000237080.3_1	EHMT2-AS1	6	31845584	31851981	Other monoallelic	6_31850973_G		1	0	0	0	1	0	1	0	0.395608
ENSG00000237080.3_1	EHMT2-AS1	6	31845584	31851981	Other monoallelic	6_31851013_G		0	0	1	0	0	0	1	1			0.392103
ENSG00000237080.3_1	EHMT2-AS1	6	31845584	31851981	Other monoallelic	6_31851234_A	rs652888	14	0	3	0	17	0	17	0	0.0189776		0.320447
ENSG00000237080.3_1	EHMT2-AS1	6	31845584	31851981	Other monoallelic	6_31851354_G		0	0	1	0	1	0	1	0			-0.144043
ENSG00000237080.3_1	EHMT2-AS1	6	31845584	31851981	Other monoallelic	6_31851469_C		4	0	0	27	30	0	0	30	0.195612			0.073797
ENSG00000237080.3_1	EHMT2-AS1	6	31845584	31851981	Other monoallelic	6_31851768_G	rs71563386	0	0	2	0	0	0	2	2			-0.124866
ENSG00000237080.3_1	EHMT2-AS1	6	31845584	31851981	Other monoallelic	6_31851773_G	rs111513609	0	0	1	0	0	0	1	1			0.185745
ENSG00000237080.3_1	EHMT2-AS1	6	31845584	31851981	Other monoallelic	6_31851884_G		0	0	2	0	0	0	2	2			0.165695
ENSG00000172432.19_1	GTPBP2	6	43573052	43597001	Other monoallelic	6_43589395_G	rs200006314	0	0	60	0	0	60	60	0			0.550314
ENSG00000230204.1_1	FTH1P5	6	50880424	50880969	Other monoallelic	6_50880479_C		0	0	0	34	0	34	0	34				0.0356956
ENSG00000230204.1_1	FTH1P5	6	50880424	50880969	Other monoallelic	6_50880593_G		0	0	1	0	0	1	1	0			0.308521
ENSG00000230204.1_1	FTH1P5	6	50880424	50880969	Other monoallelic	6_50880604_T		0	26	0	0	0	26	0	26		0.138758
ENSG00000230204.1_1	FTH1P5	6	50880424	50880969	Other monoallelic	6_50880644_C		0	0	0	1	1	0	0	1				0.404571
ENSG00000230204.1_1	FTH1P5	6	50880424	50880969	Other monoallelic	6_50880843_G		0	0	28	0	28	0	28	0			0.0372566
ENSG00000230204.1_1	FTH1P5	6	50880424	50880969	Other monoallelic	6_50880905_C		0	0	0	1	1	0	0	1				-0.388888
ENSG00000146143.19_1	PRIM2	6	57179602	57513376	Other monoallelic	6_57244780_G	rs5011403	0	0	60	0	60	0	60	0			0.104476
ENSG00000146143.19_1	PRIM2	6	57179602	57513376	Other monoallelic	6_57246847_C	rs2230042	0	1	0	0	0	1	0	1		-0.361448
ENSG00000146143.19_1	PRIM2	6	57179602	57513376	Other monoallelic	6_57246878_T	rs61753604	0	3	0	0	0	3	0	3		0.106144
ENSG00000146143.19_1	PRIM2	6	57179602	57513376	Other monoallelic	6_57246884_A	rs6913546	69	0	0	0	69	0	69	0	0.0977395
ENSG00000146143.19_1	PRIM2	6	57179602	57513376	Other monoallelic	6_57246969_G	rs4256440	0	0	69	0	69	0	69	0			0.0977395
ENSG00000146143.19_1	PRIM2	6	57179602	57513376	Other monoallelic	6_57246982_G	rs4585567	0	0	69	0	0	69	69	0			0.0977395
ENSG00000146143.19_1	PRIM2	6	57179602	57513376	Other monoallelic	6_57247022_C	rs4382263	0	0	0	69	0	69	0	69				0.0977395
ENSG00000146143.19_1	PRIM2	6	57179602	57513376	Other monoallelic	6_57247093_A		58	0	0	0	58	58	0	0	0.0847184
ENSG00000146143.19_1	PRIM2	6	57179602	57513376	Other monoallelic	6_57247108_G		0	0	49	0	49	0	49	0			0.0865122
ENSG00000146143.19_1	PRIM2	6	57179602	57513376	Other monoallelic	6_57247121_T		0	36	0	0	0	36	0	36		0.0857585
ENSG00000146143.19_1	PRIM2	6	57179602	57513376	Other monoallelic	6_57372328_G	rs199585353	0	0	1	0	0	1	1	0			0.0940471
ENSG00000146143.19_1	PRIM2	6	57179602	57513376	Other monoallelic	6_57393112_T	rs11964288	0	0	0	18	0	9	0	9				0.0493808
ENSG00000146143.19_1	PRIM2	6	57179602	57513376	Other monoallelic	6_57393125_A	rs927192	1	0	82	0	76	0	76	0	-0.361448		0.0849556
ENSG00000146143.19_1	PRIM2	6	57179602	57513376	Other monoallelic	6_57393144_A	rs3763183	11	0	0	0	11	11	0	0	0.0745386
ENSG00000146143.19_1	PRIM2	6	57179602	57513376	Other monoallelic	6_57393160_G	rs76686926	0	0	52	0	52	0	52	0			0.0677066
ENSG00000146143.19_1	PRIM2	6	57179602	57513376	Other monoallelic	6_57398138_A	rs528285255	3	0	0	0	3	0	3	0	0.121818
ENSG00000146143.19_1	PRIM2	6	57179602	57513376	Other monoallelic	6_57398154_T	rs80081867	0	59	0	20	0	79	0	79		0.0625149		0.198011
ENSG00000146143.19_1	PRIM2	6	57179602	57513376	Other monoallelic	6_57398157_A	rs9476080	79	0	0	0	79	0	79	0	0.0968178
ENSG00000146143.19_1	PRIM2	6	57179602	57513376	Other monoallelic	6_57398159_A	rs754751233	1	0	0	0	1	0	1	0	0.143089
ENSG00000146143.19_1	PRIM2	6	57179602	57513376	Other monoallelic	6_57398163_A	rs9476081	79	0	0	0	79	0	79	0	0.0968178
ENSG00000146143.19_1	PRIM2	6	57179602	57513376	Other monoallelic	6_57398201_T	rs62398997	0	77	0	2	0	79	0	79		0.100541		-0.0465204
ENSG00000146143.19_1	PRIM2	6	57179602	57513376	Other monoallelic	6_57398207_G	rs71214816	0	0	19	0	0	19	19	0			0.0507259
ENSG00000146143.19_1	PRIM2	6	57179602	57513376	Other monoallelic	6_57398226_T	rs77436138	0	1	78	0	7	79	72	0		-0.17287	0.100275
ENSG00000146143.19_1	PRIM2	6	57179602	57513376	Other monoallelic	6_57398264_A	rs62398998	1	0	82	0	83	0	83	0	-0.109011		0.0818771
ENSG00000146143.19_1	PRIM2	6	57179602	57513376	Other monoallelic	6_57398270_C	rs62398999	0	0	0	76	0	76	0	76				0.0840911
ENSG00000146143.19_1	PRIM2	6	57179602	57513376	Other monoallelic	6_57467084_A	rs9885913	77	0	0	0	77	0	77	0	0.0784537
ENSG00000146143.19_1	PRIM2	6	57179602	57513376	Other monoallelic	6_57467093_A	rs9885916	75	0	0	0	75	0	75	0	0.0777458
ENSG00000146143.19_1	PRIM2	6	57179602	57513376	Other monoallelic	6_57467100_G	rs4535533	0	0	0	83	0	0	83	83				0.0795773
ENSG00000146143.19_1	PRIM2	6	57179602	57513376	Other monoallelic	6_57467107_C	rs9885751	0	0	0	74	0	74	0	74				0.0824467
ENSG00000146143.19_1	PRIM2	6	57179602	57513376	Other monoallelic	6_57467175_A	rs4406234	1	0	82	0	83	0	83	0	-0.109011		0.0818771
ENSG00000146143.19_1	PRIM2	6	57179602	57513376	Other monoallelic	6_57467182_C	rs768124661	0	0	0	1	1	0	0	1				0.340485
ENSG00000146143.19_1	PRIM2	6	57179602	57513376	Other monoallelic	6_57499035_T	rs61753605	0	2	0	0	0	2	0	2		0.0340604
ENSG00000146143.19_1	PRIM2	6	57179602	57513376	Other monoallelic	6_57512476_G	rs4307164	79	0	0	0	79	0	79	0	0.0968178
ENSG00000146143.19_1	PRIM2	6	57179602	57513376	Other monoallelic	6_57512510_T	rs4294007	0	0	83	0	0	45	45	0			0.0795773
ENSG00000146143.19_1	PRIM2	6	57179602	57513376	Other monoallelic	6_57512529_C	rs5001076	0	0	0	73	73	0	0	73				0.0815259
ENSG00000146143.19_1	PRIM2	6	57179602	57513376	Other monoallelic	6_57512565_T	rs4294008	0	0	0	83	0	83	0	83				0.0795773
ENSG00000146143.19_1	PRIM2	6	57179602	57513376	Other monoallelic	6_57512678_G	rs4398719	79	0	0	0	79	0	79	0	0.0968178
ENSG00000146143.19_1	PRIM2	6	57179602	57513376	Other monoallelic	6_57512696_T	rs762833150	0	1	0	0	0	1	0	1		0.0145543
ENSG00000146143.19_1	PRIM2	6	57179602	57513376	Other monoallelic	6_57512711_G	rs5001484	79	0	0	0	39	0	77	38	0.0968178
ENSG00000146143.19_1	PRIM2	6	57179602	57513376	Other monoallelic	6_57512718_T	rs5001483	0	57	0	0	57	57	0	0		0.0961015
ENSG00000146143.19_1	PRIM2	6	57179602	57513376	Other monoallelic	6_57512775_T		0	79	0	0	0	79	79	0		0.0968178
ENSG00000146143.19_1	PRIM2	6	57179602	57513376	Other monoallelic	6_57512779_G		0	0	79	0	0	79	79	0			0.0968178
ENSG00000146143.19_1	PRIM2	6	57179602	57513376	Other monoallelic	6_57512825_C		0	1	0	75	0	76	0	76		0.0159704		0.0989692
ENSG00000146143.19_1	PRIM2	6	57179602	57513376	Other monoallelic	6_57512826_A		76	0	1	0	77	0	77	0	0.0960749		0.0159704
ENSG00000146143.19_1	PRIM2	6	57179602	57513376	Other monoallelic	6_57512841_A		64	0	0	0	64	0	64	0	0.0980715
ENSG00000146143.19_1	PRIM2	6	57179602	57513376	Other monoallelic	6_57512850_C		0	0	0	58	0	0	58	58				0.0990404
ENSG00000146143.19_1	PRIM2	6	57179602	57513376	Other monoallelic	6_57512874_G		0	0	25	0	25	0	25	0			0.0948995
ENSG00000146143.19_1	PRIM2	6	57179602	57513376	Other monoallelic	6_57512889_C		0	0	0	35	0	35	0	35				0.108079
ENSG00000146143.19_1	PRIM2	6	57179602	57513376	Other monoallelic	6_57512893_C		0	0	0	44	0	44	0	44				0.0842327
ENSG00000146143.19_1	PRIM2	6	57179602	57513376	Other monoallelic	6_57512902_G		0	0	21	0	21	0	21	0			0.0769003
ENSG00000146143.19_1	PRIM2	6	57179602	57513376	Other monoallelic	6_57512903_C		0	0	0	16	16	0	0	16				0.159552
ENSG00000146143.19_1	PRIM2	6	57179602	57513376	Other monoallelic	6_57512906_T		0	36	0	0	36	36	0	0		0.127674
ENSG00000146143.19_1	PRIM2	6	57179602	57513376	Other monoallelic	6_57512969_G		0	0	10	19	0	0	10	10			0.147269	0.131571
ENSG00000146143.19_1	PRIM2	6	57179602	57513376	Other monoallelic	6_57512974_G		0	0	4	0	4	0	4	0			0.0594104
ENSG00000146143.19_1	PRIM2	6	57179602	57513376	Other monoallelic	6_57513126_C		0	0	7	1	0	0	1	1			0.0587712	0.0906514
ENSG00000283453.2_1	RP3-401D24.1	6	57325807	57514407	Other monoallelic	6_57372328_G	rs199585353	0	0	1	0	0	1	1	0			-0.166925
ENSG00000283453.2_1	RP3-401D24.1	6	57325807	57514407	Other monoallelic	6_57393112_T	rs11964288	0	0	0	18	0	9	0	9				-0.199552
ENSG00000283453.2_1	RP3-401D24.1	6	57325807	57514407	Other monoallelic	6_57393125_A	rs927192	1	0	82	0	76	0	76	0	-0.60034		-0.155036
ENSG00000283453.2_1	RP3-401D24.1	6	57325807	57514407	Other monoallelic	6_57393144_A	rs3763183	11	0	0	0	11	11	0	0	-0.211443
ENSG00000283453.2_1	RP3-401D24.1	6	57325807	57514407	Other monoallelic	6_57393160_G	rs76686926	0	0	52	0	52	0	52	0			-0.164039
ENSG00000283453.2_1	RP3-401D24.1	6	57325807	57514407	Other monoallelic	6_57398138_A	rs528285255	3	0	0	0	3	0	3	0	-0.142941
ENSG00000283453.2_1	RP3-401D24.1	6	57325807	57514407	Other monoallelic	6_57398154_T	rs80081867	0	59	0	20	0	79	0	79		-0.179345		-0.0377111
ENSG00000283453.2_1	RP3-401D24.1	6	57325807	57514407	Other monoallelic	6_57398157_A	rs9476080	79	0	0	0	79	0	79	0	-0.143488
ENSG00000283453.2_1	RP3-401D24.1	6	57325807	57514407	Other monoallelic	6_57398159_A	rs754751233	1	0	0	0	1	0	1	0	-0.0905303
ENSG00000283453.2_1	RP3-401D24.1	6	57325807	57514407	Other monoallelic	6_57398163_A	rs9476081	79	0	0	0	79	0	79	0	-0.143488
ENSG00000283453.2_1	RP3-401D24.1	6	57325807	57514407	Other monoallelic	6_57398201_T	rs62398997	0	77	0	2	0	79	0	79		-0.139522		-0.296186
ENSG00000283453.2_1	RP3-401D24.1	6	57325807	57514407	Other monoallelic	6_57398207_G	rs71214816	0	0	19	0	0	19	19	0			-0.190907
ENSG00000283453.2_1	RP3-401D24.1	6	57325807	57514407	Other monoallelic	6_57398226_T	rs77436138	0	1	78	0	7	79	72	0		-0.480148	-0.139172
ENSG00000283453.2_1	RP3-401D24.1	6	57325807	57514407	Other monoallelic	6_57398264_A	rs62398998	1	0	82	0	83	0	83	0	-0.360008		-0.157967
ENSG00000283453.2_1	RP3-401D24.1	6	57325807	57514407	Other monoallelic	6_57398270_C	rs62398999	0	0	0	76	0	76	0	76				-0.159766
ENSG00000283453.2_1	RP3-401D24.1	6	57325807	57514407	Other monoallelic	6_57467084_A	rs9885913	77	0	0	0	77	0	77	0	-0.161552
ENSG00000283453.2_1	RP3-401D24.1	6	57325807	57514407	Other monoallelic	6_57467093_A	rs9885916	75	0	0	0	75	0	75	0	-0.162294
ENSG00000283453.2_1	RP3-401D24.1	6	57325807	57514407	Other monoallelic	6_57467100_G	rs4535533	0	0	0	83	0	0	83	83				-0.160401
ENSG00000283453.2_1	RP3-401D24.1	6	57325807	57514407	Other monoallelic	6_57467107_C	rs9885751	0	0	0	74	0	74	0	74				-0.158916
ENSG00000283453.2_1	RP3-401D24.1	6	57325807	57514407	Other monoallelic	6_57467175_A	rs4406234	1	0	82	0	83	0	83	0	-0.360008		-0.157967
ENSG00000283453.2_1	RP3-401D24.1	6	57325807	57514407	Other monoallelic	6_57467182_C	rs768124661	0	0	0	1	1	0	0	1				0.0583688
ENSG00000283453.2_1	RP3-401D24.1	6	57325807	57514407	Other monoallelic	6_57499035_T	rs61753605	0	2	0	0	0	2	0	2		-0.113522
ENSG00000283453.2_1	RP3-401D24.1	6	57325807	57514407	Other monoallelic	6_57512476_G	rs4307164	79	0	0	0	79	0	79	0	-0.143488
ENSG00000283453.2_1	RP3-401D24.1	6	57325807	57514407	Other monoallelic	6_57512510_T	rs4294007	0	0	83	0	0	45	45	0			-0.160401
ENSG00000283453.2_1	RP3-401D24.1	6	57325807	57514407	Other monoallelic	6_57512529_C	rs5001076	0	0	0	73	73	0	0	73				-0.157346
ENSG00000283453.2_1	RP3-401D24.1	6	57325807	57514407	Other monoallelic	6_57512565_T	rs4294008	0	0	0	83	0	83	0	83				-0.160401
ENSG00000283453.2_1	RP3-401D24.1	6	57325807	57514407	Other monoallelic	6_57512678_G	rs4398719	79	0	0	0	79	0	79	0	-0.143488
ENSG00000283453.2_1	RP3-401D24.1	6	57325807	57514407	Other monoallelic	6_57512696_T	rs762833150	0	1	0	0	0	1	0	1		-0.293908
ENSG00000283453.2_1	RP3-401D24.1	6	57325807	57514407	Other monoallelic	6_57512711_G	rs5001484	79	0	0	0	39	0	77	38	-0.143488
ENSG00000283453.2_1	RP3-401D24.1	6	57325807	57514407	Other monoallelic	6_57512718_T	rs5001483	0	57	0	0	57	57	0	0		-0.141185
ENSG00000283453.2_1	RP3-401D24.1	6	57325807	57514407	Other monoallelic	6_57512775_T		0	79	0	0	0	79	79	0		-0.143488
ENSG00000283453.2_1	RP3-401D24.1	6	57325807	57514407	Other monoallelic	6_57512779_G		0	0	79	0	0	79	79	0			-0.143488
ENSG00000283453.2_1	RP3-401D24.1	6	57325807	57514407	Other monoallelic	6_57512825_C		0	1	0	75	0	76	0	76		-0.232363		-0.140858
ENSG00000283453.2_1	RP3-401D24.1	6	57325807	57514407	Other monoallelic	6_57512826_A		76	0	1	0	77	0	77	0	-0.143538		-0.232363
ENSG00000283453.2_1	RP3-401D24.1	6	57325807	57514407	Other monoallelic	6_57512841_A		64	0	0	0	64	0	64	0	-0.138452
ENSG00000283453.2_1	RP3-401D24.1	6	57325807	57514407	Other monoallelic	6_57512850_C		0	0	0	58	0	0	58	58				-0.135815
ENSG00000283453.2_1	RP3-401D24.1	6	57325807	57514407	Other monoallelic	6_57512874_G		0	0	25	0	25	0	25	0			-0.14865
ENSG00000283453.2_1	RP3-401D24.1	6	57325807	57514407	Other monoallelic	6_57512889_C		0	0	0	35	0	35	0	35				-0.129658
ENSG00000283453.2_1	RP3-401D24.1	6	57325807	57514407	Other monoallelic	6_57512893_C		0	0	0	44	0	44	0	44				-0.155899
ENSG00000283453.2_1	RP3-401D24.1	6	57325807	57514407	Other monoallelic	6_57512902_G		0	0	21	0	21	0	21	0			-0.169035
ENSG00000283453.2_1	RP3-401D24.1	6	57325807	57514407	Other monoallelic	6_57512903_C		0	0	0	16	16	0	0	16				-0.0895476
ENSG00000283453.2_1	RP3-401D24.1	6	57325807	57514407	Other monoallelic	6_57512906_T		0	36	0	0	36	36	0	0		-0.111761
ENSG00000283453.2_1	RP3-401D24.1	6	57325807	57514407	Other monoallelic	6_57512969_G		0	0	10	19	0	0	10	10			-0.105221	-0.105618
ENSG00000283453.2_1	RP3-401D24.1	6	57325807	57514407	Other monoallelic	6_57512974_G		0	0	4	0	4	0	4	0			-0.15588
ENSG00000283453.2_1	RP3-401D24.1	6	57325807	57514407	Other monoallelic	6_57513126_C		0	0	7	1	0	0	1	1			-0.181515	-0.135012
ENSG00000013375.16_1	PGM3	6	83870868	83903655	Other monoallelic	6_83877496_T		0	1	0	9	0	2	0	2		-0.0889465		0.241503
ENSG00000013375.16_1	PGM3	6	83870868	83903655	Other monoallelic	6_83880167_C	rs473267	0	10	0	1	0	1	0	1		0.271957		-0.0889465
ENSG00000013375.16_1	PGM3	6	83870868	83903655	Other monoallelic	6_83881740_T	rs542948	0	1	0	10	0	1	0	1		-0.0889465		0.271957
ENSG00000013375.16_1	PGM3	6	83870868	83903655	Other monoallelic	6_83892684_T	rs758826002	0	8	0	0	8	8	0	0		0.291662
ENSG00000013375.16_1	PGM3	6	83870868	83903655	Other monoallelic	6_83892687_C	rs62419258	0	0	0	54	54	0	0	54				0.250173
ENSG00000230202.1_1	RP11-632C17__A.1	6	118320137	118320611	Other monoallelic	6_118320165_C		0	0	0	8	0	8	0	8				1.51587
ENSG00000230202.1_1	RP11-632C17__A.1	6	118320137	118320611	Other monoallelic	6_118320365_A		31	0	0	0	31	0	31	0	1.65626
ENSG00000230202.1_1	RP11-632C17__A.1	6	118320137	118320611	Other monoallelic	6_118320463_T		0	0	14	0	0	1	1	0			1.70123
ENSG00000230202.1_1	RP11-632C17__A.1	6	118320137	118320611	Other monoallelic	6_118320469_G		0	0	36	0	36	0	36	0			1.56364
ENSG00000230202.1_1	RP11-632C17__A.1	6	118320137	118320611	Other monoallelic	6_118320548_T		0	0	0	18	0	5	0	5				1.75443
ENSG00000230202.1_1	RP11-632C17__A.1	6	118320137	118320611	Other monoallelic	6_118320595_C		0	0	0	29	29	0	0	29				1.62243
ENSG00000029363.17_1	BCLAF1	6	136577764	136610989	Other monoallelic	6_136582092_C		0	0	0	49	49	0	0	49				0.537609
ENSG00000029363.17_1	BCLAF1	6	136577764	136610989	Other monoallelic	6_136582113_A		59	0	0	0	59	0	0	59	0.537257
ENSG00000029363.17_1	BCLAF1	6	136577764	136610989	Other monoallelic	6_136582143_A		0	0	1	0	1	0	1	0			0.469246
ENSG00000029363.17_1	BCLAF1	6	136577764	136610989	Other monoallelic	6_136582203_T	rs74299323	0	35	0	0	0	35	0	35		0.541123
ENSG00000029363.17_1	BCLAF1	6	136577764	136610989	Other monoallelic	6_136582241_A	rs76890371	2	0	0	0	2	0	0	2	0.284446
ENSG00000029363.17_1	BCLAF1	6	136577764	136610989	Other monoallelic	6_136582417_G	rs62431283	0	0	64	0	64	0	64	0			0.536249
ENSG00000029363.17_1	BCLAF1	6	136577764	136610989	Other monoallelic	6_136582497_G	rs62431284	0	0	65	0	0	65	65	0			0.54049
ENSG00000029363.17_1	BCLAF1	6	136577764	136610989	Other monoallelic	6_136582537_G	rs34541670	0	0	1	0	1	0	1	0			0.388064
ENSG00000029363.17_1	BCLAF1	6	136577764	136610989	Other monoallelic	6_136582549_G	rs61731058	0	0	1	0	1	0	1	0			0.434103
ENSG00000029363.17_1	BCLAF1	6	136577764	136610989	Other monoallelic	6_136589310_C	rs548504420	0	0	0	1	0	1	0	1				-0.00665981
ENSG00000029363.17_1	BCLAF1	6	136577764	136610989	Other monoallelic	6_136589425_G	rs77081633	0	0	8	0	0	8	8	0			0.526399
ENSG00000029363.17_1	BCLAF1	6	136577764	136610989	Other monoallelic	6_136589431_C	rs150210620	0	0	0	1	0	1	0	1				0.600171
ENSG00000029363.17_1	BCLAF1	6	136577764	136610989	Other monoallelic	6_136589448_C	rs78267720	0	0	0	22	22	0	0	22				0.58298
ENSG00000029363.17_1	BCLAF1	6	136577764	136610989	Other monoallelic	6_136590613_T	rs62431285	0	50	0	0	0	50	0	50		0.526105
ENSG00000029363.17_1	BCLAF1	6	136577764	136610989	Other monoallelic	6_136590640_A	rs62431286	60	0	0	0	60	0	0	60	0.544078
ENSG00000029363.17_1	BCLAF1	6	136577764	136610989	Other monoallelic	6_136590698_C	rs62431287	0	0	0	65	0	65	0	65				0.54049
ENSG00000029363.17_1	BCLAF1	6	136577764	136610989	Other monoallelic	6_136590712_C	rs62431288	0	0	0	65	0	65	0	65				0.54049
ENSG00000029363.17_1	BCLAF1	6	136577764	136610989	Other monoallelic	6_136590753_A	rs79318021	2	0	0	0	2	2	0	0	0.634936
ENSG00000029363.17_1	BCLAF1	6	136577764	136610989	Other monoallelic	6_136593183_G	rs73558557	0	0	54	0	0	0	54	54			0.539023
ENSG00000029363.17_1	BCLAF1	6	136577764	136610989	Other monoallelic	6_136594277_G	rs75713094	0	0	1	0	1	0	1	0			-0.00665981
ENSG00000029363.17_1	BCLAF1	6	136577764	136610989	Other monoallelic	6_136594292_T	rs7381749	0	59	0	0	0	59	0	59		0.53397
ENSG00000029363.17_1	BCLAF1	6	136577764	136610989	Other monoallelic	6_136596776_C	rs78118727	0	0	0	2	0	0	2	2				0.284446
ENSG00000029363.17_1	BCLAF1	6	136577764	136610989	Other monoallelic	6_136597004_A	rs7762367	61	0	0	0	61	0	61	0	0.539577
ENSG00000029363.17_1	BCLAF1	6	136577764	136610989	Other monoallelic	6_136597168_G		0	0	1	0	0	1	1	0			0.554405
ENSG00000029363.17_1	BCLAF1	6	136577764	136610989	Other monoallelic	6_136597174_G	rs77469096	0	0	1	0	1	0	1	0			-0.00665981
ENSG00000029363.17_1	BCLAF1	6	136577764	136610989	Other monoallelic	6_136597262_T	rs1967444	0	65	0	0	0	65	0	65		0.54049
ENSG00000029363.17_1	BCLAF1	6	136577764	136610989	Other monoallelic	6_136597281_A	rs1967445	65	0	0	0	65	65	0	0	0.54049
ENSG00000029363.17_1	BCLAF1	6	136577764	136610989	Other monoallelic	6_136597288_A	rs1967446	65	0	0	0	65	0	0	65	0.54049
ENSG00000029363.17_1	BCLAF1	6	136577764	136610989	Other monoallelic	6_136597358_T	rs374605413	0	1	0	0	0	1	0	1		0.654148
ENSG00000029363.17_1	BCLAF1	6	136577764	136610989	Other monoallelic	6_136597449_G	rs141489829	0	0	3	0	0	0	3	3			0.690059
ENSG00000029363.17_1	BCLAF1	6	136577764	136610989	Other monoallelic	6_136599101_T	rs760782325	0	1	0	0	0	1	1	0		0.565625
ENSG00000029363.17_1	BCLAF1	6	136577764	136610989	Other monoallelic	6_136599127_G	rs138333275	0	0	2	0	2	0	2	0			0.539083
ENSG00000029363.17_1	BCLAF1	6	136577764	136610989	Other monoallelic	6_136599275_G	rs79123484	0	0	2	0	2	0	2	0			0.366013
ENSG00000029363.17_1	BCLAF1	6	136577764	136610989	Other monoallelic	6_136599391_C	rs141173428	0	0	0	2	0	2	0	2				0.668733
ENSG00000029363.17_1	BCLAF1	6	136577764	136610989	Other monoallelic	6_136599393_G	rs6940018	0	0	65	0	0	0	65	65			0.54049
ENSG00000029363.17_1	BCLAF1	6	136577764	136610989	Other monoallelic	6_136599404_T	rs6919254	0	65	0	0	0	65	0	65		0.54049
ENSG00000029363.17_1	BCLAF1	6	136577764	136610989	Other monoallelic	6_136599458_C	rs6939752	0	0	0	2	0	2	0	2				0.284446
ENSG00000029363.17_1	BCLAF1	6	136577764	136610989	Other monoallelic	6_136599714_G	rs147983194	0	0	1	0	1	0	1	0			0.714775
ENSG00000029363.17_1	BCLAF1	6	136577764	136610989	Other monoallelic	6_136599808_A	rs770856147	1	0	0	0	1	0	0	1	0.0694239
ENSG00000029363.17_1	BCLAF1	6	136577764	136610989	Other monoallelic	6_136599822_C	rs9942517	0	0	0	65	0	0	65	65				0.54049
ENSG00000029363.17_1	BCLAF1	6	136577764	136610989	Other monoallelic	6_136599836_G	rs9942518	0	0	65	0	65	0	65	0			0.54049
ENSG00000029363.17_1	BCLAF1	6	136577764	136610989	Other monoallelic	6_136599842_G	rs9942519	0	0	65	0	65	0	65	0			0.54049
ENSG00000029363.17_1	BCLAF1	6	136577764	136610989	Other monoallelic	6_136599885_C	rs150873394	0	0	0	4	4	0	0	4				0.366501
ENSG00000029363.17_1	BCLAF1	6	136577764	136610989	Other monoallelic	6_136599911_A	rs754053288	1	0	0	0	1	0	1	0	0.54467
ENSG00000029363.17_1	BCLAF1	6	136577764	136610989	Other monoallelic	6_136600898_C	rs201632846	0	0	0	1	0	0	1	1				0.535358
ENSG00000029363.17_1	BCLAF1	6	136577764	136610989	Other monoallelic	6_136600941_G	rs747455672	0	0	1	0	1	0	1	0			0.796402
ENSG00000029363.17_1	BCLAF1	6	136577764	136610989	Other monoallelic	6_136600949_G	rs149618892	0	0	8	0	8	0	8	0			0.36442
ENSG00000112419.14_1	PHACTR2	6	143857981	144152322	Imprinted	6_144033366_G	rs3762004	0	0	4	0	4	0	4	0			-0.242809
ENSG00000112419.14_1	PHACTR2	6	143857981	144152322	Imprinted	6_144081609_C	rs2073214	0	1	0	4	0	4	0	4		-0.359335		-0.139844
ENSG00000112419.14_1	PHACTR2	6	143857981	144152322	Imprinted	6_144081768_C	rs2073215	1	0	0	3	3	0	0	3	-0.318205			-0.263562
ENSG00000112419.14_1	PHACTR2	6	143857981	144152322	Imprinted	6_144110227_T		0	1	0	0	0	1	0	1		-0.25784
ENSG00000118495.20_1	PLAGL1	6	144261436	144385736	Imprinted	6_144263274_T	rs17847328	0	1	0	1	0	2	0	2		-0.493684		0.059636
ENSG00000118495.20_1	PLAGL1	6	144261436	144385736	Imprinted	6_144263558_G	rs766922660	0	0	0	1	0	0	1	1				0.059636
ENSG00000118495.20_1	PLAGL1	6	144261436	144385736	Imprinted	6_144269541_G		0	0	1	0	0	0	1	1			0.059636
ENSG00000169976.7_1	SF3B5	6	144416020	144416710	Other monoallelic	6_144416518_C	rs961703529	0	0	0	1	0	0	1	1				0.797912
ENSG00000169976.7_1	SF3B5	6	144416020	144416710	Other monoallelic	6_144416530_T	rs764002713	0	1	0	0	0	1	0	1		0.797912
ENSG00000169976.7_1	SF3B5	6	144416020	144416710	Other monoallelic	6_144416537_A	rs199548273	64	0	0	0	64	0	0	64	0.936252
ENSG00000197081.16_1	IGF2R	6	160390113	160534539	Imprinted	6_160505207_A	rs1805075	1	0	0	0	1	0	1	0	0.633301
ENSG00000197081.16_1	IGF2R	6	160390113	160534539	Imprinted	6_160517481_C	rs1803989	0	0	0	1	0	1	0	1				0.633301
ENSG00000112499.13_1	SLC22A2	6	160592092	160698670	Imprinted	6_160663387_T		0	1	0	0	0	1	0	1		0.0521462
ENSG00000146477.6_1	SLC22A3	6	160769409	160873609	Imprinted	6_160769423_G	rs555754	0	0	2	0	2	0	2	0			-0.210135
ENSG00000146477.6_1	SLC22A3	6	160769409	160873609	Imprinted	6_160769811_C	rs668871	0	0	0	2	0	2	0	2				-0.210135
ENSG00000146477.6_1	SLC22A3	6	160769409	160873609	Imprinted	6_160858188_G	rs2292334	1	0	1	0	2	0	2	0	-0.397606		-0.022664
ENSG00000146477.6_1	SLC22A3	6	160769409	160873609	Imprinted	6_160872151_C		0	1	0	0	0	1	0	1		-0.397606
ENSG00000233830.2_1	EIF4HP1	7	27497781	27498468	Other monoallelic	7_27498004_T		0	2	0	0	0	2	2	0		0.886254
ENSG00000233830.2_1	EIF4HP1	7	27497781	27498468	Other monoallelic	7_27498036_C		0	0	0	1	0	1	0	1				0.857806
ENSG00000233830.2_1	EIF4HP1	7	27497781	27498468	Other monoallelic	7_27498258_G		0	0	34	0	34	0	34	0			0.902699
ENSG00000233830.2_1	EIF4HP1	7	27497781	27498468	Other monoallelic	7_27498332_A		37	0	0	0	37	37	0	0	0.902643
ENSG00000233830.2_1	EIF4HP1	7	27497781	27498468	Other monoallelic	7_27498351_G		0	0	9	0	0	0	9	9			0.994373
ENSG00000233830.2_1	EIF4HP1	7	27497781	27498468	Other monoallelic	7_27498405_G		0	0	1	0	1	0	1	0			1.00208
ENSG00000233830.2_1	EIF4HP1	7	27497781	27498468	Other monoallelic	7_27498420_T		2	17	0	3	0	19	0	19	0.949312	0.847064		0.974721
ENSG00000132437.18_1	DDC	7	50526133	50633102	Imprinted	7_50547584_A	rs11575457	7	0	0	0	7	0	0	7	0.371394
ENSG00000132437.18_1	DDC	7	50526133	50633102	Imprinted	7_50547617_C		0	0	0	1	0	1	0	1				0.31662
ENSG00000106070.20_1	GRB10	7	50657759	50861159	Imprinted	7_50660592_C		0	0	0	1	0	1	0	1				-0.108653
ENSG00000106070.20_1	GRB10	7	50657759	50861159	Imprinted	7_50660787_G	rs3807550	0	0	1	0	1	0	1	0			-0.355949
ENSG00000106070.20_1	GRB10	7	50657759	50861159	Imprinted	7_50672907_T		0	9	0	1	0	10	0	10		-0.0888931		0.0243615
ENSG00000106070.20_1	GRB10	7	50657759	50861159	Imprinted	7_50673029_T	rs4947710	0	0	0	18	0	1	0	1				-0.0232081
ENSG00000106070.20_1	GRB10	7	50657759	50861159	Imprinted	7_50673047_G	rs779391116	0	0	1	0	1	0	1	0			0.727507
ENSG00000106070.20_1	GRB10	7	50657759	50861159	Imprinted	7_50685625_A		13	0	0	0	13	11	0	2	-0.0154907
ENSG00000106070.20_1	GRB10	7	50657759	50861159	Imprinted	7_50742180_C	rs1800504	0	8	0	2	0	3	0	3		-0.032939		-0.239635
ENSG00000187391.22_1	MAGI2	7	77646371	79082983	Imprinted	7_77648671_G	rs13438302	0	0	1	0	0	0	1	1			0.066662
ENSG00000187391.22_1	MAGI2	7	77646371	79082983	Imprinted	7_77885316_T	rs899217545	0	1	0	0	0	1	0	1		0.066662
ENSG00000105825.14_1	TFPI2	7	93514707	93520065	Imprinted	7_93515993_T		0	4	5	0	0	8	8	0		0.15349	0.444625
ENSG00000105825.14_1	TFPI2	7	93514707	93520065	Imprinted	7_93516077_C		0	2	0	2	0	4	0	4		0.637372		0.123144
ENSG00000105825.14_1	TFPI2	7	93514707	93520065	Imprinted	7_93518486_C	rs34489123	0	2	0	2	0	4	0	4		0.637372		0.123144
ENSG00000105825.14_1	TFPI2	7	93514707	93520065	Imprinted	7_93519390_C		0	0	0	4	0	4	0	4				0.380258
ENSG00000105825.14_1	TFPI2	7	93514707	93520065	Imprinted	7_93519400_C	rs59740167	0	0	0	4	0	4	0	4				0.380258
ENSG00000105825.14_1	TFPI2	7	93514707	93520065	Imprinted	7_93520037_G	rs80033823	0	0	1	0	0	1	1	0			-0.101998
ENSG00000127990.19_1	SGCE	7	94153515	94285884	Imprinted	7_94217190_A		2	2	0	0	2	2	0	0	0.341639	0.117487
ENSG00000127990.19_1	SGCE	7	94153515	94285884	Imprinted	7_94228317_A	rs118176566	1	0	0	0	1	0	1	0	0.226086
ENSG00000127990.19_1	SGCE	7	94153515	94285884	Imprinted	7_94229271_G		2	0	2	0	2	0	2	0	0.381018		0.481446
ENSG00000127990.19_1	SGCE	7	94153515	94285884	Imprinted	7_94247971_C		0	0	0	16	16	0	0	16				0.210509
ENSG00000127990.19_1	SGCE	7	94153515	94285884	Imprinted	7_94252752_T	rs2272091	0	10	1	0	0	11	11	0		0.138728	0.426632
ENSG00000127990.19_1	SGCE	7	94153515	94285884	Imprinted	7_94257473_C	rs569337069	0	0	0	1	0	1	0	1				0.319618
ENSG00000127990.19_1	SGCE	7	94153515	94285884	Imprinted	7_94257475_C	rs763760692	0	0	0	1	0	1	0	1				0.319618
ENSG00000127990.19_1	SGCE	7	94153515	94285884	Imprinted	7_94258897_C		0	0	0	9	0	9	0	9				0.0397893
ENSG00000242265.6_1	PEG10	7	94285636	94299007	Imprinted	7_94292756_C		0	0	0	1	1	0	0	1				-0.070807
ENSG00000242265.6_1	PEG10	7	94285636	94299007	Imprinted	7_94293323_T	rs199644223	0	0	1	0	0	1	1	0			-0.0685334
ENSG00000128510.12_1	CPA4	7	129932973	129964020	Imprinted	7_129938598_G	rs34587586	0	2	2	0	0	3	3	0		-0.144026	0.112245
ENSG00000128510.12_1	CPA4	7	129932973	129964020	Imprinted	7_129944388_C	rs141042847	0	0	0	1	0	1	0	1				-0.265474
ENSG00000128510.12_1	CPA4	7	129932973	129964020	Imprinted	7_129948013_G		0	0	3	0	0	3	3	0			0.0673036
ENSG00000128510.12_1	CPA4	7	129932973	129964020	Imprinted	7_129950740_G	rs2171492	0	2	2	0	0	3	3	0		-0.144026	0.112245
ENSG00000106484.16_1	MEST	7	130126011	130146306	Imprinted	7_130137572_G		1	0	5	0	6	0	6	0	1.3096		0.372259
ENSG00000106484.16_1	MEST	7	130126011	130146306	Imprinted	7_130137692_A		10	0	0	0	10	0	10	0	0.449223
ENSG00000106484.16_1	MEST	7	130126011	130146306	Imprinted	7_130140766_C	rs765205	4	0	0	6	9	0	0	9	0.844326			0.15446
ENSG00000106484.16_1	MEST	7	130126011	130146306	Imprinted	7_130144834_T		0	1	0	0	0	1	0	1		0.859869
ENSG00000106484.16_1	MEST	7	130126011	130146306	Imprinted	7_130144943_G	rs1050582	0	0	5	6	0	0	10	10			0.389499	0.629878
ENSG00000213261.3_1	EEF1B2P6	7	131346710	131347383	Other monoallelic	7_131346871_A		1	0	0	0	1	0	1	0	0.200724
ENSG00000213261.3_1	EEF1B2P6	7	131346710	131347383	Other monoallelic	7_131347009_T		0	23	0	0	0	23	0	23		0.247021
ENSG00000213261.3_1	EEF1B2P6	7	131346710	131347383	Other monoallelic	7_131347181_C		0	0	0	24	0	24	0	24				0.27685
ENSG00000213261.3_1	EEF1B2P6	7	131346710	131347383	Other monoallelic	7_131347374_C		0	0	0	13	0	13	0	13				0.273112
ENSG00000230383.1_1	AC009245.3	7	137406730	137407592	Other monoallelic	7_137406740_G		0	0	22	0	22	0	22	0			-0.0272664
ENSG00000230383.1_1	AC009245.3	7	137406730	137407592	Other monoallelic	7_137406757_C		0	0	0	1	0	0	1	1				-0.00302997
ENSG00000230383.1_1	AC009245.3	7	137406730	137407592	Other monoallelic	7_137406772_A		1	0	0	0	1	0	0	1	0.361968
ENSG00000230383.1_1	AC009245.3	7	137406730	137407592	Other monoallelic	7_137406941_A		1	0	0	0	1	0	1	0	-0.194859
ENSG00000230383.1_1	AC009245.3	7	137406730	137407592	Other monoallelic	7_137407046_G		0	0	1	0	1	0	1	0			-0.121763
ENSG00000230383.1_1	AC009245.3	7	137406730	137407592	Other monoallelic	7_137407141_G		0	0	1	0	1	0	1	0			0.124309
ENSG00000230383.1_1	AC009245.3	7	137406730	137407592	Other monoallelic	7_137407217_T		0	31	0	0	0	31	0	31		-0.053001
ENSG00000230383.1_1	AC009245.3	7	137406730	137407592	Other monoallelic	7_137407254_T		0	11	0	0	0	11	0	11		-0.100174
ENSG00000230383.1_1	AC009245.3	7	137406730	137407592	Other monoallelic	7_137407267_C		0	0	0	1	0	0	1	1				-0.151394
ENSG00000230383.1_1	AC009245.3	7	137406730	137407592	Other monoallelic	7_137407284_T		0	52	0	0	0	52	0	52		-0.0063628
ENSG00000230383.1_1	AC009245.3	7	137406730	137407592	Other monoallelic	7_137407289_T		0	25	0	0	0	25	0	25		-0.0421295
ENSG00000230383.1_1	AC009245.3	7	137406730	137407592	Other monoallelic	7_137407299_A		31	0	0	0	31	0	31	0	-0.0444125
ENSG00000230383.1_1	AC009245.3	7	137406730	137407592	Other monoallelic	7_137407337_A		3	0	0	0	3	0	3	0	-0.0876002
ENSG00000230383.1_1	AC009245.3	7	137406730	137407592	Other monoallelic	7_137407357_C		0	0	0	1	0	1	0	1				-0.0318364
ENSG00000230383.1_1	AC009245.3	7	137406730	137407592	Other monoallelic	7_137407370_C		0	0	0	1	0	0	1	1				-0.0318364
ENSG00000230383.1_1	AC009245.3	7	137406730	137407592	Other monoallelic	7_137407460_C		0	0	0	1	0	1	0	1				-0.380916
ENSG00000066827.16_1	ZFAT	8	135490030	135725292	Imprinted	8_135612595_A	rs894343	2	0	0	0	2	0	2	0	0.215613
ENSG00000066827.16_1	ZFAT	8	135490030	135725292	Imprinted	8_135612745_A	rs894344	1	0	0	0	1	0	1	0	0.395288
ENSG00000066827.16_1	ZFAT	8	135490030	135725292	Imprinted	8_135649848_G	rs12541381	1	0	0	0	1	0	1	0	0.395288
ENSG00000248492.1_1	ZFAT-AS1	8	135610313	135612932	Imprinted	8_135612595_A	rs894343	2	0	0	0	2	0	2	0	-0.247454
ENSG00000248492.1_1	ZFAT-AS1	8	135610313	135612932	Imprinted	8_135612745_A	rs894344	1	0	0	0	1	0	1	0	-0.144286
ENSG00000169427.8_1	KCNK9	8	140613080	140716352	Imprinted	8_140630990_A	rs2615374	1	0	1	0	2	0	2	0	-0.230233		-0.276958
ENSG00000280286.1_1	FRG1KP	9	68429139	68433467	Other monoallelic	9_68429139_T		0	87	0	0	0	87	87	0		0.417637
ENSG00000280286.1_1	FRG1KP	9	68429139	68433467	Other monoallelic	9_68429175_A		27	0	0	0	27	0	0	27	0.360719
ENSG00000280286.1_1	FRG1KP	9	68429139	68433467	Other monoallelic	9_68433464_C		0	0	0	23	0	23	0	23				0.364702
ENSG00000229789.1	RP11-391M20.1	9	68726628	68745997	Other monoallelic	9_68728848_A		2	0	0	0	2	0	0	2	-0.0505941
ENSG00000229789.1	RP11-391M20.1	9	68726628	68745997	Other monoallelic	9_68728852_C		0	0	0	92	0	0	92	92				-0.0883553
ENSG00000229789.1	RP11-391M20.1	9	68726628	68745997	Other monoallelic	9_68728863_A		17	0	0	0	17	0	17	0	-0.0455104
ENSG00000229789.1	RP11-391M20.1	9	68726628	68745997	Other monoallelic	9_68728895_C		0	0	0	90	0	90	0	90				-0.0935429
ENSG00000229789.1	RP11-391M20.1	9	68726628	68745997	Other monoallelic	9_68744046_G		0	0	13	0	13	0	13	0			-0.0415066
ENSG00000231245.2_1	C1DP1	10	32800263	32800665	Other monoallelic	10_32800595_A		3	0	0	0	3	0	3	0	-0.087922
ENSG00000231245.2_1	C1DP1	10	32800263	32800665	Other monoallelic	10_32800660_A		57	0	0	0	57	0	0	57	-0.0849477
ENSG00000204130.14_1	RUFY2	10	70100863	70167051	Other monoallelic	10_70105376_T		0	1	0	0	0	1	1	0		-0.0929617
ENSG00000204130.14_1	RUFY2	10	70100863	70167051	Other monoallelic	10_70136857_A		1	0	0	0	1	0	1	0	-0.27595
ENSG00000204130.14_1	RUFY2	10	70100863	70167051	Other monoallelic	10_70136901_G		0	0	1	0	1	0	1	0			-0.27595
ENSG00000204130.14_1	RUFY2	10	70100863	70167051	Other monoallelic	10_70136912_A		1	0	0	0	1	0	0	1	-0.27595
ENSG00000204130.14_1	RUFY2	10	70100863	70167051	Other monoallelic	10_70136935_G		0	0	1	0	1	0	1	0			0.122214
ENSG00000204130.14_1	RUFY2	10	70100863	70167051	Other monoallelic	10_70139112_T		0	56	0	0	0	56	56	0		0.0418427
ENSG00000204130.14_1	RUFY2	10	70100863	70167051	Other monoallelic	10_70139114_T		0	1	0	0	0	1	1	0		0.236615
ENSG00000204130.14_1	RUFY2	10	70100863	70167051	Other monoallelic	10_70153806_T	rs998223803	0	1	0	0	0	1	0	1		0.0328527
ENSG00000204130.14_1	RUFY2	10	70100863	70167051	Other monoallelic	10_70166944_C		0	0	0	1	1	0	0	1				0.238926
ENSG00000198825.15_1	INPP5F	10	121485553	121588659	Imprinted	10_121551581_A	rs2289306	1	0	0	1	2	0	0	2	0.238267			0.0275727
ENSG00000198825.15_1	INPP5F	10	121485553	121588659	Imprinted	10_121579040_T	rs17099318	0	1	0	0	0	1	0	1		0.238267
ENSG00000198825.15_1	INPP5F	10	121485553	121588659	Imprinted	10_121586827_A	rs56055506	1	0	0	0	1	0	1	0	0.238267
ENSG00000198825.15_1	INPP5F	10	121485553	121588659	Imprinted	10_121586882_A	rs3188055	0	0	2	0	1	0	1	0			0.13292
ENSG00000130600.19_1	H19	11	2016405	2022700	Imprinted	11_2016619_A	rs3741219	5	0	4	0	7	0	7	0	1.56921		0.650755
ENSG00000130600.19_1	H19	11	2016405	2022700	Imprinted	11_2016659_T	rs2839704	0	4	0	3	0	6	0	6		1.68295		0.102926
ENSG00000130600.19_1	H19	11	2016405	2022700	Imprinted	11_2016662_T	rs2839703	0	4	0	3	0	6	0	6		1.68295		0.102926
ENSG00000130600.19_1	H19	11	2016405	2022700	Imprinted	11_2016717_T	rs3741216	1	0	0	0	1	1	0	0	0.990251
ENSG00000130600.19_1	H19	11	2016405	2022700	Imprinted	11_2016908_G	rs217727	6	0	1	0	7	0	7	0	1.55845		0.341444
ENSG00000130600.19_1	H19	11	2016405	2022700	Imprinted	11_2016924_A	rs10840159	5	0	4	0	8	0	8	0	1.56921		0.650755
ENSG00000130600.19_1	H19	11	2016405	2022700	Imprinted	11_2017017_A	rs2839702	6	0	0	4	9	0	0	9	1.33737			0.650755
ENSG00000130600.19_1	H19	11	2016405	2022700	Imprinted	11_2017110_C	rs2839701	0	0	4	5	0	0	8	8			0.650755	1.56921
ENSG00000130600.19_1	H19	11	2016405	2022700	Imprinted	11_2017256_A		1	0	0	0	1	1	0	0	-0.400095
ENSG00000130600.19_1	H19	11	2016405	2022700	Imprinted	11_2017439_C	rs3024270	0	0	3	7	0	0	9	9			0.961465	1.22213
ENSG00000130600.19_1	H19	11	2016405	2022700	Imprinted	11_2017464_G	rs3825028	1	0	0	0	1	0	1	0	0.990251
ENSG00000130600.19_1	H19	11	2016405	2022700	Imprinted	11_2017534_C	rs756720140	0	0	0	1	1	0	0	1				2.4103
ENSG00000130600.19_1	H19	11	2016405	2022700	Imprinted	11_2018168_C	rs2067051	0	4	0	0	0	1	0	1		0.650755
ENSG00000167244.21_1	IGF2	11	2150341	2162468	Imprinted	11_2154188_G	rs2230949	0	0	1	0	1	0	1	0			-0.300601
ENSG00000167244.21_1	IGF2	11	2150341	2162468	Imprinted	11_2161858_A	rs3741212	1	0	1	0	1	0	1	0	2.28997		1.93433
ENSG00000099869.8_1	IGF2-AS	11	2161730	2169896	Imprinted	11_2161858_A	rs3741212	1	0	1	0	1	0	1	0	0.0961153		0.512057
ENSG00000099869.8_1	IGF2-AS	11	2161730	2169896	Imprinted	11_2167543_T	rs1003483	0	1	0	0	0	1	1	0		0.0961153
ENSG00000099869.8_1	IGF2-AS	11	2161730	2169896	Imprinted	11_2167618_A	rs1003484	1	0	1	0	2	0	2	0	0.0961153		0.512057
ENSG00000254647.7_1	INS	11	2181008	2182451	Imprinted	11_2182224_A	rs689	1	0	0	0	1	1	0	0	-0.16048
ENSG00000180176.15_1	TH	11	2185158	2193045	Imprinted	11_2187260_G	rs765379626	0	0	1	0	0	1	1	0			-0.438478
ENSG00000180176.15_1	TH	11	2185158	2193045	Imprinted	11_2189125_C		0	0	0	1	1	0	0	1				-0.395713
ENSG00000180176.15_1	TH	11	2185158	2193045	Imprinted	11_2190951_C	rs6356	0	0	0	2	0	2	0	2				0.0872429
ENSG00000053918.18_1	KCNQ1	11	2465913	2870335	Imprinted	11_2869188_C	rs11601907	0	2	0	0	0	2	0	2		-0.00745221
ENSG00000129757.15_1	CDKN1C	11	2904442	2907005	Imprinted	11_2906012_C	rs3741341	0	0	0	1	0	1	0	1				-0.243907
ENSG00000129757.15_1	CDKN1C	11	2904442	2907005	Imprinted	11_2906711_G	rs1352961367	0	0	1	0	0	1	1	0			-0.289298
ENSG00000110628.16_1	SLC22A18	11	2920950	2946476	Imprinted	11_2937775_G		0	0	2	0	0	2	2	0			0.103089
ENSG00000181649.8_1	PHLDA2	11	2949502	2950650	Imprinted	11_2950232_T	rs771457553	0	1	0	0	0	1	1	0		1.07725
ENSG00000181649.8_1	PHLDA2	11	2949502	2950650	Imprinted	11_2950558_A	rs13390	0	0	1	0	1	0	1	0			0.896624
ENSG00000021762.20_1	OSBPL5	11	3108336	3187969	Imprinted	11_3109279_G		0	0	1	0	1	0	1	0			-0.181157
ENSG00000021762.20_1	OSBPL5	11	3108336	3187969	Imprinted	11_3109403_A	rs2289999	5	0	8	0	5	0	5	0	-0.224764		0.0313632
ENSG00000021762.20_1	OSBPL5	11	3108336	3187969	Imprinted	11_3109408_C	rs2289998	0	8	0	5	0	5	0	5		0.0313632		-0.224764
ENSG00000021762.20_1	OSBPL5	11	3108336	3187969	Imprinted	11_3109426_T	rs10160757	0	5	0	8	0	5	0	5		-0.224764		0.0313632
ENSG00000021762.20_1	OSBPL5	11	3108336	3187969	Imprinted	11_3111078_G		0	0	1	0	1	0	1	0			-0.458229
ENSG00000021762.20_1	OSBPL5	11	3108336	3187969	Imprinted	11_3111095_C		0	0	0	1	1	0	0	1				0.187492
ENSG00000021762.20_1	OSBPL5	11	3108336	3187969	Imprinted	11_3115744_C		0	0	0	1	1	0	0	1				-0.486055
ENSG00000021762.20_1	OSBPL5	11	3108336	3187969	Imprinted	11_3123435_C	rs775147478	0	0	0	1	1	0	0	1				0.105798
ENSG00000021762.20_1	OSBPL5	11	3108336	3187969	Imprinted	11_3129027_G	rs3741350	2	0	1	0	1	0	1	0	0.00316708		-0.486055
ENSG00000021762.20_1	OSBPL5	11	3108336	3187969	Imprinted	11_3129103_G	rs147555918	1	0	0	0	1	0	1	0	-0.486055
ENSG00000021762.20_1	OSBPL5	11	3108336	3187969	Imprinted	11_3143339_G		0	0	1	0	0	1	1	0			0.325371
ENSG00000021762.20_1	OSBPL5	11	3108336	3187969	Imprinted	11_3143473_C		0	0	0	6	0	6	0	6				5.39644e-06
ENSG00000021762.20_1	OSBPL5	11	3108336	3187969	Imprinted	11_3143479_G		0	0	1	0	1	0	1	0			-0.459362
ENSG00000149054.16_1	ZNF215	11	6947634	7022235	Imprinted	11_6953858_A	rs11041108	1	0	0	0	1	0	1	0	-0.444893
ENSG00000149054.16_1	ZNF215	11	6947634	7022235	Imprinted	11_6976996_C	rs11041115	0	0	0	1	0	1	0	1				-0.444893
ENSG00000149054.16_1	ZNF215	11	6947634	7022235	Imprinted	11_7021875_T	rs61879014	0	1	0	0	1	1	0	0		-0.235767
ENSG00000149054.16_1	ZNF215	11	6947634	7022235	Imprinted	11_7021922_T	rs143785175	0	1	0	0	0	1	0	1		-0.235767
ENSG00000149054.16_1	ZNF215	11	6947634	7022235	Imprinted	11_7022038_A	rs12575236	1	0	1	0	2	0	2	0	-0.460265		-0.444893
ENSG00000184937.16_1	WT1	11	32409320	32457110	Imprinted	11_32413697_C		0	0	0	1	0	1	0	1				-0.0602603
ENSG00000184937.16_1	WT1	11	32409320	32457110	Imprinted	11_32417945_T	rs16754	0	0	0	2	0	1	0	1				0.187084
ENSG00000184937.16_1	WT1	11	32409320	32457110	Imprinted	11_32439001_T		0	1	0	0	0	1	0	1		-0.293015
ENSG00000184937.16_1	WT1	11	32409320	32457110	Imprinted	11_32439038_T		0	1	0	1	0	2	0	2		-0.266576		0.434428
ENSG00000184937.16_1	WT1	11	32409320	32457110	Imprinted	11_32456298_G	rs2234583	1	0	1	0	1	0	1	0	0.802065		-0.380044
ENSG00000184937.16_1	WT1	11	32409320	32457110	Imprinted	11_32456813_G		0	0	1	0	0	1	1	0			0.802065
ENSG00000134824.14_1	FADS2	11	61560451	61634826	Other monoallelic	11_61584150_C		0	0	0	1	1	0	0	1				-0.174927
ENSG00000134824.14_1	FADS2	11	61560451	61634826	Other monoallelic	11_61595846_C		0	0	0	1	1	0	0	1				-0.216714
ENSG00000134824.14_1	FADS2	11	61560451	61634826	Other monoallelic	11_61595882_A		1	0	0	0	1	0	1	0	0.628745
ENSG00000134824.14_1	FADS2	11	61560451	61634826	Other monoallelic	11_61605330_G	rs181147340	0	0	1	0	1	0	1	0			-0.371216
ENSG00000134824.14_1	FADS2	11	61560451	61634826	Other monoallelic	11_61607771_T	rs189632925	0	50	0	0	0	50	50	0		0.215723
ENSG00000134824.14_1	FADS2	11	61560451	61634826	Other monoallelic	11_61615538_G		0	0	3	0	0	3	3	0			0.336504
ENSG00000134824.14_1	FADS2	11	61560451	61634826	Other monoallelic	11_61624285_G		0	0	1	0	1	0	1	0			-0.371216
ENSG00000134824.14_1	FADS2	11	61560451	61634826	Other monoallelic	11_61624414_T		0	15	0	1	0	15	0	15		0.110966		-0.216714
ENSG00000134824.14_1	FADS2	11	61560451	61634826	Other monoallelic	11_61630383_C		0	0	0	2	0	0	2	2				-0.25962
ENSG00000134824.14_1	FADS2	11	61560451	61634826	Other monoallelic	11_61630634_T		0	2	0	0	0	2	0	2		-0.25962
ENSG00000134824.14_1	FADS2	11	61560451	61634826	Other monoallelic	11_61631282_C	rs520298	0	0	0	2	0	2	0	2				-0.217114
ENSG00000134824.14_1	FADS2	11	61560451	61634826	Other monoallelic	11_61631331_A		4	0	0	0	4	0	4	0	-0.238367
ENSG00000134824.14_1	FADS2	11	61560451	61634826	Other monoallelic	11_61631377_G		0	0	1	0	1	0	1	0			-0.210881
ENSG00000134824.14_1	FADS2	11	61560451	61634826	Other monoallelic	11_61631387_G		0	0	1	0	1	0	1	0			-0.210881
ENSG00000134824.14_1	FADS2	11	61560451	61634826	Other monoallelic	11_61631454_T		0	1	0	0	0	1	1	0		-0.174927
ENSG00000134824.14_1	FADS2	11	61560451	61634826	Other monoallelic	11_61633116_G	rs35440178	0	0	1	0	1	0	1	0			0.36171
ENSG00000134824.14_1	FADS2	11	61560451	61634826	Other monoallelic	11_61633174_C	rs139145063	0	1	0	1	0	1	0	1		-0.0653134		-0.308359
ENSG00000134824.14_1	FADS2	11	61560451	61634826	Other monoallelic	11_61633182_C	rs482548	0	1	0	1	0	2	0	2		-0.174927		-0.259301
ENSG00000134824.14_1	FADS2	11	61560451	61634826	Other monoallelic	11_61633331_C		0	0	0	1	1	0	0	1				0.0608826
ENSG00000134824.14_1	FADS2	11	61560451	61634826	Other monoallelic	11_61633335_T		0	1	0	0	0	1	0	1		0.0346207
ENSG00000134824.14_1	FADS2	11	61560451	61634826	Other monoallelic	11_61634453_A		1	0	0	0	1	1	0	0	-0.37309
ENSG00000134824.14_1	FADS2	11	61560451	61634826	Other monoallelic	11_61634476_A		1	0	0	0	1	0	1	0	-0.0708312
ENSG00000173020.11_1	GRK2	11	67033943	67054027	Other monoallelic	11_67034217_C		0	0	0	1	0	1	0	1				0.359529
ENSG00000173020.11_1	GRK2	11	67033943	67054027	Other monoallelic	11_67034242_G	rs1272447095	0	0	1	0	1	0	1	0			1.72382
ENSG00000173020.11_1	GRK2	11	67033943	67054027	Other monoallelic	11_67034245_C	rs1214348829	0	0	0	1	0	1	0	1				0.701408
ENSG00000173020.11_1	GRK2	11	67033943	67054027	Other monoallelic	11_67034266_C	rs2228418	47	0	0	1	3	0	0	3	0.827322			0.700228
ENSG00000173020.11_1	GRK2	11	67033943	67054027	Other monoallelic	11_67048131_T		0	48	0	0	0	48	48	0		0.811644
ENSG00000173020.11_1	GRK2	11	67033943	67054027	Other monoallelic	11_67049568_C		0	0	0	1	0	0	1	1				1.02978
ENSG00000173020.11_1	GRK2	11	67033943	67054027	Other monoallelic	11_67050778_C		0	0	0	1	0	1	0	1				0.243621
ENSG00000173020.11_1	GRK2	11	67033943	67054027	Other monoallelic	11_67051857_G	rs3730147	0	0	2	0	2	0	2	0			0.403344
ENSG00000131620.17_1	ANO1	11	69924407	70035634	Imprinted	11_69962578_T	rs1445570168	0	1	0	0	0	1	0	1		0.290252
ENSG00000131620.17_1	ANO1	11	69924407	70035634	Imprinted	11_69962642_A	rs2515245	4	0	0	0	4	0	4	0	0.382383
ENSG00000131620.17_1	ANO1	11	69924407	70035634	Imprinted	11_70007311_A	rs2276066	2	0	7	0	3	0	3	0	-0.0503625		0.578028
ENSG00000131620.17_1	ANO1	11	69924407	70035634	Imprinted	11_70007392_A	rs2276067	2	0	8	0	3	0	3	0	-0.0503625		0.650795
ENSG00000131620.17_1	ANO1	11	69924407	70035634	Imprinted	11_70007770_T	rs2186797	0	1	0	0	0	1	0	1		0.129198
ENSG00000131620.17_1	ANO1	11	69924407	70035634	Imprinted	11_70007798_T	rs35916165	0	0	0	1	0	1	0	1				1.16017
ENSG00000131620.17_1	ANO1	11	69924407	70035634	Imprinted	11_70011668_C	rs1389020845	0	0	0	1	1	0	0	1				0.995684
ENSG00000131620.17_1	ANO1	11	69924407	70035634	Imprinted	11_70034096_G	rs3740722	1	0	1	0	2	0	2	0	0.386773		0.973152
ENSG00000149289.11_1	ZC3H12C	11	109964117	110042566	Imprinted	11_110035262_A	rs1026608	1	0	0	0	1	0	1	0	-0.0925816
ENSG00000149289.11_1	ZC3H12C	11	109964117	110042566	Imprinted	11_110035301_A	rs1026607	1	0	0	0	1	0	1	0	-0.0925816
ENSG00000255639.3_1	RP11-234B24.6	12	4758266	4883350	Other monoallelic	12_4835882_T	rs2286578	0	38	2	0	0	40	40	0		0.745675	0.771071
ENSG00000255639.3_1	RP11-234B24.6	12	4758266	4883350	Other monoallelic	12_4835967_C	rs138649928	0	0	0	1	0	1	0	1				0.785277
ENSG00000255639.3_1	RP11-234B24.6	12	4758266	4883350	Other monoallelic	12_4848442_C	rs762988879	0	0	0	1	0	0	1	1				0.90356
ENSG00000255639.3_1	RP11-234B24.6	12	4758266	4883350	Other monoallelic	12_4870241_C	rs200902818	0	0	0	1	0	1	0	1				0.662578
ENSG00000255639.3_1	RP11-234B24.6	12	4758266	4883350	Other monoallelic	12_4873163_G	rs1468556	0	2	37	0	0	39	39	0		0.820907	0.72192
ENSG00000255639.3_1	RP11-234B24.6	12	4758266	4883350	Other monoallelic	12_4874643_G	rs145999043	0	0	1	0	1	0	1	0			0.698933
ENSG00000255639.3_1	RP11-234B24.6	12	4758266	4883350	Other monoallelic	12_4881766_C	rs2286581	0	1	0	40	0	41	0	41		0.0910185		0.677456
ENSG00000255639.3_1	RP11-234B24.6	12	4758266	4883350	Other monoallelic	12_4881775_T	rs2286582	0	40	0	1	0	41	0	41		0.677456		0.0910185
ENSG00000139194.8_1	RBP5	12	7268331	7281485	Imprinted	12_7276573_C		0	0	0	2	0	2	0	2				-0.44436
ENSG00000139194.8_1	RBP5	12	7268331	7281485	Imprinted	12_7277236_T	rs2290237	0	1	0	0	1	1	0	0		-0.278726
ENSG00000139194.8_1	RBP5	12	7268331	7281485	Imprinted	12_7281368_G		0	0	1	0	0	1	1	0			-0.47703
ENSG00000285854.1_1	RP11-501E24.9	12	21689136	21810732	Other monoallelic	12_21689736_G		2	0	8	0	8	0	8	0	1.5116		1.23846
ENSG00000285854.1_1	RP11-501E24.9	12	21689136	21810732	Other monoallelic	12_21689882_T	rs10431213	2	41	0	0	42	42	0	0	1.6402	1.34935
ENSG00000285854.1_1	RP11-501E24.9	12	21689136	21810732	Other monoallelic	12_21689933_G	rs7954038	0	0	1	0	1	0	1	0			1.02686
ENSG00000285854.1_1	RP11-501E24.9	12	21689136	21810732	Other monoallelic	12_21689946_A	rs117474773	2	0	0	0	2	0	2	0	1.57623
ENSG00000285854.1_1	RP11-501E24.9	12	21689136	21810732	Other monoallelic	12_21690035_C	rs117639846	0	0	0	3	0	0	3	3				1.3527
ENSG00000285854.1_1	RP11-501E24.9	12	21689136	21810732	Other monoallelic	12_21693481_G	rs148617918	0	0	1	0	1	0	1	0			1.40564
ENSG00000285854.1_1	RP11-501E24.9	12	21689136	21810732	Other monoallelic	12_21695439_T	rs61733199	0	1	0	0	0	1	0	1		0.685967
ENSG00000285854.1_1	RP11-501E24.9	12	21689136	21810732	Other monoallelic	12_21699363_T	rs35403985	0	1	0	0	0	1	0	1		1.02686
ENSG00000285854.1_1	RP11-501E24.9	12	21689136	21810732	Other monoallelic	12_21711009_C		0	0	0	1	1	0	0	1				1.21565
ENSG00000285854.1_1	RP11-501E24.9	12	21689136	21810732	Other monoallelic	12_21711111_G	rs7977474	0	0	24	1	0	0	24	24			1.34691	2.01938
ENSG00000285854.1_1	RP11-501E24.9	12	21689136	21810732	Other monoallelic	12_21711167_A	rs146434233	4	0	0	0	4	0	4	0	1.45368
ENSG00000285854.1_1	RP11-501E24.9	12	21689136	21810732	Other monoallelic	12_21712069_G	rs755733385	0	0	1	0	1	0	1	0			1.68495
ENSG00000285854.1_1	RP11-501E24.9	12	21689136	21810732	Other monoallelic	12_21713357_C		0	0	0	1	1	0	0	1				1.40564
ENSG00000285854.1_1	RP11-501E24.9	12	21689136	21810732	Other monoallelic	12_21713402_T	rs2306180	0	24	0	2	0	24	0	24		1.34691		1.31843
ENSG00000285854.1_1	RP11-501E24.9	12	21689136	21810732	Other monoallelic	12_21791373_A	rs201960895	3	0	0	0	3	0	0	3	1.37928
ENSG00000285854.1_1	RP11-501E24.9	12	21689136	21810732	Other monoallelic	12_21799888_C		1	0	0	0	1	0	0	1	1.38335
ENSG00000285854.1_1	RP11-501E24.9	12	21689136	21810732	Other monoallelic	12_21807476_C		1	0	0	0	1	0	0	1	0.846706
ENSG00000139531.13_1	SUOX	12	56390963	56400425	Other monoallelic	12_56395882_C		0	0	0	1	1	0	0	1				-0.182989
ENSG00000139531.13_1	SUOX	12	56390963	56400425	Other monoallelic	12_56396768_G		0	0	1	0	0	0	1	1			0.285529
ENSG00000139531.13_1	SUOX	12	56390963	56400425	Other monoallelic	12_56398295_T	rs200938021	0	52	0	0	0	52	52	0		-0.0658382
ENSG00000156076.10_1	WIF1	12	65444405	65515085	Imprinted	12_65461550_G	rs754091124	0	0	1	0	1	0	1	0			-0.248875
ENSG00000156076.10_1	WIF1	12	65444405	65515085	Imprinted	12_65514266_T	rs7301320	0	0	0	2	0	1	0	1				-0.203342
ENSG00000011465.18_1	DCN	12	91534260	91576994	Imprinted	12_91539675_G		0	0	1	0	1	0	1	0			-0.436157
ENSG00000227879.2_1	PSPC1P1	13	19775776	19801572	Other monoallelic	13_19775784_C		0	0	0	2	0	2	0	2				-0.00374475
ENSG00000227879.2_1	PSPC1P1	13	19775776	19801572	Other monoallelic	13_19775867_G		0	0	6	1	6	0	6	0			-0.137858	-0.0611518
ENSG00000227879.2_1	PSPC1P1	13	19775776	19801572	Other monoallelic	13_19775875_T		0	35	0	0	0	35	0	35		-0.181138
ENSG00000227879.2_1	PSPC1P1	13	19775776	19801572	Other monoallelic	13_19778517_T		0	5	0	0	0	5	0	5		-0.353968
ENSG00000227879.2_1	PSPC1P1	13	19775776	19801572	Other monoallelic	13_19778557_T		0	16	0	0	0	16	0	16		-0.228232
ENSG00000227879.2_1	PSPC1P1	13	19775776	19801572	Other monoallelic	13_19778601_G		1	0	28	0	29	0	29	0	-0.0260454		-0.175963
ENSG00000227879.2_1	PSPC1P1	13	19775776	19801572	Other monoallelic	13_19778644_A		1	0	0	0	1	0	1	0	-0.252044
ENSG00000227879.2_1	PSPC1P1	13	19775776	19801572	Other monoallelic	13_19782646_G		5	0	14	0	14	0	14	0	-0.174153		-0.236892
ENSG00000227879.2_1	PSPC1P1	13	19775776	19801572	Other monoallelic	13_19801420_C		0	0	0	21	0	21	0	21				-0.203354
ENSG00000102468.11_1	HTR2A	13	47405680	47471211	Imprinted	13_47469940_G	rs6313	0	0	1	0	1	0	1	0			-0.301808
ENSG00000188243.14_1	COMMD6	13	76099349	76123575	Other monoallelic	13_76100639_A		2	0	3	0	2	0	2	0	0.803538		0.949078
ENSG00000188243.14_1	COMMD6	13	76099349	76123575	Other monoallelic	13_76101979_G	rs77512031	0	0	1	0	1	0	1	0			0.904296
ENSG00000188243.14_1	COMMD6	13	76099349	76123575	Other monoallelic	13_76104059_T		0	1	0	0	0	1	0	1		0.599935
ENSG00000188243.14_1	COMMD6	13	76099349	76123575	Other monoallelic	13_76104161_A		4	0	2	0	5	0	5	0	1.01398		1.14814
ENSG00000188243.14_1	COMMD6	13	76099349	76123575	Other monoallelic	13_76104404_T		0	0	0	1	0	1	0	1				0.599935
ENSG00000188243.14_1	COMMD6	13	76099349	76123575	Other monoallelic	13_76111694_G		0	0	63	0	0	0	63	63			0.899357
ENSG00000188243.14_1	COMMD6	13	76099349	76123575	Other monoallelic	13_76111702_A		6	0	5	0	7	0	7	0	0.876884		0.964714
ENSG00000188243.14_1	COMMD6	13	76099349	76123575	Other monoallelic	13_76111921_C	rs1175370794	0	0	0	1	0	1	0	1				0.527308
ENSG00000188243.14_1	COMMD6	13	76099349	76123575	Other monoallelic	13_76111976_A	rs200274770	1	0	0	0	1	1	0	0	0.91645
ENSG00000092208.19_1	GEMIN2	14	39583488	39606177	Other monoallelic	14_39591708_A	rs199886971	47	0	0	0	47	0	0	47	0.23105
ENSG00000092208.19_1	GEMIN2	14	39583488	39606177	Other monoallelic	14_39601059_G		0	0	1	0	1	0	1	0			0.130613
ENSG00000092208.19_1	GEMIN2	14	39583488	39606177	Other monoallelic	14_39601190_G	rs74640611	0	0	88	0	0	88	88	0			0.21697
ENSG00000092208.19_1	GEMIN2	14	39583488	39606177	Other monoallelic	14_39601195_G	rs200005110	0	0	1	0	0	1	1	0			0.360121
ENSG00000092208.19_1	GEMIN2	14	39583488	39606177	Other monoallelic	14_39603045_T		0	1	0	0	1	1	0	0		0.594964
ENSG00000092208.19_1	GEMIN2	14	39583488	39606177	Other monoallelic	14_39603093_G		0	0	23	6	0	0	29	29			0.229274	0.172672
ENSG00000092208.19_1	GEMIN2	14	39583488	39606177	Other monoallelic	14_39603156_C		0	6	0	24	0	26	0	26		0.315967		0.247539
ENSG00000092208.19_1	GEMIN2	14	39583488	39606177	Other monoallelic	14_39603200_A		2	0	1	0	2	0	2	0	0.0339224		0.0967976
ENSG00000185246.18_1	PRPF39	14	45553309	45585485	Other monoallelic	14_45565388_C		0	0	0	1	1	0	0	1				0.459674
ENSG00000185246.18_1	PRPF39	14	45553309	45585485	Other monoallelic	14_45565493_C		0	0	0	2	2	0	0	2				0.355634
ENSG00000185246.18_1	PRPF39	14	45553309	45585485	Other monoallelic	14_45565497_G		0	0	2	0	2	0	2	0			0.24275
ENSG00000185246.18_1	PRPF39	14	45553309	45585485	Other monoallelic	14_45576672_G		0	0	1	0	1	0	1	0			0.0426459
ENSG00000185246.18_1	PRPF39	14	45553309	45585485	Other monoallelic	14_45579253_G	rs368768402	0	0	95	0	0	95	95	0			0.322123
ENSG00000185246.18_1	PRPF39	14	45553309	45585485	Other monoallelic	14_45579256_C	rs201941039	0	0	0	94	0	94	0	94				0.323275
ENSG00000185246.18_1	PRPF39	14	45553309	45585485	Other monoallelic	14_45579791_A		1	0	0	0	1	0	0	1	0.264479
ENSG00000185246.18_1	PRPF39	14	45553309	45585485	Other monoallelic	14_45579897_G		0	0	1	0	0	1	1	0			0.628616
ENSG00000185246.18_1	PRPF39	14	45553309	45585485	Other monoallelic	14_45580011_A		1	0	0	0	1	0	1	0	0.443745
ENSG00000185246.18_1	PRPF39	14	45553309	45585485	Other monoallelic	14_45583863_A	rs150866072	1	0	0	0	1	0	1	0	0.164251
ENSG00000185246.18_1	PRPF39	14	45553309	45585485	Other monoallelic	14_45583889_T	rs10134385	1	1	0	0	1	1	0	0	0.325676	0.345977
ENSG00000185246.18_1	PRPF39	14	45553309	45585485	Other monoallelic	14_45583890_A	rs575805497	0	1	0	0	1	1	0	0		0.184434
ENSG00000176903.5_1	PNMA1	14	74178485	74181087	Other monoallelic	14_74179765_A	rs199765926	53	0	0	0	53	0	0	53	0.255289
ENSG00000185559.16_1	DLK1	14	101192041	101204561	Imprinted	14_101200645_T	rs1802710	0	0	0	2	0	1	0	1				1.89333
ENSG00000185559.16_1	DLK1	14	101192041	101204561	Imprinted	14_101200860_G	rs1058009	0	0	1	0	1	0	1	0			1.75268
ENSG00000185559.16_1	DLK1	14	101192041	101204561	Imprinted	14_101201273_G	rs7501	0	0	1	0	0	1	1	0			1.75268
ENSG00000225746.13_1	MEG8	14	101361106	101505196	Imprinted	14_101403072_T		0	0	0	1	0	1	0	1				-0.190664
ENSG00000225746.13_1	MEG8	14	101361106	101505196	Imprinted	14_101403075_C		1	0	0	0	1	0	0	1	-0.190664
ENSG00000225746.13_1	MEG8	14	101361106	101505196	Imprinted	14_101406011_G	rs1951026	0	0	1	0	1	0	1	0			-0.190664
ENSG00000225746.13_1	MEG8	14	101361106	101505196	Imprinted	14_101406022_T		0	1	0	0	1	1	0	0		-0.190664
ENSG00000225746.13_1	MEG8	14	101361106	101505196	Imprinted	14_101433552_C		0	1	0	0	0	1	0	1		-0.190664
ENSG00000225746.13_1	MEG8	14	101361106	101505196	Imprinted	14_101435371_A	rs12432302	1	0	0	0	1	0	1	0	-0.190664
ENSG00000225746.13_1	MEG8	14	101361106	101505196	Imprinted	14_101435515_T		0	1	0	0	0	1	0	1		-0.190664
ENSG00000225746.13_1	MEG8	14	101361106	101505196	Imprinted	14_101441168_A	rs186351377	1	0	0	0	1	0	1	0	-0.190664
ENSG00000225746.13_1	MEG8	14	101361106	101505196	Imprinted	14_101453344_G	rs3742401	1	0	0	0	1	0	1	0	-0.190664
ENSG00000179455.10_1	MKRN3	15	23810820	23875222	Imprinted	15_23811592_C	rs2239669	0	1	0	2	0	3	0	3		-0.394671		-0.342703
ENSG00000182636.8_1	NDN	15	23930546	23932452	Imprinted	15_23931507_G	rs2192206	3	0	1	0	4	0	4	0	-0.0294346		0.564499
ENSG00000182636.8_1	NDN	15	23930546	23932452	Imprinted	15_23931814_C	rs765248776	0	0	0	1	0	0	1	1				-0.389371
ENSG00000259905.7_1	PWRN1	15	24346973	25068512	Imprinted	15_24921771_G	rs1563102	0	0	1	0	0	0	1	1			-3.75104
ENSG00000185823.5_1	NPAP1	15	24920921	24928540	Imprinted	15_24921771_G	rs1563102	0	0	1	0	0	0	1	1			-0.163038
ENSG00000128739.23_1	SNRPN	15	25068783	25223870	Imprinted	15_25207303_A		1	0	0	0	1	0	1	0	0.956978
ENSG00000128739.23_1	SNRPN	15	25068783	25223870	Imprinted	15_25213279_G		1	0	0	0	1	0	1	0	0.487897
ENSG00000128739.23_1	SNRPN	15	25068783	25223870	Imprinted	15_25219439_A		1	0	0	0	1	0	0	1	0.24506
ENSG00000128739.23_1	SNRPN	15	25068783	25223870	Imprinted	15_25219512_T		0	14	0	18	0	29	0	29		0.579762		0.562269
ENSG00000128739.23_1	SNRPN	15	25068783	25223870	Imprinted	15_25219561_A	rs767553112	1	0	0	0	1	0	0	1	0.774835
ENSG00000128739.23_1	SNRPN	15	25068783	25223870	Imprinted	15_25219562_G	rs75184959	0	0	1	0	1	0	1	0			0.711738
ENSG00000128739.23_1	SNRPN	15	25068783	25223870	Imprinted	15_25220647_G		0	0	1	0	0	0	1	1			0.294601
ENSG00000273173.5_1	SNURF	15	25200132	25222997	Imprinted	15_25207303_A		1	0	0	0	1	0	1	0	1.20326
ENSG00000273173.5_1	SNURF	15	25200132	25222997	Imprinted	15_25213279_G		1	0	0	0	1	0	1	0	0.781544
ENSG00000273173.5_1	SNURF	15	25200132	25222997	Imprinted	15_25219439_A		1	0	0	0	1	0	0	1	0.516277
ENSG00000273173.5_1	SNURF	15	25200132	25222997	Imprinted	15_25219512_T		0	14	0	18	0	29	0	29		0.863374		0.846638
ENSG00000273173.5_1	SNURF	15	25200132	25222997	Imprinted	15_25219561_A	rs767553112	1	0	0	0	1	0	0	1	1.05008
ENSG00000273173.5_1	SNURF	15	25200132	25222997	Imprinted	15_25219562_G	rs75184959	0	0	1	0	1	0	1	0			0.968111
ENSG00000273173.5_1	SNURF	15	25200132	25222997	Imprinted	15_25220647_G		0	0	1	0	0	0	1	1			0.572124
ENSG00000114062.22_1	UBE3A	15	25578874	25684198	Imprinted	15_25584556_A		2	0	0	0	2	0	2	0	-0.145621
ENSG00000114062.22_1	UBE3A	15	25578874	25684198	Imprinted	15_25601192_C		0	0	0	1	1	0	0	1				-0.272018
ENSG00000114062.22_1	UBE3A	15	25578874	25684198	Imprinted	15_25652326_T	rs8179187	0	1	0	0	0	1	1	0		0.0922866
ENSG00000206190.12_1	ATP10A	15	25922417	26110331	Imprinted	15_25924539_T	rs1047700	0	1	0	0	0	1	0	1		-0.464161
ENSG00000206190.12_1	ATP10A	15	25922417	26110331	Imprinted	15_25926179_C	rs2076744	0	0	0	1	0	1	0	1				-0.464161
ENSG00000206190.12_1	ATP10A	15	25922417	26110331	Imprinted	15_25926186_G	rs2076743	0	0	1	0	1	0	1	0			-0.464161
ENSG00000206190.12_1	ATP10A	15	25922417	26110331	Imprinted	15_25953198_C	rs17555920	0	0	0	1	0	1	0	1				-0.36655
ENSG00000206190.12_1	ATP10A	15	25922417	26110331	Imprinted	15_25958797_G	rs2291351	0	0	1	0	1	0	1	0			-0.36655
ENSG00000206190.12_1	ATP10A	15	25922417	26110331	Imprinted	15_25969090_G	rs17116056	0	0	1	0	0	1	1	0			-0.36655
ENSG00000206190.12_1	ATP10A	15	25922417	26110331	Imprinted	15_25981223_C	rs75541743	0	0	0	1	0	0	1	1				-0.36655
ENSG00000166206.15_1	GABRB3	15	26788692	27184686	Imprinted	15_27018832_G		0	0	1	0	1	0	1	0			-0.463076
ENSG00000166206.15_1	GABRB3	15	26788692	27184686	Imprinted	15_27182357_T	rs140682	0	0	0	1	0	1	0	1				0.502746
ENSG00000166206.15_1	GABRB3	15	26788692	27184686	Imprinted	15_27184435_C	rs12910925	0	0	0	1	0	1	0	1				-0.463076
ENSG00000166206.15_1	GABRB3	15	26788692	27184686	Imprinted	15_27184482_C	rs34560927	0	0	0	1	0	1	0	1				-0.463076
ENSG00000166206.15_1	GABRB3	15	26788692	27184686	Imprinted	15_27184517_G	rs17647384	0	0	1	0	1	0	1	0			-0.463076
ENSG00000186297.12_1	GABRA5	15	27112057	27194355	Imprinted	15_27182357_T	rs140682	0	0	0	1	0	1	0	1				-0.410772
ENSG00000186297.12_1	GABRA5	15	27112057	27194355	Imprinted	15_27184435_C	rs12910925	0	0	0	1	0	1	0	1				-3.88615
ENSG00000186297.12_1	GABRA5	15	27112057	27194355	Imprinted	15_27184482_C	rs34560927	0	0	0	1	0	1	0	1				-3.88615
ENSG00000186297.12_1	GABRA5	15	27112057	27194355	Imprinted	15_27184517_G	rs17647384	0	0	1	0	1	0	1	0			-3.88615
ENSG00000058335.16_1	RASGRF1	15	79252247	79383122	Imprinted	15_79273098_C		0	0	0	1	0	0	1	1				-0.308576
ENSG00000058335.16_1	RASGRF1	15	79252247	79383122	Imprinted	15_79277511_A	rs2230518	1	0	0	0	1	0	1	0	-0.308576
ENSG00000058335.16_1	RASGRF1	15	79252247	79383122	Imprinted	15_79298523_G	rs894780	0	0	2	0	2	0	2	0			-0.123986
ENSG00000058335.16_1	RASGRF1	15	79252247	79383122	Imprinted	15_79307713_G	rs117903160	0	0	1	0	1	0	1	0			-0.208806
ENSG00000058335.16_1	RASGRF1	15	79252247	79383122	Imprinted	15_79341858_C	rs769851165	0	0	0	1	0	1	0	1				-0.0391661
ENSG00000260836.2_1	RP11-152F13.10	15	83205538	83241944	Other monoallelic	15_83215251_T	rs1267657	0	36	0	4	0	39	0	39		1.56746		1.7299
ENSG00000260836.2_1	RP11-152F13.10	15	83205538	83241944	Other monoallelic	15_83240122_A		1	0	0	0	1	0	1	0	1.1289
ENSG00000260836.2_1	RP11-152F13.10	15	83205538	83241944	Other monoallelic	15_83240192_T		0	1	0	0	0	1	0	1		1.1289
ENSG00000260836.2_1	RP11-152F13.10	15	83205538	83241944	Other monoallelic	15_83240217_A		1	0	0	0	1	0	1	0	1.1289
ENSG00000260836.2_1	RP11-152F13.10	15	83205538	83241944	Other monoallelic	15_83240235_T	rs201068240	0	2	0	0	0	2	0	2		1.62322
ENSG00000260836.2_1	RP11-152F13.10	15	83205538	83241944	Other monoallelic	15_83240236_T		0	1	0	0	0	1	1	0		1.1289
ENSG00000260836.2_1	RP11-152F13.10	15	83205538	83241944	Other monoallelic	15_83240261_G	rs181711228	0	0	3	0	0	0	3	3			1.6955
ENSG00000260836.2_1	RP11-152F13.10	15	83205538	83241944	Other monoallelic	15_83240286_T		0	1	0	0	0	1	0	1		1.1289
ENSG00000260836.2_1	RP11-152F13.10	15	83205538	83241944	Other monoallelic	15_83240293_A	rs783544	27	0	0	0	27	0	0	27	1.52691
ENSG00000260836.2_1	RP11-152F13.10	15	83205538	83241944	Other monoallelic	15_83240349_G		0	0	1	0	1	0	1	0			1.1289
ENSG00000260836.2_1	RP11-152F13.10	15	83205538	83241944	Other monoallelic	15_83240356_T		0	1	0	0	0	1	0	1		1.1289
ENSG00000260836.2_1	RP11-152F13.10	15	83205538	83241944	Other monoallelic	15_83240357_T		0	1	0	0	0	1	0	1		1.1289
ENSG00000260836.2_1	RP11-152F13.10	15	83205538	83241944	Other monoallelic	15_83240359_T		0	1	0	0	0	1	0	1		1.1289
ENSG00000260836.2_1	RP11-152F13.10	15	83205538	83241944	Other monoallelic	15_83240360_T		0	1	0	0	0	1	0	1		1.1289
ENSG00000260836.2_1	RP11-152F13.10	15	83205538	83241944	Other monoallelic	15_83240365_A		1	0	0	0	1	1	0	0	1.1289
ENSG00000260836.2_1	RP11-152F13.10	15	83205538	83241944	Other monoallelic	15_83240374_C		0	0	0	1	0	1	0	1				1.1289
ENSG00000260836.2_1	RP11-152F13.10	15	83205538	83241944	Other monoallelic	15_83240379_C		0	0	0	1	0	1	0	1				1.1289
ENSG00000260836.2_1	RP11-152F13.10	15	83205538	83241944	Other monoallelic	15_83240388_C		0	0	0	1	1	0	0	1				1.1289
ENSG00000260836.2_1	RP11-152F13.10	15	83205538	83241944	Other monoallelic	15_83240441_C		0	0	0	1	0	1	0	1				1.29501
ENSG00000167981.7_1	ZNF597	16	3482413	3493504	Imprinted	16_3486285_C		0	0	0	1	1	0	0	1				-0.492836
ENSG00000122390.19_1	NAA60	16	3493648	3536953	Imprinted	16_3533577_C	rs1137454	0	0	2	0	0	0	2	2			0.457205
ENSG00000122390.19_1	NAA60	16	3493648	3536953	Imprinted	16_3534831_C	rs17793994	0	0	1	0	0	0	1	1			0.485196
ENSG00000275910.1_1	RP11-680G24.6	16	15109684	15110247	Other monoallelic	16_15110077_C	rs4262938	0	12	0	38	0	50	0	50		0.0656244		0.0944865
ENSG00000275910.1_1	RP11-680G24.6	16	15109684	15110247	Other monoallelic	16_15110166_C		0	0	0	1	0	1	0	1				0.114417
ENSG00000275910.1_1	RP11-680G24.6	16	15109684	15110247	Other monoallelic	16_15110211_T		0	1	0	0	0	1	1	0		0.336857
ENSG00000205629.12_1	LCMT1	16	25123051	25189552	Other monoallelic	16_25123131_G		0	0	18	0	0	0	18	18			0.536701
ENSG00000205629.12_1	LCMT1	16	25123051	25189552	Other monoallelic	16_25123133_G		0	0	1	0	0	0	1	1			0.589321
ENSG00000205629.12_1	LCMT1	16	25123051	25189552	Other monoallelic	16_25123143_G		0	0	13	0	0	0	13	13			0.502077
ENSG00000205629.12_1	LCMT1	16	25123051	25189552	Other monoallelic	16_25137385_G	rs11861481	0	0	64	0	64	0	64	0			0.478446
ENSG00000205629.12_1	LCMT1	16	25123051	25189552	Other monoallelic	16_25162851_C	rs370548066	0	0	0	1	1	0	0	1				0.588839
ENSG00000205629.12_1	LCMT1	16	25123051	25189552	Other monoallelic	16_25180756_G		14	0	5	0	5	0	5	0	0.571255		0.481987
ENSG00000205629.12_1	LCMT1	16	25123051	25189552	Other monoallelic	16_25186218_T	rs141467476	0	1	0	0	0	1	1	0		0.82596
ENSG00000157349.17_1	DDX19B	16	70323565	70369208	Other monoallelic	16_70367494_A	rs757531353	68	0	0	0	68	0	0	68	0.46151
ENSG00000260537.2_1	RP11-529K1.3	16	70333096	70406485	Other monoallelic	16_70367494_A	rs757531353	68	0	0	0	68	0	0	68	0.638955
ENSG00000260537.2_1	RP11-529K1.3	16	70333096	70406485	Other monoallelic	16_70395387_C	rs1134074	0	19	0	2	0	3	0	3		0.527284		0.479591
ENSG00000260537.2_1	RP11-529K1.3	16	70333096	70406485	Other monoallelic	16_70405898_A	rs758827381	61	0	0	0	61	0	0	61	0.610631
ENSG00000260537.2_1	RP11-529K1.3	16	70333096	70406485	Other monoallelic	16_70405981_G		1	0	0	0	1	0	1	0	0.681095
ENSG00000260537.2_1	RP11-529K1.3	16	70333096	70406485	Other monoallelic	16_70406154_T		3	0	0	0	1	1	0	0	0.6241
ENSG00000034152.19_1	MAP2K3	17	21187983	21218544	Other monoallelic	17_21202191_C	rs33911218	0	0	0	55	55	0	0	55				0.494684
ENSG00000034152.19_1	MAP2K3	17	21187983	21218544	Other monoallelic	17_21202237_G	rs36047035	0	0	55	0	0	0	55	55			0.494684
ENSG00000034152.19_1	MAP2K3	17	21187983	21218544	Other monoallelic	17_21203820_G	rs78304829	0	0	35	0	0	0	35	35			0.464107
ENSG00000034152.19_1	MAP2K3	17	21187983	21218544	Other monoallelic	17_21203825_C	rs75854955	0	0	0	39	0	0	39	39				0.50558
ENSG00000034152.19_1	MAP2K3	17	21187983	21218544	Other monoallelic	17_21203893_T	rs34105301	0	51	0	0	0	51	0	51		0.475541
ENSG00000034152.19_1	MAP2K3	17	21187983	21218544	Other monoallelic	17_21203907_T	rs73311539	0	15	0	0	0	15	0	15		0.527215
ENSG00000034152.19_1	MAP2K3	17	21187983	21218544	Other monoallelic	17_21203934_G	rs62057672	0	0	45	0	45	0	45	0			0.498128
ENSG00000034152.19_1	MAP2K3	17	21187983	21218544	Other monoallelic	17_21203941_G	rs2305873	0	0	10	0	10	0	10	0			0.47301
ENSG00000034152.19_1	MAP2K3	17	21187983	21218544	Other monoallelic	17_21203949_C	rs62057673	0	0	0	45	0	45	0	45				0.479295
ENSG00000034152.19_1	MAP2K3	17	21187983	21218544	Other monoallelic	17_21203964_C	rs34458870	0	0	0	7	0	0	7	7				0.463558
ENSG00000034152.19_1	MAP2K3	17	21187983	21218544	Other monoallelic	17_21204187_G	rs56067280	0	0	54	0	0	54	54	0			0.489245
ENSG00000034152.19_1	MAP2K3	17	21187983	21218544	Other monoallelic	17_21204192_C	rs56216806	0	0	0	54	0	54	0	54				0.489245
ENSG00000034152.19_1	MAP2K3	17	21187983	21218544	Other monoallelic	17_21204210_C	rs55796947	0	0	0	55	0	55	0	55				0.494684
ENSG00000034152.19_1	MAP2K3	17	21187983	21218544	Other monoallelic	17_21204257_G	rs56166328	0	0	55	0	55	0	55	0			0.494684
ENSG00000034152.19_1	MAP2K3	17	21187983	21218544	Other monoallelic	17_21204266_T	rs2230435	0	44	0	11	0	44	0	44		0.511186		0.428677
ENSG00000034152.19_1	MAP2K3	17	21187983	21218544	Other monoallelic	17_21204290_G	rs2305872	0	0	15	0	0	0	15	15			0.466128
ENSG00000034152.19_1	MAP2K3	17	21187983	21218544	Other monoallelic	17_21205460_C	rs62057721	0	0	0	55	0	55	0	55				0.494684
ENSG00000034152.19_1	MAP2K3	17	21187983	21218544	Other monoallelic	17_21207813_T	rs74575904	0	14	0	0	0	14	14	0		0.573156
ENSG00000034152.19_1	MAP2K3	17	21187983	21218544	Other monoallelic	17_21207834_C	rs58609466	0	0	0	22	0	22	0	22				0.530446
ENSG00000034152.19_1	MAP2K3	17	21187983	21218544	Other monoallelic	17_21207835_G	rs76111309	0	0	26	0	26	0	26	0			0.532342
ENSG00000034152.19_1	MAP2K3	17	21187983	21218544	Other monoallelic	17_21207844_C	rs2230436	0	0	0	37	0	37	0	37				0.493914
ENSG00000034152.19_1	MAP2K3	17	21187983	21218544	Other monoallelic	17_21208413_C	rs1657695	0	0	0	54	0	54	0	54				0.493138
ENSG00000034152.19_1	MAP2K3	17	21187983	21218544	Other monoallelic	17_21215204_C		0	17	0	0	0	1	0	1		0.570546
ENSG00000034152.19_1	MAP2K3	17	21187983	21218544	Other monoallelic	17_21215211_G		0	0	1	0	1	0	1	0			0.846703
ENSG00000034152.19_1	MAP2K3	17	21187983	21218544	Other monoallelic	17_21215244_G		0	0	8	0	8	0	8	0			0.512907
ENSG00000034152.19_1	MAP2K3	17	21187983	21218544	Other monoallelic	17_21215263_G		0	0	18	0	18	0	18	0			0.528689
ENSG00000034152.19_1	MAP2K3	17	21187983	21218544	Other monoallelic	17_21215297_G		0	0	34	0	34	0	34	0			0.50222
ENSG00000034152.19_1	MAP2K3	17	21187983	21218544	Other monoallelic	17_21215388_C		0	1	0	0	0	1	0	1		0.617015
ENSG00000034152.19_1	MAP2K3	17	21187983	21218544	Other monoallelic	17_21215424_G	rs35026048	0	0	28	0	28	0	28	0			0.43246
ENSG00000034152.19_1	MAP2K3	17	21187983	21218544	Other monoallelic	17_21215446_C	rs62055363	0	0	0	56	0	56	0	56				0.495568
ENSG00000034152.19_1	MAP2K3	17	21187983	21218544	Other monoallelic	17_21215483_C	rs55935757	0	0	0	52	0	52	0	52				0.500674
ENSG00000034152.19_1	MAP2K3	17	21187983	21218544	Other monoallelic	17_21215498_C	rs151338667	0	0	0	1	0	0	1	1				0.325694
ENSG00000034152.19_1	MAP2K3	17	21187983	21218544	Other monoallelic	17_21215537_C	rs55736474	0	0	0	55	55	0	0	55				0.504073
ENSG00000034152.19_1	MAP2K3	17	21187983	21218544	Other monoallelic	17_21215552_C	rs56369732	0	0	0	56	0	56	0	56				0.495568
ENSG00000034152.19_1	MAP2K3	17	21187983	21218544	Other monoallelic	17_21215557_G	rs35206134	0	0	56	0	56	0	56	0			0.495568
ENSG00000034152.19_1	MAP2K3	17	21187983	21218544	Other monoallelic	17_21216846_G	rs1657688	0	0	55	0	0	0	55	55			0.494709
ENSG00000034152.19_1	MAP2K3	17	21187983	21218544	Other monoallelic	17_21216891_G	rs934688	0	0	22	0	22	0	22	0			0.457439
ENSG00000034152.19_1	MAP2K3	17	21187983	21218544	Other monoallelic	17_21216951_C	rs1673839	0	0	0	32	0	0	32	32				0.488565
ENSG00000034152.19_1	MAP2K3	17	21187983	21218544	Other monoallelic	17_21216964_T	rs1657686	0	19	0	12	0	19	0	19		0.474203		0.683134
ENSG00000034152.19_1	MAP2K3	17	21187983	21218544	Other monoallelic	17_21217508_C	rs186277389	0	0	0	1	0	1	0	1				0.778349
ENSG00000034152.19_1	MAP2K3	17	21187983	21218544	Other monoallelic	17_21217513_G	rs2363198	0	0	56	0	56	0	56	0			0.495568
ENSG00000034152.19_1	MAP2K3	17	21187983	21218544	Other monoallelic	17_21217547_T	rs2363197	0	54	0	0	0	54	0	54		0.501383
ENSG00000034152.19_1	MAP2K3	17	21187983	21218544	Other monoallelic	17_21217554_C	rs2363196	0	0	0	56	0	56	0	56				0.495568
ENSG00000034152.19_1	MAP2K3	17	21187983	21218544	Other monoallelic	17_21217566_C	rs2363375	0	0	0	56	0	56	0	56				0.495568
ENSG00000034152.19_1	MAP2K3	17	21187983	21218544	Other monoallelic	17_21217586_G	rs2363374	0	0	56	0	0	56	56	0			0.495568
ENSG00000034152.19_1	MAP2K3	17	21187983	21218544	Other monoallelic	17_21217596_C		0	0	0	56	0	0	56	56				0.495568
ENSG00000034152.19_1	MAP2K3	17	21187983	21218544	Other monoallelic	17_21217660_C		0	0	0	52	0	52	0	52				0.477033
ENSG00000034152.19_1	MAP2K3	17	21187983	21218544	Other monoallelic	17_21217690_C		0	0	0	48	0	48	0	48				0.482074
ENSG00000034152.19_1	MAP2K3	17	21187983	21218544	Other monoallelic	17_21217727_T		0	38	0	0	0	38	0	38		0.469551
ENSG00000034152.19_1	MAP2K3	17	21187983	21218544	Other monoallelic	17_21217749_G		0	0	25	0	0	0	25	25			0.472141
ENSG00000034152.19_1	MAP2K3	17	21187983	21218544	Other monoallelic	17_21217763_T		0	9	0	0	0	9	0	9		0.475711
ENSG00000034152.19_1	MAP2K3	17	21187983	21218544	Other monoallelic	17_21217764_G		0	0	7	0	7	0	7	0			0.424186
ENSG00000034152.19_1	MAP2K3	17	21187983	21218544	Other monoallelic	17_21217782_T		0	6	0	0	6	6	0	0		0.560611
ENSG00000034152.19_1	MAP2K3	17	21187983	21218544	Other monoallelic	17_21217827_G		0	0	1	0	1	0	1	0			0.846703
ENSG00000004897.12_1	CDC27	17	45195068	45266788	Other monoallelic	17_45214519_A	rs74348171	40	0	0	0	40	0	40	0	0.54108
ENSG00000004897.12_1	CDC27	17	45195068	45266788	Other monoallelic	17_45214527_T	rs62075618	0	50	0	0	0	50	0	50		0.561842
ENSG00000004897.12_1	CDC27	17	45195068	45266788	Other monoallelic	17_45214528_A	rs773176432	11	0	0	0	11	11	0	0	0.534546
ENSG00000004897.12_1	CDC27	17	45195068	45266788	Other monoallelic	17_45214536_G	rs770820672	0	0	1	0	0	1	1	0			0.672064
ENSG00000004897.12_1	CDC27	17	45195068	45266788	Other monoallelic	17_45214558_G	rs77685276	0	0	52	0	52	0	52	0			0.566854
ENSG00000004897.12_1	CDC27	17	45195068	45266788	Other monoallelic	17_45214572_G	rs762582140	0	0	1	0	1	0	1	0			0.593776
ENSG00000004897.12_1	CDC27	17	45195068	45266788	Other monoallelic	17_45214604_A	rs75661039	52	0	0	0	52	52	0	0	0.566854
ENSG00000004897.12_1	CDC27	17	45195068	45266788	Other monoallelic	17_45214605_T	rs76926116	0	52	0	0	0	52	0	52		0.566854
ENSG00000004897.12_1	CDC27	17	45195068	45266788	Other monoallelic	17_45214631_G	rs11570544	0	0	46	0	46	0	46	0			0.560669
ENSG00000004897.12_1	CDC27	17	45195068	45266788	Other monoallelic	17_45214643_A	rs138020641	35	0	0	0	35	31	0	4	0.550961
ENSG00000004897.12_1	CDC27	17	45195068	45266788	Other monoallelic	17_45214682_A	rs62075622	50	0	0	0	50	0	50	0	0.559863
ENSG00000004897.12_1	CDC27	17	45195068	45266788	Other monoallelic	17_45214685_T	rs11570543	0	0	0	2	0	2	0	2				0.496923
ENSG00000004897.12_1	CDC27	17	45195068	45266788	Other monoallelic	17_45214690_G	rs74390782	0	0	47	0	47	0	47	0			0.5529
ENSG00000004897.12_1	CDC27	17	45195068	45266788	Other monoallelic	17_45219304_C		0	0	0	1	0	0	1	1				0.747165
ENSG00000004897.12_1	CDC27	17	45195068	45266788	Other monoallelic	17_45219340_C	rs1192300467	0	0	0	1	1	0	0	1				0.440225
ENSG00000004897.12_1	CDC27	17	45195068	45266788	Other monoallelic	17_45219669_G	rs11491191	0	0	1	0	1	0	1	0			0.30627
ENSG00000004897.12_1	CDC27	17	45195068	45266788	Other monoallelic	17_45229246_G		0	0	1	0	1	0	1	0			0.747165
ENSG00000004897.12_1	CDC27	17	45195068	45266788	Other monoallelic	17_45234303_G	rs200611688	0	0	37	0	0	0	37	37			0.573415
ENSG00000004897.12_1	CDC27	17	45195068	45266788	Other monoallelic	17_45234411_G	rs755441004	0	0	2	0	0	2	2	0			0.495895
ENSG00000004897.12_1	CDC27	17	45195068	45266788	Other monoallelic	17_45234417_A	rs193061947	42	0	0	0	42	0	42	0	0.561202
ENSG00000004897.12_1	CDC27	17	45195068	45266788	Other monoallelic	17_45234420_T	rs78493795	0	49	0	0	0	49	49	0		0.566582
ENSG00000004897.12_1	CDC27	17	45195068	45266788	Other monoallelic	17_45234449_G	rs112216339	0	0	32	0	32	0	32	0			0.526232
ENSG00000004897.12_1	CDC27	17	45195068	45266788	Other monoallelic	17_45234645_G	rs75990396	0	0	5	0	0	0	5	5			0.415477
ENSG00000004897.12_1	CDC27	17	45195068	45266788	Other monoallelic	17_45234707_T	rs75353677	0	5	0	0	5	5	0	0		0.581103
ENSG00000004897.12_1	CDC27	17	45195068	45266788	Other monoallelic	17_45235645_T		0	1	0	0	0	1	0	1		0.330824
ENSG00000004897.12_1	CDC27	17	45195068	45266788	Other monoallelic	17_45249335_T	rs76782714	0	10	0	0	0	10	10	0		0.489577
ENSG00000243678.12_1	NME2	17	49242795	49249105	Other monoallelic	17_49247266_T	rs780888766	0	54	0	0	0	54	54	0		1.81446
ENSG00000243678.12_1	NME2	17	49242795	49249105	Other monoallelic	17_49249068_A		0	0	2	0	1	0	1	0			1.79993
ENSG00000141582.15_1	CBX4	17	77806954	77813239	Other monoallelic	17_77808570_A	rs200337966	60	0	0	0	60	0	60	0	0.186534
ENSG00000141582.15_1	CBX4	17	77806954	77813239	Other monoallelic	17_77808784_A	rs199775867	14	0	0	0	14	0	0	14	0.111018
ENSG00000141582.15_1	CBX4	17	77806954	77813239	Other monoallelic	17_77808961_G	rs61737009	1	0	2	0	2	0	2	0	-0.223176		0.254276
ENSG00000141582.15_1	CBX4	17	77806954	77813239	Other monoallelic	17_77811660_C		0	0	0	1	1	0	0	1				0.0569838
ENSG00000141582.15_1	CBX4	17	77806954	77813239	Other monoallelic	17_77812997_C		0	0	0	1	1	0	0	1				0.373605
ENSG00000267740.5_1	AC024592.12	19	5866181	5903798	Other monoallelic	19_5866457_C		0	0	0	1	0	1	0	1				0.992477
ENSG00000267740.5_1	AC024592.12	19	5866181	5903798	Other monoallelic	19_5866464_G		0	0	1	0	0	0	1	1			0.502318
ENSG00000267740.5_1	AC024592.12	19	5866181	5903798	Other monoallelic	19_5866465_T		0	1	0	0	0	1	0	1		0.502318
ENSG00000267740.5_1	AC024592.12	19	5866181	5903798	Other monoallelic	19_5866480_G		0	0	2	0	0	0	2	2			0.629167
ENSG00000267740.5_1	AC024592.12	19	5866181	5903798	Other monoallelic	19_5866481_T		0	2	0	0	0	2	0	2		0.629167
ENSG00000267740.5_1	AC024592.12	19	5866181	5903798	Other monoallelic	19_5866485_A		2	0	0	0	2	0	2	0	0.629167
ENSG00000267740.5_1	AC024592.12	19	5866181	5903798	Other monoallelic	19_5866501_G		0	0	1	0	1	0	1	0			1.02606
ENSG00000267740.5_1	AC024592.12	19	5866181	5903798	Other monoallelic	19_5866525_T		0	2	0	0	0	2	0	2		0.629167
ENSG00000267740.5_1	AC024592.12	19	5866181	5903798	Other monoallelic	19_5866585_C	rs778982	0	2	0	11	0	11	0	11		0.774414		0.824539
ENSG00000267740.5_1	AC024592.12	19	5866181	5903798	Other monoallelic	19_5866646_T		0	1	0	0	0	1	0	1		0.735028
ENSG00000267740.5_1	AC024592.12	19	5866181	5903798	Other monoallelic	19_5866654_A	rs778983	10	0	5	0	10	0	10	0	0.814562		0.782894
ENSG00000267740.5_1	AC024592.12	19	5866181	5903798	Other monoallelic	19_5866693_C	rs142202309	0	0	0	1	0	0	1	1				0.992477
ENSG00000267740.5_1	AC024592.12	19	5866181	5903798	Other monoallelic	19_5866724_G	rs4807054	1	0	34	0	34	0	34	0	0.727949		0.777632
ENSG00000267740.5_1	AC024592.12	19	5866181	5903798	Other monoallelic	19_5866736_T	rs778984	0	5	0	0	0	5	0	5		0.863379
ENSG00000267740.5_1	AC024592.12	19	5866181	5903798	Other monoallelic	19_5866754_C	rs374202687	0	0	0	1	0	1	0	1				0.596682
ENSG00000267740.5_1	AC024592.12	19	5866181	5903798	Other monoallelic	19_5866816_G	rs28541500	1	0	1	0	1	0	1	0	0.727949		0.538733
ENSG00000267740.5_1	AC024592.12	19	5866181	5903798	Other monoallelic	19_5866840_T	rs702065	0	4	0	1	0	4	0	4		0.88617		0.727949
ENSG00000267740.5_1	AC024592.12	19	5866181	5903798	Other monoallelic	19_5867053_A	rs61730513	7	0	0	0	7	0	7	0	0.782704
ENSG00000267740.5_1	AC024592.12	19	5866181	5903798	Other monoallelic	19_5867154_G	rs140776824	0	0	4	0	4	0	4	0			0.839595
ENSG00000267740.5_1	AC024592.12	19	5866181	5903798	Other monoallelic	19_5867177_G	rs778970	2	0	30	0	30	0	30	0	0.774414		0.778027
ENSG00000267740.5_1	AC024592.12	19	5866181	5903798	Other monoallelic	19_5867191_G	rs10412834	0	0	9	0	9	0	9	0			0.83831
ENSG00000267740.5_1	AC024592.12	19	5866181	5903798	Other monoallelic	19_5867195_G	rs577941392	0	0	1	0	1	0	1	0			0.652204
ENSG00000267740.5_1	AC024592.12	19	5866181	5903798	Other monoallelic	19_5867376_C	rs199516299	0	0	0	1	0	1	0	1				0.652204
ENSG00000267740.5_1	AC024592.12	19	5866181	5903798	Other monoallelic	19_5867549_C	rs141146690	0	0	0	1	0	0	1	1				0.758021
ENSG00000267740.5_1	AC024592.12	19	5866181	5903798	Other monoallelic	19_5867566_C	rs59903004	0	0	0	1	0	1	0	1				0.731328
ENSG00000267740.5_1	AC024592.12	19	5866181	5903798	Other monoallelic	19_5867748_G	rs778971	0	1	31	0	0	32	32	0		0.727949	0.780168
ENSG00000267740.5_1	AC024592.12	19	5866181	5903798	Other monoallelic	19_5896474_C	rs762815349	0	0	0	1	0	1	0	1				0.694603
ENSG00000267740.5_1	AC024592.12	19	5866181	5903798	Other monoallelic	19_5896532_T	rs780379280	0	1	0	0	0	1	0	1		1.06885
ENSG00000130816.17_1	DNMT1	19	10244017	10341962	Imprinted	19_10246439_G	rs780641040	0	0	1	0	1	0	1	0			0.0911349
ENSG00000130816.17_1	DNMT1	19	10244017	10341962	Imprinted	19_10248270_G		0	0	1	0	0	0	1	1			0.704393
ENSG00000130816.17_1	DNMT1	19	10244017	10341962	Imprinted	19_10262651_C		0	0	0	5	0	5	0	5				0.406458
ENSG00000130816.17_1	DNMT1	19	10244017	10341962	Imprinted	19_10267077_T	rs2228611	0	1	0	2	0	3	0	3		0.0991949		0.939499
ENSG00000130816.17_1	DNMT1	19	10244017	10341962	Imprinted	19_10271034_C	rs2241531	0	0	1	1	0	0	2	2			0.704393	0.0991949
ENSG00000130816.17_1	DNMT1	19	10244017	10341962	Imprinted	19_10273372_T	rs2228612	0	1	0	1	0	2	0	2		0.0991949		0.704393
ENSG00000130816.17_1	DNMT1	19	10244017	10341962	Imprinted	19_10291181_T	rs16999593	0	0	0	1	0	1	0	1				0.704393
ENSG00000267135.2_1	AD000091.3	19	15722433	15722720	Other monoallelic	19_15722470_G		0	0	32	0	32	0	32	0			0.968443
ENSG00000267135.2_1	AD000091.3	19	15722433	15722720	Other monoallelic	19_15722480_T		0	32	0	0	0	32	0	32		0.968443
ENSG00000267135.2_1	AD000091.3	19	15722433	15722720	Other monoallelic	19_15722500_C		0	0	0	33	0	33	0	33				0.950208
ENSG00000267135.2_1	AD000091.3	19	15722433	15722720	Other monoallelic	19_15722588_C		0	0	0	38	0	38	0	38				0.904321
ENSG00000267135.2_1	AD000091.3	19	15722433	15722720	Other monoallelic	19_15722589_G		0	0	1	0	1	0	1	0			0.872035
ENSG00000267135.2_1	AD000091.3	19	15722433	15722720	Other monoallelic	19_15722616_A		1	0	0	0	1	0	1	0	0.612121
ENSG00000267135.2_1	AD000091.3	19	15722433	15722720	Other monoallelic	19_15722627_G		0	0	32	0	32	0	32	0			0.968443
ENSG00000225067.4_1	RPL23AP2	19	15722467	15722933	Other monoallelic	19_15722470_G		0	0	32	0	32	0	32	0			0.758965
ENSG00000225067.4_1	RPL23AP2	19	15722467	15722933	Other monoallelic	19_15722480_T		0	32	0	0	0	32	0	32		0.758965
ENSG00000225067.4_1	RPL23AP2	19	15722467	15722933	Other monoallelic	19_15722500_C		0	0	0	33	0	33	0	33				0.745186
ENSG00000225067.4_1	RPL23AP2	19	15722467	15722933	Other monoallelic	19_15722588_C		0	0	0	38	0	38	0	38				0.694819
ENSG00000225067.4_1	RPL23AP2	19	15722467	15722933	Other monoallelic	19_15722589_G		0	0	1	0	1	0	1	0			0.662717
ENSG00000225067.4_1	RPL23AP2	19	15722467	15722933	Other monoallelic	19_15722616_A		1	0	0	0	1	0	1	0	0.402197
ENSG00000225067.4_1	RPL23AP2	19	15722467	15722933	Other monoallelic	19_15722627_G		0	0	32	0	32	0	32	0			0.758965
ENSG00000225067.4_1	RPL23AP2	19	15722467	15722933	Other monoallelic	19_15722730_G		0	0	24	0	0	24	24	0			0.747342
ENSG00000225067.4_1	RPL23AP2	19	15722467	15722933	Other monoallelic	19_15722739_C		0	0	0	26	0	26	0	26				0.744902
ENSG00000225067.4_1	RPL23AP2	19	15722467	15722933	Other monoallelic	19_15722884_A		31	0	0	0	31	0	31	0	0.754107
ENSG00000142539.9_1	CTD-2545M3.6	19	50919055	50931666	Other monoallelic	19_50919082_A		1	0	0	0	1	0	1	0	0.168417
ENSG00000142539.9_1	CTD-2545M3.6	19	50919055	50931666	Other monoallelic	19_50919694_G	rs3219440	0	0	1	0	1	0	1	0			0.0286669
ENSG00000142539.9_1	CTD-2545M3.6	19	50919055	50931666	Other monoallelic	19_50919729_T		0	1	0	0	0	1	0	1		-0.0131405
ENSG00000142539.9_1	CTD-2545M3.6	19	50919055	50931666	Other monoallelic	19_50919910_G		0	0	1	0	1	0	1	0			-0.0859785
ENSG00000142539.9_1	CTD-2545M3.6	19	50919055	50931666	Other monoallelic	19_50919935_C	rs1044937882	0	0	0	1	1	0	0	1				0.155276
ENSG00000142539.9_1	CTD-2545M3.6	19	50919055	50931666	Other monoallelic	19_50923224_C		0	0	0	1	1	0	0	1				0.18741
ENSG00000142539.9_1	CTD-2545M3.6	19	50919055	50931666	Other monoallelic	19_50926126_C	rs61729811	0	0	0	5	0	5	0	5				0.200451
ENSG00000142539.9_1	CTD-2545M3.6	19	50919055	50931666	Other monoallelic	19_50926264_T	rs1673030	0	26	0	4	0	26	0	26		0.220513		0.450325
ENSG00000142539.9_1	CTD-2545M3.6	19	50919055	50931666	Other monoallelic	19_50926265_G	rs11546996	0	0	31	0	0	0	31	31			0.182225
ENSG00000142539.9_1	CTD-2545M3.6	19	50919055	50931666	Other monoallelic	19_50926927_G	rs74690669	0	0	1	0	1	0	1	0			-0.289269
ENSG00000142539.9_1	CTD-2545M3.6	19	50919055	50931666	Other monoallelic	19_50931437_C		0	0	0	1	0	1	0	1				0.567695
ENSG00000142539.9_1	CTD-2545M3.6	19	50919055	50931666	Other monoallelic	19_50931517_G		0	0	1	0	1	0	1	0			0.561195
ENSG00000267809.1_1	NDUFV2P1	19	53727225	53728132	Other monoallelic	19_53727282_A		33	0	1	0	34	0	34	0	-0.069076		-0.409083
ENSG00000267809.1_1	NDUFV2P1	19	53727225	53728132	Other monoallelic	19_53727392_T		0	30	0	8	0	36	0	36		-0.0941545		0.00036047
ENSG00000267809.1_1	NDUFV2P1	19	53727225	53728132	Other monoallelic	19_53727573_A		36	0	0	0	36	0	36	0	-0.0817994
ENSG00000267809.1_1	NDUFV2P1	19	53727225	53728132	Other monoallelic	19_53727591_T		0	29	0	0	0	29	0	29		-0.0874003
ENSG00000267809.1_1	NDUFV2P1	19	53727225	53728132	Other monoallelic	19_53727593_A		36	0	0	0	36	0	36	0	-0.0817994
ENSG00000267809.1_1	NDUFV2P1	19	53727225	53728132	Other monoallelic	19_53727644_T		0	15	0	30	0	36	0	36		-0.17663		0.0349363
ENSG00000267809.1_1	NDUFV2P1	19	53727225	53728132	Other monoallelic	19_53727953_G		0	0	1	0	1	0	1	0			0.318376
ENSG00000267809.1_1	NDUFV2P1	19	53727225	53728132	Other monoallelic	19_53727986_G		0	0	3	0	3	0	3	0			0.242652
ENSG00000267809.1_1	NDUFV2P1	19	53727225	53728132	Other monoallelic	19_53727989_T		0	26	0	0	0	26	0	26		-0.0815225
ENSG00000267809.1_1	NDUFV2P1	19	53727225	53728132	Other monoallelic	19_53728051_C		0	0	0	1	0	1	0	1				0.0572739
ENSG00000267809.1_1	NDUFV2P1	19	53727225	53728132	Other monoallelic	19_53728052_G		0	0	1	0	1	0	1	0			-0.119867
ENSG00000267809.1_1	NDUFV2P1	19	53727225	53728132	Other monoallelic	19_53728096_A		7	0	0	0	7	0	7	0	-0.080281
ENSG00000267809.1_1	NDUFV2P1	19	53727225	53728132	Other monoallelic	19_53728105_G		0	0	3	0	0	0	3	3			-0.186988
ENSG00000130844.19_1	ZNF331	19	54022780	54083523	Imprinted	19_54080067_T	rs61744130	0	1	0	0	0	1	0	1		-0.266727
ENSG00000130844.19_1	ZNF331	19	54022780	54083523	Imprinted	19_54080144_A	rs8109631	1	0	1	0	2	0	2	0	-0.266727		-0.334102
ENSG00000022556.16_1	NLRP2	19	55464497	55512510	Imprinted	19_55481398_G	rs269912	5	0	1	0	3	0	3	0	0.121101		-0.0415152
ENSG00000022556.16_1	NLRP2	19	55464497	55512510	Imprinted	19_55481622_A		1	0	0	0	1	1	0	0	0.33302
ENSG00000022556.16_1	NLRP2	19	55464497	55512510	Imprinted	19_55485403_C	rs545973080	0	0	0	1	0	0	1	1				0.0670919
ENSG00000022556.16_1	NLRP2	19	55464497	55512510	Imprinted	19_55485899_G	rs2217659	10	0	3	0	13	0	13	0	0.204964		0.538896
ENSG00000022556.16_1	NLRP2	19	55464497	55512510	Imprinted	19_55489186_C	rs144821238	0	0	0	1	0	1	0	1				0.301284
ENSG00000022556.16_1	NLRP2	19	55464497	55512510	Imprinted	19_55493651_C	rs10403648	0	0	0	5	0	5	0	5				0.156656
ENSG00000022556.16_1	NLRP2	19	55464497	55512510	Imprinted	19_55493728_C	rs17699678	0	1	0	2	0	3	0	3		0.26885		0.390038
ENSG00000022556.16_1	NLRP2	19	55464497	55512510	Imprinted	19_55493847_C	rs56073572	0	1	0	2	0	3	0	3		0.26885		0.390038
ENSG00000022556.16_1	NLRP2	19	55464497	55512510	Imprinted	19_55493970_G	rs3745904	0	0	0	1	0	0	1	1				0.217971
ENSG00000022556.16_1	NLRP2	19	55464497	55512510	Imprinted	19_55494157_G	rs4306647	0	0	5	0	5	0	5	0			0.156656
ENSG00000022556.16_1	NLRP2	19	55464497	55512510	Imprinted	19_55494188_C	rs3826883	0	5	0	2	0	5	0	5		0.19669		-0.0470934
ENSG00000022556.16_1	NLRP2	19	55464497	55512510	Imprinted	19_55494632_A	rs3745905	5	0	0	0	5	0	5	0	0.156656
ENSG00000022556.16_1	NLRP2	19	55464497	55512510	Imprinted	19_55494651_A	rs34804158	2	0	5	0	5	0	5	0	-0.0470934		0.19669
ENSG00000022556.16_1	NLRP2	19	55464497	55512510	Imprinted	19_55494740_T	rs10412915	0	7	0	5	0	10	0	10		0.0984419		0.19669
ENSG00000022556.16_1	NLRP2	19	55464497	55512510	Imprinted	19_55494881_C	rs11672113	0	0	9	4	0	0	8	8			0.21187	0.126778
ENSG00000022556.16_1	NLRP2	19	55464497	55512510	Imprinted	19_55496414_G		0	0	1	0	0	1	1	0			0.121639
ENSG00000022556.16_1	NLRP2	19	55464497	55512510	Imprinted	19_55501424_G	rs117066658	0	0	1	0	1	0	1	0			-0.0526717
ENSG00000022556.16_1	NLRP2	19	55464497	55512510	Imprinted	19_55501579_A	rs1654495	4	0	0	11	12	0	0	12	0.35804			0.232489
ENSG00000022556.16_1	NLRP2	19	55464497	55512510	Imprinted	19_55502165_C		0	0	1	0	0	0	1	1			0.421301
ENSG00000022556.16_1	NLRP2	19	55464497	55512510	Imprinted	19_55505557_C		0	7	0	4	0	10	0	10		0.217323		0.454574
ENSG00000022556.16_1	NLRP2	19	55464497	55512510	Imprinted	19_55512137_C	rs12768	16	0	0	4	11	0	0	11	0.192618			0.464765
ENSG00000022556.16_1	NLRP2	19	55464497	55512510	Imprinted	19_55512201_A	rs139504696	1	0	0	0	1	0	1	0	0.017712
ENSG00000022556.16_1	NLRP2	19	55464497	55512510	Imprinted	19_55512232_C	rs1043673	13	0	0	3	11	0	0	11	0.203546			0.0521454
ENSG00000022556.16_1	NLRP2	19	55464497	55512510	Imprinted	19_55512316_T	rs1043678	0	3	13	0	0	11	11	0		0.0521454	0.203546
ENSG00000022556.16_1	NLRP2	19	55464497	55512510	Imprinted	19_55512347_G		0	0	3	13	0	0	11	11			0.0521454	0.203546
ENSG00000022556.16_1	NLRP2	19	55464497	55512510	Imprinted	19_55512431_A		4	0	12	0	12	0	12	0	0.477807		0.184046
ENSG00000269699.6_1	ZIM2	19	57285914	57352097	Imprinted	19_57324972_G		1	0	0	0	1	0	1	0	-0.863287
ENSG00000269699.6_1	ZIM2	19	57285914	57352097	Imprinted	19_57325083_C	rs34051133	0	0	0	2	0	2	0	2				-0.214039
ENSG00000269699.6_1	ZIM2	19	57285914	57352097	Imprinted	19_57327503_A	rs33931963	1	0	0	0	1	0	1	0	-0.159325
ENSG00000269699.6_1	ZIM2	19	57285914	57352097	Imprinted	19_57335022_G	rs1860565	1	0	1	0	2	0	2	0	-0.443926		0.168879
ENSG00000198300.14_1	PEG3	19	57321444	57352096	Imprinted	19_57324972_G		1	0	0	0	1	0	1	0	-0.453488
ENSG00000198300.14_1	PEG3	19	57321444	57352096	Imprinted	19_57325083_C	rs34051133	0	0	0	2	0	2	0	2				0.0624215
ENSG00000198300.14_1	PEG3	19	57321444	57352096	Imprinted	19_57327503_A	rs33931963	1	0	0	0	1	0	1	0	0.273867
ENSG00000198300.14_1	PEG3	19	57321444	57352096	Imprinted	19_57335022_G	rs1860565	1	0	1	0	2	0	2	0	-0.0437239		0.193177
ENSG00000141946.1_1	ZIM3	19	57645463	57656570	Imprinted	19_57646393_T	rs111350153	0	1	0	0	1	1	0	0		0.286944
ENSG00000141946.1_1	ZIM3	19	57645463	57656570	Imprinted	19_57649900_C	rs2370134	0	0	0	1	0	1	0	1				0.286944
ENSG00000149531.15_1	FRG1BP	20	29612047	29633933	Other monoallelic	20_29612054_T		0	31	0	0	0	31	31	0		0.367763
ENSG00000149531.15_1	FRG1BP	20	29612047	29633933	Other monoallelic	20_29612064_A		25	0	0	0	25	25	0	0	0.34922
ENSG00000149531.15_1	FRG1BP	20	29612047	29633933	Other monoallelic	20_29612076_G		0	0	19	0	0	0	19	19			0.343729
ENSG00000149531.15_1	FRG1BP	20	29612047	29633933	Other monoallelic	20_29612083_C		0	0	0	16	0	16	0	16				0.312231
ENSG00000149531.15_1	FRG1BP	20	29612047	29633933	Other monoallelic	20_29612099_G		0	0	26	0	26	0	26	0			0.362066
ENSG00000149531.15_1	FRG1BP	20	29612047	29633933	Other monoallelic	20_29612103_T		0	30	0	0	0	30	0	30		0.383735
ENSG00000149531.15_1	FRG1BP	20	29612047	29633933	Other monoallelic	20_29614272_A		1	0	0	0	1	0	0	1	0.522597
ENSG00000149531.15_1	FRG1BP	20	29612047	29633933	Other monoallelic	20_29614276_C		0	0	0	49	0	0	49	49				0.383036
ENSG00000149531.15_1	FRG1BP	20	29612047	29633933	Other monoallelic	20_29614323_C		0	0	0	1	0	1	0	1				0.522597
ENSG00000149531.15_1	FRG1BP	20	29612047	29633933	Other monoallelic	20_29623223_T	rs10439604	0	31	0	0	0	31	0	31		0.345938
ENSG00000149531.15_1	FRG1BP	20	29612047	29633933	Other monoallelic	20_29624068_T	rs74684310	0	4	0	0	0	4	0	4		0.389558
ENSG00000149531.15_1	FRG1BP	20	29612047	29633933	Other monoallelic	20_29624081_A	rs756390034	2	0	0	0	2	2	0	0	0.43386
ENSG00000149531.15_1	FRG1BP	20	29612047	29633933	Other monoallelic	20_29625873_A	rs78003242	16	0	0	0	16	0	0	16	0.364695
ENSG00000149531.15_1	FRG1BP	20	29612047	29633933	Other monoallelic	20_29625876_C	rs73611718	0	0	0	55	0	55	0	55				0.394565
ENSG00000149531.15_1	FRG1BP	20	29612047	29633933	Other monoallelic	20_29625905_T	rs771365284	0	1	0	0	0	1	0	1		0.12845
ENSG00000149531.15_1	FRG1BP	20	29612047	29633933	Other monoallelic	20_29625935_A	rs62198354	55	0	0	0	55	0	55	0	0.394565
ENSG00000149531.15_1	FRG1BP	20	29612047	29633933	Other monoallelic	20_29625946_A	rs80340867	1	0	0	0	1	0	1	0	0.759423
ENSG00000149531.15_1	FRG1BP	20	29612047	29633933	Other monoallelic	20_29625950_G	rs78096528	0	0	1	0	1	0	1	0			0.759423
ENSG00000149531.15_1	FRG1BP	20	29612047	29633933	Other monoallelic	20_29625965_G	rs79873624	0	0	1	0	1	0	1	0			0.759423
ENSG00000149531.15_1	FRG1BP	20	29612047	29633933	Other monoallelic	20_29628237_C	rs142752776	0	0	0	15	15	0	0	15				0.44229
ENSG00000149531.15_1	FRG1BP	20	29612047	29633933	Other monoallelic	20_29628271_C	rs62199576	0	0	0	55	0	55	0	55				0.394565
ENSG00000149531.15_1	FRG1BP	20	29612047	29633933	Other monoallelic	20_29628328_C	rs752147075	0	0	0	10	0	0	10	10				0.329928
ENSG00000149531.15_1	FRG1BP	20	29612047	29633933	Other monoallelic	20_29632638_C	rs9647043	0	0	0	18	18	0	0	18				0.383607
ENSG00000149531.15_1	FRG1BP	20	29612047	29633933	Other monoallelic	20_29632662_G	rs1803594	0	0	5	0	0	3	5	2			0.346731
ENSG00000149531.15_1	FRG1BP	20	29612047	29633933	Other monoallelic	20_29632715_T	rs74765991	0	1	0	0	0	1	1	0		0.12845
ENSG00000149531.15_1	FRG1BP	20	29612047	29633933	Other monoallelic	20_29633915_C	rs78740969	0	0	0	6	0	6	0	6				0.341986
ENSG00000149531.15_1	FRG1BP	20	29612047	29633933	Other monoallelic	20_29633916_G	rs2554494	0	0	54	0	4	50	54	0			0.389069
ENSG00000149531.15_1	FRG1BP	20	29612047	29633933	Other monoallelic	20_29633927_C	rs62196372	0	0	0	51	51	0	0	51				0.378175
ENSG00000149531.15_1	FRG1BP	20	29612047	29633933	Other monoallelic	20_29633929_A	rs7509092	52	0	0	0	52	0	52	0	0.380745
ENSG00000101294.18_1	HM13	20	30102212	30165726	Imprinted	20_30102506_C		0	0	0	1	1	0	0	1				1.03099
ENSG00000101294.18_1	HM13	20	30102212	30165726	Imprinted	20_30135990_A		1	0	0	0	1	0	1	0	0.809489
ENSG00000101294.18_1	HM13	20	30102212	30165726	Imprinted	20_30137935_A	rs199852970	3	0	0	0	3	0	0	3	0.936515
ENSG00000101294.18_1	HM13	20	30102212	30165726	Imprinted	20_30137990_C		0	0	0	1	0	1	0	1				0.976921
ENSG00000101294.18_1	HM13	20	30102212	30165726	Imprinted	20_30142532_C	rs34318308	0	0	0	2	2	0	0	2				1.01411
ENSG00000101294.18_1	HM13	20	30102212	30165726	Imprinted	20_30153934_A		1	0	0	0	1	0	1	0	0.809489
ENSG00000101353.15_1	MROH8	20	35729628	35807991	Other monoallelic	20_35731079_G	rs760240960	0	0	1	0	1	0	1	0			-0.190893
ENSG00000101353.15_1	MROH8	20	35729628	35807991	Other monoallelic	20_35731181_G	rs117314541	0	0	1	0	0	0	1	1			0.298216
ENSG00000101353.15_1	MROH8	20	35729628	35807991	Other monoallelic	20_35740794_T	rs1744760	0	35	0	7	0	37	0	37		0.251443		0.277314
ENSG00000101353.15_1	MROH8	20	35729628	35807991	Other monoallelic	20_35742471_C	rs75975968	0	0	0	2	2	0	0	2				0.309662
ENSG00000101353.15_1	MROH8	20	35729628	35807991	Other monoallelic	20_35749423_T	rs113747754	0	1	0	0	0	1	0	1		0.298216
ENSG00000101353.15_1	MROH8	20	35729628	35807991	Other monoallelic	20_35752070_C	rs35287749	0	0	0	1	0	1	0	1				0.276351
ENSG00000101353.15_1	MROH8	20	35729628	35807991	Other monoallelic	20_35757473_C	rs750927830	0	0	0	1	0	1	0	1				0.206321
ENSG00000101353.15_1	MROH8	20	35729628	35807991	Other monoallelic	20_35766255_A	rs76054658	1	0	0	0	1	0	0	1	0.671392
ENSG00000101353.15_1	MROH8	20	35729628	35807991	Other monoallelic	20_35766294_G		0	0	1	0	0	0	1	1			0.463768
ENSG00000101353.15_1	MROH8	20	35729628	35807991	Other monoallelic	20_35766337_A	rs8115854	17	0	1	0	18	0	18	0	0.196704		0.363318
ENSG00000101353.15_1	MROH8	20	35729628	35807991	Other monoallelic	20_35769592_T	rs1744769	0	23	0	13	0	30	0	30		0.18154		0.325515
ENSG00000101353.15_1	MROH8	20	35729628	35807991	Other monoallelic	20_35769647_G	rs1780680	0	8	33	0	0	37	37	0		0.263785	0.256915
ENSG00000101353.15_1	MROH8	20	35729628	35807991	Other monoallelic	20_35783494_T	rs1615246	0	40	0	3	0	40	0	40		0.216363		0.325584
ENSG00000101353.15_1	MROH8	20	35729628	35807991	Other monoallelic	20_35783525_G	rs757034356	0	0	1	0	1	0	1	0			0.306662
ENSG00000101353.15_1	MROH8	20	35729628	35807991	Other monoallelic	20_35788567_C		0	0	0	1	1	0	0	1				0.263002
ENSG00000101353.15_1	MROH8	20	35729628	35807991	Other monoallelic	20_35796541_T	rs62621241	0	5	0	1	0	5	0	5		0.0585154		-0.16922
ENSG00000166619.15_1	BLCAP	20	36120873	36156333	Imprinted	20_36147009_C		0	0	1	0	0	0	1	1			0.613454
ENSG00000166619.15_1	BLCAP	20	36120873	36156333	Imprinted	20_36147517_G	rs1289060264	0	0	1	0	1	0	1	0			0.806726
ENSG00000166619.15_1	BLCAP	20	36120873	36156333	Imprinted	20_36147565_G	rs758444843	0	0	1	0	0	1	1	0			0.88072
ENSG00000166619.15_1	BLCAP	20	36120873	36156333	Imprinted	20_36149929_C		0	0	0	1	0	1	0	1				0.452597
ENSG00000053438.11_1	NNAT	20	36149607	36152092	Imprinted	20_36149929_C		0	0	0	1	0	1	0	1				-1.38561
ENSG00000185513.17_1	L3MBTL1	20	42118081	42179594	Imprinted	20_42144692_C	rs2272964	0	0	0	1	0	1	0	1				-0.467133
ENSG00000185513.17_1	L3MBTL1	20	42118081	42179594	Imprinted	20_42157463_C		0	1	0	0	0	1	0	1		-0.371644
ENSG00000185513.17_1	L3MBTL1	20	42118081	42179594	Imprinted	20_42159046_G	rs144824191	0	0	1	0	1	0	1	0			-0.430773
ENSG00000185513.17_1	L3MBTL1	20	42118081	42179594	Imprinted	20_42159206_C		0	5	0	0	0	2	0	2		-0.453817
ENSG00000185513.17_1	L3MBTL1	20	42118081	42179594	Imprinted	20_42159305_A		1	0	0	0	1	0	1	0	-0.491647
ENSG00000185513.17_1	L3MBTL1	20	42118081	42179594	Imprinted	20_42159332_G		0	0	2	0	0	2	2	0			-0.457518
ENSG00000185513.17_1	L3MBTL1	20	42118081	42179594	Imprinted	20_42164722_T	rs3746528	0	3	0	2	0	5	0	5		-0.469735		-0.471512
ENSG00000185513.17_1	L3MBTL1	20	42118081	42179594	Imprinted	20_42168879_G	rs117358971	0	0	1	0	1	0	1	0			-0.467133
ENSG00000185513.17_1	L3MBTL1	20	42118081	42179594	Imprinted	20_42169854_A		0	0	1	0	1	0	1	0			-0.477808
ENSG00000185513.17_1	L3MBTL1	20	42118081	42179594	Imprinted	20_42169885_G		0	0	1	0	1	0	1	0			-0.467133
ENSG00000101049.17_1	SGK2	20	42187607	42216877	Imprinted	20_42204913_A	rs201107079	11	0	0	0	11	0	0	11	-0.0476874
ENSG00000185834.10_1	RPL12P4	20	53691182	53691679	Other monoallelic	20_53691205_A		1	0	0	0	1	0	1	0	0.5468
ENSG00000185834.10_1	RPL12P4	20	53691182	53691679	Other monoallelic	20_53691208_A		10	0	0	0	10	10	0	0	0.740774
ENSG00000185834.10_1	RPL12P4	20	53691182	53691679	Other monoallelic	20_53691288_T		0	2	11	0	0	2	2	0		0.822413	1.0181
ENSG00000185834.10_1	RPL12P4	20	53691182	53691679	Other monoallelic	20_53691377_A		1	0	0	0	1	0	1	0	0.76156
ENSG00000185834.10_1	RPL12P4	20	53691182	53691679	Other monoallelic	20_53691462_A		1	0	0	0	1	0	1	0	1.12885
ENSG00000185834.10_1	RPL12P4	20	53691182	53691679	Other monoallelic	20_53691508_C		0	57	0	0	0	1	0	1		0.835028
ENSG00000185834.10_1	RPL12P4	20	53691182	53691679	Other monoallelic	20_53691519_C		0	0	0	48	0	48	0	48				0.832675
ENSG00000185834.10_1	RPL12P4	20	53691182	53691679	Other monoallelic	20_53691530_C		0	0	0	1	0	1	0	1				1.07802
ENSG00000185834.10_1	RPL12P4	20	53691182	53691679	Other monoallelic	20_53691617_C		0	0	0	1	0	1	0	1				1.02185
ENSG00000185834.10_1	RPL12P4	20	53691182	53691679	Other monoallelic	20_53691651_G		0	0	1	0	1	0	1	0			0.725853
ENSG00000235590.7_1	GNAS-AS1	20	57393973	57425958	Imprinted	20_57415047_G		1	0	0	0	1	0	1	0	0.000695587
ENSG00000235590.7_1	GNAS-AS1	20	57393973	57425958	Imprinted	20_57415110_A		6	0	2	0	6	0	6	0	-2.05268		-0.252177
ENSG00000235590.7_1	GNAS-AS1	20	57393973	57425958	Imprinted	20_57415219_C	rs747725720	0	0	0	1	1	0	0	1				-2.94121
ENSG00000087460.29_1	GNAS	20	57414772	57486247	Imprinted	20_57415047_G		1	0	0	0	1	0	1	0	1.53108
ENSG00000087460.29_1	GNAS	20	57414772	57486247	Imprinted	20_57415110_A		6	0	2	0	6	0	6	0	1.02453		1.41366
ENSG00000087460.29_1	GNAS	20	57414772	57486247	Imprinted	20_57415219_C	rs747725720	0	0	0	1	1	0	0	1				1.13834
ENSG00000087460.29_1	GNAS	20	57414772	57486247	Imprinted	20_57428947_G	rs74934823	0	0	1	0	1	0	1	0			0.66307
ENSG00000087460.29_1	GNAS	20	57414772	57486247	Imprinted	20_57429164_G		0	0	1	0	1	0	1	0			1.18916
ENSG00000087460.29_1	GNAS	20	57414772	57486247	Imprinted	20_57429568_A	rs77059021	2	0	0	0	2	0	0	2	1.21352
ENSG00000087460.29_1	GNAS	20	57414772	57486247	Imprinted	20_57429772_A		1	0	0	0	1	1	0	0	1.75122
ENSG00000087460.29_1	GNAS	20	57414772	57486247	Imprinted	20_57470517_G		1	0	0	0	1	0	1	0	0.66307
ENSG00000087460.29_1	GNAS	20	57414772	57486247	Imprinted	20_57478448_A		1	0	0	0	1	1	0	0	1.29625
ENSG00000087460.29_1	GNAS	20	57414772	57486247	Imprinted	20_57478807_C	rs7121	0	7	0	0	0	1	0	1		1.13544
ENSG00000087460.29_1	GNAS	20	57414772	57486247	Imprinted	20_57478939_G		1	0	3	0	3	0	3	0	1.75122		0.875976
ENSG00000087460.29_1	GNAS	20	57414772	57486247	Imprinted	20_57479133_A		1	0	0	0	1	0	1	0	1.2342
ENSG00000087460.29_1	GNAS	20	57414772	57486247	Imprinted	20_57480420_T	rs3730170	0	1	0	0	0	1	0	1		1.2342
ENSG00000087460.29_1	GNAS	20	57414772	57486247	Imprinted	20_57483948_G		3	0	1	0	1	0	1	0	1.21616		0.836071
ENSG00000087460.29_1	GNAS	20	57414772	57486247	Imprinted	20_57484085_T		0	2	0	0	0	2	0	2		1.26522
ENSG00000087460.29_1	GNAS	20	57414772	57486247	Imprinted	20_57484934_C		0	0	0	2	0	2	0	2				0.948634
ENSG00000087460.29_1	GNAS	20	57414772	57486247	Imprinted	20_57485611_T		0	2	0	2	0	3	0	3		1.06616		1.20715
ENSG00000198618.5_1	PPIAP22	21	20230096	20230594	Other monoallelic	21_20230102_C		0	0	0	40	0	40	0	40				1.64517
ENSG00000198618.5_1	PPIAP22	21	20230096	20230594	Other monoallelic	21_20230168_G		0	0	47	0	47	0	47	0			1.63905
ENSG00000198618.5_1	PPIAP22	21	20230096	20230594	Other monoallelic	21_20230169_T		0	20	0	0	0	20	0	20		1.70694
ENSG00000198618.5_1	PPIAP22	21	20230096	20230594	Other monoallelic	21_20230217_A		9	0	0	0	9	0	0	9	1.76139
ENSG00000198618.5_1	PPIAP22	21	20230096	20230594	Other monoallelic	21_20230221_G		0	0	1	0	0	1	1	0			1.92989
ENSG00000198618.5_1	PPIAP22	21	20230096	20230594	Other monoallelic	21_20230294_C		0	0	0	45	45	0	0	45				1.64862
ENSG00000198618.5_1	PPIAP22	21	20230096	20230594	Other monoallelic	21_20230372_T		0	44	0	0	0	44	0	44		1.66592
ENSG00000198618.5_1	PPIAP22	21	20230096	20230594	Other monoallelic	21_20230375_A		0	0	67	0	2	0	2	0			1.65837
ENSG00000198618.5_1	PPIAP22	21	20230096	20230594	Other monoallelic	21_20230388_T		0	3	0	0	0	3	0	3		1.73216
ENSG00000198618.5_1	PPIAP22	21	20230096	20230594	Other monoallelic	21_20230390_G		0	0	42	0	42	0	42	0			1.65182
ENSG00000198618.5_1	PPIAP22	21	20230096	20230594	Other monoallelic	21_20230496_G		0	0	53	0	53	0	53	0			1.66408
ENSG00000183628.14_1	DGCR6	22	18893540	18901751	Imprinted	22_18897795_A	rs56190723	2	0	0	0	2	0	2	0	-0.230694
ENSG00000183628.14_1	DGCR6	22	18893540	18901751	Imprinted	22_18897812_G	rs60814764	1	0	3	0	4	0	4	0	-0.3607		-0.349687
ENSG00000183628.14_1	DGCR6	22	18893540	18901751	Imprinted	22_18898403_G	rs11541278	0	0	1	0	0	0	1	1			-0.193432
ENSG00000183628.14_1	DGCR6	22	18893540	18901751	Imprinted	22_18898409_G	rs11541274	0	0	1	0	1	0	1	0			-0.193432
ENSG00000183628.14_1	DGCR6	22	18893540	18901751	Imprinted	22_18900750_G	rs372055	7	0	0	0	1	0	1	0	-0.29494
ENSG00000183628.14_1	DGCR6	22	18893540	18901751	Imprinted	22_18900829_C		0	0	0	1	1	0	0	1				-0.394243
ENSG00000183628.14_1	DGCR6	22	18893540	18901751	Imprinted	22_18901090_A	rs385440	1	0	3	0	1	0	1	0	-0.408466		-0.153304
For each SNV, shown are counts of each expressed allele, and both genomic alleles across the cell lines where its gene was monoallelically expressed.
The status of each allele in heterozygous SNVs was inferred from VCF files according to the algorithm presented in Fig. S3.
U in the RNA data is presented as its DNA analog, T.
Gene, gene name
Gene category, indicates whether a gene was included in the initial list of 94 imprinted genes (Imprinted, Tables S1 and S6);
or if that gene was one of the top 60 additional genes with predominantly monoallelic expression (Other monoallelic, Table S4)
Chr_Pos_RefBase, provides the chromosome, genome position, and the reference nucleotide of each SNV in the human hg19 genome assembly
rsID, SNV ID for SNVs reported in gnomad 2.1.1
RNA_A, RNA_T, RNA_G, RNA_C, counts of each allele based on the RNA-seq data in the cell lines where the gene containing a given SNV was monoallelically expressed
WES_A, WES_T, WES_G, WES_C, counts of each allele based on the WES data in the cell lines where the gene containing a given SNV was monoallelically expressed
RNA_A_mean_LOG10_LENGTH_NORM_RNA_HTSEQ_COUNTS, RNA_T_mean_LOG10_LENGTH_NORM_RNA_HTSEQ_COUNTS, RNA_G_mean_LOG10_LENGTH_NORM_RNA_HTSEQ_COUNTS, RNA_C_mean_LOG10_LENGTH_NORM_RNA_HTSEQ_COUNTS,
mean expression of the gene containing a given allele across the cell lines where this gene was monoallelically expressed

## Sheet: Table S15B
Table S15B. Counts of the expressed allele in monoallelically expressed isoform level data and of both alleles in the genomic data for heterozygous SNVs located within 94 imprinted genes and 60 additional genes with predominantly monoallelic expression
Transcript ID	Gene ID	Gene	Chr	Gene start	Gene end	Gene category	Chr_Pos_RefBase	rsID	RNA_A	RNA_T	RNA_G	RNA_C	WES_A	WES_T	WES_G	WES_C	RNA_A_mean_LOG10_LENGTH_NORM_RNA_HTSEQ_COUNTS	RNA_T_mean_LOG10_LENGTH_NORM_RNA_HTSEQ_COUNTS	RNA_G_mean_LOG10_LENGTH_NORM_RNA_HTSEQ_COUNTS	RNA_C_mean_LOG10_LENGTH_NORM_RNA_HTSEQ_COUNTS
ENST00000371538.5_1	ENSG00000162377.6_1	COA7	1	53150120	53164019	Other monoallelic	1_53153348_C		0	0	0	1	1	0	0	1				0.119574
ENST00000371538.5_1	ENSG00000162377.6_1	COA7	1	53150120	53164019	Other monoallelic	1_53153432_T	rs443751	0	2	0	9	0	2	0	2		-0.134723		0.299041
ENST00000371538.5_1	ENSG00000162377.6_1	COA7	1	53150120	53164019	Other monoallelic	1_53158524_A	rs200725979	71	0	0	0	71	0	0	71	0.1827
ENST00000371538.5_1	ENSG00000162377.6_1	COA7	1	53150120	53164019	Other monoallelic	1_53163620_C		0	0	0	1	1	0	0	1				-0.0459873
ENST00000486918.1_1	ENSG00000162377.6_1	COA7	1	53153233	53163740	Other monoallelic	1_53153348_C		0	0	0	1	1	0	0	1				0.347335
ENST00000486918.1_1	ENSG00000162377.6_1	COA7	1	53153233	53163740	Other monoallelic	1_53153432_T	rs443751	0	2	0	9	0	2	0	2		-0.00638454		0.50015
ENST00000486918.1_1	ENSG00000162377.6_1	COA7	1	53153233	53163740	Other monoallelic	1_53158524_A	rs200725979	71	0	0	0	71	0	0	71	0.36492
ENST00000486918.1_1	ENSG00000162377.6_1	COA7	1	53153233	53163740	Other monoallelic	1_53163620_C		0	0	0	1	1	0	0	1				0.0396122
ENST00000370981.3_1	ENSG00000162595.7_1	DIRAS3	1	68511568	68517314	Imprinted	1_68512313_A		1	0	0	0	1	0	0	1	-0.124868
ENST00000646789.1_1	ENSG00000162595.7_1	DIRAS3	1	68511644	68516310	Imprinted	1_68512313_A		1	0	0	0	1	0	0	1	0.0163796
ENST00000443090.1_1	ENSG00000224837.1_1	GCSHP5	1	168025138	168025660	Other monoallelic	1_168025245_T		0	72	0	0	0	72	0	72		0.599491
ENST00000443090.1_1	ENSG00000224837.1_1	GCSHP5	1	168025138	168025660	Other monoallelic	1_168025262_A		72	0	0	0	72	0	72	0	0.599491
ENST00000443090.1_1	ENSG00000224837.1_1	GCSHP5	1	168025138	168025660	Other monoallelic	1_168025400_G		0	0	72	1	0	0	73	73			0.595418	0.707684
ENST00000443090.1_1	ENSG00000224837.1_1	GCSHP5	1	168025138	168025660	Other monoallelic	1_168025409_A		72	0	1	0	73	0	73	0	0.595418		0.707684
ENST00000443090.1_1	ENSG00000224837.1_1	GCSHP5	1	168025138	168025660	Other monoallelic	1_168025442_A		19	0	0	0	19	0	19	0	0.524101
ENST00000443090.1_1	ENSG00000224837.1_1	GCSHP5	1	168025138	168025660	Other monoallelic	1_168025483_C		0	0	0	16	0	0	16	16				0.593866
ENST00000443090.1_1	ENSG00000224837.1_1	GCSHP5	1	168025138	168025660	Other monoallelic	1_168025536_C		0	0	0	4	4	0	0	4				0.868513
ENST00000443090.1_1	ENSG00000224837.1_1	GCSHP5	1	168025138	168025660	Other monoallelic	1_168025538_T		0	26	0	53	0	72	0	72		0.397162		0.707115
ENST00000443090.1_1	ENSG00000224837.1_1	GCSHP5	1	168025138	168025660	Other monoallelic	1_168025577_C		0	0	0	26	0	26	0	26				0.563869
ENST00000443090.1_1	ENSG00000224837.1_1	GCSHP5	1	168025138	168025660	Other monoallelic	1_168025628_G		0	0	48	0	48	0	48	0			0.574255
ENST00000235310.7_1	ENSG00000116670.15_1	MAD2L2	1	11734536	11751707	Other monoallelic	1_11735841_C		1	0	0	8	9	0	0	9	0.491055			0.451652
ENST00000235310.7_1	ENSG00000116670.15_1	MAD2L2	1	11734536	11751707	Other monoallelic	1_11735877_A	rs2233022	8	0	1	0	9	0	9	0	0.555921		0.569473
ENST00000235310.7_1	ENSG00000116670.15_1	MAD2L2	1	11734536	11751707	Other monoallelic	1_11736063_T	rs2233021	0	1	0	0	0	1	0	1		0.692233
ENST00000235310.7_1	ENSG00000116670.15_1	MAD2L2	1	11734536	11751707	Other monoallelic	1_11737051_G	rs2294638	0	0	31	0	0	0	31	31			0.615855
ENST00000235310.7_1	ENSG00000116670.15_1	MAD2L2	1	11734536	11751707	Other monoallelic	1_11737551_C	rs2233018	0	0	0	1	0	1	0	1				0.726011
ENST00000235310.7_1	ENSG00000116670.15_1	MAD2L2	1	11734536	11751707	Other monoallelic	1_11740542_C	rs200272112	0	0	0	85	85	0	0	85				0.63593
ENST00000235310.7_1	ENSG00000116670.15_1	MAD2L2	1	11734536	11751707	Other monoallelic	1_11740549_G	rs187544742	0	0	0	1	0	0	1	1				0.494116
ENST00000235310.7_1	ENSG00000116670.15_1	MAD2L2	1	11734536	11751707	Other monoallelic	1_11740559_C	rs2233014	0	0	1	0	0	0	1	1			0.569974
ENST00000235310.7_1	ENSG00000116670.15_1	MAD2L2	1	11734536	11751707	Other monoallelic	1_11740683_G	rs2233013	0	0	1	0	1	0	1	0			0.63356
ENST00000235310.7_1	ENSG00000116670.15_1	MAD2L2	1	11734536	11751707	Other monoallelic	1_11740812_A		3	0	0	1	4	0	0	4	0.520248			0.368904
ENST00000235310.7_1	ENSG00000116670.15_1	MAD2L2	1	11734536	11751707	Other monoallelic	1_11740935_G		0	0	1	0	0	1	1	0			1.24078
ENST00000376655.1_1	ENSG00000116670.15_1	MAD2L2	1	11736928	11751650	Other monoallelic	1_11737051_G	rs2294638	0	0	31	0	0	0	31	31			0.484622
ENST00000376655.1_1	ENSG00000116670.15_1	MAD2L2	1	11736928	11751650	Other monoallelic	1_11737551_C	rs2233018	0	0	0	1	0	1	0	1				0.606581
ENST00000376655.1_1	ENSG00000116670.15_1	MAD2L2	1	11736928	11751650	Other monoallelic	1_11740542_C	rs200272112	0	0	0	85	85	0	0	85				0.506068
ENST00000376655.1_1	ENSG00000116670.15_1	MAD2L2	1	11736928	11751650	Other monoallelic	1_11740549_G	rs187544742	0	0	0	1	0	0	1	1				0.323366
ENST00000376655.1_1	ENSG00000116670.15_1	MAD2L2	1	11736928	11751650	Other monoallelic	1_11740559_C	rs2233014	0	0	1	0	0	0	1	1			0.437424
ENST00000376655.1_1	ENSG00000116670.15_1	MAD2L2	1	11736928	11751650	Other monoallelic	1_11740683_G	rs2233013	0	0	1	0	1	0	1	0			0.524968
ENST00000376655.1_1	ENSG00000116670.15_1	MAD2L2	1	11736928	11751650	Other monoallelic	1_11740812_A		3	0	0	1	4	0	0	4	0.371462			0.221928
ENST00000376655.1_1	ENSG00000116670.15_1	MAD2L2	1	11736928	11751650	Other monoallelic	1_11740935_G		0	0	1	0	0	1	1	0			1.10742
ENST00000376664.10_1	ENSG00000116670.15_1	MAD2L2	1	11735756	11741168	Other monoallelic	1_11735841_C		1	0	0	8	9	0	0	9	0.671263			0.640015
ENST00000376664.10_1	ENSG00000116670.15_1	MAD2L2	1	11735756	11741168	Other monoallelic	1_11735877_A	rs2233022	8	0	1	0	9	0	9	0	0.752456		0.764363
ENST00000376664.10_1	ENSG00000116670.15_1	MAD2L2	1	11735756	11741168	Other monoallelic	1_11736063_T	rs2233021	0	1	0	0	0	1	0	1		0.874927
ENST00000376664.10_1	ENSG00000116670.15_1	MAD2L2	1	11735756	11741168	Other monoallelic	1_11737051_G	rs2294638	0	0	31	0	0	0	31	31			0.808199
ENST00000376664.10_1	ENSG00000116670.15_1	MAD2L2	1	11735756	11741168	Other monoallelic	1_11737551_C	rs2233018	0	0	0	1	0	1	0	1				0.920939
ENST00000376664.10_1	ENSG00000116670.15_1	MAD2L2	1	11735756	11741168	Other monoallelic	1_11740542_C	rs200272112	0	0	0	85	85	0	0	85				0.831233
ENST00000376664.10_1	ENSG00000116670.15_1	MAD2L2	1	11735756	11741168	Other monoallelic	1_11740549_G	rs187544742	0	0	0	1	0	0	1	1				0.665655
ENST00000376664.10_1	ENSG00000116670.15_1	MAD2L2	1	11735756	11741168	Other monoallelic	1_11740559_C	rs2233014	0	0	1	0	0	0	1	1			0.765141
ENST00000376664.10_1	ENSG00000116670.15_1	MAD2L2	1	11735756	11741168	Other monoallelic	1_11740683_G	rs2233013	0	0	1	0	1	0	1	0			0.839751
ENST00000376664.10_1	ENSG00000116670.15_1	MAD2L2	1	11735756	11741168	Other monoallelic	1_11740812_A		3	0	0	1	4	0	0	4	0.714572			0.556944
ENST00000376664.10_1	ENSG00000116670.15_1	MAD2L2	1	11735756	11741168	Other monoallelic	1_11740935_G		0	0	1	0	0	1	1	0			1.41087
ENST00000376667.7_1	ENSG00000116670.15_1	MAD2L2	1	11734804	11751666	Other monoallelic	1_11735841_C		1	0	0	8	9	0	0	9	0.785887			0.744628
ENST00000376667.7_1	ENSG00000116670.15_1	MAD2L2	1	11734804	11751666	Other monoallelic	1_11735877_A	rs2233022	8	0	1	0	9	0	9	0	0.84573		0.861408
ENST00000376667.7_1	ENSG00000116670.15_1	MAD2L2	1	11734804	11751666	Other monoallelic	1_11736063_T	rs2233021	0	1	0	0	0	1	0	1		0.991437
ENST00000376667.7_1	ENSG00000116670.15_1	MAD2L2	1	11734804	11751666	Other monoallelic	1_11737051_G	rs2294638	0	0	31	0	0	0	31	31			0.908796
ENST00000376667.7_1	ENSG00000116670.15_1	MAD2L2	1	11734804	11751666	Other monoallelic	1_11737551_C	rs2233018	0	0	0	1	0	1	0	1				1.02088
ENST00000376667.7_1	ENSG00000116670.15_1	MAD2L2	1	11734804	11751666	Other monoallelic	1_11740542_C	rs200272112	0	0	0	85	85	0	0	85				0.927577
ENST00000376667.7_1	ENSG00000116670.15_1	MAD2L2	1	11734804	11751666	Other monoallelic	1_11740549_G	rs187544742	0	0	0	1	0	0	1	1				0.7802
ENST00000376667.7_1	ENSG00000116670.15_1	MAD2L2	1	11734804	11751666	Other monoallelic	1_11740559_C	rs2233014	0	0	1	0	0	0	1	1			0.864449
ENST00000376667.7_1	ENSG00000116670.15_1	MAD2L2	1	11734804	11751666	Other monoallelic	1_11740683_G	rs2233013	0	0	1	0	1	0	1	0			0.92718
ENST00000376667.7_1	ENSG00000116670.15_1	MAD2L2	1	11734804	11751666	Other monoallelic	1_11740812_A		3	0	0	1	4	0	0	4	0.807552			0.660975
ENST00000376667.7_1	ENSG00000116670.15_1	MAD2L2	1	11734804	11751666	Other monoallelic	1_11740935_G		0	0	1	0	0	1	1	0			1.54928
ENST00000376669.9_1	ENSG00000116670.15_1	MAD2L2	1	11734734	11741175	Other monoallelic	1_11735841_C		1	0	0	8	9	0	0	9	0.814937			0.77586
ENST00000376669.9_1	ENSG00000116670.15_1	MAD2L2	1	11734734	11741175	Other monoallelic	1_11735877_A	rs2233022	8	0	1	0	9	0	9	0	0.879796		0.894105
ENST00000376669.9_1	ENSG00000116670.15_1	MAD2L2	1	11734734	11741175	Other monoallelic	1_11736063_T	rs2233021	0	1	0	0	0	1	0	1		1.01817
ENST00000376669.9_1	ENSG00000116670.15_1	MAD2L2	1	11734734	11741175	Other monoallelic	1_11737051_G	rs2294638	0	0	31	0	0	0	31	31			0.939361
ENST00000376669.9_1	ENSG00000116670.15_1	MAD2L2	1	11734734	11741175	Other monoallelic	1_11737551_C	rs2233018	0	0	0	1	0	1	0	1				1.04999
ENST00000376669.9_1	ENSG00000116670.15_1	MAD2L2	1	11734734	11741175	Other monoallelic	1_11740542_C	rs200272112	0	0	0	85	85	0	0	85				0.959512
ENST00000376669.9_1	ENSG00000116670.15_1	MAD2L2	1	11734734	11741175	Other monoallelic	1_11740549_G	rs187544742	0	0	0	1	0	0	1	1				0.820312
ENST00000376669.9_1	ENSG00000116670.15_1	MAD2L2	1	11734734	11741175	Other monoallelic	1_11740559_C	rs2233014	0	0	1	0	0	0	1	1			0.893343
ENST00000376669.9_1	ENSG00000116670.15_1	MAD2L2	1	11734734	11741175	Other monoallelic	1_11740683_G	rs2233013	0	0	1	0	1	0	1	0			0.959626
ENST00000376669.9_1	ENSG00000116670.15_1	MAD2L2	1	11734734	11741175	Other monoallelic	1_11740812_A		3	0	0	1	4	0	0	4	0.846429			0.693866
ENST00000376669.9_1	ENSG00000116670.15_1	MAD2L2	1	11734734	11741175	Other monoallelic	1_11740935_G		0	0	1	0	0	1	1	0			1.55647
ENST00000376672.5_1	ENSG00000116670.15_1	MAD2L2	1	11734581	11751534	Other monoallelic	1_11735841_C		1	0	0	8	9	0	0	9	0.743127			0.6991
ENST00000376672.5_1	ENSG00000116670.15_1	MAD2L2	1	11734581	11751534	Other monoallelic	1_11735877_A	rs2233022	8	0	1	0	9	0	9	0	0.802066		0.816828
ENST00000376672.5_1	ENSG00000116670.15_1	MAD2L2	1	11734581	11751534	Other monoallelic	1_11736063_T	rs2233021	0	1	0	0	0	1	0	1		0.944395
ENST00000376672.5_1	ENSG00000116670.15_1	MAD2L2	1	11734581	11751534	Other monoallelic	1_11737051_G	rs2294638	0	0	31	0	0	0	31	31			0.86366
ENST00000376672.5_1	ENSG00000116670.15_1	MAD2L2	1	11734581	11751534	Other monoallelic	1_11737551_C	rs2233018	0	0	0	1	0	1	0	1				0.975389
ENST00000376672.5_1	ENSG00000116670.15_1	MAD2L2	1	11734581	11751534	Other monoallelic	1_11740542_C	rs200272112	0	0	0	85	85	0	0	85				0.882629
ENST00000376672.5_1	ENSG00000116670.15_1	MAD2L2	1	11734581	11751534	Other monoallelic	1_11740549_G	rs187544742	0	0	0	1	0	0	1	1				0.731247
ENST00000376672.5_1	ENSG00000116670.15_1	MAD2L2	1	11734581	11751534	Other monoallelic	1_11740559_C	rs2233014	0	0	1	0	0	0	1	1			0.820155
ENST00000376672.5_1	ENSG00000116670.15_1	MAD2L2	1	11734581	11751534	Other monoallelic	1_11740683_G	rs2233013	0	0	1	0	1	0	1	0			0.880893
ENST00000376672.5_1	ENSG00000116670.15_1	MAD2L2	1	11734581	11751534	Other monoallelic	1_11740812_A		3	0	0	1	4	0	0	4	0.759729			0.616113
ENST00000376672.5_1	ENSG00000116670.15_1	MAD2L2	1	11734581	11751534	Other monoallelic	1_11740935_G		0	0	1	0	0	1	1	0			1.50344
ENST00000376692.9_1	ENSG00000116670.15_1	MAD2L2	1	11734536	11741205	Other monoallelic	1_11735841_C		1	0	0	8	9	0	0	9	0.736404			0.697119
ENST00000376692.9_1	ENSG00000116670.15_1	MAD2L2	1	11734536	11741205	Other monoallelic	1_11735877_A	rs2233022	8	0	1	0	9	0	9	0	0.801409		0.815298
ENST00000376692.9_1	ENSG00000116670.15_1	MAD2L2	1	11734536	11741205	Other monoallelic	1_11736063_T	rs2233021	0	1	0	0	0	1	0	1		0.937711
ENST00000376692.9_1	ENSG00000116670.15_1	MAD2L2	1	11734536	11741205	Other monoallelic	1_11737051_G	rs2294638	0	0	31	0	0	0	31	31			0.860317
ENST00000376692.9_1	ENSG00000116670.15_1	MAD2L2	1	11734536	11741205	Other monoallelic	1_11737551_C	rs2233018	0	0	0	1	0	1	0	1				0.971174
ENST00000376692.9_1	ENSG00000116670.15_1	MAD2L2	1	11734536	11741205	Other monoallelic	1_11740542_C	rs200272112	0	0	0	85	85	0	0	85				0.880625
ENST00000376692.9_1	ENSG00000116670.15_1	MAD2L2	1	11734536	11741205	Other monoallelic	1_11740549_G	rs187544742	0	0	0	1	0	0	1	1				0.739842
ENST00000376692.9_1	ENSG00000116670.15_1	MAD2L2	1	11734536	11741205	Other monoallelic	1_11740559_C	rs2233014	0	0	1	0	0	0	1	1			0.815298
ENST00000376692.9_1	ENSG00000116670.15_1	MAD2L2	1	11734536	11741205	Other monoallelic	1_11740683_G	rs2233013	0	0	1	0	1	0	1	0			0.879294
ENST00000376692.9_1	ENSG00000116670.15_1	MAD2L2	1	11734536	11741205	Other monoallelic	1_11740812_A		3	0	0	1	4	0	0	4	0.766059			0.614854
ENST00000376692.9_1	ENSG00000116670.15_1	MAD2L2	1	11734536	11741205	Other monoallelic	1_11740935_G		0	0	1	0	0	1	1	0			1.47715
ENST00000445656.5_1	ENSG00000116670.15_1	MAD2L2	1	11735712	11741168	Other monoallelic	1_11735841_C		1	0	0	8	9	0	0	9	0.788193			0.752949
ENST00000445656.5_1	ENSG00000116670.15_1	MAD2L2	1	11735712	11741168	Other monoallelic	1_11735877_A	rs2233022	8	0	1	0	9	0	9	0	0.862575		0.877762
ENST00000445656.5_1	ENSG00000116670.15_1	MAD2L2	1	11735712	11741168	Other monoallelic	1_11736063_T	rs2233021	0	1	0	0	0	1	0	1		0.994891
ENST00000445656.5_1	ENSG00000116670.15_1	MAD2L2	1	11735712	11741168	Other monoallelic	1_11737051_G	rs2294638	0	0	31	0	0	0	31	31			0.92128
ENST00000445656.5_1	ENSG00000116670.15_1	MAD2L2	1	11735712	11741168	Other monoallelic	1_11737551_C	rs2233018	0	0	0	1	0	1	0	1				1.0245
ENST00000445656.5_1	ENSG00000116670.15_1	MAD2L2	1	11735712	11741168	Other monoallelic	1_11740542_C	rs200272112	0	0	0	85	85	0	0	85				0.941633
ENST00000445656.5_1	ENSG00000116670.15_1	MAD2L2	1	11735712	11741168	Other monoallelic	1_11740549_G	rs187544742	0	0	0	1	0	0	1	1				0.778257
ENST00000445656.5_1	ENSG00000116670.15_1	MAD2L2	1	11735712	11741168	Other monoallelic	1_11740559_C	rs2233014	0	0	1	0	0	0	1	1			0.874468
ENST00000445656.5_1	ENSG00000116670.15_1	MAD2L2	1	11735712	11741168	Other monoallelic	1_11740683_G	rs2233013	0	0	1	0	1	0	1	0			0.941572
ENST00000445656.5_1	ENSG00000116670.15_1	MAD2L2	1	11735712	11741168	Other monoallelic	1_11740812_A		3	0	0	1	4	0	0	4	0.828114			0.669822
ENST00000445656.5_1	ENSG00000116670.15_1	MAD2L2	1	11735712	11741168	Other monoallelic	1_11740935_G		0	0	1	0	0	1	1	0			1.52874
ENST00000456915.1_1	ENSG00000116670.15_1	MAD2L2	1	11735713	11741188	Other monoallelic	1_11735841_C		1	0	0	8	9	0	0	9	0.629912			0.590819
ENST00000456915.1_1	ENSG00000116670.15_1	MAD2L2	1	11735713	11741188	Other monoallelic	1_11735877_A	rs2233022	8	0	1	0	9	0	9	0	0.698429		0.712156
ENST00000456915.1_1	ENSG00000116670.15_1	MAD2L2	1	11735713	11741188	Other monoallelic	1_11736063_T	rs2233021	0	1	0	0	0	1	0	1		0.82828
ENST00000456915.1_1	ENSG00000116670.15_1	MAD2L2	1	11735713	11741188	Other monoallelic	1_11737051_G	rs2294638	0	0	31	0	0	0	31	31			0.756304
ENST00000456915.1_1	ENSG00000116670.15_1	MAD2L2	1	11735713	11741188	Other monoallelic	1_11737551_C	rs2233018	0	0	0	1	0	1	0	1				0.869277
ENST00000456915.1_1	ENSG00000116670.15_1	MAD2L2	1	11735713	11741188	Other monoallelic	1_11740542_C	rs200272112	0	0	0	85	85	0	0	85				0.77699
ENST00000456915.1_1	ENSG00000116670.15_1	MAD2L2	1	11735713	11741188	Other monoallelic	1_11740549_G	rs187544742	0	0	0	1	0	0	1	1				0.603835
ENST00000456915.1_1	ENSG00000116670.15_1	MAD2L2	1	11735713	11741188	Other monoallelic	1_11740559_C	rs2233014	0	0	1	0	0	0	1	1			0.707587
ENST00000456915.1_1	ENSG00000116670.15_1	MAD2L2	1	11735713	11741188	Other monoallelic	1_11740683_G	rs2233013	0	0	1	0	1	0	1	0			0.776474
ENST00000456915.1_1	ENSG00000116670.15_1	MAD2L2	1	11735713	11741188	Other monoallelic	1_11740812_A		3	0	0	1	4	0	0	4	0.651519			0.508069
ENST00000456915.1_1	ENSG00000116670.15_1	MAD2L2	1	11735713	11741188	Other monoallelic	1_11740935_G		0	0	1	0	0	1	1	0			1.38
ENST00000427600.2_1	ENSG00000234004.4_1	RP11-543B16.1	1	211346829	211347191	Other monoallelic	1_211346858_T		0	16	0	0	0	16	0	16		-0.16962
ENST00000427600.2_1	ENSG00000234004.4_1	RP11-543B16.1	1	211346829	211347191	Other monoallelic	1_211346925_G		0	0	44	0	44	0	44	0			-0.15421
ENST00000427600.2_1	ENSG00000234004.4_1	RP11-543B16.1	1	211346829	211347191	Other monoallelic	1_211346987_C		0	0	0	1	1	0	0	1				-0.16721
ENST00000427600.2_1	ENSG00000234004.4_1	RP11-543B16.1	1	211346829	211347191	Other monoallelic	1_211347069_G		0	0	17	0	17	0	17	0			-0.172628
ENST00000427762.1_1	ENSG00000185839.3_1	RP4-592A1.2	1	59096512	59097202	Other monoallelic	1_59096544_A		105	0	0	0	105	0	105	0	0.788441
ENST00000427762.1_1	ENSG00000185839.3_1	RP4-592A1.2	1	59096512	59097202	Other monoallelic	1_59096581_T		0	102	0	0	0	102	0	102		0.788213
ENST00000427762.1_1	ENSG00000185839.3_1	RP4-592A1.2	1	59096512	59097202	Other monoallelic	1_59096582_G		0	0	100	0	100	0	100	0			0.787584
ENST00000427762.1_1	ENSG00000185839.3_1	RP4-592A1.2	1	59096512	59097202	Other monoallelic	1_59096598_C		0	0	0	99	0	99	0	99				0.787196
ENST00000427762.1_1	ENSG00000185839.3_1	RP4-592A1.2	1	59096512	59097202	Other monoallelic	1_59096610_T		0	98	0	0	98	98	0	0		0.783634
ENST00000427762.1_1	ENSG00000185839.3_1	RP4-592A1.2	1	59096512	59097202	Other monoallelic	1_59096630_G		0	0	90	0	90	0	90	0			0.785821
ENST00000427762.1_1	ENSG00000185839.3_1	RP4-592A1.2	1	59096512	59097202	Other monoallelic	1_59096641_G		0	0	88	0	0	0	88	88			0.771906
ENST00000427762.1_1	ENSG00000185839.3_1	RP4-592A1.2	1	59096512	59097202	Other monoallelic	1_59096652_C		0	0	0	83	83	0	0	83				0.787795
ENST00000427762.1_1	ENSG00000185839.3_1	RP4-592A1.2	1	59096512	59097202	Other monoallelic	1_59096656_A		85	0	1	0	86	0	86	0	0.776512		0.828628
ENST00000427762.1_1	ENSG00000185839.3_1	RP4-592A1.2	1	59096512	59097202	Other monoallelic	1_59096669_C		0	0	0	94	0	0	94	94				0.780379
ENST00000427762.1_1	ENSG00000185839.3_1	RP4-592A1.2	1	59096512	59097202	Other monoallelic	1_59096689_A		96	0	3	0	98	0	98	0	0.778488		0.96769
ENST00000427762.1_1	ENSG00000185839.3_1	RP4-592A1.2	1	59096512	59097202	Other monoallelic	1_59096693_G		0	0	104	0	104	0	104	0			0.787969
ENST00000427762.1_1	ENSG00000185839.3_1	RP4-592A1.2	1	59096512	59097202	Other monoallelic	1_59096707_C		0	0	0	1	0	1	0	1				1.01331
ENST00000427762.1_1	ENSG00000185839.3_1	RP4-592A1.2	1	59096512	59097202	Other monoallelic	1_59096759_G		0	0	1	0	0	0	1	1			0.273462
ENST00000427762.1_1	ENSG00000185839.3_1	RP4-592A1.2	1	59096512	59097202	Other monoallelic	1_59096853_C		0	0	0	92	0	92	0	92				0.783357
ENST00000427762.1_1	ENSG00000185839.3_1	RP4-592A1.2	1	59096512	59097202	Other monoallelic	1_59096927_C		0	0	0	1	1	0	0	1				0.217046
ENST00000427762.1_1	ENSG00000185839.3_1	RP4-592A1.2	1	59096512	59097202	Other monoallelic	1_59097145_C		0	0	0	1	1	0	0	1				0.910953
ENST00000427762.1_1	ENSG00000185839.3_1	RP4-592A1.2	1	59096512	59097202	Other monoallelic	1_59097168_C		0	0	0	8	0	8	0	8				0.796569
ENST00000427762.1_1	ENSG00000185839.3_1	RP4-592A1.2	1	59096512	59097202	Other monoallelic	1_59097172_C		0	2	0	27	0	27	0	27		0.931935		0.769921
ENST00000427762.1_1	ENSG00000185839.3_1	RP4-592A1.2	1	59096512	59097202	Other monoallelic	1_59097190_C		0	0	0	1	0	1	0	1				0.57231
ENST00000454994.3_1	ENSG00000274944.4_1	RP5-864K19.6	1	39330174	39347289	Other monoallelic	1_39340002_A		1	1	0	0	1	1	0	0	0.434879	0.513559
ENST00000454994.3_1	ENSG00000274944.4_1	RP5-864K19.6	1	39330174	39347289	Other monoallelic	1_39340282_C	rs880303	0	0	0	29	0	29	0	29				0.178282
ENST00000454994.3_1	ENSG00000274944.4_1	RP5-864K19.6	1	39330174	39347289	Other monoallelic	1_39340381_A	rs61745441	1	0	0	0	1	0	1	0	0.15255
ENST00000454994.3_1	ENSG00000274944.4_1	RP5-864K19.6	1	39330174	39347289	Other monoallelic	1_39340504_T	rs41270783	0	4	0	0	0	4	4	0		0.157662
ENST00000454994.3_1	ENSG00000274944.4_1	RP5-864K19.6	1	39330174	39347289	Other monoallelic	1_39340558_G	rs75632250	0	0	3	0	3	0	3	0			0.283225
ENST00000454994.3_1	ENSG00000274944.4_1	RP5-864K19.6	1	39330174	39347289	Other monoallelic	1_39340607_A	rs16825625	6	0	0	0	6	0	6	0	0.0952656
ENST00000454994.3_1	ENSG00000274944.4_1	RP5-864K19.6	1	39330174	39347289	Other monoallelic	1_39340642_C		0	0	0	1	1	0	0	1				0.0772674
ENST00000454994.3_1	ENSG00000274944.4_1	RP5-864K19.6	1	39330174	39347289	Other monoallelic	1_39340690_C	rs765537578	0	0	0	1	1	0	0	1				0.282072
ENST00000454994.3_1	ENSG00000274944.4_1	RP5-864K19.6	1	39330174	39347289	Other monoallelic	1_39340761_C	rs142530971	0	0	0	1	0	1	0	1				0.185684
ENST00000454994.3_1	ENSG00000274944.4_1	RP5-864K19.6	1	39330174	39347289	Other monoallelic	1_39340862_A	rs874243	25	0	1	0	26	0	26	0	0.189463		0.513559
ENST00000454994.3_1	ENSG00000274944.4_1	RP5-864K19.6	1	39330174	39347289	Other monoallelic	1_39341158_G	rs1422228910	0	0	1	0	0	0	1	1			0.0772674
ENST00000454994.3_1	ENSG00000274944.4_1	RP5-864K19.6	1	39330174	39347289	Other monoallelic	1_39341277_G		0	0	1	0	0	0	1	1			-0.121076
ENST00000454994.3_1	ENSG00000274944.4_1	RP5-864K19.6	1	39330174	39347289	Other monoallelic	1_39341749_C	rs61732191	0	0	0	1	0	1	0	1				0.276142
ENST00000489575.2_1	ENSG00000274944.4_1	RP5-864K19.6	1	39330200	39347274	Other monoallelic	1_39340002_A		1	1	0	0	1	1	0	0	0.852785	0.926107
ENST00000489575.2_1	ENSG00000274944.4_1	RP5-864K19.6	1	39330200	39347274	Other monoallelic	1_39340282_C	rs880303	0	0	0	29	0	29	0	29				0.575987
ENST00000489575.2_1	ENSG00000274944.4_1	RP5-864K19.6	1	39330200	39347274	Other monoallelic	1_39340381_A	rs61745441	1	0	0	0	1	0	1	0	0.5906
ENST00000489575.2_1	ENSG00000274944.4_1	RP5-864K19.6	1	39330200	39347274	Other monoallelic	1_39340504_T	rs41270783	0	4	0	0	0	4	4	0		0.593186
ENST00000489575.2_1	ENSG00000274944.4_1	RP5-864K19.6	1	39330200	39347274	Other monoallelic	1_39340558_G	rs75632250	0	0	3	0	3	0	3	0			0.722023
ENST00000489575.2_1	ENSG00000274944.4_1	RP5-864K19.6	1	39330200	39347274	Other monoallelic	1_39340607_A	rs16825625	6	0	0	0	6	0	6	0	0.375299
ENST00000489575.2_1	ENSG00000274944.4_1	RP5-864K19.6	1	39330200	39347274	Other monoallelic	1_39340642_C		0	0	0	1	1	0	0	1				0.496007
ENST00000489575.2_1	ENSG00000274944.4_1	RP5-864K19.6	1	39330200	39347274	Other monoallelic	1_39340690_C	rs765537578	0	0	0	1	1	0	0	1				0.700235
ENST00000489575.2_1	ENSG00000274944.4_1	RP5-864K19.6	1	39330200	39347274	Other monoallelic	1_39340761_C	rs142530971	0	0	0	1	0	1	0	1				0.629027
ENST00000489575.2_1	ENSG00000274944.4_1	RP5-864K19.6	1	39330200	39347274	Other monoallelic	1_39340862_A	rs874243	25	0	1	0	26	0	26	0	0.626881		0.926107
ENST00000489575.2_1	ENSG00000274944.4_1	RP5-864K19.6	1	39330200	39347274	Other monoallelic	1_39341158_G	rs1422228910	0	0	1	0	0	0	1	1			0.496007
ENST00000489575.2_1	ENSG00000274944.4_1	RP5-864K19.6	1	39330200	39347274	Other monoallelic	1_39341277_G		0	0	1	0	0	0	1	1			0.291887
ENST00000489575.2_1	ENSG00000274944.4_1	RP5-864K19.6	1	39330200	39347274	Other monoallelic	1_39341749_C	rs61732191	0	0	0	1	0	1	0	1				0.705258
ENST00000489803.5_1	ENSG00000274944.4_1	RP5-864K19.6	1	39330172	39347269	Other monoallelic	1_39340002_A		1	1	0	0	1	1	0	0	0.302904	0.384007
ENST00000489803.5_1	ENSG00000274944.4_1	RP5-864K19.6	1	39330172	39347269	Other monoallelic	1_39340282_C	rs880303	0	0	0	29	0	29	0	29				0.0484459
ENST00000489803.5_1	ENSG00000274944.4_1	RP5-864K19.6	1	39330172	39347269	Other monoallelic	1_39340381_A	rs61745441	1	0	0	0	1	0	1	0	0.0204412
ENST00000489803.5_1	ENSG00000274944.4_1	RP5-864K19.6	1	39330172	39347269	Other monoallelic	1_39340504_T	rs41270783	0	4	0	0	0	4	4	0		0.0262948
ENST00000489803.5_1	ENSG00000274944.4_1	RP5-864K19.6	1	39330172	39347269	Other monoallelic	1_39340558_G	rs75632250	0	0	3	0	3	0	3	0			0.151412
ENST00000489803.5_1	ENSG00000274944.4_1	RP5-864K19.6	1	39330172	39347269	Other monoallelic	1_39340607_A	rs16825625	6	0	0	0	6	0	6	0	-0.0287211
ENST00000489803.5_1	ENSG00000274944.4_1	RP5-864K19.6	1	39330172	39347269	Other monoallelic	1_39340642_C		0	0	0	1	1	0	0	1				-0.0548409
ENST00000489803.5_1	ENSG00000274944.4_1	RP5-864K19.6	1	39330172	39347269	Other monoallelic	1_39340690_C	rs765537578	0	0	0	1	1	0	0	1				0.150533
ENST00000489803.5_1	ENSG00000274944.4_1	RP5-864K19.6	1	39330172	39347269	Other monoallelic	1_39340761_C	rs142530971	0	0	0	1	0	1	0	1				0.0549965
ENST00000489803.5_1	ENSG00000274944.4_1	RP5-864K19.6	1	39330172	39347269	Other monoallelic	1_39340862_A	rs874243	25	0	1	0	26	0	26	0	0.0580785		0.384007
ENST00000489803.5_1	ENSG00000274944.4_1	RP5-864K19.6	1	39330172	39347269	Other monoallelic	1_39341158_G	rs1422228910	0	0	1	0	0	0	1	1			-0.0548409
ENST00000489803.5_1	ENSG00000274944.4_1	RP5-864K19.6	1	39330172	39347269	Other monoallelic	1_39341277_G		0	0	1	0	0	0	1	1			-0.252464
ENST00000489803.5_1	ENSG00000274944.4_1	RP5-864K19.6	1	39330172	39347269	Other monoallelic	1_39341749_C	rs61732191	0	0	0	1	0	1	0	1				0.144707
ENST00000621281.1_1	ENSG00000274944.4_1	RP5-864K19.6	1	39330200	39347274	Other monoallelic	1_39340002_A		1	1	0	0	1	1	0	0	1.02072	1.07694
ENST00000621281.1_1	ENSG00000274944.4_1	RP5-864K19.6	1	39330200	39347274	Other monoallelic	1_39340282_C	rs880303	0	0	0	29	0	29	0	29				0.722421
ENST00000621281.1_1	ENSG00000274944.4_1	RP5-864K19.6	1	39330200	39347274	Other monoallelic	1_39340381_A	rs61745441	1	0	0	0	1	0	1	0	0.734145
ENST00000621281.1_1	ENSG00000274944.4_1	RP5-864K19.6	1	39330200	39347274	Other monoallelic	1_39340504_T	rs41270783	0	4	0	0	0	4	4	0		0.738295
ENST00000621281.1_1	ENSG00000274944.4_1	RP5-864K19.6	1	39330200	39347274	Other monoallelic	1_39340558_G	rs75632250	0	0	3	0	3	0	3	0			0.862916
ENST00000621281.1_1	ENSG00000274944.4_1	RP5-864K19.6	1	39330200	39347274	Other monoallelic	1_39340607_A	rs16825625	6	0	0	0	6	0	6	0	0.51171
ENST00000621281.1_1	ENSG00000274944.4_1	RP5-864K19.6	1	39330200	39347274	Other monoallelic	1_39340642_C		0	0	0	1	1	0	0	1				0.65572
ENST00000621281.1_1	ENSG00000274944.4_1	RP5-864K19.6	1	39330200	39347274	Other monoallelic	1_39340690_C	rs765537578	0	0	0	1	1	0	0	1				0.865141
ENST00000621281.1_1	ENSG00000274944.4_1	RP5-864K19.6	1	39330200	39347274	Other monoallelic	1_39340761_C	rs142530971	0	0	0	1	0	1	0	1				0.768496
ENST00000621281.1_1	ENSG00000274944.4_1	RP5-864K19.6	1	39330200	39347274	Other monoallelic	1_39340862_A	rs874243	25	0	1	0	26	0	26	0	0.76892		1.07694
ENST00000621281.1_1	ENSG00000274944.4_1	RP5-864K19.6	1	39330200	39347274	Other monoallelic	1_39341158_G	rs1422228910	0	0	1	0	0	0	1	1			0.65572
ENST00000621281.1_1	ENSG00000274944.4_1	RP5-864K19.6	1	39330200	39347274	Other monoallelic	1_39341277_G		0	0	1	0	0	0	1	1			0.45038
ENST00000621281.1_1	ENSG00000274944.4_1	RP5-864K19.6	1	39330200	39347274	Other monoallelic	1_39341749_C	rs61732191	0	0	0	1	0	1	0	1				0.855482
ENST00000578049.4_1	ENSG00000265808.4_1	SEC22B	1	145096407	145118353	Other monoallelic	1_145096459_A		0	0	1	0	1	0	1	0			1.43877
ENST00000578049.4_1	ENSG00000265808.4_1	SEC22B	1	145096407	145118353	Other monoallelic	1_145103928_G	rs2596251	52	0	1	0	47	0	47	0	1.51526		1.63339
ENST00000578049.4_1	ENSG00000265808.4_1	SEC22B	1	145096407	145118353	Other monoallelic	1_145103947_T	rs2794062	0	0	0	66	0	62	0	62				1.51154
ENST00000578049.4_1	ENSG00000265808.4_1	SEC22B	1	145096407	145118353	Other monoallelic	1_145109549_G	rs2596331	0	66	0	0	0	51	51	0		1.51154
ENST00000578049.4_1	ENSG00000265808.4_1	SEC22B	1	145096407	145118353	Other monoallelic	1_145109583_C	rs2794053	66	0	0	0	66	0	0	66	1.51154
ENST00000578049.4_1	ENSG00000265808.4_1	SEC22B	1	145096407	145118353	Other monoallelic	1_145109661_G	rs2655551	0	0	61	0	61	0	61	0			1.49739
ENST00000578049.4_1	ENSG00000265808.4_1	SEC22B	1	145096407	145118353	Other monoallelic	1_145112414_T	rs2590131	0	0	0	66	0	58	0	58				1.51154
ENST00000578049.4_1	ENSG00000265808.4_1	SEC22B	1	145096407	145118353	Other monoallelic	1_145112420_C	rs2794041	0	0	0	60	0	60	0	60				1.49624
ENST00000578049.4_1	ENSG00000265808.4_1	SEC22B	1	145096407	145118353	Other monoallelic	1_145112428_C	rs2794040	0	66	0	0	0	57	0	57		1.51154
ENST00000578049.4_1	ENSG00000265808.4_1	SEC22B	1	145096407	145118353	Other monoallelic	1_145112468_A	rs200742331	5	0	0	0	5	0	0	5	1.3412
ENST00000578049.4_1	ENSG00000265808.4_1	SEC22B	1	145096407	145118353	Other monoallelic	1_145112485_C	rs2794039	0	66	0	0	0	63	0	63		1.51154
ENST00000578049.4_1	ENSG00000265808.4_1	SEC22B	1	145096407	145118353	Other monoallelic	1_145112501_C	rs3871984	0	0	0	9	0	9	0	9				1.5517
ENST00000578049.4_1	ENSG00000265808.4_1	SEC22B	1	145096407	145118353	Other monoallelic	1_145115810_A	rs2655557	0	0	103	0	103	0	103	0			1.52988
ENST00000578049.4_1	ENSG00000265808.4_1	SEC22B	1	145096407	145118353	Other monoallelic	1_145115815_A	rs202212505	5	0	0	0	5	0	0	5	1.37278
ENST00000578049.4_1	ENSG00000265808.4_1	SEC22B	1	145096407	145118353	Other monoallelic	1_145115820_T	rs2655558	0	95	0	0	0	95	0	95		1.52562
ENST00000578049.4_1	ENSG00000265808.4_1	SEC22B	1	145096407	145118353	Other monoallelic	1_145115883_G	rs7534444	0	0	4	0	0	4	4	0			1.42744
ENST00000578049.4_1	ENSG00000265808.4_1	SEC22B	1	145096407	145118353	Other monoallelic	1_145116027_T		0	0	0	93	0	71	0	71				1.55087
ENST00000578049.4_1	ENSG00000265808.4_1	SEC22B	1	145096407	145118353	Other monoallelic	1_145116048_C		0	0	0	2	0	2	0	2				1.54003
ENST00000578049.4_1	ENSG00000265808.4_1	SEC22B	1	145096407	145118353	Other monoallelic	1_145116152_C		0	0	0	1	0	1	0	1				1.92553
ENST00000578049.4_1	ENSG00000265808.4_1	SEC22B	1	145096407	145118353	Other monoallelic	1_145116224_A		1	0	0	0	1	0	1	0	1.43877
ENST00000618538.1_1	ENSG00000265808.4_1	SEC22B	1	145112401	145115628	Other monoallelic	1_145112414_T	rs2590131	0	0	0	66	0	58	0	58				1.73397
ENST00000618538.1_1	ENSG00000265808.4_1	SEC22B	1	145112401	145115628	Other monoallelic	1_145112420_C	rs2794041	0	0	0	60	0	60	0	60				1.71815
ENST00000618538.1_1	ENSG00000265808.4_1	SEC22B	1	145112401	145115628	Other monoallelic	1_145112428_C	rs2794040	0	66	0	0	0	57	0	57		1.73397
ENST00000618538.1_1	ENSG00000265808.4_1	SEC22B	1	145112401	145115628	Other monoallelic	1_145112468_A	rs200742331	5	0	0	0	5	0	0	5	1.59081
ENST00000618538.1_1	ENSG00000265808.4_1	SEC22B	1	145112401	145115628	Other monoallelic	1_145112485_C	rs2794039	0	66	0	0	0	63	0	63		1.73397
ENST00000618538.1_1	ENSG00000265808.4_1	SEC22B	1	145112401	145115628	Other monoallelic	1_145112501_C	rs3871984	0	0	0	9	0	9	0	9				1.75335
ENST00000618702.1_1	ENSG00000274423.1_1	SEC22B2P	1	145103907	145115889	Other monoallelic	1_145103928_G	rs2596251	52	0	1	0	47	0	47	0	0.894289		0.992177
ENST00000618702.1_1	ENSG00000274423.1_1	SEC22B2P	1	145103907	145115889	Other monoallelic	1_145103947_T	rs2794062	0	0	0	66	0	62	0	62				0.886001
ENST00000618702.1_1	ENSG00000274423.1_1	SEC22B2P	1	145103907	145115889	Other monoallelic	1_145109549_G	rs2596331	0	66	0	0	0	51	51	0		0.886001
ENST00000618702.1_1	ENSG00000274423.1_1	SEC22B2P	1	145103907	145115889	Other monoallelic	1_145109583_C	rs2794053	66	0	0	0	66	0	0	66	0.886001
ENST00000618702.1_1	ENSG00000274423.1_1	SEC22B2P	1	145103907	145115889	Other monoallelic	1_145109661_G	rs2655551	0	0	61	0	61	0	61	0			0.869091
ENST00000618702.1_1	ENSG00000274423.1_1	SEC22B2P	1	145103907	145115889	Other monoallelic	1_145112414_T	rs2590131	0	0	0	66	0	58	0	58				0.886001
ENST00000618702.1_1	ENSG00000274423.1_1	SEC22B2P	1	145103907	145115889	Other monoallelic	1_145112420_C	rs2794041	0	0	0	60	0	60	0	60				0.86887
ENST00000618702.1_1	ENSG00000274423.1_1	SEC22B2P	1	145103907	145115889	Other monoallelic	1_145112428_C	rs2794040	0	66	0	0	0	57	0	57		0.886001
ENST00000618702.1_1	ENSG00000274423.1_1	SEC22B2P	1	145103907	145115889	Other monoallelic	1_145112468_A	rs200742331	5	0	0	0	5	0	0	5	0.734741
ENST00000618702.1_1	ENSG00000274423.1_1	SEC22B2P	1	145103907	145115889	Other monoallelic	1_145112485_C	rs2794039	0	66	0	0	0	63	0	63		0.886001
ENST00000618702.1_1	ENSG00000274423.1_1	SEC22B2P	1	145103907	145115889	Other monoallelic	1_145112501_C	rs3871984	0	0	0	9	0	9	0	9				0.90946
ENST00000618702.1_1	ENSG00000274423.1_1	SEC22B2P	1	145103907	145115889	Other monoallelic	1_145115810_A	rs2655557	0	0	103	0	103	0	103	0			0.905119
ENST00000618702.1_1	ENSG00000274423.1_1	SEC22B2P	1	145103907	145115889	Other monoallelic	1_145115815_A	rs202212505	5	0	0	0	5	0	0	5	0.742416
ENST00000618702.1_1	ENSG00000274423.1_1	SEC22B2P	1	145103907	145115889	Other monoallelic	1_145115820_T	rs2655558	0	95	0	0	0	95	0	95		0.899156
ENST00000618702.1_1	ENSG00000274423.1_1	SEC22B2P	1	145103907	145115889	Other monoallelic	1_145115883_G	rs7534444	0	0	4	0	0	4	4	0			0.770244
ENST00000616023.1_1	ENSG00000275140.1_1	SEC22B3P	1	145103904	145115889	Other monoallelic	1_145103928_G	rs2596251	52	0	1	0	47	0	47	0	0.892054		0.989925
ENST00000616023.1_1	ENSG00000275140.1_1	SEC22B3P	1	145103904	145115889	Other monoallelic	1_145103947_T	rs2794062	0	0	0	66	0	62	0	62				0.883777
ENST00000616023.1_1	ENSG00000275140.1_1	SEC22B3P	1	145103904	145115889	Other monoallelic	1_145109549_G	rs2596331	0	66	0	0	0	51	51	0		0.883777
ENST00000616023.1_1	ENSG00000275140.1_1	SEC22B3P	1	145103904	145115889	Other monoallelic	1_145109583_C	rs2794053	66	0	0	0	66	0	0	66	0.883777
ENST00000616023.1_1	ENSG00000275140.1_1	SEC22B3P	1	145103904	145115889	Other monoallelic	1_145109661_G	rs2655551	0	0	61	0	61	0	61	0			0.866868
ENST00000616023.1_1	ENSG00000275140.1_1	SEC22B3P	1	145103904	145115889	Other monoallelic	1_145112414_T	rs2590131	0	0	0	66	0	58	0	58				0.883777
ENST00000616023.1_1	ENSG00000275140.1_1	SEC22B3P	1	145103904	145115889	Other monoallelic	1_145112420_C	rs2794041	0	0	0	60	0	60	0	60				0.866637
ENST00000616023.1_1	ENSG00000275140.1_1	SEC22B3P	1	145103904	145115889	Other monoallelic	1_145112428_C	rs2794040	0	66	0	0	0	57	0	57		0.883777
ENST00000616023.1_1	ENSG00000275140.1_1	SEC22B3P	1	145103904	145115889	Other monoallelic	1_145112468_A	rs200742331	5	0	0	0	5	0	0	5	0.732553
ENST00000616023.1_1	ENSG00000275140.1_1	SEC22B3P	1	145103904	145115889	Other monoallelic	1_145112485_C	rs2794039	0	66	0	0	0	63	0	63		0.883777
ENST00000616023.1_1	ENSG00000275140.1_1	SEC22B3P	1	145103904	145115889	Other monoallelic	1_145112501_C	rs3871984	0	0	0	9	0	9	0	9				0.907274
ENST00000616023.1_1	ENSG00000275140.1_1	SEC22B3P	1	145103904	145115889	Other monoallelic	1_145115810_A	rs2655557	0	0	103	0	103	0	103	0			0.902896
ENST00000616023.1_1	ENSG00000275140.1_1	SEC22B3P	1	145103904	145115889	Other monoallelic	1_145115815_A	rs202212505	5	0	0	0	5	0	0	5	0.740284
ENST00000616023.1_1	ENSG00000275140.1_1	SEC22B3P	1	145103904	145115889	Other monoallelic	1_145115820_T	rs2655558	0	95	0	0	0	95	0	95		0.896928
ENST00000616023.1_1	ENSG00000275140.1_1	SEC22B3P	1	145103904	145115889	Other monoallelic	1_145115883_G	rs7534444	0	0	4	0	0	4	4	0			0.768142
ENST00000346387.8_1	ENSG00000078900.15_1	TP73	1	3569128	3652764	Imprinted	1_3598900_G	rs2273953	0	0	1	0	1	0	1	0			-0.347125
ENST00000346387.8_1	ENSG00000078900.15_1	TP73	1	3569128	3652764	Imprinted	1_3598910_C	rs1801173	0	0	0	1	0	1	0	1				-0.347125
ENST00000346387.8_1	ENSG00000078900.15_1	TP73	1	3569128	3652764	Imprinted	1_3644085_G		0	0	3	0	3	0	3	0			0.421946
ENST00000346387.8_1	ENSG00000078900.15_1	TP73	1	3569128	3652764	Imprinted	1_3644208_C	rs1228057623	0	0	0	1	0	1	0	1				-0.359405
ENST00000346387.8_1	ENSG00000078900.15_1	TP73	1	3569128	3652764	Imprinted	1_3644715_C	rs12046074	0	0	0	1	0	1	0	1				-0.239704
ENST00000346387.8_1	ENSG00000078900.15_1	TP73	1	3569128	3652764	Imprinted	1_3644754_T	rs12048341	0	1	0	0	0	1	0	1		-0.239704
ENST00000346387.8_1	ENSG00000078900.15_1	TP73	1	3569128	3652764	Imprinted	1_3646137_C	rs11589885	0	0	0	1	0	1	0	1				0.355758
ENST00000346387.8_1	ENSG00000078900.15_1	TP73	1	3569128	3652764	Imprinted	1_3646192_G	rs1885867	0	0	2	0	2	0	2	0			0.00431642
ENST00000346387.8_1	ENSG00000078900.15_1	TP73	1	3569128	3652764	Imprinted	1_3646214_T	rs1885866	0	1	0	1	0	1	0	1		-0.347125		-0.359405
ENST00000346387.8_1	ENSG00000078900.15_1	TP73	1	3569128	3652764	Imprinted	1_3647577_G		0	0	1	0	1	0	1	0			-0.0867438
ENST00000346387.8_1	ENSG00000078900.15_1	TP73	1	3569128	3652764	Imprinted	1_3647625_G	rs768327423	0	0	1	0	1	0	1	0			-0.678998
ENST00000354437.8_1	ENSG00000078900.15_1	TP73	1	3569128	3649856	Imprinted	1_3598900_G	rs2273953	0	0	1	0	1	0	1	0			0.00700329
ENST00000354437.8_1	ENSG00000078900.15_1	TP73	1	3569128	3649856	Imprinted	1_3598910_C	rs1801173	0	0	0	1	0	1	0	1				0.00700329
ENST00000354437.8_1	ENSG00000078900.15_1	TP73	1	3569128	3649856	Imprinted	1_3644085_G		0	0	3	0	3	0	3	0			0.557881
ENST00000354437.8_1	ENSG00000078900.15_1	TP73	1	3569128	3649856	Imprinted	1_3644208_C	rs1228057623	0	0	0	1	0	1	0	1				-0.178925
ENST00000354437.8_1	ENSG00000078900.15_1	TP73	1	3569128	3649856	Imprinted	1_3644715_C	rs12046074	0	0	0	1	0	1	0	1				-0.0724957
ENST00000354437.8_1	ENSG00000078900.15_1	TP73	1	3569128	3649856	Imprinted	1_3644754_T	rs12048341	0	1	0	0	0	1	0	1		-0.0724957
ENST00000354437.8_1	ENSG00000078900.15_1	TP73	1	3569128	3649856	Imprinted	1_3646137_C	rs11589885	0	0	0	1	0	1	0	1				0.474964
ENST00000354437.8_1	ENSG00000078900.15_1	TP73	1	3569128	3649856	Imprinted	1_3646192_G	rs1885867	0	0	2	0	2	0	2	0			0.240984
ENST00000354437.8_1	ENSG00000078900.15_1	TP73	1	3569128	3649856	Imprinted	1_3646214_T	rs1885866	0	1	0	1	0	1	0	1		0.00700329		-0.178925
ENST00000354437.8_1	ENSG00000078900.15_1	TP73	1	3569128	3649856	Imprinted	1_3647577_G		0	0	1	0	1	0	1	0			0.109436
ENST00000354437.8_1	ENSG00000078900.15_1	TP73	1	3569128	3649856	Imprinted	1_3647625_G	rs768327423	0	0	1	0	1	0	1	0			-0.522812
ENST00000357733.7_1	ENSG00000078900.15_1	TP73	1	3569128	3652764	Imprinted	1_3598900_G	rs2273953	0	0	1	0	1	0	1	0			-0.361365
ENST00000357733.7_1	ENSG00000078900.15_1	TP73	1	3569128	3652764	Imprinted	1_3598910_C	rs1801173	0	0	0	1	0	1	0	1				-0.361365
ENST00000357733.7_1	ENSG00000078900.15_1	TP73	1	3569128	3652764	Imprinted	1_3644085_G		0	0	3	0	3	0	3	0			0.423403
ENST00000357733.7_1	ENSG00000078900.15_1	TP73	1	3569128	3652764	Imprinted	1_3644208_C	rs1228057623	0	0	0	1	0	1	0	1				-0.357118
ENST00000357733.7_1	ENSG00000078900.15_1	TP73	1	3569128	3652764	Imprinted	1_3644715_C	rs12046074	0	0	0	1	0	1	0	1				-0.23724
ENST00000357733.7_1	ENSG00000078900.15_1	TP73	1	3569128	3652764	Imprinted	1_3644754_T	rs12048341	0	1	0	0	0	1	0	1		-0.23724
ENST00000357733.7_1	ENSG00000078900.15_1	TP73	1	3569128	3652764	Imprinted	1_3646137_C	rs11589885	0	0	0	1	0	1	0	1				0.354036
ENST00000357733.7_1	ENSG00000078900.15_1	TP73	1	3569128	3652764	Imprinted	1_3646192_G	rs1885867	0	0	2	0	2	0	2	0			-0.00366488
ENST00000357733.7_1	ENSG00000078900.15_1	TP73	1	3569128	3652764	Imprinted	1_3646214_T	rs1885866	0	1	0	1	0	1	0	1		-0.361365		-0.357118
ENST00000357733.7_1	ENSG00000078900.15_1	TP73	1	3569128	3652764	Imprinted	1_3647577_G		0	0	1	0	1	0	1	0			-0.0870519
ENST00000357733.7_1	ENSG00000078900.15_1	TP73	1	3569128	3652764	Imprinted	1_3647625_G	rs768327423	0	0	1	0	1	0	1	0			-0.678333
ENST00000378280.5_1	ENSG00000078900.15_1	TP73	1	3607235	3649856	Imprinted	1_3644085_G		0	0	3	0	3	0	3	0			0.546951
ENST00000378280.5_1	ENSG00000078900.15_1	TP73	1	3607235	3649856	Imprinted	1_3644208_C	rs1228057623	0	0	0	1	0	1	0	1				-0.223178
ENST00000378280.5_1	ENSG00000078900.15_1	TP73	1	3607235	3649856	Imprinted	1_3644715_C	rs12046074	0	0	0	1	0	1	0	1				-0.117942
ENST00000378280.5_1	ENSG00000078900.15_1	TP73	1	3607235	3649856	Imprinted	1_3644754_T	rs12048341	0	1	0	0	0	1	0	1		-0.117942
ENST00000378280.5_1	ENSG00000078900.15_1	TP73	1	3607235	3649856	Imprinted	1_3646137_C	rs11589885	0	0	0	1	0	1	0	1				0.496247
ENST00000378280.5_1	ENSG00000078900.15_1	TP73	1	3607235	3649856	Imprinted	1_3646192_G	rs1885867	0	0	2	0	2	0	2	0			0.237498
ENST00000378280.5_1	ENSG00000078900.15_1	TP73	1	3607235	3649856	Imprinted	1_3646214_T	rs1885866	0	1	0	1	0	1	0	1		-0.0212522		-0.223178
ENST00000378280.5_1	ENSG00000078900.15_1	TP73	1	3607235	3649856	Imprinted	1_3647577_G		0	0	1	0	1	0	1	0			0.080123
ENST00000378280.5_1	ENSG00000078900.15_1	TP73	1	3607235	3649856	Imprinted	1_3647625_G	rs768327423	0	0	1	0	1	0	1	0			-0.544278
ENST00000378285.5_1	ENSG00000078900.15_1	TP73	1	3607235	3649856	Imprinted	1_3644085_G		0	0	3	0	3	0	3	0			0.540575
ENST00000378285.5_1	ENSG00000078900.15_1	TP73	1	3607235	3649856	Imprinted	1_3644208_C	rs1228057623	0	0	0	1	0	1	0	1				-0.2342
ENST00000378285.5_1	ENSG00000078900.15_1	TP73	1	3607235	3649856	Imprinted	1_3644715_C	rs12046074	0	0	0	1	0	1	0	1				-0.124123
ENST00000378285.5_1	ENSG00000078900.15_1	TP73	1	3607235	3649856	Imprinted	1_3644754_T	rs12048341	0	1	0	0	0	1	0	1		-0.124123
ENST00000378285.5_1	ENSG00000078900.15_1	TP73	1	3607235	3649856	Imprinted	1_3646137_C	rs11589885	0	0	0	1	0	1	0	1				0.484674
ENST00000378285.5_1	ENSG00000078900.15_1	TP73	1	3607235	3649856	Imprinted	1_3646192_G	rs1885867	0	0	2	0	2	0	2	0			0.215661
ENST00000378285.5_1	ENSG00000078900.15_1	TP73	1	3607235	3649856	Imprinted	1_3646214_T	rs1885866	0	1	0	1	0	1	0	1		-0.053352		-0.2342
ENST00000378285.5_1	ENSG00000078900.15_1	TP73	1	3607235	3649856	Imprinted	1_3647577_G		0	0	1	0	1	0	1	0			0.0710094
ENST00000378285.5_1	ENSG00000078900.15_1	TP73	1	3607235	3649856	Imprinted	1_3647625_G	rs768327423	0	0	1	0	1	0	1	0			-0.552725
ENST00000378288.8_1	ENSG00000078900.15_1	TP73	1	3607235	3652765	Imprinted	1_3644085_G		0	0	3	0	3	0	3	0			0.422808
ENST00000378288.8_1	ENSG00000078900.15_1	TP73	1	3607235	3652765	Imprinted	1_3644208_C	rs1228057623	0	0	0	1	0	1	0	1				-0.383951
ENST00000378288.8_1	ENSG00000078900.15_1	TP73	1	3607235	3652765	Imprinted	1_3644715_C	rs12046074	0	0	0	1	0	1	0	1				-0.256663
ENST00000378288.8_1	ENSG00000078900.15_1	TP73	1	3607235	3652765	Imprinted	1_3644754_T	rs12048341	0	1	0	0	0	1	0	1		-0.256663
ENST00000378288.8_1	ENSG00000078900.15_1	TP73	1	3607235	3652765	Imprinted	1_3646137_C	rs11589885	0	0	0	1	0	1	0	1				0.367336
ENST00000378288.8_1	ENSG00000078900.15_1	TP73	1	3607235	3652765	Imprinted	1_3646192_G	rs1885867	0	0	2	0	2	0	2	0			-0.0167669
ENST00000378288.8_1	ENSG00000078900.15_1	TP73	1	3607235	3652765	Imprinted	1_3646214_T	rs1885866	0	1	0	1	0	1	0	1		-0.400869		-0.383951
ENST00000378288.8_1	ENSG00000078900.15_1	TP73	1	3607235	3652765	Imprinted	1_3647577_G		0	0	1	0	1	0	1	0			-0.0937061
ENST00000378288.8_1	ENSG00000078900.15_1	TP73	1	3607235	3652765	Imprinted	1_3647625_G	rs768327423	0	0	1	0	1	0	1	0			-0.689097
ENST00000378290.4_1	ENSG00000078900.15_1	TP73	1	3614621	3649655	Imprinted	1_3644085_G		0	0	3	0	3	0	3	0			0.592144
ENST00000378290.4_1	ENSG00000078900.15_1	TP73	1	3614621	3649655	Imprinted	1_3644208_C	rs1228057623	0	0	0	1	0	1	0	1				-0.167921
ENST00000378290.4_1	ENSG00000078900.15_1	TP73	1	3614621	3649655	Imprinted	1_3644715_C	rs12046074	0	0	0	1	0	1	0	1				-0.0633096
ENST00000378290.4_1	ENSG00000078900.15_1	TP73	1	3614621	3649655	Imprinted	1_3644754_T	rs12048341	0	1	0	0	0	1	0	1		-0.0633096
ENST00000378290.4_1	ENSG00000078900.15_1	TP73	1	3614621	3649655	Imprinted	1_3646137_C	rs11589885	0	0	0	1	0	1	0	1				0.521581
ENST00000378290.4_1	ENSG00000078900.15_1	TP73	1	3614621	3649655	Imprinted	1_3646192_G	rs1885867	0	0	2	0	2	0	2	0			0.279734
ENST00000378290.4_1	ENSG00000078900.15_1	TP73	1	3614621	3649655	Imprinted	1_3646214_T	rs1885866	0	1	0	1	0	1	0	1		0.0378867		-0.167921
ENST00000378290.4_1	ENSG00000078900.15_1	TP73	1	3614621	3649655	Imprinted	1_3647577_G		0	0	1	0	1	0	1	0			0.141696
ENST00000378290.4_1	ENSG00000078900.15_1	TP73	1	3614621	3649655	Imprinted	1_3647625_G	rs768327423	0	0	1	0	1	0	1	0			-0.488824
ENST00000378295.9_1	ENSG00000078900.15_1	TP73	1	3569079	3652765	Imprinted	1_3598900_G	rs2273953	0	0	1	0	1	0	1	0			-0.346361
ENST00000378295.9_1	ENSG00000078900.15_1	TP73	1	3569079	3652765	Imprinted	1_3598910_C	rs1801173	0	0	0	1	0	1	0	1				-0.346361
ENST00000378295.9_1	ENSG00000078900.15_1	TP73	1	3569079	3652765	Imprinted	1_3644085_G		0	0	3	0	3	0	3	0			0.429037
ENST00000378295.9_1	ENSG00000078900.15_1	TP73	1	3569079	3652765	Imprinted	1_3644208_C	rs1228057623	0	0	0	1	0	1	0	1				-0.353645
ENST00000378295.9_1	ENSG00000078900.15_1	TP73	1	3569079	3652765	Imprinted	1_3644715_C	rs12046074	0	0	0	1	0	1	0	1				-0.22979
ENST00000378295.9_1	ENSG00000078900.15_1	TP73	1	3569079	3652765	Imprinted	1_3644754_T	rs12048341	0	1	0	0	0	1	0	1		-0.22979
ENST00000378295.9_1	ENSG00000078900.15_1	TP73	1	3569079	3652765	Imprinted	1_3646137_C	rs11589885	0	0	0	1	0	1	0	1				0.358641
ENST00000378295.9_1	ENSG00000078900.15_1	TP73	1	3569079	3652765	Imprinted	1_3646192_G	rs1885867	0	0	2	0	2	0	2	0			0.00613992
ENST00000378295.9_1	ENSG00000078900.15_1	TP73	1	3569079	3652765	Imprinted	1_3646214_T	rs1885866	0	1	0	1	0	1	0	1		-0.346361		-0.353645
ENST00000378295.9_1	ENSG00000078900.15_1	TP73	1	3569079	3652765	Imprinted	1_3647577_G		0	0	1	0	1	0	1	0			-0.0729528
ENST00000378295.9_1	ENSG00000078900.15_1	TP73	1	3569079	3652765	Imprinted	1_3647625_G	rs768327423	0	0	1	0	1	0	1	0			-0.674717
ENST00000603362.5_1	ENSG00000078900.15_1	TP73	1	3598929	3649643	Imprinted	1_3644085_G		0	0	3	0	3	0	3	0			0.598876
ENST00000603362.5_1	ENSG00000078900.15_1	TP73	1	3598929	3649643	Imprinted	1_3644208_C	rs1228057623	0	0	0	1	0	1	0	1				-0.131629
ENST00000603362.5_1	ENSG00000078900.15_1	TP73	1	3598929	3649643	Imprinted	1_3644715_C	rs12046074	0	0	0	1	0	1	0	1				-0.0386595
ENST00000603362.5_1	ENSG00000078900.15_1	TP73	1	3598929	3649643	Imprinted	1_3644754_T	rs12048341	0	1	0	0	0	1	0	1		-0.0386595
ENST00000603362.5_1	ENSG00000078900.15_1	TP73	1	3598929	3649643	Imprinted	1_3646137_C	rs11589885	0	0	0	1	0	1	0	1				0.51791
ENST00000603362.5_1	ENSG00000078900.15_1	TP73	1	3598929	3649643	Imprinted	1_3646192_G	rs1885867	0	0	2	0	2	0	2	0			0.310415
ENST00000603362.5_1	ENSG00000078900.15_1	TP73	1	3598929	3649643	Imprinted	1_3646214_T	rs1885866	0	1	0	1	0	1	0	1		0.102921		-0.131629
ENST00000603362.5_1	ENSG00000078900.15_1	TP73	1	3598929	3649643	Imprinted	1_3647577_G		0	0	1	0	1	0	1	0			0.148045
ENST00000603362.5_1	ENSG00000078900.15_1	TP73	1	3598929	3649643	Imprinted	1_3647625_G	rs768327423	0	0	1	0	1	0	1	0			-0.469176
ENST00000603364.5_1	ENSG00000078900.15_1	TP73	1	3607270	3646315	Imprinted	1_3644085_G		0	0	3	0	3	0	3	0			0.48614
ENST00000603364.5_1	ENSG00000078900.15_1	TP73	1	3607270	3646315	Imprinted	1_3644208_C	rs1228057623	0	0	0	1	0	1	0	1				-0.26445
ENST00000603364.5_1	ENSG00000078900.15_1	TP73	1	3607270	3646315	Imprinted	1_3644715_C	rs12046074	0	0	0	1	0	1	0	1				-0.162651
ENST00000603364.5_1	ENSG00000078900.15_1	TP73	1	3607270	3646315	Imprinted	1_3644754_T	rs12048341	0	1	0	0	0	1	0	1		-0.162651
ENST00000603364.5_1	ENSG00000078900.15_1	TP73	1	3607270	3646315	Imprinted	1_3646137_C	rs11589885	0	0	0	1	0	1	0	1				0.435849
ENST00000603364.5_1	ENSG00000078900.15_1	TP73	1	3607270	3646315	Imprinted	1_3646192_G	rs1885867	0	0	2	0	2	0	2	0			0.231032
ENST00000603364.5_1	ENSG00000078900.15_1	TP73	1	3607270	3646315	Imprinted	1_3646214_T	rs1885866	0	1	0	1	0	1	0	1		0.0262142		-0.26445
ENST00000604074.5_1	ENSG00000078900.15_1	TP73	1	3569083	3652765	Imprinted	1_3598900_G	rs2273953	0	0	1	0	1	0	1	0			-0.373572
ENST00000604074.5_1	ENSG00000078900.15_1	TP73	1	3569083	3652765	Imprinted	1_3598910_C	rs1801173	0	0	0	1	0	1	0	1				-0.373572
ENST00000604074.5_1	ENSG00000078900.15_1	TP73	1	3569083	3652765	Imprinted	1_3644085_G		0	0	3	0	3	0	3	0			0.411398
ENST00000604074.5_1	ENSG00000078900.15_1	TP73	1	3569083	3652765	Imprinted	1_3644208_C	rs1228057623	0	0	0	1	0	1	0	1				-0.369965
ENST00000604074.5_1	ENSG00000078900.15_1	TP73	1	3569083	3652765	Imprinted	1_3644715_C	rs12046074	0	0	0	1	0	1	0	1				-0.250931
ENST00000604074.5_1	ENSG00000078900.15_1	TP73	1	3569083	3652765	Imprinted	1_3644754_T	rs12048341	0	1	0	0	0	1	0	1		-0.250931
ENST00000604074.5_1	ENSG00000078900.15_1	TP73	1	3569083	3652765	Imprinted	1_3646137_C	rs11589885	0	0	0	1	0	1	0	1				0.344247
ENST00000604074.5_1	ENSG00000078900.15_1	TP73	1	3569083	3652765	Imprinted	1_3646192_G	rs1885867	0	0	2	0	2	0	2	0			-0.0146629
ENST00000604074.5_1	ENSG00000078900.15_1	TP73	1	3569083	3652765	Imprinted	1_3646214_T	rs1885866	0	1	0	1	0	1	0	1		-0.373572		-0.369965
ENST00000604074.5_1	ENSG00000078900.15_1	TP73	1	3569083	3652765	Imprinted	1_3647577_G		0	0	1	0	1	0	1	0			-0.102765
ENST00000604074.5_1	ENSG00000078900.15_1	TP73	1	3569083	3652765	Imprinted	1_3647625_G	rs768327423	0	0	1	0	1	0	1	0			-0.688459
ENST00000604479.5_1	ENSG00000078900.15_1	TP73	1	3598929	3649643	Imprinted	1_3644085_G		0	0	3	0	3	0	3	0			0.599967
ENST00000604479.5_1	ENSG00000078900.15_1	TP73	1	3598929	3649643	Imprinted	1_3644208_C	rs1228057623	0	0	0	1	0	1	0	1				-0.130826
ENST00000604479.5_1	ENSG00000078900.15_1	TP73	1	3598929	3649643	Imprinted	1_3644715_C	rs12046074	0	0	0	1	0	1	0	1				-0.0389015
ENST00000604479.5_1	ENSG00000078900.15_1	TP73	1	3598929	3649643	Imprinted	1_3644754_T	rs12048341	0	1	0	0	0	1	0	1		-0.0389015
ENST00000604479.5_1	ENSG00000078900.15_1	TP73	1	3598929	3649643	Imprinted	1_3646137_C	rs11589885	0	0	0	1	0	1	0	1				0.525132
ENST00000604479.5_1	ENSG00000078900.15_1	TP73	1	3598929	3649643	Imprinted	1_3646192_G	rs1885867	0	0	2	0	2	0	2	0			0.325069
ENST00000604479.5_1	ENSG00000078900.15_1	TP73	1	3598929	3649643	Imprinted	1_3646214_T	rs1885866	0	1	0	1	0	1	0	1		0.125005		-0.130826
ENST00000604479.5_1	ENSG00000078900.15_1	TP73	1	3598929	3649643	Imprinted	1_3647577_G		0	0	1	0	1	0	1	0			0.153544
ENST00000604479.5_1	ENSG00000078900.15_1	TP73	1	3598929	3649643	Imprinted	1_3647625_G	rs768327423	0	0	1	0	1	0	1	0			-0.46584
ENST00000604566.1_1	ENSG00000078900.15_1	TP73	1	3644041	3649931	Imprinted	1_3644085_G		0	0	3	0	3	0	3	0			0.527577
ENST00000604566.1_1	ENSG00000078900.15_1	TP73	1	3644041	3649931	Imprinted	1_3644208_C	rs1228057623	0	0	0	1	0	1	0	1				-0.293455
ENST00000604566.1_1	ENSG00000078900.15_1	TP73	1	3644041	3649931	Imprinted	1_3644715_C	rs12046074	0	0	0	1	0	1	0	1				-0.171027
ENST00000604566.1_1	ENSG00000078900.15_1	TP73	1	3644041	3649931	Imprinted	1_3644754_T	rs12048341	0	1	0	0	0	1	0	1		-0.171027
ENST00000604566.1_1	ENSG00000078900.15_1	TP73	1	3644041	3649931	Imprinted	1_3646137_C	rs11589885	0	0	0	1	0	1	0	1				0.476909
ENST00000604566.1_1	ENSG00000078900.15_1	TP73	1	3644041	3649931	Imprinted	1_3646192_G	rs1885867	0	0	2	0	2	0	2	0			0.131891
ENST00000604566.1_1	ENSG00000078900.15_1	TP73	1	3644041	3649931	Imprinted	1_3646214_T	rs1885866	0	1	0	1	0	1	0	1		-0.213128		-0.293455
ENST00000604566.1_1	ENSG00000078900.15_1	TP73	1	3644041	3649931	Imprinted	1_3647577_G		0	0	1	0	1	0	1	0			0.0958899
ENST00000604566.1_1	ENSG00000078900.15_1	TP73	1	3644041	3649931	Imprinted	1_3647625_G	rs768327423	0	0	1	0	1	0	1	0			-0.614986
ENST00000355848.7_1	ENSG00000197223.12_1	C1D	2	68268261	68290115	Other monoallelic	2_68269974_G	rs200579858	0	2	1	0	0	1	1	0		0.149581	0.111788
ENST00000355848.7_1	ENSG00000197223.12_1	C1D	2	68268261	68290115	Other monoallelic	2_68270068_A	rs10444	1	0	4	0	1	0	1	0	-0.226335		0.164064
ENST00000355848.7_1	ENSG00000197223.12_1	C1D	2	68268261	68290115	Other monoallelic	2_68273560_G	rs3755168	0	0	1	0	0	0	1	1			0.292604
ENST00000355848.7_1	ENSG00000197223.12_1	C1D	2	68268261	68290115	Other monoallelic	2_68274434_A	rs77388906	91	0	0	0	91	0	0	91	0.16041
ENST00000407324.5_1	ENSG00000197223.12_1	C1D	2	68269340	68290114	Other monoallelic	2_68269974_G	rs200579858	0	2	1	0	0	1	1	0		0.374271	0.328372
ENST00000407324.5_1	ENSG00000197223.12_1	C1D	2	68269340	68290114	Other monoallelic	2_68270068_A	rs10444	1	0	4	0	1	0	1	0	-0.010152		0.390143
ENST00000407324.5_1	ENSG00000197223.12_1	C1D	2	68269340	68290114	Other monoallelic	2_68273560_G	rs3755168	0	0	1	0	0	0	1	1			0.514744
ENST00000407324.5_1	ENSG00000197223.12_1	C1D	2	68269340	68290114	Other monoallelic	2_68274434_A	rs77388906	91	0	0	0	91	0	0	91	0.38864
ENST00000409302.1_1	ENSG00000197223.12_1	C1D	2	68269808	68290141	Other monoallelic	2_68269974_G	rs200579858	0	2	1	0	0	1	1	0		0.532844	0.449465
ENST00000409302.1_1	ENSG00000197223.12_1	C1D	2	68269808	68290141	Other monoallelic	2_68270068_A	rs10444	1	0	4	0	1	0	1	0	0.138404		0.547358
ENST00000409302.1_1	ENSG00000197223.12_1	C1D	2	68269808	68290141	Other monoallelic	2_68273560_G	rs3755168	0	0	1	0	0	0	1	1			0.687316
ENST00000409302.1_1	ENSG00000197223.12_1	C1D	2	68269808	68290141	Other monoallelic	2_68274434_A	rs77388906	91	0	0	0	91	0	0	91	0.549606
ENST00000410067.8_1	ENSG00000197223.12_1	C1D	2	68268261	68290136	Other monoallelic	2_68269974_G	rs200579858	0	2	1	0	0	1	1	0		0.144677	0.10753
ENST00000410067.8_1	ENSG00000197223.12_1	C1D	2	68268261	68290136	Other monoallelic	2_68270068_A	rs10444	1	0	4	0	1	0	1	0	-0.228539		0.158717
ENST00000410067.8_1	ENSG00000197223.12_1	C1D	2	68268261	68290136	Other monoallelic	2_68273560_G	rs3755168	0	0	1	0	0	0	1	1			0.287778
ENST00000410067.8_1	ENSG00000197223.12_1	C1D	2	68268261	68290136	Other monoallelic	2_68274434_A	rs77388906	91	0	0	0	91	0	0	91	0.155959
ENST00000470189.2_1	ENSG00000197223.12_1	C1D	2	68274408	68338080	Other monoallelic	2_68274434_A	rs77388906	91	0	0	0	91	0	0	91	-0.0450696
ENST00000479484.1_1	ENSG00000197223.12_1	C1D	2	68269845	68273700	Other monoallelic	2_68269974_G	rs200579858	0	2	1	0	0	1	1	0		0.278563	0.209567
ENST00000479484.1_1	ENSG00000197223.12_1	C1D	2	68269845	68273700	Other monoallelic	2_68270068_A	rs10444	1	0	4	0	1	0	1	0	0.00690467		0.288979
ENST00000479484.1_1	ENSG00000197223.12_1	C1D	2	68269845	68273700	Other monoallelic	2_68273560_G	rs3755168	0	0	1	0	0	0	1	1			0.452543
ENST00000485709.1_1	ENSG00000197223.12_1	C1D	2	68269963	68290126	Other monoallelic	2_68269974_G	rs200579858	0	2	1	0	0	1	1	0		0.402648	0.312929
ENST00000485709.1_1	ENSG00000197223.12_1	C1D	2	68269963	68290126	Other monoallelic	2_68270068_A	rs10444	1	0	4	0	1	0	1	0	-0.0640475		0.415939
ENST00000485709.1_1	ENSG00000197223.12_1	C1D	2	68269963	68290126	Other monoallelic	2_68273560_G	rs3755168	0	0	1	0	0	0	1	1			0.569559
ENST00000485709.1_1	ENSG00000197223.12_1	C1D	2	68269963	68290126	Other monoallelic	2_68274434_A	rs77388906	91	0	0	0	91	0	0	91	0.420097
ENST00000272610.3_1	ENSG00000144199.12_1	FAHD2B	2	97749319	97760619	Other monoallelic	2_97749338_C		0	0	0	6	6	0	0	6				0.198198
ENST00000272610.3_1	ENSG00000144199.12_1	FAHD2B	2	97749319	97760619	Other monoallelic	2_97749380_A		0	0	0	1	1	0	0	1				0.511247
ENST00000272610.3_1	ENSG00000144199.12_1	FAHD2B	2	97749319	97760619	Other monoallelic	2_97749407_C		0	0	0	22	0	22	0	22				0.125942
ENST00000272610.3_1	ENSG00000144199.12_1	FAHD2B	2	97749319	97760619	Other monoallelic	2_97749417_C		0	0	0	50	0	50	0	50				0.124503
ENST00000272610.3_1	ENSG00000144199.12_1	FAHD2B	2	97749319	97760619	Other monoallelic	2_97749644_G	rs879120167	0	0	8	0	0	0	8	8			0.37827
ENST00000272610.3_1	ENSG00000144199.12_1	FAHD2B	2	97749319	97760619	Other monoallelic	2_97749730_G	rs113222096	0	1	1	0	0	1	1	0		0.225341	-0.441571
ENST00000272610.3_1	ENSG00000144199.12_1	FAHD2B	2	97749319	97760619	Other monoallelic	2_97751577_C	rs146540164	0	1	0	0	0	1	0	1		0.00329512
ENST00000272610.3_1	ENSG00000144199.12_1	FAHD2B	2	97749319	97760619	Other monoallelic	2_97751641_G	rs114858791	0	0	1	0	1	0	1	0			-0.254942
ENST00000272610.3_1	ENSG00000144199.12_1	FAHD2B	2	97749319	97760619	Other monoallelic	2_97751782_T		0	7	0	0	0	7	0	7		0.0749691
ENST00000272610.3_1	ENSG00000144199.12_1	FAHD2B	2	97749319	97760619	Other monoallelic	2_97751783_G		0	0	6	0	6	0	6	0			0.120401
ENST00000272610.3_1	ENSG00000144199.12_1	FAHD2B	2	97749319	97760619	Other monoallelic	2_97751786_G		0	0	12	0	12	0	12	0			0.027281
ENST00000272610.3_1	ENSG00000144199.12_1	FAHD2B	2	97749319	97760619	Other monoallelic	2_97751799_T		0	1	0	0	0	1	0	1		-0.115235
ENST00000272610.3_1	ENSG00000144199.12_1	FAHD2B	2	97749319	97760619	Other monoallelic	2_97751832_C	rs1964494	1	0	0	8	9	0	0	9	-0.309379			0.0202022
ENST00000272610.3_1	ENSG00000144199.12_1	FAHD2B	2	97749319	97760619	Other monoallelic	2_97751849_C	rs3855809	0	0	0	4	4	0	0	4				-0.000770578
ENST00000272610.3_1	ENSG00000144199.12_1	FAHD2B	2	97749319	97760619	Other monoallelic	2_97757231_C		0	0	0	1	0	1	0	1				-0.0659556
ENST00000272610.3_1	ENSG00000144199.12_1	FAHD2B	2	97749319	97760619	Other monoallelic	2_97757347_G	rs147890593	1	0	2	0	3	0	3	0	-0.309379		0.127361
ENST00000414820.6_1	ENSG00000144199.12_1	FAHD2B	2	97749319	97760619	Other monoallelic	2_97749338_C		0	0	0	6	6	0	0	6				0.186945
ENST00000414820.6_1	ENSG00000144199.12_1	FAHD2B	2	97749319	97760619	Other monoallelic	2_97749380_A		0	0	0	1	1	0	0	1				0.49029
ENST00000414820.6_1	ENSG00000144199.12_1	FAHD2B	2	97749319	97760619	Other monoallelic	2_97749407_C		0	0	0	22	0	22	0	22				0.115472
ENST00000414820.6_1	ENSG00000144199.12_1	FAHD2B	2	97749319	97760619	Other monoallelic	2_97749417_C		0	0	0	50	0	50	0	50				0.114566
ENST00000414820.6_1	ENSG00000144199.12_1	FAHD2B	2	97749319	97760619	Other monoallelic	2_97749644_G	rs879120167	0	0	8	0	0	0	8	8			0.369576
ENST00000414820.6_1	ENSG00000144199.12_1	FAHD2B	2	97749319	97760619	Other monoallelic	2_97749730_G	rs113222096	0	1	1	0	0	1	1	0		0.218214	-0.456795
ENST00000414820.6_1	ENSG00000144199.12_1	FAHD2B	2	97749319	97760619	Other monoallelic	2_97751577_C	rs146540164	0	1	0	0	0	1	0	1		0.00628772
ENST00000414820.6_1	ENSG00000144199.12_1	FAHD2B	2	97749319	97760619	Other monoallelic	2_97751641_G	rs114858791	0	0	1	0	1	0	1	0			-0.285624
ENST00000414820.6_1	ENSG00000144199.12_1	FAHD2B	2	97749319	97760619	Other monoallelic	2_97751782_T		0	7	0	0	0	7	0	7		0.0646795
ENST00000414820.6_1	ENSG00000144199.12_1	FAHD2B	2	97749319	97760619	Other monoallelic	2_97751783_G		0	0	6	0	6	0	6	0			0.112017
ENST00000414820.6_1	ENSG00000144199.12_1	FAHD2B	2	97749319	97760619	Other monoallelic	2_97751786_G		0	0	12	0	12	0	12	0			0.0143481
ENST00000414820.6_1	ENSG00000144199.12_1	FAHD2B	2	97749319	97760619	Other monoallelic	2_97751799_T		0	1	0	0	0	1	0	1		-0.131013
ENST00000414820.6_1	ENSG00000144199.12_1	FAHD2B	2	97749319	97760619	Other monoallelic	2_97751832_C	rs1964494	1	0	0	8	9	0	0	9	-0.321406			0.0103007
ENST00000414820.6_1	ENSG00000144199.12_1	FAHD2B	2	97749319	97760619	Other monoallelic	2_97751849_C	rs3855809	0	0	0	4	4	0	0	4				-0.00708541
ENST00000414820.6_1	ENSG00000144199.12_1	FAHD2B	2	97749319	97760619	Other monoallelic	2_97757231_C		0	0	0	1	0	1	0	1				-0.0628444
ENST00000414820.6_1	ENSG00000144199.12_1	FAHD2B	2	97749319	97760619	Other monoallelic	2_97757347_G	rs147890593	1	0	2	0	3	0	3	0	-0.321406		0.102147
ENST00000463096.5_1	ENSG00000144199.12_1	FAHD2B	2	97749666	97760610	Other monoallelic	2_97749730_G	rs113222096	0	1	1	0	0	1	1	0		0.114244	-0.542896
ENST00000463096.5_1	ENSG00000144199.12_1	FAHD2B	2	97749666	97760610	Other monoallelic	2_97751577_C	rs146540164	0	1	0	0	0	1	0	1		-0.108809
ENST00000463096.5_1	ENSG00000144199.12_1	FAHD2B	2	97749666	97760610	Other monoallelic	2_97751641_G	rs114858791	0	0	1	0	1	0	1	0			-0.355127
ENST00000463096.5_1	ENSG00000144199.12_1	FAHD2B	2	97749666	97760610	Other monoallelic	2_97751782_T		0	7	0	0	0	7	0	7		-0.0380545
ENST00000463096.5_1	ENSG00000144199.12_1	FAHD2B	2	97749666	97760610	Other monoallelic	2_97751783_G		0	0	6	0	6	0	6	0			0.010629
ENST00000463096.5_1	ENSG00000144199.12_1	FAHD2B	2	97749666	97760610	Other monoallelic	2_97751786_G		0	0	12	0	12	0	12	0			-0.0829399
ENST00000463096.5_1	ENSG00000144199.12_1	FAHD2B	2	97749666	97760610	Other monoallelic	2_97751799_T		0	1	0	0	0	1	0	1		-0.2186
ENST00000463096.5_1	ENSG00000144199.12_1	FAHD2B	2	97749666	97760610	Other monoallelic	2_97751832_C	rs1964494	1	0	0	8	9	0	0	9	-0.408835			-0.0850775
ENST00000463096.5_1	ENSG00000144199.12_1	FAHD2B	2	97749666	97760610	Other monoallelic	2_97751849_C	rs3855809	0	0	0	4	4	0	0	4				-0.109684
ENST00000463096.5_1	ENSG00000144199.12_1	FAHD2B	2	97749666	97760610	Other monoallelic	2_97757231_C		0	0	0	1	0	1	0	1				-0.166801
ENST00000463096.5_1	ENSG00000144199.12_1	FAHD2B	2	97749666	97760610	Other monoallelic	2_97757347_G	rs147890593	1	0	2	0	3	0	3	0	-0.408835		0.0287747
ENST00000468548.1_1	ENSG00000144199.12_1	FAHD2B	2	97752284	97760585	Other monoallelic	2_97757231_C		0	0	0	1	0	1	0	1				-0.405258
ENST00000468548.1_1	ENSG00000144199.12_1	FAHD2B	2	97752284	97760585	Other monoallelic	2_97757347_G	rs147890593	1	0	2	0	3	0	3	0	-0.697855		-0.273892
ENST00000474849.1_1	ENSG00000144199.12_1	FAHD2B	2	97749626	97760557	Other monoallelic	2_97749644_G	rs879120167	0	0	8	0	0	0	8	8			0.259611
ENST00000474849.1_1	ENSG00000144199.12_1	FAHD2B	2	97749626	97760557	Other monoallelic	2_97749730_G	rs113222096	0	1	1	0	0	1	1	0		0.12366	-0.531479
ENST00000474849.1_1	ENSG00000144199.12_1	FAHD2B	2	97749626	97760557	Other monoallelic	2_97751577_C	rs146540164	0	1	0	0	0	1	0	1		-0.10878
ENST00000474849.1_1	ENSG00000144199.12_1	FAHD2B	2	97749626	97760557	Other monoallelic	2_97751641_G	rs114858791	0	0	1	0	1	0	1	0			-0.332822
ENST00000474849.1_1	ENSG00000144199.12_1	FAHD2B	2	97749626	97760557	Other monoallelic	2_97751782_T		0	7	0	0	0	7	0	7		-0.0529465
ENST00000474849.1_1	ENSG00000144199.12_1	FAHD2B	2	97749626	97760557	Other monoallelic	2_97751783_G		0	0	6	0	6	0	6	0			0.00142755
ENST00000474849.1_1	ENSG00000144199.12_1	FAHD2B	2	97749626	97760557	Other monoallelic	2_97751786_G		0	0	12	0	12	0	12	0			-0.0931346
ENST00000474849.1_1	ENSG00000144199.12_1	FAHD2B	2	97749626	97760557	Other monoallelic	2_97751799_T		0	1	0	0	0	1	0	1		-0.217612
ENST00000474849.1_1	ENSG00000144199.12_1	FAHD2B	2	97749626	97760557	Other monoallelic	2_97751832_C	rs1964494	1	0	0	8	9	0	0	9	-0.39794			-0.127171
ENST00000474849.1_1	ENSG00000144199.12_1	FAHD2B	2	97749626	97760557	Other monoallelic	2_97751849_C	rs3855809	0	0	0	4	4	0	0	4				-0.13445
ENST00000474849.1_1	ENSG00000144199.12_1	FAHD2B	2	97749626	97760557	Other monoallelic	2_97757231_C		0	0	0	1	0	1	0	1				-0.183824
ENST00000474849.1_1	ENSG00000144199.12_1	FAHD2B	2	97749626	97760557	Other monoallelic	2_97757347_G	rs147890593	1	0	2	0	3	0	3	0	-0.39794		-0.0592661
ENST00000483657.1_1	ENSG00000144199.12_1	FAHD2B	2	97755492	97760572	Other monoallelic	2_97757231_C		0	0	0	1	0	1	0	1				-0.194358
ENST00000483657.1_1	ENSG00000144199.12_1	FAHD2B	2	97755492	97760572	Other monoallelic	2_97757347_G	rs147890593	1	0	2	0	3	0	3	0	-0.54091		-0.0622487
ENST00000407325.6_1	ENSG00000183671.12_1	GPR1	2	207040039	207082748	Imprinted	2_207041053_T	rs3732083	0	0	0	1	0	1	0	1				-0.538528
ENST00000407325.6_1	ENSG00000183671.12_1	GPR1	2	207040039	207082748	Imprinted	2_207041441_G	rs3732082	2	0	0	0	1	0	1	0	-0.653296
ENST00000407325.6_1	ENSG00000183671.12_1	GPR1	2	207040039	207082748	Imprinted	2_207041933_T	rs3755227	0	1	0	1	0	2	0	2		-0.768064		-0.538528
ENST00000411719.1_1	ENSG00000183671.12_1	GPR1	2	207041750	207082771	Imprinted	2_207041933_T	rs3755227	0	1	0	1	0	2	0	2		-0.633254		-0.470719
ENST00000437420.5_1	ENSG00000183671.12_1	GPR1	2	207040903	207082627	Imprinted	2_207041053_T	rs3732083	0	0	0	1	0	1	0	1				-0.474072
ENST00000437420.5_1	ENSG00000183671.12_1	GPR1	2	207040903	207082627	Imprinted	2_207041441_G	rs3732082	2	0	0	0	1	0	1	0	-0.583208
ENST00000437420.5_1	ENSG00000183671.12_1	GPR1	2	207040903	207082627	Imprinted	2_207041933_T	rs3755227	0	1	0	1	0	2	0	2		-0.692344		-0.474072
ENST00000439932.5_1	ENSG00000183671.12_1	GPR1	2	207041723	207078468	Imprinted	2_207041933_T	rs3755227	0	1	0	1	0	2	0	2		-0.622229		-0.440063
ENST00000442134.1_1	ENSG00000183671.12_1	GPR1	2	207041289	207078095	Imprinted	2_207041441_G	rs3732082	2	0	0	0	1	0	1	0	-0.408263
ENST00000442134.1_1	ENSG00000183671.12_1	GPR1	2	207041289	207078095	Imprinted	2_207041933_T	rs3755227	0	1	0	1	0	2	0	2		-0.495763		-0.320762
ENST00000447845.1_1	ENSG00000183671.12_1	GPR1	2	207041559	207078162	Imprinted	2_207041933_T	rs3755227	0	1	0	1	0	2	0	2		-0.468877		-0.304067
ENST00000451790.5_1	ENSG00000183671.12_1	GPR1	2	207041436	207078349	Imprinted	2_207041441_G	rs3732082	2	0	0	0	1	0	1	0	-0.450109
ENST00000451790.5_1	ENSG00000183671.12_1	GPR1	2	207041436	207078349	Imprinted	2_207041933_T	rs3755227	0	1	0	1	0	2	0	2		-0.53585		-0.364368
ENST00000458440.1_1	ENSG00000183671.12_1	GPR1	2	207041914	207082624	Imprinted	2_207041933_T	rs3755227	0	1	0	1	0	2	0	2		-0.832667		-0.620578
ENST00000612892.4_1	ENSG00000183671.12_1	GPR1	2	207040043	207082771	Imprinted	2_207041053_T	rs3732083	0	0	0	1	0	1	0	1				-0.586942
ENST00000612892.4_1	ENSG00000183671.12_1	GPR1	2	207040043	207082771	Imprinted	2_207041441_G	rs3732082	2	0	0	0	1	0	1	0	-0.70171
ENST00000612892.4_1	ENSG00000183671.12_1	GPR1	2	207040043	207082771	Imprinted	2_207041933_T	rs3755227	0	1	0	1	0	2	0	2		-0.816478		-0.586942
ENST00000621141.4_1	ENSG00000183671.12_1	GPR1	2	207040043	207078352	Imprinted	2_207041053_T	rs3732083	0	0	0	1	0	1	0	1				-0.511431
ENST00000621141.4_1	ENSG00000183671.12_1	GPR1	2	207040043	207078352	Imprinted	2_207041441_G	rs3732082	2	0	0	0	1	0	1	0	-0.626199
ENST00000621141.4_1	ENSG00000183671.12_1	GPR1	2	207040043	207078352	Imprinted	2_207041933_T	rs3755227	0	1	0	1	0	2	0	2		-0.740967		-0.511431
ENST00000374423.9_1	ENSG00000204186.10_1	ZDBF2	2	207139386	207179151	Imprinted	2_207169486_A	rs114752443	1	0	0	0	1	0	1	0	-0.276577
ENST00000374423.9_1	ENSG00000204186.10_1	ZDBF2	2	207139386	207179151	Imprinted	2_207169731_G	rs10932150	0	0	2	0	2	0	2	0			-0.389023
ENST00000374423.9_1	ENSG00000204186.10_1	ZDBF2	2	207139386	207179151	Imprinted	2_207172627_A	rs7582864	3	0	1	0	4	0	4	0	-0.24632		-0.250713
ENST00000374423.9_1	ENSG00000204186.10_1	ZDBF2	2	207139386	207179151	Imprinted	2_207173160_C	rs144699200	0	0	0	1	0	1	0	1				-0.429784
ENST00000374423.9_1	ENSG00000204186.10_1	ZDBF2	2	207139386	207179151	Imprinted	2_207173390_G	rs79484112	1	0	0	0	1	0	1	0	-0.501468
ENST00000374423.9_1	ENSG00000204186.10_1	ZDBF2	2	207139386	207179151	Imprinted	2_207174316_T	rs3732084	0	2	0	1	0	3	0	3		-0.231192		-0.250713
ENST00000374423.9_1	ENSG00000204186.10_1	ZDBF2	2	207139386	207179151	Imprinted	2_207175070_G	rs138061259	1	0	0	0	1	0	1	0	-0.501468
ENST00000611847.1_1	ENSG00000204186.10_1	ZDBF2	2	207156786	207179148	Imprinted	2_207169486_A	rs114752443	1	0	0	0	1	0	1	0	-0.267462
ENST00000611847.1_1	ENSG00000204186.10_1	ZDBF2	2	207156786	207179148	Imprinted	2_207169731_G	rs10932150	0	0	2	0	2	0	2	0			-0.377534
ENST00000611847.1_1	ENSG00000204186.10_1	ZDBF2	2	207156786	207179148	Imprinted	2_207172627_A	rs7582864	3	0	1	0	4	0	4	0	-0.236532		-0.251192
ENST00000611847.1_1	ENSG00000204186.10_1	ZDBF2	2	207156786	207179148	Imprinted	2_207173160_C	rs144699200	0	0	0	1	0	1	0	1				-0.425837
ENST00000611847.1_1	ENSG00000204186.10_1	ZDBF2	2	207156786	207179148	Imprinted	2_207173390_G	rs79484112	1	0	0	0	1	0	1	0	-0.487607
ENST00000611847.1_1	ENSG00000204186.10_1	ZDBF2	2	207156786	207179148	Imprinted	2_207174316_T	rs3732084	0	2	0	1	0	3	0	3		-0.221067		-0.251192
ENST00000611847.1_1	ENSG00000204186.10_1	ZDBF2	2	207156786	207179148	Imprinted	2_207175070_G	rs138061259	1	0	0	0	1	0	1	0	-0.487607
ENST00000648361.1_1	ENSG00000204186.10_1	ZDBF2	2	207144283	207177920	Imprinted	2_207169486_A	rs114752443	1	0	0	0	1	0	1	0	-0.213844
ENST00000648361.1_1	ENSG00000204186.10_1	ZDBF2	2	207144283	207177920	Imprinted	2_207169731_G	rs10932150	0	0	2	0	2	0	2	0			-0.374779
ENST00000648361.1_1	ENSG00000204186.10_1	ZDBF2	2	207144283	207177920	Imprinted	2_207172627_A	rs7582864	3	0	1	0	4	0	4	0	-0.22796		-0.226638
ENST00000648361.1_1	ENSG00000204186.10_1	ZDBF2	2	207144283	207177920	Imprinted	2_207173160_C	rs144699200	0	0	0	1	0	1	0	1				-0.401662
ENST00000648361.1_1	ENSG00000204186.10_1	ZDBF2	2	207144283	207177920	Imprinted	2_207173390_G	rs79484112	1	0	0	0	1	0	1	0	-0.535713
ENST00000648361.1_1	ENSG00000204186.10_1	ZDBF2	2	207144283	207177920	Imprinted	2_207174316_T	rs3732084	0	2	0	1	0	3	0	3		-0.235018		-0.226638
ENST00000648361.1_1	ENSG00000204186.10_1	ZDBF2	2	207144283	207177920	Imprinted	2_207175070_G	rs138061259	1	0	0	0	1	0	1	0	-0.535713
ENST00000649285.1_1	ENSG00000204186.10_1	ZDBF2	2	207139733	207178024	Imprinted	2_207169486_A	rs114752443	1	0	0	0	1	0	1	0	-0.222076
ENST00000649285.1_1	ENSG00000204186.10_1	ZDBF2	2	207139733	207178024	Imprinted	2_207169731_G	rs10932150	0	0	2	0	2	0	2	0			-0.376025
ENST00000649285.1_1	ENSG00000204186.10_1	ZDBF2	2	207139733	207178024	Imprinted	2_207172627_A	rs7582864	3	0	1	0	4	0	4	0	-0.228437		-0.224924
ENST00000649285.1_1	ENSG00000204186.10_1	ZDBF2	2	207139733	207178024	Imprinted	2_207173160_C	rs144699200	0	0	0	1	0	1	0	1				-0.401874
ENST00000649285.1_1	ENSG00000204186.10_1	ZDBF2	2	207139733	207178024	Imprinted	2_207173390_G	rs79484112	1	0	0	0	1	0	1	0	-0.529974
ENST00000649285.1_1	ENSG00000204186.10_1	ZDBF2	2	207139733	207178024	Imprinted	2_207174316_T	rs3732084	0	2	0	1	0	3	0	3		-0.231618		-0.224924
ENST00000649285.1_1	ENSG00000204186.10_1	ZDBF2	2	207139733	207178024	Imprinted	2_207175070_G	rs138061259	1	0	0	0	1	0	1	0	-0.529974
ENST00000649289.1_1	ENSG00000204186.10_1	ZDBF2	2	207139716	207170582	Imprinted	2_207169486_A	rs114752443	1	0	0	0	1	0	1	0	-0.251428
ENST00000649289.1_1	ENSG00000204186.10_1	ZDBF2	2	207139716	207170582	Imprinted	2_207169731_G	rs10932150	0	0	2	0	2	0	2	0			-0.483545
ENST00000649441.1_1	ENSG00000204186.10_1	ZDBF2	2	207140437	207171768	Imprinted	2_207169486_A	rs114752443	1	0	0	0	1	0	1	0	-0.0910166
ENST00000649441.1_1	ENSG00000204186.10_1	ZDBF2	2	207140437	207171768	Imprinted	2_207169731_G	rs10932150	0	0	2	0	2	0	2	0			-0.409549
ENST00000649525.1_1	ENSG00000204186.10_1	ZDBF2	2	207139733	207173525	Imprinted	2_207169486_A	rs114752443	1	0	0	0	1	0	1	0	-0.087118
ENST00000649525.1_1	ENSG00000204186.10_1	ZDBF2	2	207139733	207173525	Imprinted	2_207169731_G	rs10932150	0	0	2	0	2	0	2	0			-0.392321
ENST00000649525.1_1	ENSG00000204186.10_1	ZDBF2	2	207139733	207173525	Imprinted	2_207172627_A	rs7582864	3	0	1	0	4	0	4	0	-0.242277		-0.225244
ENST00000649525.1_1	ENSG00000204186.10_1	ZDBF2	2	207139733	207173525	Imprinted	2_207173160_C	rs144699200	0	0	0	1	0	1	0	1				-0.413681
ENST00000649525.1_1	ENSG00000204186.10_1	ZDBF2	2	207139733	207173525	Imprinted	2_207173390_G	rs79484112	1	0	0	0	1	0	1	0	-0.697523
ENST00000649650.1_1	ENSG00000204186.10_1	ZDBF2	2	207139412	207179151	Imprinted	2_207169486_A	rs114752443	1	0	0	0	1	0	1	0	-0.277378
ENST00000649650.1_1	ENSG00000204186.10_1	ZDBF2	2	207139412	207179151	Imprinted	2_207169731_G	rs10932150	0	0	2	0	2	0	2	0			-0.389022
ENST00000649650.1_1	ENSG00000204186.10_1	ZDBF2	2	207139412	207179151	Imprinted	2_207172627_A	rs7582864	3	0	1	0	4	0	4	0	-0.245587		-0.248816
ENST00000649650.1_1	ENSG00000204186.10_1	ZDBF2	2	207139412	207179151	Imprinted	2_207173160_C	rs144699200	0	0	0	1	0	1	0	1				-0.428094
ENST00000649650.1_1	ENSG00000204186.10_1	ZDBF2	2	207139412	207179151	Imprinted	2_207173390_G	rs79484112	1	0	0	0	1	0	1	0	-0.500666
ENST00000649650.1_1	ENSG00000204186.10_1	ZDBF2	2	207139412	207179151	Imprinted	2_207174316_T	rs3732084	0	2	0	1	0	3	0	3		-0.229692		-0.248816
ENST00000649650.1_1	ENSG00000204186.10_1	ZDBF2	2	207139412	207179151	Imprinted	2_207175070_G	rs138061259	1	0	0	0	1	0	1	0	-0.500666
ENST00000649998.1_1	ENSG00000204186.10_1	ZDBF2	2	207139767	207178977	Imprinted	2_207169486_A	rs114752443	1	0	0	0	1	0	1	0	-0.261805
ENST00000649998.1_1	ENSG00000204186.10_1	ZDBF2	2	207139767	207178977	Imprinted	2_207169731_G	rs10932150	0	0	2	0	2	0	2	0			-0.371169
ENST00000649998.1_1	ENSG00000204186.10_1	ZDBF2	2	207139767	207178977	Imprinted	2_207172627_A	rs7582864	3	0	1	0	4	0	4	0	-0.230966		-0.239509
ENST00000649998.1_1	ENSG00000204186.10_1	ZDBF2	2	207139767	207178977	Imprinted	2_207173160_C	rs144699200	0	0	0	1	0	1	0	1				-0.418286
ENST00000649998.1_1	ENSG00000204186.10_1	ZDBF2	2	207139767	207178977	Imprinted	2_207173390_G	rs79484112	1	0	0	0	1	0	1	0	-0.480533
ENST00000649998.1_1	ENSG00000204186.10_1	ZDBF2	2	207139767	207178977	Imprinted	2_207174316_T	rs3732084	0	2	0	1	0	3	0	3		-0.215547		-0.239509
ENST00000649998.1_1	ENSG00000204186.10_1	ZDBF2	2	207139767	207178977	Imprinted	2_207175070_G	rs138061259	1	0	0	0	1	0	1	0	-0.480533
ENST00000650097.1_1	ENSG00000204186.10_1	ZDBF2	2	207139733	207171885	Imprinted	2_207169486_A	rs114752443	1	0	0	0	1	0	1	0	-0.055815
ENST00000650097.1_1	ENSG00000204186.10_1	ZDBF2	2	207139733	207171885	Imprinted	2_207169731_G	rs10932150	0	0	2	0	2	0	2	0			-0.378643
ENST00000255320.6_1	ENSG00000132967.9_1	HMGB1P5	3	22423309	22423951	Other monoallelic	3_22423320_G		0	0	1	0	0	1	1	0			0.992094
ENST00000255320.6_1	ENSG00000132967.9_1	HMGB1P5	3	22423309	22423951	Other monoallelic	3_22423338_G		0	0	38	0	0	0	38	38			1.23986
ENST00000255320.6_1	ENSG00000132967.9_1	HMGB1P5	3	22423309	22423951	Other monoallelic	3_22423351_A		1	0	0	0	1	0	0	1	1.17514
ENST00000255320.6_1	ENSG00000132967.9_1	HMGB1P5	3	22423309	22423951	Other monoallelic	3_22423363_T		0	1	0	0	0	1	0	1		1.17514
ENST00000255320.6_1	ENSG00000132967.9_1	HMGB1P5	3	22423309	22423951	Other monoallelic	3_22423380_G		0	0	1	0	1	0	1	0			1.01689
ENST00000255320.6_1	ENSG00000132967.9_1	HMGB1P5	3	22423309	22423951	Other monoallelic	3_22423390_T		0	1	0	0	0	1	0	1		1.17514
ENST00000255320.6_1	ENSG00000132967.9_1	HMGB1P5	3	22423309	22423951	Other monoallelic	3_22423393_G		0	0	3	0	0	0	3	3			1.30775
ENST00000255320.6_1	ENSG00000132967.9_1	HMGB1P5	3	22423309	22423951	Other monoallelic	3_22423405_A		1	0	0	0	1	0	1	0	1.17514
ENST00000255320.6_1	ENSG00000132967.9_1	HMGB1P5	3	22423309	22423951	Other monoallelic	3_22423414_A		1	0	0	0	1	1	0	0	1.17514
ENST00000255320.6_1	ENSG00000132967.9_1	HMGB1P5	3	22423309	22423951	Other monoallelic	3_22423432_T		0	1	0	0	0	1	0	1		1.17514
ENST00000255320.6_1	ENSG00000132967.9_1	HMGB1P5	3	22423309	22423951	Other monoallelic	3_22423435_T		0	1	0	0	0	1	0	1		1.17514
ENST00000255320.6_1	ENSG00000132967.9_1	HMGB1P5	3	22423309	22423951	Other monoallelic	3_22423483_A		1	0	0	0	1	0	1	0	1.17514
ENST00000255320.6_1	ENSG00000132967.9_1	HMGB1P5	3	22423309	22423951	Other monoallelic	3_22423507_G		0	0	1	0	0	1	1	0			1.17514
ENST00000255320.6_1	ENSG00000132967.9_1	HMGB1P5	3	22423309	22423951	Other monoallelic	3_22423518_G		0	0	1	0	1	0	1	0			1.58392
ENST00000255320.6_1	ENSG00000132967.9_1	HMGB1P5	3	22423309	22423951	Other monoallelic	3_22423918_A		1	0	0	0	1	0	0	1	1.17514
ENST00000451497.1_1	ENSG00000132967.9_1	HMGB1P5	3	22423435	22424420	Other monoallelic	3_22423435_T		0	1	0	0	0	1	0	1		0.98229
ENST00000451497.1_1	ENSG00000132967.9_1	HMGB1P5	3	22423435	22424420	Other monoallelic	3_22423483_A		1	0	0	0	1	0	1	0	0.98229
ENST00000451497.1_1	ENSG00000132967.9_1	HMGB1P5	3	22423435	22424420	Other monoallelic	3_22423507_G		0	0	1	0	0	1	1	0			0.98229
ENST00000451497.1_1	ENSG00000132967.9_1	HMGB1P5	3	22423435	22424420	Other monoallelic	3_22423518_G		0	0	1	0	1	0	1	0			1.38604
ENST00000451497.1_1	ENSG00000132967.9_1	HMGB1P5	3	22423435	22424420	Other monoallelic	3_22423918_A		1	0	0	0	1	0	0	1	0.98229
ENST00000451497.1_1	ENSG00000132967.9_1	HMGB1P5	3	22423435	22424420	Other monoallelic	3_22423959_G		0	0	0	2	0	0	1	1				1.00331
ENST00000451497.1_1	ENSG00000132967.9_1	HMGB1P5	3	22423435	22424420	Other monoallelic	3_22423963_C		0	0	0	4	0	4	0	4				1.15069
ENST00000451497.1_1	ENSG00000132967.9_1	HMGB1P5	3	22423435	22424420	Other monoallelic	3_22423978_T		0	3	0	0	0	3	0	3		1.12254
ENST00000451497.1_1	ENSG00000132967.9_1	HMGB1P5	3	22423435	22424420	Other monoallelic	3_22423998_C		0	0	0	28	0	28	0	28				1.09757
ENST00000451497.1_1	ENSG00000132967.9_1	HMGB1P5	3	22423435	22424420	Other monoallelic	3_22424018_T		0	0	0	1	0	1	0	1				0.98229
ENST00000451497.1_1	ENSG00000132967.9_1	HMGB1P5	3	22423435	22424420	Other monoallelic	3_22424048_G		0	22	0	0	0	1	1	0		1.1783
ENST00000451497.1_1	ENSG00000132967.9_1	HMGB1P5	3	22423435	22424420	Other monoallelic	3_22424159_T		0	0	0	33	0	1	0	1				1.10186
ENST00000451497.1_1	ENSG00000132967.9_1	HMGB1P5	3	22423435	22424420	Other monoallelic	3_22424174_A		1	0	0	0	1	0	0	1	0.98229
ENST00000323061.7_1	ENSG00000177432.8_1	NAP1L5	4	89617063	89618980	Imprinted	4_89618837_T	rs710834	0	5	0	6	0	11	0	11		-0.243526		-0.289136
ENST00000470544.2_1	ENSG00000242083.2_1	RPL7AP31	4	57222300	57223098	Other monoallelic	4_57222377_T		0	1	0	0	0	1	0	1		-0.349879
ENST00000470544.2_1	ENSG00000242083.2_1	RPL7AP31	4	57222300	57223098	Other monoallelic	4_57222426_A		40	0	0	0	40	0	40	0	-0.101199
ENST00000470544.2_1	ENSG00000242083.2_1	RPL7AP31	4	57222300	57223098	Other monoallelic	4_57222511_T		0	1	0	0	1	1	0	0		-0.119358
ENST00000470544.2_1	ENSG00000242083.2_1	RPL7AP31	4	57222300	57223098	Other monoallelic	4_57222534_C		0	0	0	11	11	0	0	11				-0.166102
ENST00000470544.2_1	ENSG00000242083.2_1	RPL7AP31	4	57222300	57223098	Other monoallelic	4_57222629_A		1	0	0	0	1	0	0	1	-0.119358
ENST00000470544.2_1	ENSG00000242083.2_1	RPL7AP31	4	57222300	57223098	Other monoallelic	4_57222664_T		0	15	0	0	0	15	0	15		-0.128541
ENST00000470544.2_1	ENSG00000242083.2_1	RPL7AP31	4	57222300	57223098	Other monoallelic	4_57222700_T		0	1	0	0	0	1	0	1		-0.170153
ENST00000470544.2_1	ENSG00000242083.2_1	RPL7AP31	4	57222300	57223098	Other monoallelic	4_57222781_C		0	0	0	34	34	0	0	34				-0.0856679
ENST00000470544.2_1	ENSG00000242083.2_1	RPL7AP31	4	57222300	57223098	Other monoallelic	4_57222999_C		0	0	0	1	0	1	0	1				-0.142124
ENST00000470544.2_1	ENSG00000242083.2_1	RPL7AP31	4	57222300	57223098	Other monoallelic	4_57223076_A		11	0	0	0	11	0	0	11	-0.0990696
ENST00000296422.12_1	ENSG00000164037.17_1	SLC9B1	4	103822084	103940862	Other monoallelic	4_103822404_G	rs58374767	0	0	2	0	2	0	2	0			-0.594434
ENST00000296422.12_1	ENSG00000164037.17_1	SLC9B1	4	103822084	103940862	Other monoallelic	4_103832587_C	rs577373520	0	0	0	1	0	1	0	1				-0.936373
ENST00000296422.12_1	ENSG00000164037.17_1	SLC9B1	4	103822084	103940862	Other monoallelic	4_103832597_A	rs79588568	21	0	0	0	21	0	21	0	-1.66696
ENST00000296422.12_1	ENSG00000164037.17_1	SLC9B1	4	103822084	103940862	Other monoallelic	4_103832611_G	rs75599926	0	0	21	0	21	0	21	0			-1.64296
ENST00000296422.12_1	ENSG00000164037.17_1	SLC9B1	4	103822084	103940862	Other monoallelic	4_103832650_T	rs200816768	0	17	0	0	17	17	0	0		-1.56441
ENST00000296422.12_1	ENSG00000164037.17_1	SLC9B1	4	103822084	103940862	Other monoallelic	4_103832651_A	rs149245744	1	0	0	0	1	0	1	0	-2.18963
ENST00000296422.12_1	ENSG00000164037.17_1	SLC9B1	4	103822084	103940862	Other monoallelic	4_103832665_T	rs201645894	0	8	0	0	0	8	0	8		-1.69792
ENST00000296422.12_1	ENSG00000164037.17_1	SLC9B1	4	103822084	103940862	Other monoallelic	4_103832687_T	rs369692318	0	8	0	0	0	8	0	8		-1.68168
ENST00000296422.12_1	ENSG00000164037.17_1	SLC9B1	4	103822084	103940862	Other monoallelic	4_103866362_G	rs773399393	0	0	1	0	0	1	1	0			-1.85384
ENST00000296422.12_1	ENSG00000164037.17_1	SLC9B1	4	103822084	103940862	Other monoallelic	4_103911069_C	rs2715591	9	0	0	4	4	0	0	4	-1.14701			-1.69801
ENST00000394789.7_1	ENSG00000164037.17_1	SLC9B1	4	103806204	103940876	Other monoallelic	4_103822404_G	rs58374767	0	0	2	0	2	0	2	0			0.0706697
ENST00000394789.7_1	ENSG00000164037.17_1	SLC9B1	4	103806204	103940876	Other monoallelic	4_103832587_C	rs577373520	0	0	0	1	0	1	0	1				0.274771
ENST00000394789.7_1	ENSG00000164037.17_1	SLC9B1	4	103806204	103940876	Other monoallelic	4_103832597_A	rs79588568	21	0	0	0	21	0	21	0	0.0199058
ENST00000394789.7_1	ENSG00000164037.17_1	SLC9B1	4	103806204	103940876	Other monoallelic	4_103832611_G	rs75599926	0	0	21	0	21	0	21	0			0.0200631
ENST00000394789.7_1	ENSG00000164037.17_1	SLC9B1	4	103806204	103940876	Other monoallelic	4_103832650_T	rs200816768	0	17	0	0	17	17	0	0		0.0822345
ENST00000394789.7_1	ENSG00000164037.17_1	SLC9B1	4	103806204	103940876	Other monoallelic	4_103832651_A	rs149245744	1	0	0	0	1	0	1	0	0.148642
ENST00000394789.7_1	ENSG00000164037.17_1	SLC9B1	4	103806204	103940876	Other monoallelic	4_103832665_T	rs201645894	0	8	0	0	0	8	0	8		0.043156
ENST00000394789.7_1	ENSG00000164037.17_1	SLC9B1	4	103806204	103940876	Other monoallelic	4_103832687_T	rs369692318	0	8	0	0	0	8	0	8		0.0517509
ENST00000394789.7_1	ENSG00000164037.17_1	SLC9B1	4	103806204	103940876	Other monoallelic	4_103866362_G	rs773399393	0	0	1	0	0	1	1	0			0.152859
ENST00000394789.7_1	ENSG00000164037.17_1	SLC9B1	4	103806204	103940876	Other monoallelic	4_103911069_C	rs2715591	9	0	0	4	4	0	0	4	0.0836663			0.0391481
ENST00000503584.5_1	ENSG00000164037.17_1	SLC9B1	4	103806205	103940807	Other monoallelic	4_103822404_G	rs58374767	0	0	2	0	2	0	2	0			0.117605
ENST00000503584.5_1	ENSG00000164037.17_1	SLC9B1	4	103806205	103940807	Other monoallelic	4_103832587_C	rs577373520	0	0	0	1	0	1	0	1				0.294669
ENST00000503584.5_1	ENSG00000164037.17_1	SLC9B1	4	103806205	103940807	Other monoallelic	4_103832597_A	rs79588568	21	0	0	0	21	0	21	0	0.0402526
ENST00000503584.5_1	ENSG00000164037.17_1	SLC9B1	4	103806205	103940807	Other monoallelic	4_103832611_G	rs75599926	0	0	21	0	21	0	21	0			0.0409625
ENST00000503584.5_1	ENSG00000164037.17_1	SLC9B1	4	103806205	103940807	Other monoallelic	4_103832650_T	rs200816768	0	17	0	0	17	17	0	0		0.100611
ENST00000503584.5_1	ENSG00000164037.17_1	SLC9B1	4	103806205	103940807	Other monoallelic	4_103832651_A	rs149245744	1	0	0	0	1	0	1	0	0.184631
ENST00000503584.5_1	ENSG00000164037.17_1	SLC9B1	4	103806205	103940807	Other monoallelic	4_103832665_T	rs201645894	0	8	0	0	0	8	0	8		0.069663
ENST00000503584.5_1	ENSG00000164037.17_1	SLC9B1	4	103806205	103940807	Other monoallelic	4_103832687_T	rs369692318	0	8	0	0	0	8	0	8		0.0759908
ENST00000503584.5_1	ENSG00000164037.17_1	SLC9B1	4	103806205	103940807	Other monoallelic	4_103866362_G	rs773399393	0	0	1	0	0	1	1	0			0.167171
ENST00000503584.5_1	ENSG00000164037.17_1	SLC9B1	4	103806205	103940807	Other monoallelic	4_103911069_C	rs2715591	9	0	0	4	4	0	0	4	0.0920555			0.0645344
ENST00000504216.5_1	ENSG00000164037.17_1	SLC9B1	4	103822244	103940823	Other monoallelic	4_103822404_G	rs58374767	0	0	2	0	2	0	2	0			-0.443082
ENST00000504216.5_1	ENSG00000164037.17_1	SLC9B1	4	103822244	103940823	Other monoallelic	4_103832587_C	rs577373520	0	0	0	1	0	1	0	1				-0.838594
ENST00000504216.5_1	ENSG00000164037.17_1	SLC9B1	4	103822244	103940823	Other monoallelic	4_103832597_A	rs79588568	21	0	0	0	21	0	21	0	-1.55805
ENST00000504216.5_1	ENSG00000164037.17_1	SLC9B1	4	103822244	103940823	Other monoallelic	4_103832611_G	rs75599926	0	0	21	0	21	0	21	0			-1.52891
ENST00000504216.5_1	ENSG00000164037.17_1	SLC9B1	4	103822244	103940823	Other monoallelic	4_103832650_T	rs200816768	0	17	0	0	17	17	0	0		-1.46177
ENST00000504216.5_1	ENSG00000164037.17_1	SLC9B1	4	103822244	103940823	Other monoallelic	4_103832651_A	rs149245744	1	0	0	0	1	0	1	0	-1.99746
ENST00000504216.5_1	ENSG00000164037.17_1	SLC9B1	4	103822244	103940823	Other monoallelic	4_103832665_T	rs201645894	0	8	0	0	0	8	0	8		-1.58141
ENST00000504216.5_1	ENSG00000164037.17_1	SLC9B1	4	103822244	103940823	Other monoallelic	4_103832687_T	rs369692318	0	8	0	0	0	8	0	8		-1.565
ENST00000504216.5_1	ENSG00000164037.17_1	SLC9B1	4	103822244	103940823	Other monoallelic	4_103866362_G	rs773399393	0	0	1	0	0	1	1	0			-1.6787
ENST00000504216.5_1	ENSG00000164037.17_1	SLC9B1	4	103822244	103940823	Other monoallelic	4_103911069_C	rs2715591	9	0	0	4	4	0	0	4	-1.05701			-1.63747
ENST00000509614.1_1	ENSG00000164037.17_1	SLC9B1	4	103822253	103831641	Other monoallelic	4_103822404_G	rs58374767	0	0	2	0	2	0	2	0			-0.621877
ENST00000510243.5_1	ENSG00000164037.17_1	SLC9B1	4	103831590	103912869	Other monoallelic	4_103832587_C	rs577373520	0	0	0	1	0	1	0	1				-0.740694
ENST00000510243.5_1	ENSG00000164037.17_1	SLC9B1	4	103831590	103912869	Other monoallelic	4_103832597_A	rs79588568	21	0	0	0	21	0	21	0	-1.563
ENST00000510243.5_1	ENSG00000164037.17_1	SLC9B1	4	103831590	103912869	Other monoallelic	4_103832611_G	rs75599926	0	0	21	0	21	0	21	0			-1.49358
ENST00000510243.5_1	ENSG00000164037.17_1	SLC9B1	4	103831590	103912869	Other monoallelic	4_103832650_T	rs200816768	0	17	0	0	17	17	0	0		-1.45166
ENST00000510243.5_1	ENSG00000164037.17_1	SLC9B1	4	103831590	103912869	Other monoallelic	4_103832651_A	rs149245744	1	0	0	0	1	0	1	0	-2.03809
ENST00000510243.5_1	ENSG00000164037.17_1	SLC9B1	4	103831590	103912869	Other monoallelic	4_103832665_T	rs201645894	0	8	0	0	0	8	0	8		-1.54472
ENST00000510243.5_1	ENSG00000164037.17_1	SLC9B1	4	103831590	103912869	Other monoallelic	4_103832687_T	rs369692318	0	8	0	0	0	8	0	8		-1.52673
ENST00000510243.5_1	ENSG00000164037.17_1	SLC9B1	4	103831590	103912869	Other monoallelic	4_103866362_G	rs773399393	0	0	1	0	0	1	1	0			-1.67011
ENST00000510243.5_1	ENSG00000164037.17_1	SLC9B1	4	103831590	103912869	Other monoallelic	4_103911069_C	rs2715591	9	0	0	4	4	0	0	4	-0.997678			-1.71445
ENST00000510559.1_1	ENSG00000164037.17_1	SLC9B1	4	103911018	103940839	Other monoallelic	4_103911069_C	rs2715591	9	0	0	4	4	0	0	4	-1.12955			-1.48183
ENST00000511253.1_1	ENSG00000164037.17_1	SLC9B1	4	103827433	103832698	Other monoallelic	4_103832587_C	rs577373520	0	0	0	1	0	1	0	1				-0.892232
ENST00000511253.1_1	ENSG00000164037.17_1	SLC9B1	4	103827433	103832698	Other monoallelic	4_103832597_A	rs79588568	21	0	0	0	21	0	21	0	-1.86172
ENST00000511253.1_1	ENSG00000164037.17_1	SLC9B1	4	103827433	103832698	Other monoallelic	4_103832611_G	rs75599926	0	0	21	0	21	0	21	0			-1.75622
ENST00000511253.1_1	ENSG00000164037.17_1	SLC9B1	4	103827433	103832698	Other monoallelic	4_103832650_T	rs200816768	0	17	0	0	17	17	0	0		-1.75003
ENST00000511253.1_1	ENSG00000164037.17_1	SLC9B1	4	103827433	103832698	Other monoallelic	4_103832651_A	rs149245744	1	0	0	0	1	0	1	0	-2.3236
ENST00000511253.1_1	ENSG00000164037.17_1	SLC9B1	4	103827433	103832698	Other monoallelic	4_103832665_T	rs201645894	0	8	0	0	0	8	0	8		-1.84501
ENST00000511253.1_1	ENSG00000164037.17_1	SLC9B1	4	103827433	103832698	Other monoallelic	4_103832687_T	rs369692318	0	8	0	0	0	8	0	8		-1.8162
ENST00000512651.2_1	ENSG00000164037.17_1	SLC9B1	4	103822259	103853456	Other monoallelic	4_103822404_G	rs58374767	0	0	2	0	2	0	2	0			-0.520884
ENST00000512651.2_1	ENSG00000164037.17_1	SLC9B1	4	103822259	103853456	Other monoallelic	4_103832587_C	rs577373520	0	0	0	1	0	1	0	1				-0.987411
ENST00000512651.2_1	ENSG00000164037.17_1	SLC9B1	4	103822259	103853456	Other monoallelic	4_103832597_A	rs79588568	21	0	0	0	21	0	21	0	-1.71741
ENST00000512651.2_1	ENSG00000164037.17_1	SLC9B1	4	103822259	103853456	Other monoallelic	4_103832611_G	rs75599926	0	0	21	0	21	0	21	0			-1.63663
ENST00000512651.2_1	ENSG00000164037.17_1	SLC9B1	4	103822259	103853456	Other monoallelic	4_103832650_T	rs200816768	0	17	0	0	17	17	0	0		-1.65223
ENST00000512651.2_1	ENSG00000164037.17_1	SLC9B1	4	103822259	103853456	Other monoallelic	4_103832651_A	rs149245744	1	0	0	0	1	0	1	0	-2.13354
ENST00000512651.2_1	ENSG00000164037.17_1	SLC9B1	4	103822259	103853456	Other monoallelic	4_103832665_T	rs201645894	0	8	0	0	0	8	0	8		-1.72447
ENST00000512651.2_1	ENSG00000164037.17_1	SLC9B1	4	103822259	103853456	Other monoallelic	4_103832687_T	rs369692318	0	8	0	0	0	8	0	8		-1.71023
ENST00000514340.5_1	ENSG00000164037.17_1	SLC9B1	4	103832590	103912869	Other monoallelic	4_103832597_A	rs79588568	21	0	0	0	21	0	21	0	-1.62578
ENST00000514340.5_1	ENSG00000164037.17_1	SLC9B1	4	103832590	103912869	Other monoallelic	4_103832611_G	rs75599926	0	0	21	0	21	0	21	0			-1.56612
ENST00000514340.5_1	ENSG00000164037.17_1	SLC9B1	4	103832590	103912869	Other monoallelic	4_103832650_T	rs200816768	0	17	0	0	17	17	0	0		-1.52529
ENST00000514340.5_1	ENSG00000164037.17_1	SLC9B1	4	103832590	103912869	Other monoallelic	4_103832651_A	rs149245744	1	0	0	0	1	0	1	0	-2.18696
ENST00000514340.5_1	ENSG00000164037.17_1	SLC9B1	4	103832590	103912869	Other monoallelic	4_103832665_T	rs201645894	0	8	0	0	0	8	0	8		-1.63253
ENST00000514340.5_1	ENSG00000164037.17_1	SLC9B1	4	103832590	103912869	Other monoallelic	4_103832687_T	rs369692318	0	8	0	0	0	8	0	8		-1.6174
ENST00000514340.5_1	ENSG00000164037.17_1	SLC9B1	4	103832590	103912869	Other monoallelic	4_103866362_G	rs773399393	0	0	1	0	0	1	1	0			-1.77198
ENST00000514340.5_1	ENSG00000164037.17_1	SLC9B1	4	103832590	103912869	Other monoallelic	4_103911069_C	rs2715591	9	0	0	4	4	0	0	4	-1.04446			-1.76073
ENST00000514972.5_1	ENSG00000164037.17_1	SLC9B1	4	103806205	103940818	Other monoallelic	4_103822404_G	rs58374767	0	0	2	0	2	0	2	0			0.114647
ENST00000514972.5_1	ENSG00000164037.17_1	SLC9B1	4	103806205	103940818	Other monoallelic	4_103832587_C	rs577373520	0	0	0	1	0	1	0	1				0.322365
ENST00000514972.5_1	ENSG00000164037.17_1	SLC9B1	4	103806205	103940818	Other monoallelic	4_103832597_A	rs79588568	21	0	0	0	21	0	21	0	0.0647607
ENST00000514972.5_1	ENSG00000164037.17_1	SLC9B1	4	103806205	103940818	Other monoallelic	4_103832611_G	rs75599926	0	0	21	0	21	0	21	0			0.0651768
ENST00000514972.5_1	ENSG00000164037.17_1	SLC9B1	4	103806205	103940818	Other monoallelic	4_103832650_T	rs200816768	0	17	0	0	17	17	0	0		0.126615
ENST00000514972.5_1	ENSG00000164037.17_1	SLC9B1	4	103806205	103940818	Other monoallelic	4_103832651_A	rs149245744	1	0	0	0	1	0	1	0	0.198089
ENST00000514972.5_1	ENSG00000164037.17_1	SLC9B1	4	103806205	103940818	Other monoallelic	4_103832665_T	rs201645894	0	8	0	0	0	8	0	8		0.0915286
ENST00000514972.5_1	ENSG00000164037.17_1	SLC9B1	4	103806205	103940818	Other monoallelic	4_103832687_T	rs369692318	0	8	0	0	0	8	0	8		0.100012
ENST00000514972.5_1	ENSG00000164037.17_1	SLC9B1	4	103806205	103940818	Other monoallelic	4_103866362_G	rs773399393	0	0	1	0	0	1	1	0			0.201781
ENST00000514972.5_1	ENSG00000164037.17_1	SLC9B1	4	103806205	103940818	Other monoallelic	4_103911069_C	rs2715591	9	0	0	4	4	0	0	4	0.124334			0.0864921
ENST00000316788.12_1	ENSG00000177879.17_1	AP3S1	5	115177631	115249778	Other monoallelic	5_115238716_G	rs41332950	2	0	14	0	16	0	16	0	0.82043		0.839847
ENST00000316788.12_1	ENSG00000177879.17_1	AP3S1	5	115177631	115249778	Other monoallelic	5_115238909_A		1	0	0	0	1	0	1	0	0.969407
ENST00000316788.12_1	ENSG00000177879.17_1	AP3S1	5	115177631	115249778	Other monoallelic	5_115249078_C	rs7733604	0	0	0	75	0	75	0	75				0.902758
ENST00000316788.12_1	ENSG00000177879.17_1	AP3S1	5	115177631	115249778	Other monoallelic	5_115249153_G	rs3803703	0	0	9	0	9	0	9	0			1.03679
ENST00000316788.12_1	ENSG00000177879.17_1	AP3S1	5	115177631	115249778	Other monoallelic	5_115249271_G		0	0	85	0	85	0	85	0			0.87453
ENST00000395548.6_1	ENSG00000177879.17_1	AP3S1	5	115177693	115249708	Other monoallelic	5_115238716_G	rs41332950	2	0	14	0	16	0	16	0	0.85431		0.873512
ENST00000395548.6_1	ENSG00000177879.17_1	AP3S1	5	115177693	115249708	Other monoallelic	5_115238909_A		1	0	0	0	1	0	1	0	1.00335
ENST00000395548.6_1	ENSG00000177879.17_1	AP3S1	5	115177693	115249708	Other monoallelic	5_115249078_C	rs7733604	0	0	0	75	0	75	0	75				0.936553
ENST00000395548.6_1	ENSG00000177879.17_1	AP3S1	5	115177693	115249708	Other monoallelic	5_115249153_G	rs3803703	0	0	9	0	9	0	9	0			1.07074
ENST00000395548.6_1	ENSG00000177879.17_1	AP3S1	5	115177693	115249708	Other monoallelic	5_115249271_G		0	0	85	0	85	0	85	0			0.908349
ENST00000505423.1_1	ENSG00000177879.17_1	AP3S1	5	115230783	115249597	Other monoallelic	5_115238716_G	rs41332950	2	0	14	0	16	0	16	0	0.805228		0.83442
ENST00000505423.1_1	ENSG00000177879.17_1	AP3S1	5	115230783	115249597	Other monoallelic	5_115238909_A		1	0	0	0	1	0	1	0	0.957224
ENST00000505423.1_1	ENSG00000177879.17_1	AP3S1	5	115230783	115249597	Other monoallelic	5_115249078_C	rs7733604	0	0	0	75	0	75	0	75				0.894822
ENST00000505423.1_1	ENSG00000177879.17_1	AP3S1	5	115230783	115249597	Other monoallelic	5_115249153_G	rs3803703	0	0	9	0	9	0	9	0			1.02025
ENST00000505423.1_1	ENSG00000177879.17_1	AP3S1	5	115230783	115249597	Other monoallelic	5_115249271_G		0	0	85	0	85	0	85	0			0.864841
ENST00000506430.2_1	ENSG00000177879.17_1	AP3S1	5	115177654	115249154	Other monoallelic	5_115238716_G	rs41332950	2	0	14	0	16	0	16	0	0.945943		0.955215
ENST00000506430.2_1	ENSG00000177879.17_1	AP3S1	5	115177654	115249154	Other monoallelic	5_115238909_A		1	0	0	0	1	0	1	0	1.09064
ENST00000506430.2_1	ENSG00000177879.17_1	AP3S1	5	115177654	115249154	Other monoallelic	5_115249078_C	rs7733604	0	0	0	75	0	75	0	75				1.02186
ENST00000506430.2_1	ENSG00000177879.17_1	AP3S1	5	115177654	115249154	Other monoallelic	5_115249153_G	rs3803703	0	0	9	0	9	0	9	0			1.15978
ENST00000515066.6_1	ENSG00000177879.17_1	AP3S1	5	115177642	115239785	Other monoallelic	5_115238716_G	rs41332950	2	0	14	0	16	0	16	0	0.405812		0.406613
ENST00000515066.6_1	ENSG00000177879.17_1	AP3S1	5	115177642	115239785	Other monoallelic	5_115238909_A		1	0	0	0	1	0	1	0	0.544549
ENST00000230901.9_1	ENSG00000112983.18_1	BRD8	5	137492570	137514319	Other monoallelic	5_137496779_A	rs779419414	1	0	0	0	1	0	1	0	0.813598
ENST00000230901.9_1	ENSG00000112983.18_1	BRD8	5	137492570	137514319	Other monoallelic	5_137496909_T		0	1	0	0	0	1	0	1		0.584092
ENST00000230901.9_1	ENSG00000112983.18_1	BRD8	5	137492570	137514319	Other monoallelic	5_137501790_T	rs141003332	0	1	0	0	0	1	0	1		0.339099
ENST00000230901.9_1	ENSG00000112983.18_1	BRD8	5	137492570	137514319	Other monoallelic	5_137503737_C	rs370927725	0	0	0	6	6	0	0	6				0.731442
ENST00000230901.9_1	ENSG00000112983.18_1	BRD8	5	137492570	137514319	Other monoallelic	5_137503739_G	rs201078605	0	0	94	0	94	0	94	0			0.717097
ENST00000230901.9_1	ENSG00000112983.18_1	BRD8	5	137492570	137514319	Other monoallelic	5_137504275_C		0	0	0	1	0	1	0	1				0.558246
ENST00000230901.9_1	ENSG00000112983.18_1	BRD8	5	137492570	137514319	Other monoallelic	5_137504369_G	rs748967043	0	0	1	0	1	0	1	0			0.558246
ENST00000230901.9_1	ENSG00000112983.18_1	BRD8	5	137492570	137514319	Other monoallelic	5_137504936_G		0	0	1	0	1	0	1	0			0.799961
ENST00000230901.9_1	ENSG00000112983.18_1	BRD8	5	137492570	137514319	Other monoallelic	5_137506434_G		0	0	20	0	20	0	20	0			0.711126
ENST00000254900.10_1	ENSG00000112983.18_1	BRD8	5	137475458	137514319	Other monoallelic	5_137475710_A		1	0	0	0	1	0	1	0	0.784213
ENST00000254900.10_1	ENSG00000112983.18_1	BRD8	5	137475458	137514319	Other monoallelic	5_137475787_C	rs423258	0	1	0	28	0	28	0	28		0.606243		0.599361
ENST00000254900.10_1	ENSG00000112983.18_1	BRD8	5	137475458	137514319	Other monoallelic	5_137476525_T		0	1	0	0	0	1	1	0		0.592093
ENST00000254900.10_1	ENSG00000112983.18_1	BRD8	5	137475458	137514319	Other monoallelic	5_137480922_T	rs2306111	0	1	0	0	0	1	0	1		0.395125
ENST00000254900.10_1	ENSG00000112983.18_1	BRD8	5	137475458	137514319	Other monoallelic	5_137481484_C		0	0	0	1	0	1	0	1				0.948444
ENST00000254900.10_1	ENSG00000112983.18_1	BRD8	5	137475458	137514319	Other monoallelic	5_137486640_A	rs79552163	4	0	0	0	4	4	0	0	0.483409
ENST00000254900.10_1	ENSG00000112983.18_1	BRD8	5	137475458	137514319	Other monoallelic	5_137496779_A	rs779419414	1	0	0	0	1	0	1	0	0.673474
ENST00000254900.10_1	ENSG00000112983.18_1	BRD8	5	137475458	137514319	Other monoallelic	5_137496909_T		0	1	0	0	0	1	0	1		0.446699
ENST00000254900.10_1	ENSG00000112983.18_1	BRD8	5	137475458	137514319	Other monoallelic	5_137501790_T	rs141003332	0	1	0	0	0	1	0	1		0.391314
ENST00000254900.10_1	ENSG00000112983.18_1	BRD8	5	137475458	137514319	Other monoallelic	5_137503737_C	rs370927725	0	0	0	6	6	0	0	6				0.591383
ENST00000254900.10_1	ENSG00000112983.18_1	BRD8	5	137475458	137514319	Other monoallelic	5_137503739_G	rs201078605	0	0	94	0	94	0	94	0			0.579317
ENST00000254900.10_1	ENSG00000112983.18_1	BRD8	5	137475458	137514319	Other monoallelic	5_137504275_C		0	0	0	1	0	1	0	1				0.411748
ENST00000254900.10_1	ENSG00000112983.18_1	BRD8	5	137475458	137514319	Other monoallelic	5_137504369_G	rs748967043	0	0	1	0	1	0	1	0			0.411748
ENST00000254900.10_1	ENSG00000112983.18_1	BRD8	5	137475458	137514319	Other monoallelic	5_137504936_G		0	0	1	0	1	0	1	0			0.664779
ENST00000254900.10_1	ENSG00000112983.18_1	BRD8	5	137475458	137514319	Other monoallelic	5_137506434_G		0	0	20	0	20	0	20	0			0.570588
ENST00000402931.5_1	ENSG00000112983.18_1	BRD8	5	137492570	137514322	Other monoallelic	5_137496779_A	rs779419414	1	0	0	0	1	0	1	0	0.829598
ENST00000402931.5_1	ENSG00000112983.18_1	BRD8	5	137492570	137514322	Other monoallelic	5_137496909_T		0	1	0	0	0	1	0	1		0.600357
ENST00000402931.5_1	ENSG00000112983.18_1	BRD8	5	137492570	137514322	Other monoallelic	5_137501790_T	rs141003332	0	1	0	0	0	1	0	1		0.35252
ENST00000402931.5_1	ENSG00000112983.18_1	BRD8	5	137492570	137514322	Other monoallelic	5_137503737_C	rs370927725	0	0	0	6	6	0	0	6				0.745556
ENST00000402931.5_1	ENSG00000112983.18_1	BRD8	5	137492570	137514322	Other monoallelic	5_137503739_G	rs201078605	0	0	94	0	94	0	94	0			0.733106
ENST00000402931.5_1	ENSG00000112983.18_1	BRD8	5	137492570	137514322	Other monoallelic	5_137504275_C		0	0	0	1	0	1	0	1				0.566043
ENST00000402931.5_1	ENSG00000112983.18_1	BRD8	5	137492570	137514322	Other monoallelic	5_137504369_G	rs748967043	0	0	1	0	1	0	1	0			0.566043
ENST00000402931.5_1	ENSG00000112983.18_1	BRD8	5	137492570	137514322	Other monoallelic	5_137504936_G		0	0	1	0	1	0	1	0			0.81408
ENST00000402931.5_1	ENSG00000112983.18_1	BRD8	5	137492570	137514322	Other monoallelic	5_137506434_G		0	0	20	0	20	0	20	0			0.726758
ENST00000411594.6_1	ENSG00000112983.18_1	BRD8	5	137492585	137514358	Other monoallelic	5_137496779_A	rs779419414	1	0	0	0	1	0	1	0	0.822766
ENST00000411594.6_1	ENSG00000112983.18_1	BRD8	5	137492585	137514358	Other monoallelic	5_137496909_T		0	1	0	0	0	1	0	1		0.59447
ENST00000411594.6_1	ENSG00000112983.18_1	BRD8	5	137492585	137514358	Other monoallelic	5_137501790_T	rs141003332	0	1	0	0	0	1	0	1		0.361342
ENST00000411594.6_1	ENSG00000112983.18_1	BRD8	5	137492585	137514358	Other monoallelic	5_137503737_C	rs370927725	0	0	0	6	6	0	0	6				0.745583
ENST00000411594.6_1	ENSG00000112983.18_1	BRD8	5	137492585	137514358	Other monoallelic	5_137503739_G	rs201078605	0	0	94	0	94	0	94	0			0.728961
ENST00000411594.6_1	ENSG00000112983.18_1	BRD8	5	137492585	137514358	Other monoallelic	5_137504275_C		0	0	0	1	0	1	0	1				0.573517
ENST00000411594.6_1	ENSG00000112983.18_1	BRD8	5	137492585	137514358	Other monoallelic	5_137504369_G	rs748967043	0	0	1	0	1	0	1	0			0.573517
ENST00000411594.6_1	ENSG00000112983.18_1	BRD8	5	137492585	137514358	Other monoallelic	5_137504936_G		0	0	1	0	1	0	1	0			0.812387
ENST00000411594.6_1	ENSG00000112983.18_1	BRD8	5	137492585	137514358	Other monoallelic	5_137506434_G		0	0	20	0	20	0	20	0			0.722966
ENST00000418329.5_1	ENSG00000112983.18_1	BRD8	5	137492570	137514288	Other monoallelic	5_137496779_A	rs779419414	1	0	0	0	1	0	1	0	0.830706
ENST00000418329.5_1	ENSG00000112983.18_1	BRD8	5	137492570	137514288	Other monoallelic	5_137496909_T		0	1	0	0	0	1	0	1		0.602356
ENST00000418329.5_1	ENSG00000112983.18_1	BRD8	5	137492570	137514288	Other monoallelic	5_137501790_T	rs141003332	0	1	0	0	0	1	0	1		0.364578
ENST00000418329.5_1	ENSG00000112983.18_1	BRD8	5	137492570	137514288	Other monoallelic	5_137503737_C	rs370927725	0	0	0	6	6	0	0	6				0.75342
ENST00000418329.5_1	ENSG00000112983.18_1	BRD8	5	137492570	137514288	Other monoallelic	5_137503739_G	rs201078605	0	0	94	0	94	0	94	0			0.736721
ENST00000418329.5_1	ENSG00000112983.18_1	BRD8	5	137492570	137514288	Other monoallelic	5_137504275_C		0	0	0	1	0	1	0	1				0.581317
ENST00000418329.5_1	ENSG00000112983.18_1	BRD8	5	137492570	137514288	Other monoallelic	5_137504369_G	rs748967043	0	0	1	0	1	0	1	0			0.581317
ENST00000418329.5_1	ENSG00000112983.18_1	BRD8	5	137492570	137514288	Other monoallelic	5_137504936_G		0	0	1	0	1	0	1	0			0.820167
ENST00000418329.5_1	ENSG00000112983.18_1	BRD8	5	137492570	137514288	Other monoallelic	5_137506434_G		0	0	20	0	20	0	20	0			0.730769
ENST00000425764.5_1	ENSG00000112983.18_1	BRD8	5	137505051	137514318	Other monoallelic	5_137506434_G		0	0	20	0	20	0	20	0			0.917298
ENST00000427976.1_1	ENSG00000112983.18_1	BRD8	5	137476315	137488344	Other monoallelic	5_137476525_T		0	1	0	0	0	1	1	0		-2.22917
ENST00000427976.1_1	ENSG00000112983.18_1	BRD8	5	137476315	137488344	Other monoallelic	5_137480922_T	rs2306111	0	1	0	0	0	1	0	1		-1.89338
ENST00000427976.1_1	ENSG00000112983.18_1	BRD8	5	137476315	137488344	Other monoallelic	5_137481484_C		0	0	0	1	0	1	0	1				-1.36387
ENST00000427976.1_1	ENSG00000112983.18_1	BRD8	5	137476315	137488344	Other monoallelic	5_137486640_A	rs79552163	4	0	0	0	4	4	0	0	-1.89285
ENST00000428808.5_1	ENSG00000112983.18_1	BRD8	5	137503675	137514318	Other monoallelic	5_137503737_C	rs370927725	0	0	0	6	6	0	0	6				0.888329
ENST00000428808.5_1	ENSG00000112983.18_1	BRD8	5	137503675	137514318	Other monoallelic	5_137503739_G	rs201078605	0	0	94	0	94	0	94	0			0.860271
ENST00000428808.5_1	ENSG00000112983.18_1	BRD8	5	137503675	137514318	Other monoallelic	5_137504275_C		0	0	0	1	0	1	0	1				0.729411
ENST00000428808.5_1	ENSG00000112983.18_1	BRD8	5	137503675	137514318	Other monoallelic	5_137504369_G	rs748967043	0	0	1	0	1	0	1	0			0.729411
ENST00000428808.5_1	ENSG00000112983.18_1	BRD8	5	137503675	137514318	Other monoallelic	5_137504936_G		0	0	1	0	1	0	1	0			0.993636
ENST00000428808.5_1	ENSG00000112983.18_1	BRD8	5	137503675	137514318	Other monoallelic	5_137506434_G		0	0	20	0	20	0	20	0			0.849125
ENST00000432618.5_1	ENSG00000112983.18_1	BRD8	5	137504951	137514642	Other monoallelic	5_137506434_G		0	0	20	0	20	0	20	0			0.720224
ENST00000441656.5_1	ENSG00000112983.18_1	BRD8	5	137492570	137513356	Other monoallelic	5_137496779_A	rs779419414	1	0	0	0	1	0	1	0	0.819909
ENST00000441656.5_1	ENSG00000112983.18_1	BRD8	5	137492570	137513356	Other monoallelic	5_137496909_T		0	1	0	0	0	1	0	1		0.59079
ENST00000441656.5_1	ENSG00000112983.18_1	BRD8	5	137492570	137513356	Other monoallelic	5_137501790_T	rs141003332	0	1	0	0	0	1	0	1		0.350891
ENST00000441656.5_1	ENSG00000112983.18_1	BRD8	5	137492570	137513356	Other monoallelic	5_137503737_C	rs370927725	0	0	0	6	6	0	0	6				0.741009
ENST00000441656.5_1	ENSG00000112983.18_1	BRD8	5	137492570	137513356	Other monoallelic	5_137503739_G	rs201078605	0	0	94	0	94	0	94	0			0.725135
ENST00000441656.5_1	ENSG00000112983.18_1	BRD8	5	137492570	137513356	Other monoallelic	5_137504275_C		0	0	0	1	0	1	0	1				0.569503
ENST00000441656.5_1	ENSG00000112983.18_1	BRD8	5	137492570	137513356	Other monoallelic	5_137504369_G	rs748967043	0	0	1	0	1	0	1	0			0.569503
ENST00000441656.5_1	ENSG00000112983.18_1	BRD8	5	137492570	137513356	Other monoallelic	5_137504936_G		0	0	1	0	1	0	1	0			0.803376
ENST00000441656.5_1	ENSG00000112983.18_1	BRD8	5	137492570	137513356	Other monoallelic	5_137506434_G		0	0	20	0	20	0	20	0			0.718947
ENST00000450756.5_1	ENSG00000112983.18_1	BRD8	5	137506069	137514317	Other monoallelic	5_137506434_G		0	0	20	0	20	0	20	0			0.880385
ENST00000453824.1_1	ENSG00000112983.18_1	BRD8	5	137501687	137506749	Other monoallelic	5_137501790_T	rs141003332	0	1	0	0	0	1	0	1		0.472243
ENST00000453824.1_1	ENSG00000112983.18_1	BRD8	5	137501687	137506749	Other monoallelic	5_137503737_C	rs370927725	0	0	0	6	6	0	0	6				0.814115
ENST00000453824.1_1	ENSG00000112983.18_1	BRD8	5	137501687	137506749	Other monoallelic	5_137503739_G	rs201078605	0	0	94	0	94	0	94	0			0.795917
ENST00000453824.1_1	ENSG00000112983.18_1	BRD8	5	137501687	137506749	Other monoallelic	5_137504275_C		0	0	0	1	0	1	0	1				0.665712
ENST00000453824.1_1	ENSG00000112983.18_1	BRD8	5	137501687	137506749	Other monoallelic	5_137504369_G	rs748967043	0	0	1	0	1	0	1	0			0.665712
ENST00000453824.1_1	ENSG00000112983.18_1	BRD8	5	137501687	137506749	Other monoallelic	5_137504936_G		0	0	1	0	1	0	1	0			0.890461
ENST00000453824.1_1	ENSG00000112983.18_1	BRD8	5	137501687	137506749	Other monoallelic	5_137506434_G		0	0	20	0	20	0	20	0			0.774864
ENST00000454473.5_1	ENSG00000112983.18_1	BRD8	5	137492570	137514288	Other monoallelic	5_137496779_A	rs779419414	1	0	0	0	1	0	1	0	0.826499
ENST00000454473.5_1	ENSG00000112983.18_1	BRD8	5	137492570	137514288	Other monoallelic	5_137496909_T		0	1	0	0	0	1	0	1		0.597769
ENST00000454473.5_1	ENSG00000112983.18_1	BRD8	5	137492570	137514288	Other monoallelic	5_137501790_T	rs141003332	0	1	0	0	0	1	0	1		0.356846
ENST00000454473.5_1	ENSG00000112983.18_1	BRD8	5	137492570	137514288	Other monoallelic	5_137503737_C	rs370927725	0	0	0	6	6	0	0	6				0.748091
ENST00000454473.5_1	ENSG00000112983.18_1	BRD8	5	137492570	137514288	Other monoallelic	5_137503739_G	rs201078605	0	0	94	0	94	0	94	0			0.731858
ENST00000454473.5_1	ENSG00000112983.18_1	BRD8	5	137492570	137514288	Other monoallelic	5_137504275_C		0	0	0	1	0	1	0	1				0.575769
ENST00000454473.5_1	ENSG00000112983.18_1	BRD8	5	137492570	137514288	Other monoallelic	5_137504369_G	rs748967043	0	0	1	0	1	0	1	0			0.575769
ENST00000454473.5_1	ENSG00000112983.18_1	BRD8	5	137492570	137514288	Other monoallelic	5_137504936_G		0	0	1	0	1	0	1	0			0.816059
ENST00000454473.5_1	ENSG00000112983.18_1	BRD8	5	137492570	137514288	Other monoallelic	5_137506434_G		0	0	20	0	20	0	20	0			0.726063
ENST00000460746.1_1	ENSG00000112983.18_1	BRD8	5	137495263	137496924	Other monoallelic	5_137496779_A	rs779419414	1	0	0	0	1	0	1	0	0.669072
ENST00000460746.1_1	ENSG00000112983.18_1	BRD8	5	137495263	137496924	Other monoallelic	5_137496909_T		0	1	0	0	0	1	0	1		0.401559
ENST00000463620.1_1	ENSG00000112983.18_1	BRD8	5	137500800	137502634	Other monoallelic	5_137501790_T	rs141003332	0	1	0	0	0	1	0	1		0.0111794
ENST00000471892.6_1	ENSG00000112983.18_1	BRD8	5	137503331	137506569	Other monoallelic	5_137503737_C	rs370927725	0	0	0	6	6	0	0	6				0.552926
ENST00000471892.6_1	ENSG00000112983.18_1	BRD8	5	137503331	137506569	Other monoallelic	5_137503739_G	rs201078605	0	0	94	0	94	0	94	0			0.531901
ENST00000471892.6_1	ENSG00000112983.18_1	BRD8	5	137503331	137506569	Other monoallelic	5_137504275_C		0	0	0	1	0	1	0	1				0.428163
ENST00000471892.6_1	ENSG00000112983.18_1	BRD8	5	137503331	137506569	Other monoallelic	5_137504369_G	rs748967043	0	0	1	0	1	0	1	0			0.428163
ENST00000471892.6_1	ENSG00000112983.18_1	BRD8	5	137503331	137506569	Other monoallelic	5_137504936_G		0	0	1	0	1	0	1	0			0.629165
ENST00000471892.6_1	ENSG00000112983.18_1	BRD8	5	137503331	137506569	Other monoallelic	5_137506434_G		0	0	20	0	20	0	20	0			0.501647
ENST00000483805.1_1	ENSG00000112983.18_1	BRD8	5	137500710	137501914	Other monoallelic	5_137501790_T	rs141003332	0	1	0	0	0	1	0	1		0.240412
ENST00000489351.1_1	ENSG00000112983.18_1	BRD8	5	137495779	137497776	Other monoallelic	5_137496779_A	rs779419414	1	0	0	0	1	0	1	0	0.666208
ENST00000489351.1_1	ENSG00000112983.18_1	BRD8	5	137495779	137497776	Other monoallelic	5_137496909_T		0	1	0	0	0	1	0	1		0.411474
ENST00000506167.5_1	ENSG00000112983.18_1	BRD8	5	137496656	137501750	Other monoallelic	5_137496779_A	rs779419414	1	0	0	0	1	0	1	0	0.844329
ENST00000506167.5_1	ENSG00000112983.18_1	BRD8	5	137496656	137501750	Other monoallelic	5_137496909_T		0	1	0	0	0	1	0	1		0.621482
ENST00000512140.5_1	ENSG00000112983.18_1	BRD8	5	137492603	137514319	Other monoallelic	5_137496779_A	rs779419414	1	0	0	0	1	0	1	0	0.826719
ENST00000512140.5_1	ENSG00000112983.18_1	BRD8	5	137492603	137514319	Other monoallelic	5_137496909_T		0	1	0	0	0	1	0	1		0.597386
ENST00000512140.5_1	ENSG00000112983.18_1	BRD8	5	137492603	137514319	Other monoallelic	5_137501790_T	rs141003332	0	1	0	0	0	1	0	1		0.351649
ENST00000512140.5_1	ENSG00000112983.18_1	BRD8	5	137492603	137514319	Other monoallelic	5_137503737_C	rs370927725	0	0	0	6	6	0	0	6				0.742106
ENST00000512140.5_1	ENSG00000112983.18_1	BRD8	5	137492603	137514319	Other monoallelic	5_137503739_G	rs201078605	0	0	94	0	94	0	94	0			0.730182
ENST00000512140.5_1	ENSG00000112983.18_1	BRD8	5	137492603	137514319	Other monoallelic	5_137504275_C		0	0	0	1	0	1	0	1				0.563343
ENST00000512140.5_1	ENSG00000112983.18_1	BRD8	5	137492603	137514319	Other monoallelic	5_137504369_G	rs748967043	0	0	1	0	1	0	1	0			0.563343
ENST00000512140.5_1	ENSG00000112983.18_1	BRD8	5	137492603	137514319	Other monoallelic	5_137504936_G		0	0	1	0	1	0	1	0			0.808531
ENST00000512140.5_1	ENSG00000112983.18_1	BRD8	5	137492603	137514319	Other monoallelic	5_137506434_G		0	0	20	0	20	0	20	0			0.723475
ENST00000515014.5_1	ENSG00000112983.18_1	BRD8	5	137496583	137500641	Other monoallelic	5_137496779_A	rs779419414	1	0	0	0	1	0	1	0	0.841865
ENST00000515014.5_1	ENSG00000112983.18_1	BRD8	5	137496583	137500641	Other monoallelic	5_137496909_T		0	1	0	0	0	1	0	1		0.610579
ENST00000515254.1_1	ENSG00000112983.18_1	BRD8	5	137506418	137514318	Other monoallelic	5_137506434_G		0	0	20	0	20	0	20	0			0.855023
ENST00000353331.8_1	ENSG00000029363.17_1	BCLAF1	6	136578000	136610989	Other monoallelic	6_136582034_G		0	0	1	0	0	1	1	0			0.582206
ENST00000353331.8_1	ENSG00000029363.17_1	BCLAF1	6	136578000	136610989	Other monoallelic	6_136582092_C		0	0	0	61	61	0	0	61				0.553254
ENST00000353331.8_1	ENSG00000029363.17_1	BCLAF1	6	136578000	136610989	Other monoallelic	6_136582113_A		75	0	0	0	75	0	0	75	0.560701
ENST00000353331.8_1	ENSG00000029363.17_1	BCLAF1	6	136578000	136610989	Other monoallelic	6_136582143_A		1	0	2	0	3	0	3	0	0.62634		0.524601
ENST00000353331.8_1	ENSG00000029363.17_1	BCLAF1	6	136578000	136610989	Other monoallelic	6_136582203_T	rs74299323	0	46	0	0	0	46	0	46		0.559292
ENST00000353331.8_1	ENSG00000029363.17_1	BCLAF1	6	136578000	136610989	Other monoallelic	6_136582241_A	rs76890371	2	0	0	0	2	0	0	2	0.32028
ENST00000353331.8_1	ENSG00000029363.17_1	BCLAF1	6	136578000	136610989	Other monoallelic	6_136582417_G	rs62431283	0	0	87	0	87	0	87	0			0.563389
ENST00000353331.8_1	ENSG00000029363.17_1	BCLAF1	6	136578000	136610989	Other monoallelic	6_136582497_G	rs62431284	0	0	90	0	0	90	90	0			0.571258
ENST00000353331.8_1	ENSG00000029363.17_1	BCLAF1	6	136578000	136610989	Other monoallelic	6_136582537_G	rs34541670	0	0	1	0	1	0	1	0			0.396865
ENST00000353331.8_1	ENSG00000029363.17_1	BCLAF1	6	136578000	136610989	Other monoallelic	6_136582549_G	rs61731058	0	0	1	0	1	0	1	0			0.468458
ENST00000353331.8_1	ENSG00000029363.17_1	BCLAF1	6	136578000	136610989	Other monoallelic	6_136588239_A		1	0	0	0	1	0	1	0	0.361977
ENST00000353331.8_1	ENSG00000029363.17_1	BCLAF1	6	136578000	136610989	Other monoallelic	6_136589310_C	rs548504420	0	0	0	1	0	1	0	1				0.0252875
ENST00000353331.8_1	ENSG00000029363.17_1	BCLAF1	6	136578000	136610989	Other monoallelic	6_136589425_G	rs77081633	0	0	9	0	0	9	9	0			0.566855
ENST00000353331.8_1	ENSG00000029363.17_1	BCLAF1	6	136578000	136610989	Other monoallelic	6_136589431_C	rs150210620	0	0	0	1	0	1	0	1				0.6443
ENST00000353331.8_1	ENSG00000029363.17_1	BCLAF1	6	136578000	136610989	Other monoallelic	6_136589448_C	rs78267720	0	0	0	28	28	0	0	28				0.601308
ENST00000353331.8_1	ENSG00000029363.17_1	BCLAF1	6	136578000	136610989	Other monoallelic	6_136589481_C	rs80078972	0	0	0	1	0	1	0	1				0.62634
ENST00000353331.8_1	ENSG00000029363.17_1	BCLAF1	6	136578000	136610989	Other monoallelic	6_136589482_A	rs76701288	1	0	0	0	1	0	0	1	0.62634
ENST00000353331.8_1	ENSG00000029363.17_1	BCLAF1	6	136578000	136610989	Other monoallelic	6_136590613_T	rs62431285	0	66	0	0	0	66	0	66		0.555168
ENST00000353331.8_1	ENSG00000029363.17_1	BCLAF1	6	136578000	136610989	Other monoallelic	6_136590640_A	rs62431286	84	0	0	0	84	0	0	84	0.573807
ENST00000353331.8_1	ENSG00000029363.17_1	BCLAF1	6	136578000	136610989	Other monoallelic	6_136590698_C	rs62431287	0	0	0	89	0	89	0	89				0.570179
ENST00000353331.8_1	ENSG00000029363.17_1	BCLAF1	6	136578000	136610989	Other monoallelic	6_136590712_C	rs62431288	0	0	0	89	0	89	0	89				0.570179
ENST00000353331.8_1	ENSG00000029363.17_1	BCLAF1	6	136578000	136610989	Other monoallelic	6_136590753_A	rs79318021	2	0	0	0	2	2	0	0	0.661095
ENST00000353331.8_1	ENSG00000029363.17_1	BCLAF1	6	136578000	136610989	Other monoallelic	6_136593183_G	rs73558557	0	0	73	0	0	0	73	73			0.567828
ENST00000353331.8_1	ENSG00000029363.17_1	BCLAF1	6	136578000	136610989	Other monoallelic	6_136594277_G	rs75713094	0	0	1	0	1	0	1	0			0.0252875
ENST00000353331.8_1	ENSG00000029363.17_1	BCLAF1	6	136578000	136610989	Other monoallelic	6_136594292_T	rs7381749	0	83	0	0	0	83	0	83		0.561828
ENST00000353331.8_1	ENSG00000029363.17_1	BCLAF1	6	136578000	136610989	Other monoallelic	6_136596776_C	rs78118727	0	0	0	2	0	0	2	2				0.32028
ENST00000353331.8_1	ENSG00000029363.17_1	BCLAF1	6	136578000	136610989	Other monoallelic	6_136597004_A	rs7762367	84	0	0	0	84	0	84	0	0.569788
ENST00000353331.8_1	ENSG00000029363.17_1	BCLAF1	6	136578000	136610989	Other monoallelic	6_136597099_G	rs372254180	0	0	1	0	1	0	1	0			0.583258
ENST00000353331.8_1	ENSG00000029363.17_1	BCLAF1	6	136578000	136610989	Other monoallelic	6_136597168_G		0	0	1	0	0	1	1	0			0.581759
ENST00000353331.8_1	ENSG00000029363.17_1	BCLAF1	6	136578000	136610989	Other monoallelic	6_136597174_G	rs77469096	0	0	1	0	1	0	1	0			0.0252875
ENST00000353331.8_1	ENSG00000029363.17_1	BCLAF1	6	136578000	136610989	Other monoallelic	6_136597262_T	rs1967444	0	87	0	0	0	87	0	87		0.572317
ENST00000353331.8_1	ENSG00000029363.17_1	BCLAF1	6	136578000	136610989	Other monoallelic	6_136597281_A	rs1967445	87	0	0	0	87	87	0	0	0.572317
ENST00000353331.8_1	ENSG00000029363.17_1	BCLAF1	6	136578000	136610989	Other monoallelic	6_136597288_A	rs1967446	87	0	0	0	87	0	0	87	0.572317
ENST00000353331.8_1	ENSG00000029363.17_1	BCLAF1	6	136578000	136610989	Other monoallelic	6_136597358_T	rs374605413	0	1	0	0	0	1	0	1		0.654309
ENST00000353331.8_1	ENSG00000029363.17_1	BCLAF1	6	136578000	136610989	Other monoallelic	6_136597449_G	rs141489829	0	0	3	0	0	0	3	3			0.71257
ENST00000353331.8_1	ENSG00000029363.17_1	BCLAF1	6	136578000	136610989	Other monoallelic	6_136597467_C	rs754569515	0	0	0	1	0	1	0	1				0.508861
ENST00000353331.8_1	ENSG00000029363.17_1	BCLAF1	6	136578000	136610989	Other monoallelic	6_136599067_G	rs376959758	0	0	1	0	1	0	1	0			0.583258
ENST00000353331.8_1	ENSG00000029363.17_1	BCLAF1	6	136578000	136610989	Other monoallelic	6_136599101_T	rs760782325	0	1	0	0	0	1	1	0		0.595207
ENST00000353331.8_1	ENSG00000029363.17_1	BCLAF1	6	136578000	136610989	Other monoallelic	6_136599127_G	rs138333275	0	0	2	0	2	0	2	0			0.564487
ENST00000353331.8_1	ENSG00000029363.17_1	BCLAF1	6	136578000	136610989	Other monoallelic	6_136599275_G	rs79123484	0	0	2	0	2	0	2	0			0.395727
ENST00000353331.8_1	ENSG00000029363.17_1	BCLAF1	6	136578000	136610989	Other monoallelic	6_136599391_C	rs141173428	0	0	0	2	0	2	0	2				0.703438
ENST00000353331.8_1	ENSG00000029363.17_1	BCLAF1	6	136578000	136610989	Other monoallelic	6_136599393_G	rs6940018	0	0	88	0	0	0	88	88			0.572068
ENST00000353331.8_1	ENSG00000029363.17_1	BCLAF1	6	136578000	136610989	Other monoallelic	6_136599404_T	rs6919254	0	88	0	0	0	88	0	88		0.572068
ENST00000353331.8_1	ENSG00000029363.17_1	BCLAF1	6	136578000	136610989	Other monoallelic	6_136599458_C	rs6939752	0	0	0	2	0	2	0	2				0.32028
ENST00000353331.8_1	ENSG00000029363.17_1	BCLAF1	6	136578000	136610989	Other monoallelic	6_136599714_G	rs147983194	0	0	1	0	1	0	1	0			0.748871
ENST00000353331.8_1	ENSG00000029363.17_1	BCLAF1	6	136578000	136610989	Other monoallelic	6_136599808_A	rs770856147	1	0	0	0	1	0	0	1	0.102316
ENST00000353331.8_1	ENSG00000029363.17_1	BCLAF1	6	136578000	136610989	Other monoallelic	6_136599822_C	rs9942517	0	0	0	88	0	0	88	88				0.572068
ENST00000353331.8_1	ENSG00000029363.17_1	BCLAF1	6	136578000	136610989	Other monoallelic	6_136599836_G	rs9942518	0	0	88	0	88	0	88	0			0.572068
ENST00000353331.8_1	ENSG00000029363.17_1	BCLAF1	6	136578000	136610989	Other monoallelic	6_136599842_G	rs9942519	0	0	88	0	88	0	88	0			0.572068
ENST00000353331.8_1	ENSG00000029363.17_1	BCLAF1	6	136578000	136610989	Other monoallelic	6_136599885_C	rs150873394	0	0	0	7	7	0	0	7				0.437114
ENST00000353331.8_1	ENSG00000029363.17_1	BCLAF1	6	136578000	136610989	Other monoallelic	6_136599911_A	rs754053288	1	0	0	0	1	0	1	0	0.575014
ENST00000353331.8_1	ENSG00000029363.17_1	BCLAF1	6	136578000	136610989	Other monoallelic	6_136600897_T		0	1	0	0	1	1	0	0		0.489011
ENST00000353331.8_1	ENSG00000029363.17_1	BCLAF1	6	136578000	136610989	Other monoallelic	6_136600898_C	rs201632846	0	0	0	2	0	0	2	2				0.455526
ENST00000353331.8_1	ENSG00000029363.17_1	BCLAF1	6	136578000	136610989	Other monoallelic	6_136600932_A		1	0	0	0	1	0	1	0	0.813307
ENST00000353331.8_1	ENSG00000029363.17_1	BCLAF1	6	136578000	136610989	Other monoallelic	6_136600941_G	rs747455672	0	0	1	0	1	0	1	0			0.826062
ENST00000353331.8_1	ENSG00000029363.17_1	BCLAF1	6	136578000	136610989	Other monoallelic	6_136600949_G	rs149618892	0	0	12	0	12	0	12	0			0.422587
ENST00000392348.6_1	ENSG00000029363.17_1	BCLAF1	6	136582247	136601004	Other monoallelic	6_136582417_G	rs62431283	0	0	87	0	87	0	87	0			0.805707
ENST00000392348.6_1	ENSG00000029363.17_1	BCLAF1	6	136582247	136601004	Other monoallelic	6_136582497_G	rs62431284	0	0	90	0	0	90	90	0			0.814577
ENST00000392348.6_1	ENSG00000029363.17_1	BCLAF1	6	136582247	136601004	Other monoallelic	6_136582537_G	rs34541670	0	0	1	0	1	0	1	0			0.631537
ENST00000392348.6_1	ENSG00000029363.17_1	BCLAF1	6	136582247	136601004	Other monoallelic	6_136582549_G	rs61731058	0	0	1	0	1	0	1	0			0.751314
ENST00000392348.6_1	ENSG00000029363.17_1	BCLAF1	6	136582247	136601004	Other monoallelic	6_136588239_A		1	0	0	0	1	0	1	0	0.62242
ENST00000392348.6_1	ENSG00000029363.17_1	BCLAF1	6	136582247	136601004	Other monoallelic	6_136589310_C	rs548504420	0	0	0	1	0	1	0	1				0.22218
ENST00000392348.6_1	ENSG00000029363.17_1	BCLAF1	6	136582247	136601004	Other monoallelic	6_136589425_G	rs77081633	0	0	9	0	0	9	9	0			0.820342
ENST00000392348.6_1	ENSG00000029363.17_1	BCLAF1	6	136582247	136601004	Other monoallelic	6_136589431_C	rs150210620	0	0	0	1	0	1	0	1				0.927014
ENST00000392348.6_1	ENSG00000029363.17_1	BCLAF1	6	136582247	136601004	Other monoallelic	6_136589448_C	rs78267720	0	0	0	28	28	0	0	28				0.8358
ENST00000392348.6_1	ENSG00000029363.17_1	BCLAF1	6	136582247	136601004	Other monoallelic	6_136589481_C	rs80078972	0	0	0	1	0	1	0	1				0.849269
ENST00000392348.6_1	ENSG00000029363.17_1	BCLAF1	6	136582247	136601004	Other monoallelic	6_136589482_A	rs76701288	1	0	0	0	1	0	0	1	0.849269
ENST00000392348.6_1	ENSG00000029363.17_1	BCLAF1	6	136582247	136601004	Other monoallelic	6_136590613_T	rs62431285	0	66	0	0	0	66	0	66		0.801398
ENST00000392348.6_1	ENSG00000029363.17_1	BCLAF1	6	136582247	136601004	Other monoallelic	6_136590640_A	rs62431286	84	0	0	0	84	0	0	84	0.81861
ENST00000392348.6_1	ENSG00000029363.17_1	BCLAF1	6	136582247	136601004	Other monoallelic	6_136590698_C	rs62431287	0	0	0	89	0	89	0	89				0.813712
ENST00000392348.6_1	ENSG00000029363.17_1	BCLAF1	6	136582247	136601004	Other monoallelic	6_136590712_C	rs62431288	0	0	0	89	0	89	0	89				0.813712
ENST00000392348.6_1	ENSG00000029363.17_1	BCLAF1	6	136582247	136601004	Other monoallelic	6_136590753_A	rs79318021	2	0	0	0	2	2	0	0	0.910785
ENST00000392348.6_1	ENSG00000029363.17_1	BCLAF1	6	136582247	136601004	Other monoallelic	6_136593183_G	rs73558557	0	0	73	0	0	0	73	73			0.814353
ENST00000392348.6_1	ENSG00000029363.17_1	BCLAF1	6	136582247	136601004	Other monoallelic	6_136594277_G	rs75713094	0	0	1	0	1	0	1	0			0.22218
ENST00000392348.6_1	ENSG00000029363.17_1	BCLAF1	6	136582247	136601004	Other monoallelic	6_136594292_T	rs7381749	0	83	0	0	0	83	0	83		0.80461
ENST00000392348.6_1	ENSG00000029363.17_1	BCLAF1	6	136582247	136601004	Other monoallelic	6_136596776_C	rs78118727	0	0	0	2	0	0	2	2				0.559925
ENST00000392348.6_1	ENSG00000029363.17_1	BCLAF1	6	136582247	136601004	Other monoallelic	6_136597004_A	rs7762367	84	0	0	0	84	0	84	0	0.814372
ENST00000392348.6_1	ENSG00000029363.17_1	BCLAF1	6	136582247	136601004	Other monoallelic	6_136597099_G	rs372254180	0	0	1	0	1	0	1	0			0.821923
ENST00000392348.6_1	ENSG00000029363.17_1	BCLAF1	6	136582247	136601004	Other monoallelic	6_136597168_G		0	0	1	0	0	1	1	0			0.832631
ENST00000392348.6_1	ENSG00000029363.17_1	BCLAF1	6	136582247	136601004	Other monoallelic	6_136597174_G	rs77469096	0	0	1	0	1	0	1	0			0.22218
ENST00000392348.6_1	ENSG00000029363.17_1	BCLAF1	6	136582247	136601004	Other monoallelic	6_136597262_T	rs1967444	0	87	0	0	0	87	0	87		0.814903
ENST00000392348.6_1	ENSG00000029363.17_1	BCLAF1	6	136582247	136601004	Other monoallelic	6_136597281_A	rs1967445	87	0	0	0	87	87	0	0	0.814903
ENST00000392348.6_1	ENSG00000029363.17_1	BCLAF1	6	136582247	136601004	Other monoallelic	6_136597288_A	rs1967446	87	0	0	0	87	0	0	87	0.814903
ENST00000392348.6_1	ENSG00000029363.17_1	BCLAF1	6	136582247	136601004	Other monoallelic	6_136597358_T	rs374605413	0	1	0	0	0	1	0	1		0.850885
ENST00000392348.6_1	ENSG00000029363.17_1	BCLAF1	6	136582247	136601004	Other monoallelic	6_136597449_G	rs141489829	0	0	3	0	0	0	3	3			0.94906
ENST00000392348.6_1	ENSG00000029363.17_1	BCLAF1	6	136582247	136601004	Other monoallelic	6_136597467_C	rs754569515	0	0	0	1	0	1	0	1				0.77029
ENST00000392348.6_1	ENSG00000029363.17_1	BCLAF1	6	136582247	136601004	Other monoallelic	6_136599067_G	rs376959758	0	0	1	0	1	0	1	0			0.821923
ENST00000392348.6_1	ENSG00000029363.17_1	BCLAF1	6	136582247	136601004	Other monoallelic	6_136599101_T	rs760782325	0	1	0	0	0	1	1	0		0.86457
ENST00000392348.6_1	ENSG00000029363.17_1	BCLAF1	6	136582247	136601004	Other monoallelic	6_136599127_G	rs138333275	0	0	2	0	2	0	2	0			0.8136
ENST00000392348.6_1	ENSG00000029363.17_1	BCLAF1	6	136582247	136601004	Other monoallelic	6_136599275_G	rs79123484	0	0	2	0	2	0	2	0			0.666919
ENST00000392348.6_1	ENSG00000029363.17_1	BCLAF1	6	136582247	136601004	Other monoallelic	6_136599391_C	rs141173428	0	0	0	2	0	2	0	2				0.959178
ENST00000392348.6_1	ENSG00000029363.17_1	BCLAF1	6	136582247	136601004	Other monoallelic	6_136599393_G	rs6940018	0	0	88	0	0	0	88	88			0.814982
ENST00000392348.6_1	ENSG00000029363.17_1	BCLAF1	6	136582247	136601004	Other monoallelic	6_136599404_T	rs6919254	0	88	0	0	0	88	0	88		0.814982
ENST00000392348.6_1	ENSG00000029363.17_1	BCLAF1	6	136582247	136601004	Other monoallelic	6_136599458_C	rs6939752	0	0	0	2	0	2	0	2				0.559925
ENST00000392348.6_1	ENSG00000029363.17_1	BCLAF1	6	136582247	136601004	Other monoallelic	6_136599714_G	rs147983194	0	0	1	0	1	0	1	0			1.02292
ENST00000392348.6_1	ENSG00000029363.17_1	BCLAF1	6	136582247	136601004	Other monoallelic	6_136599808_A	rs770856147	1	0	0	0	1	0	0	1	0.324659
ENST00000392348.6_1	ENSG00000029363.17_1	BCLAF1	6	136582247	136601004	Other monoallelic	6_136599822_C	rs9942517	0	0	0	88	0	0	88	88				0.814982
ENST00000392348.6_1	ENSG00000029363.17_1	BCLAF1	6	136582247	136601004	Other monoallelic	6_136599836_G	rs9942518	0	0	88	0	88	0	88	0			0.814982
ENST00000392348.6_1	ENSG00000029363.17_1	BCLAF1	6	136582247	136601004	Other monoallelic	6_136599842_G	rs9942519	0	0	88	0	88	0	88	0			0.814982
ENST00000392348.6_1	ENSG00000029363.17_1	BCLAF1	6	136582247	136601004	Other monoallelic	6_136599885_C	rs150873394	0	0	0	7	7	0	0	7				0.674891
ENST00000392348.6_1	ENSG00000029363.17_1	BCLAF1	6	136582247	136601004	Other monoallelic	6_136599911_A	rs754053288	1	0	0	0	1	0	1	0	0.841484
ENST00000392348.6_1	ENSG00000029363.17_1	BCLAF1	6	136582247	136601004	Other monoallelic	6_136600897_T		0	1	0	0	1	1	0	0		0.742137
ENST00000392348.6_1	ENSG00000029363.17_1	BCLAF1	6	136582247	136601004	Other monoallelic	6_136600898_C	rs201632846	0	0	0	2	0	0	2	2				0.705661
ENST00000392348.6_1	ENSG00000029363.17_1	BCLAF1	6	136582247	136601004	Other monoallelic	6_136600932_A		1	0	0	0	1	0	1	0	1.03059
ENST00000392348.6_1	ENSG00000029363.17_1	BCLAF1	6	136582247	136601004	Other monoallelic	6_136600941_G	rs747455672	0	0	1	0	1	0	1	0			1.08049
ENST00000392348.6_1	ENSG00000029363.17_1	BCLAF1	6	136582247	136601004	Other monoallelic	6_136600949_G	rs149618892	0	0	12	0	12	0	12	0			0.672092
ENST00000476194.1_1	ENSG00000029363.17_1	BCLAF1	6	136593056	136594688	Other monoallelic	6_136593183_G	rs73558557	0	0	73	0	0	0	73	73			0.50771
ENST00000476194.1_1	ENSG00000029363.17_1	BCLAF1	6	136593056	136594688	Other monoallelic	6_136594277_G	rs75713094	0	0	1	0	1	0	1	0			-0.178503
ENST00000476194.1_1	ENSG00000029363.17_1	BCLAF1	6	136593056	136594688	Other monoallelic	6_136594292_T	rs7381749	0	83	0	0	0	83	0	83		0.499171
ENST00000526228.1_1	ENSG00000029363.17_1	BCLAF1	6	136582438	136589547	Other monoallelic	6_136582497_G	rs62431284	0	0	90	0	0	90	90	0			0.845053
ENST00000526228.1_1	ENSG00000029363.17_1	BCLAF1	6	136582438	136589547	Other monoallelic	6_136582537_G	rs34541670	0	0	1	0	1	0	1	0			0.70512
ENST00000526228.1_1	ENSG00000029363.17_1	BCLAF1	6	136582438	136589547	Other monoallelic	6_136582549_G	rs61731058	0	0	1	0	1	0	1	0			0.79373
ENST00000526228.1_1	ENSG00000029363.17_1	BCLAF1	6	136582438	136589547	Other monoallelic	6_136588239_A		1	0	0	0	1	0	1	0	0.717164
ENST00000526228.1_1	ENSG00000029363.17_1	BCLAF1	6	136582438	136589547	Other monoallelic	6_136589310_C	rs548504420	0	0	0	1	0	1	0	1				0.232444
ENST00000526228.1_1	ENSG00000029363.17_1	BCLAF1	6	136582438	136589547	Other monoallelic	6_136589425_G	rs77081633	0	0	9	0	0	9	9	0			0.840542
ENST00000526228.1_1	ENSG00000029363.17_1	BCLAF1	6	136582438	136589547	Other monoallelic	6_136589431_C	rs150210620	0	0	0	1	0	1	0	1				0.915377
ENST00000526228.1_1	ENSG00000029363.17_1	BCLAF1	6	136582438	136589547	Other monoallelic	6_136589448_C	rs78267720	0	0	0	28	28	0	0	28				0.876728
ENST00000526228.1_1	ENSG00000029363.17_1	BCLAF1	6	136582438	136589547	Other monoallelic	6_136589481_C	rs80078972	0	0	0	1	0	1	0	1				0.914366
ENST00000526228.1_1	ENSG00000029363.17_1	BCLAF1	6	136582438	136589547	Other monoallelic	6_136589482_A	rs76701288	1	0	0	0	1	0	0	1	0.914366
ENST00000527536.5_1	ENSG00000029363.17_1	BCLAF1	6	136579723	136610967	Other monoallelic	6_136582034_G		0	0	1	0	0	1	1	0			0.70156
ENST00000527536.5_1	ENSG00000029363.17_1	BCLAF1	6	136579723	136610967	Other monoallelic	6_136582092_C		0	0	0	61	61	0	0	61				0.669789
ENST00000527536.5_1	ENSG00000029363.17_1	BCLAF1	6	136579723	136610967	Other monoallelic	6_136582113_A		75	0	0	0	75	0	0	75	0.676525
ENST00000527536.5_1	ENSG00000029363.17_1	BCLAF1	6	136579723	136610967	Other monoallelic	6_136582143_A		1	0	2	0	3	0	3	0	0.742317		0.636146
ENST00000527536.5_1	ENSG00000029363.17_1	BCLAF1	6	136579723	136610967	Other monoallelic	6_136582203_T	rs74299323	0	46	0	0	0	46	0	46		0.675871
ENST00000527536.5_1	ENSG00000029363.17_1	BCLAF1	6	136579723	136610967	Other monoallelic	6_136582241_A	rs76890371	2	0	0	0	2	0	0	2	0.440918
ENST00000527536.5_1	ENSG00000029363.17_1	BCLAF1	6	136579723	136610967	Other monoallelic	6_136582417_G	rs62431283	0	0	87	0	87	0	87	0			0.679249
ENST00000527536.5_1	ENSG00000029363.17_1	BCLAF1	6	136579723	136610967	Other monoallelic	6_136582497_G	rs62431284	0	0	90	0	0	90	90	0			0.687204
ENST00000527536.5_1	ENSG00000029363.17_1	BCLAF1	6	136579723	136610967	Other monoallelic	6_136582537_G	rs34541670	0	0	1	0	1	0	1	0			0.512063
ENST00000527536.5_1	ENSG00000029363.17_1	BCLAF1	6	136579723	136610967	Other monoallelic	6_136582549_G	rs61731058	0	0	1	0	1	0	1	0			0.588665
ENST00000527536.5_1	ENSG00000029363.17_1	BCLAF1	6	136579723	136610967	Other monoallelic	6_136588239_A		1	0	0	0	1	0	1	0	0.478785
ENST00000527536.5_1	ENSG00000029363.17_1	BCLAF1	6	136579723	136610967	Other monoallelic	6_136589310_C	rs548504420	0	0	0	1	0	1	0	1				0.145771
ENST00000527536.5_1	ENSG00000029363.17_1	BCLAF1	6	136579723	136610967	Other monoallelic	6_136589425_G	rs77081633	0	0	9	0	0	9	9	0			0.684134
ENST00000527536.5_1	ENSG00000029363.17_1	BCLAF1	6	136579723	136610967	Other monoallelic	6_136589431_C	rs150210620	0	0	0	1	0	1	0	1				0.763172
ENST00000527536.5_1	ENSG00000029363.17_1	BCLAF1	6	136579723	136610967	Other monoallelic	6_136589448_C	rs78267720	0	0	0	28	28	0	0	28				0.716628
ENST00000527536.5_1	ENSG00000029363.17_1	BCLAF1	6	136579723	136610967	Other monoallelic	6_136589481_C	rs80078972	0	0	0	1	0	1	0	1				0.742317
ENST00000527536.5_1	ENSG00000029363.17_1	BCLAF1	6	136579723	136610967	Other monoallelic	6_136589482_A	rs76701288	1	0	0	0	1	0	0	1	0.742317
ENST00000527536.5_1	ENSG00000029363.17_1	BCLAF1	6	136579723	136610967	Other monoallelic	6_136590613_T	rs62431285	0	66	0	0	0	66	0	66		0.671567
ENST00000527536.5_1	ENSG00000029363.17_1	BCLAF1	6	136579723	136610967	Other monoallelic	6_136590640_A	rs62431286	84	0	0	0	84	0	0	84	0.689875
ENST00000527536.5_1	ENSG00000029363.17_1	BCLAF1	6	136579723	136610967	Other monoallelic	6_136590698_C	rs62431287	0	0	0	89	0	89	0	89				0.686157
ENST00000527536.5_1	ENSG00000029363.17_1	BCLAF1	6	136579723	136610967	Other monoallelic	6_136590712_C	rs62431288	0	0	0	89	0	89	0	89				0.686157
ENST00000527536.5_1	ENSG00000029363.17_1	BCLAF1	6	136579723	136610967	Other monoallelic	6_136590753_A	rs79318021	2	0	0	0	2	2	0	0	0.777404
ENST00000527536.5_1	ENSG00000029363.17_1	BCLAF1	6	136579723	136610967	Other monoallelic	6_136593183_G	rs73558557	0	0	73	0	0	0	73	73			0.684305
ENST00000527536.5_1	ENSG00000029363.17_1	BCLAF1	6	136579723	136610967	Other monoallelic	6_136594277_G	rs75713094	0	0	1	0	1	0	1	0			0.145771
ENST00000527536.5_1	ENSG00000029363.17_1	BCLAF1	6	136579723	136610967	Other monoallelic	6_136594292_T	rs7381749	0	83	0	0	0	83	0	83		0.677748
ENST00000527536.5_1	ENSG00000029363.17_1	BCLAF1	6	136579723	136610967	Other monoallelic	6_136596776_C	rs78118727	0	0	0	2	0	0	2	2				0.440918
ENST00000527536.5_1	ENSG00000029363.17_1	BCLAF1	6	136579723	136610967	Other monoallelic	6_136597004_A	rs7762367	84	0	0	0	84	0	84	0	0.685913
ENST00000527536.5_1	ENSG00000029363.17_1	BCLAF1	6	136579723	136610967	Other monoallelic	6_136597099_G	rs372254180	0	0	1	0	1	0	1	0			0.694771
ENST00000527536.5_1	ENSG00000029363.17_1	BCLAF1	6	136579723	136610967	Other monoallelic	6_136597168_G		0	0	1	0	0	1	1	0			0.698421
ENST00000527536.5_1	ENSG00000029363.17_1	BCLAF1	6	136579723	136610967	Other monoallelic	6_136597174_G	rs77469096	0	0	1	0	1	0	1	0			0.145771
ENST00000527536.5_1	ENSG00000029363.17_1	BCLAF1	6	136579723	136610967	Other monoallelic	6_136597262_T	rs1967444	0	87	0	0	0	87	0	87		0.688145
ENST00000527536.5_1	ENSG00000029363.17_1	BCLAF1	6	136579723	136610967	Other monoallelic	6_136597281_A	rs1967445	87	0	0	0	87	87	0	0	0.688145
ENST00000527536.5_1	ENSG00000029363.17_1	BCLAF1	6	136579723	136610967	Other monoallelic	6_136597288_A	rs1967446	87	0	0	0	87	0	0	87	0.688145
ENST00000527536.5_1	ENSG00000029363.17_1	BCLAF1	6	136579723	136610967	Other monoallelic	6_136597358_T	rs374605413	0	1	0	0	0	1	0	1		0.770432
ENST00000527536.5_1	ENSG00000029363.17_1	BCLAF1	6	136579723	136610967	Other monoallelic	6_136597449_G	rs141489829	0	0	3	0	0	0	3	3			0.823659
ENST00000527536.5_1	ENSG00000029363.17_1	BCLAF1	6	136579723	136610967	Other monoallelic	6_136597467_C	rs754569515	0	0	0	1	0	1	0	1				0.628261
ENST00000527536.5_1	ENSG00000029363.17_1	BCLAF1	6	136579723	136610967	Other monoallelic	6_136599067_G	rs376959758	0	0	1	0	1	0	1	0			0.694771
ENST00000527536.5_1	ENSG00000029363.17_1	BCLAF1	6	136579723	136610967	Other monoallelic	6_136599101_T	rs760782325	0	1	0	0	0	1	1	0		0.712864
ENST00000527536.5_1	ENSG00000029363.17_1	BCLAF1	6	136579723	136610967	Other monoallelic	6_136599127_G	rs138333275	0	0	2	0	2	0	2	0			0.681871
ENST00000527536.5_1	ENSG00000029363.17_1	BCLAF1	6	136579723	136610967	Other monoallelic	6_136599275_G	rs79123484	0	0	2	0	2	0	2	0			0.515588
ENST00000527536.5_1	ENSG00000029363.17_1	BCLAF1	6	136579723	136610967	Other monoallelic	6_136599391_C	rs141173428	0	0	0	2	0	2	0	2				0.813108
ENST00000527536.5_1	ENSG00000029363.17_1	BCLAF1	6	136579723	136610967	Other monoallelic	6_136599393_G	rs6940018	0	0	88	0	0	0	88	88			0.687926
ENST00000527536.5_1	ENSG00000029363.17_1	BCLAF1	6	136579723	136610967	Other monoallelic	6_136599404_T	rs6919254	0	88	0	0	0	88	0	88		0.687926
ENST00000527536.5_1	ENSG00000029363.17_1	BCLAF1	6	136579723	136610967	Other monoallelic	6_136599458_C	rs6939752	0	0	0	2	0	2	0	2				0.440918
ENST00000527536.5_1	ENSG00000029363.17_1	BCLAF1	6	136579723	136610967	Other monoallelic	6_136599714_G	rs147983194	0	0	1	0	1	0	1	0			0.869044
ENST00000527536.5_1	ENSG00000029363.17_1	BCLAF1	6	136579723	136610967	Other monoallelic	6_136599808_A	rs770856147	1	0	0	0	1	0	0	1	0.213902
ENST00000527536.5_1	ENSG00000029363.17_1	BCLAF1	6	136579723	136610967	Other monoallelic	6_136599822_C	rs9942517	0	0	0	88	0	0	88	88				0.687926
ENST00000527536.5_1	ENSG00000029363.17_1	BCLAF1	6	136579723	136610967	Other monoallelic	6_136599836_G	rs9942518	0	0	88	0	88	0	88	0			0.687926
ENST00000527536.5_1	ENSG00000029363.17_1	BCLAF1	6	136579723	136610967	Other monoallelic	6_136599842_G	rs9942519	0	0	88	0	88	0	88	0			0.687926
ENST00000527536.5_1	ENSG00000029363.17_1	BCLAF1	6	136579723	136610967	Other monoallelic	6_136599885_C	rs150873394	0	0	0	7	7	0	0	7				0.554744
ENST00000527536.5_1	ENSG00000029363.17_1	BCLAF1	6	136579723	136610967	Other monoallelic	6_136599911_A	rs754053288	1	0	0	0	1	0	1	0	0.693792
ENST00000527536.5_1	ENSG00000029363.17_1	BCLAF1	6	136579723	136610967	Other monoallelic	6_136600897_T		0	1	0	0	1	1	0	0		0.609281
ENST00000527536.5_1	ENSG00000029363.17_1	BCLAF1	6	136579723	136610967	Other monoallelic	6_136600898_C	rs201632846	0	0	0	2	0	0	2	2				0.57325
ENST00000527536.5_1	ENSG00000029363.17_1	BCLAF1	6	136579723	136610967	Other monoallelic	6_136600932_A		1	0	0	0	1	0	1	0	0.931091
ENST00000527536.5_1	ENSG00000029363.17_1	BCLAF1	6	136579723	136610967	Other monoallelic	6_136600941_G	rs747455672	0	0	1	0	1	0	1	0			0.94425
ENST00000527536.5_1	ENSG00000029363.17_1	BCLAF1	6	136579723	136610967	Other monoallelic	6_136600949_G	rs149618892	0	0	12	0	12	0	12	0			0.539002
ENST00000527613.5_1	ENSG00000029363.17_1	BCLAF1	6	136579730	136610933	Other monoallelic	6_136582034_G		0	0	1	0	0	1	1	0			0.696273
ENST00000527613.5_1	ENSG00000029363.17_1	BCLAF1	6	136579730	136610933	Other monoallelic	6_136582092_C		0	0	0	61	61	0	0	61				0.667457
ENST00000527613.5_1	ENSG00000029363.17_1	BCLAF1	6	136579730	136610933	Other monoallelic	6_136582113_A		75	0	0	0	75	0	0	75	0.6743
ENST00000527613.5_1	ENSG00000029363.17_1	BCLAF1	6	136579730	136610933	Other monoallelic	6_136582143_A		1	0	2	0	3	0	3	0	0.742341		0.634797
ENST00000527613.5_1	ENSG00000029363.17_1	BCLAF1	6	136579730	136610933	Other monoallelic	6_136582203_T	rs74299323	0	46	0	0	0	46	0	46		0.67346
ENST00000527613.5_1	ENSG00000029363.17_1	BCLAF1	6	136579730	136610933	Other monoallelic	6_136582241_A	rs76890371	2	0	0	0	2	0	0	2	0.436243
ENST00000527613.5_1	ENSG00000029363.17_1	BCLAF1	6	136579730	136610933	Other monoallelic	6_136582417_G	rs62431283	0	0	87	0	87	0	87	0			0.676983
ENST00000527613.5_1	ENSG00000029363.17_1	BCLAF1	6	136579730	136610933	Other monoallelic	6_136582497_G	rs62431284	0	0	90	0	0	90	90	0			0.684961
ENST00000527613.5_1	ENSG00000029363.17_1	BCLAF1	6	136579730	136610933	Other monoallelic	6_136582537_G	rs34541670	0	0	1	0	1	0	1	0			0.514182
ENST00000527613.5_1	ENSG00000029363.17_1	BCLAF1	6	136579730	136610933	Other monoallelic	6_136582549_G	rs61731058	0	0	1	0	1	0	1	0			0.587016
ENST00000527613.5_1	ENSG00000029363.17_1	BCLAF1	6	136579730	136610933	Other monoallelic	6_136588239_A		1	0	0	0	1	0	1	0	0.485515
ENST00000527613.5_1	ENSG00000029363.17_1	BCLAF1	6	136579730	136610933	Other monoallelic	6_136589310_C	rs548504420	0	0	0	1	0	1	0	1				0.142182
ENST00000527613.5_1	ENSG00000029363.17_1	BCLAF1	6	136579730	136610933	Other monoallelic	6_136589425_G	rs77081633	0	0	9	0	0	9	9	0			0.681118
ENST00000527613.5_1	ENSG00000029363.17_1	BCLAF1	6	136579730	136610933	Other monoallelic	6_136589431_C	rs150210620	0	0	0	1	0	1	0	1				0.757894
ENST00000527613.5_1	ENSG00000029363.17_1	BCLAF1	6	136579730	136610933	Other monoallelic	6_136589448_C	rs78267720	0	0	0	28	28	0	0	28				0.714576
ENST00000527613.5_1	ENSG00000029363.17_1	BCLAF1	6	136579730	136610933	Other monoallelic	6_136589481_C	rs80078972	0	0	0	1	0	1	0	1				0.742341
ENST00000527613.5_1	ENSG00000029363.17_1	BCLAF1	6	136579730	136610933	Other monoallelic	6_136589482_A	rs76701288	1	0	0	0	1	0	0	1	0.742341
ENST00000527613.5_1	ENSG00000029363.17_1	BCLAF1	6	136579730	136610933	Other monoallelic	6_136590613_T	rs62431285	0	66	0	0	0	66	0	66		0.669094
ENST00000527613.5_1	ENSG00000029363.17_1	BCLAF1	6	136579730	136610933	Other monoallelic	6_136590640_A	rs62431286	84	0	0	0	84	0	0	84	0.687496
ENST00000527613.5_1	ENSG00000029363.17_1	BCLAF1	6	136579730	136610933	Other monoallelic	6_136590698_C	rs62431287	0	0	0	89	0	89	0	89				0.683888
ENST00000527613.5_1	ENSG00000029363.17_1	BCLAF1	6	136579730	136610933	Other monoallelic	6_136590712_C	rs62431288	0	0	0	89	0	89	0	89				0.683888
ENST00000527613.5_1	ENSG00000029363.17_1	BCLAF1	6	136579730	136610933	Other monoallelic	6_136590753_A	rs79318021	2	0	0	0	2	2	0	0	0.776883
ENST00000527613.5_1	ENSG00000029363.17_1	BCLAF1	6	136579730	136610933	Other monoallelic	6_136593183_G	rs73558557	0	0	73	0	0	0	73	73			0.681892
ENST00000527613.5_1	ENSG00000029363.17_1	BCLAF1	6	136579730	136610933	Other monoallelic	6_136594277_G	rs75713094	0	0	1	0	1	0	1	0			0.142182
ENST00000527613.5_1	ENSG00000029363.17_1	BCLAF1	6	136579730	136610933	Other monoallelic	6_136594292_T	rs7381749	0	83	0	0	0	83	0	83		0.675488
ENST00000527613.5_1	ENSG00000029363.17_1	BCLAF1	6	136579730	136610933	Other monoallelic	6_136596776_C	rs78118727	0	0	0	2	0	0	2	2				0.436243
ENST00000527613.5_1	ENSG00000029363.17_1	BCLAF1	6	136579730	136610933	Other monoallelic	6_136597004_A	rs7762367	84	0	0	0	84	0	84	0	0.68369
ENST00000527613.5_1	ENSG00000029363.17_1	BCLAF1	6	136579730	136610933	Other monoallelic	6_136597099_G	rs372254180	0	0	1	0	1	0	1	0			0.698509
ENST00000527613.5_1	ENSG00000029363.17_1	BCLAF1	6	136579730	136610933	Other monoallelic	6_136597168_G		0	0	1	0	0	1	1	0			0.693544
ENST00000527613.5_1	ENSG00000029363.17_1	BCLAF1	6	136579730	136610933	Other monoallelic	6_136597174_G	rs77469096	0	0	1	0	1	0	1	0			0.142182
ENST00000527613.5_1	ENSG00000029363.17_1	BCLAF1	6	136579730	136610933	Other monoallelic	6_136597262_T	rs1967444	0	87	0	0	0	87	0	87		0.685909
ENST00000527613.5_1	ENSG00000029363.17_1	BCLAF1	6	136579730	136610933	Other monoallelic	6_136597281_A	rs1967445	87	0	0	0	87	87	0	0	0.685909
ENST00000527613.5_1	ENSG00000029363.17_1	BCLAF1	6	136579730	136610933	Other monoallelic	6_136597288_A	rs1967446	87	0	0	0	87	0	0	87	0.685909
ENST00000527613.5_1	ENSG00000029363.17_1	BCLAF1	6	136579730	136610933	Other monoallelic	6_136597358_T	rs374605413	0	1	0	0	0	1	0	1		0.767328
ENST00000527613.5_1	ENSG00000029363.17_1	BCLAF1	6	136579730	136610933	Other monoallelic	6_136597449_G	rs141489829	0	0	3	0	0	0	3	3			0.824283
ENST00000527613.5_1	ENSG00000029363.17_1	BCLAF1	6	136579730	136610933	Other monoallelic	6_136597467_C	rs754569515	0	0	0	1	0	1	0	1				0.622338
ENST00000527613.5_1	ENSG00000029363.17_1	BCLAF1	6	136579730	136610933	Other monoallelic	6_136599067_G	rs376959758	0	0	1	0	1	0	1	0			0.698509
ENST00000527613.5_1	ENSG00000029363.17_1	BCLAF1	6	136579730	136610933	Other monoallelic	6_136599101_T	rs760782325	0	1	0	0	0	1	1	0		0.712342
ENST00000527613.5_1	ENSG00000029363.17_1	BCLAF1	6	136579730	136610933	Other monoallelic	6_136599127_G	rs138333275	0	0	2	0	2	0	2	0			0.68091
ENST00000527613.5_1	ENSG00000029363.17_1	BCLAF1	6	136579730	136610933	Other monoallelic	6_136599275_G	rs79123484	0	0	2	0	2	0	2	0			0.513767
ENST00000527613.5_1	ENSG00000029363.17_1	BCLAF1	6	136579730	136610933	Other monoallelic	6_136599391_C	rs141173428	0	0	0	2	0	2	0	2				0.811653
ENST00000527613.5_1	ENSG00000029363.17_1	BCLAF1	6	136579730	136610933	Other monoallelic	6_136599393_G	rs6940018	0	0	88	0	0	0	88	88			0.685728
ENST00000527613.5_1	ENSG00000029363.17_1	BCLAF1	6	136579730	136610933	Other monoallelic	6_136599404_T	rs6919254	0	88	0	0	0	88	0	88		0.685728
ENST00000527613.5_1	ENSG00000029363.17_1	BCLAF1	6	136579730	136610933	Other monoallelic	6_136599458_C	rs6939752	0	0	0	2	0	2	0	2				0.436243
ENST00000527613.5_1	ENSG00000029363.17_1	BCLAF1	6	136579730	136610933	Other monoallelic	6_136599714_G	rs147983194	0	0	1	0	1	0	1	0			0.865818
ENST00000527613.5_1	ENSG00000029363.17_1	BCLAF1	6	136579730	136610933	Other monoallelic	6_136599808_A	rs770856147	1	0	0	0	1	0	0	1	0.208258
ENST00000527613.5_1	ENSG00000029363.17_1	BCLAF1	6	136579730	136610933	Other monoallelic	6_136599822_C	rs9942517	0	0	0	88	0	0	88	88				0.685728
ENST00000527613.5_1	ENSG00000029363.17_1	BCLAF1	6	136579730	136610933	Other monoallelic	6_136599836_G	rs9942518	0	0	88	0	88	0	88	0			0.685728
ENST00000527613.5_1	ENSG00000029363.17_1	BCLAF1	6	136579730	136610933	Other monoallelic	6_136599842_G	rs9942519	0	0	88	0	88	0	88	0			0.685728
ENST00000527613.5_1	ENSG00000029363.17_1	BCLAF1	6	136579730	136610933	Other monoallelic	6_136599885_C	rs150873394	0	0	0	7	7	0	0	7				0.552065
ENST00000527613.5_1	ENSG00000029363.17_1	BCLAF1	6	136579730	136610933	Other monoallelic	6_136599911_A	rs754053288	1	0	0	0	1	0	1	0	0.690938
ENST00000527613.5_1	ENSG00000029363.17_1	BCLAF1	6	136579730	136610933	Other monoallelic	6_136600897_T		0	1	0	0	1	1	0	0		0.606226
ENST00000527613.5_1	ENSG00000029363.17_1	BCLAF1	6	136579730	136610933	Other monoallelic	6_136600898_C	rs201632846	0	0	0	2	0	0	2	2				0.57539
ENST00000527613.5_1	ENSG00000029363.17_1	BCLAF1	6	136579730	136610933	Other monoallelic	6_136600932_A		1	0	0	0	1	0	1	0	0.927971
ENST00000527613.5_1	ENSG00000029363.17_1	BCLAF1	6	136579730	136610933	Other monoallelic	6_136600941_G	rs747455672	0	0	1	0	1	0	1	0			0.940456
ENST00000527613.5_1	ENSG00000029363.17_1	BCLAF1	6	136579730	136610933	Other monoallelic	6_136600949_G	rs149618892	0	0	12	0	12	0	12	0			0.537163
ENST00000527759.5_1	ENSG00000029363.17_1	BCLAF1	6	136580828	136610933	Other monoallelic	6_136582034_G		0	0	1	0	0	1	1	0			0.755315
ENST00000527759.5_1	ENSG00000029363.17_1	BCLAF1	6	136580828	136610933	Other monoallelic	6_136582092_C		0	0	0	61	61	0	0	61				0.714457
ENST00000527759.5_1	ENSG00000029363.17_1	BCLAF1	6	136580828	136610933	Other monoallelic	6_136582113_A		75	0	0	0	75	0	0	75	0.720795
ENST00000527759.5_1	ENSG00000029363.17_1	BCLAF1	6	136580828	136610933	Other monoallelic	6_136582143_A		1	0	2	0	3	0	3	0	0.773972		0.687271
ENST00000527759.5_1	ENSG00000029363.17_1	BCLAF1	6	136580828	136610933	Other monoallelic	6_136582203_T	rs74299323	0	46	0	0	0	46	0	46		0.722602
ENST00000527759.5_1	ENSG00000029363.17_1	BCLAF1	6	136580828	136610933	Other monoallelic	6_136582241_A	rs76890371	2	0	0	0	2	0	0	2	0.491014
ENST00000527759.5_1	ENSG00000029363.17_1	BCLAF1	6	136580828	136610933	Other monoallelic	6_136582417_G	rs62431283	0	0	87	0	87	0	87	0			0.723353
ENST00000527759.5_1	ENSG00000029363.17_1	BCLAF1	6	136580828	136610933	Other monoallelic	6_136582497_G	rs62431284	0	0	90	0	0	90	90	0			0.73179
ENST00000527759.5_1	ENSG00000029363.17_1	BCLAF1	6	136580828	136610933	Other monoallelic	6_136582537_G	rs34541670	0	0	1	0	1	0	1	0			0.559793
ENST00000527759.5_1	ENSG00000029363.17_1	BCLAF1	6	136580828	136610933	Other monoallelic	6_136582549_G	rs61731058	0	0	1	0	1	0	1	0			0.651559
ENST00000527759.5_1	ENSG00000029363.17_1	BCLAF1	6	136580828	136610933	Other monoallelic	6_136588239_A		1	0	0	0	1	0	1	0	0.538057
ENST00000527759.5_1	ENSG00000029363.17_1	BCLAF1	6	136580828	136610933	Other monoallelic	6_136589310_C	rs548504420	0	0	0	1	0	1	0	1				0.185365
ENST00000527759.5_1	ENSG00000029363.17_1	BCLAF1	6	136580828	136610933	Other monoallelic	6_136589425_G	rs77081633	0	0	9	0	0	9	9	0			0.731962
ENST00000527759.5_1	ENSG00000029363.17_1	BCLAF1	6	136580828	136610933	Other monoallelic	6_136589431_C	rs150210620	0	0	0	1	0	1	0	1				0.820763
ENST00000527759.5_1	ENSG00000029363.17_1	BCLAF1	6	136580828	136610933	Other monoallelic	6_136589448_C	rs78267720	0	0	0	28	28	0	0	28				0.756154
ENST00000527759.5_1	ENSG00000029363.17_1	BCLAF1	6	136580828	136610933	Other monoallelic	6_136589481_C	rs80078972	0	0	0	1	0	1	0	1				0.773972
ENST00000527759.5_1	ENSG00000029363.17_1	BCLAF1	6	136580828	136610933	Other monoallelic	6_136589482_A	rs76701288	1	0	0	0	1	0	0	1	0.773972
ENST00000527759.5_1	ENSG00000029363.17_1	BCLAF1	6	136580828	136610933	Other monoallelic	6_136590613_T	rs62431285	0	66	0	0	0	66	0	66		0.717207
ENST00000527759.5_1	ENSG00000029363.17_1	BCLAF1	6	136580828	136610933	Other monoallelic	6_136590640_A	rs62431286	84	0	0	0	84	0	0	84	0.735034
ENST00000527759.5_1	ENSG00000029363.17_1	BCLAF1	6	136580828	136610933	Other monoallelic	6_136590698_C	rs62431287	0	0	0	89	0	89	0	89				0.73077
ENST00000527759.5_1	ENSG00000029363.17_1	BCLAF1	6	136580828	136610933	Other monoallelic	6_136590712_C	rs62431288	0	0	0	89	0	89	0	89				0.73077
ENST00000527759.5_1	ENSG00000029363.17_1	BCLAF1	6	136580828	136610933	Other monoallelic	6_136590753_A	rs79318021	2	0	0	0	2	2	0	0	0.829262
ENST00000527759.5_1	ENSG00000029363.17_1	BCLAF1	6	136580828	136610933	Other monoallelic	6_136593183_G	rs73558557	0	0	73	0	0	0	73	73			0.730141
ENST00000527759.5_1	ENSG00000029363.17_1	BCLAF1	6	136580828	136610933	Other monoallelic	6_136594277_G	rs75713094	0	0	1	0	1	0	1	0			0.185365
ENST00000527759.5_1	ENSG00000029363.17_1	BCLAF1	6	136580828	136610933	Other monoallelic	6_136594292_T	rs7381749	0	83	0	0	0	83	0	83		0.722289
ENST00000527759.5_1	ENSG00000029363.17_1	BCLAF1	6	136580828	136610933	Other monoallelic	6_136596776_C	rs78118727	0	0	0	2	0	0	2	2				0.491014
ENST00000527759.5_1	ENSG00000029363.17_1	BCLAF1	6	136580828	136610933	Other monoallelic	6_136597004_A	rs7762367	84	0	0	0	84	0	84	0	0.730925
ENST00000527759.5_1	ENSG00000029363.17_1	BCLAF1	6	136580828	136610933	Other monoallelic	6_136597099_G	rs372254180	0	0	1	0	1	0	1	0			0.744127
ENST00000527759.5_1	ENSG00000029363.17_1	BCLAF1	6	136580828	136610933	Other monoallelic	6_136597168_G		0	0	1	0	0	1	1	0			0.74343
ENST00000527759.5_1	ENSG00000029363.17_1	BCLAF1	6	136580828	136610933	Other monoallelic	6_136597174_G	rs77469096	0	0	1	0	1	0	1	0			0.185365
ENST00000527759.5_1	ENSG00000029363.17_1	BCLAF1	6	136580828	136610933	Other monoallelic	6_136597262_T	rs1967444	0	87	0	0	0	87	0	87		0.732476
ENST00000527759.5_1	ENSG00000029363.17_1	BCLAF1	6	136580828	136610933	Other monoallelic	6_136597281_A	rs1967445	87	0	0	0	87	87	0	0	0.732476
ENST00000527759.5_1	ENSG00000029363.17_1	BCLAF1	6	136580828	136610933	Other monoallelic	6_136597288_A	rs1967446	87	0	0	0	87	0	0	87	0.732476
ENST00000527759.5_1	ENSG00000029363.17_1	BCLAF1	6	136580828	136610933	Other monoallelic	6_136597358_T	rs374605413	0	1	0	0	0	1	0	1		0.798163
ENST00000527759.5_1	ENSG00000029363.17_1	BCLAF1	6	136580828	136610933	Other monoallelic	6_136597449_G	rs141489829	0	0	3	0	0	0	3	3			0.87123
ENST00000527759.5_1	ENSG00000029363.17_1	BCLAF1	6	136580828	136610933	Other monoallelic	6_136597467_C	rs754569515	0	0	0	1	0	1	0	1				0.673965
ENST00000527759.5_1	ENSG00000029363.17_1	BCLAF1	6	136580828	136610933	Other monoallelic	6_136599067_G	rs376959758	0	0	1	0	1	0	1	0			0.744127
ENST00000527759.5_1	ENSG00000029363.17_1	BCLAF1	6	136580828	136610933	Other monoallelic	6_136599101_T	rs760782325	0	1	0	0	0	1	1	0		0.773305
ENST00000527759.5_1	ENSG00000029363.17_1	BCLAF1	6	136580828	136610933	Other monoallelic	6_136599127_G	rs138333275	0	0	2	0	2	0	2	0			0.730523
ENST00000527759.5_1	ENSG00000029363.17_1	BCLAF1	6	136580828	136610933	Other monoallelic	6_136599275_G	rs79123484	0	0	2	0	2	0	2	0			0.572899
ENST00000527759.5_1	ENSG00000029363.17_1	BCLAF1	6	136580828	136610933	Other monoallelic	6_136599391_C	rs141173428	0	0	0	2	0	2	0	2				0.868434
ENST00000527759.5_1	ENSG00000029363.17_1	BCLAF1	6	136580828	136610933	Other monoallelic	6_136599393_G	rs6940018	0	0	88	0	0	0	88	88			0.732379
ENST00000527759.5_1	ENSG00000029363.17_1	BCLAF1	6	136580828	136610933	Other monoallelic	6_136599404_T	rs6919254	0	88	0	0	0	88	0	88		0.732379
ENST00000527759.5_1	ENSG00000029363.17_1	BCLAF1	6	136580828	136610933	Other monoallelic	6_136599458_C	rs6939752	0	0	0	2	0	2	0	2				0.491014
ENST00000527759.5_1	ENSG00000029363.17_1	BCLAF1	6	136580828	136610933	Other monoallelic	6_136599714_G	rs147983194	0	0	1	0	1	0	1	0			0.926555
ENST00000527759.5_1	ENSG00000029363.17_1	BCLAF1	6	136580828	136610933	Other monoallelic	6_136599808_A	rs770856147	1	0	0	0	1	0	0	1	0.250749
ENST00000527759.5_1	ENSG00000029363.17_1	BCLAF1	6	136580828	136610933	Other monoallelic	6_136599822_C	rs9942517	0	0	0	88	0	0	88	88				0.732379
ENST00000527759.5_1	ENSG00000029363.17_1	BCLAF1	6	136580828	136610933	Other monoallelic	6_136599836_G	rs9942518	0	0	88	0	88	0	88	0			0.732379
ENST00000527759.5_1	ENSG00000029363.17_1	BCLAF1	6	136580828	136610933	Other monoallelic	6_136599842_G	rs9942519	0	0	88	0	88	0	88	0			0.732379
ENST00000527759.5_1	ENSG00000029363.17_1	BCLAF1	6	136580828	136610933	Other monoallelic	6_136599885_C	rs150873394	0	0	0	7	7	0	0	7				0.594737
ENST00000527759.5_1	ENSG00000029363.17_1	BCLAF1	6	136580828	136610933	Other monoallelic	6_136599911_A	rs754053288	1	0	0	0	1	0	1	0	0.752383
ENST00000527759.5_1	ENSG00000029363.17_1	BCLAF1	6	136580828	136610933	Other monoallelic	6_136600897_T		0	1	0	0	1	1	0	0		0.656413
ENST00000527759.5_1	ENSG00000029363.17_1	BCLAF1	6	136580828	136610933	Other monoallelic	6_136600898_C	rs201632846	0	0	0	2	0	0	2	2				0.623244
ENST00000527759.5_1	ENSG00000029363.17_1	BCLAF1	6	136580828	136610933	Other monoallelic	6_136600932_A		1	0	0	0	1	0	1	0	0.969134
ENST00000527759.5_1	ENSG00000029363.17_1	BCLAF1	6	136580828	136610933	Other monoallelic	6_136600941_G	rs747455672	0	0	1	0	1	0	1	0			0.997537
ENST00000527759.5_1	ENSG00000029363.17_1	BCLAF1	6	136580828	136610933	Other monoallelic	6_136600949_G	rs149618892	0	0	12	0	12	0	12	0			0.588619
ENST00000528229.1_1	ENSG00000029363.17_1	BCLAF1	6	136600620	136610925	Other monoallelic	6_136600897_T		0	1	0	0	1	1	0	0		0.435754
ENST00000528229.1_1	ENSG00000029363.17_1	BCLAF1	6	136600620	136610925	Other monoallelic	6_136600898_C	rs201632846	0	0	0	2	0	0	2	2				0.378821
ENST00000528229.1_1	ENSG00000029363.17_1	BCLAF1	6	136600620	136610925	Other monoallelic	6_136600932_A		1	0	0	0	1	0	1	0	0.789928
ENST00000528229.1_1	ENSG00000029363.17_1	BCLAF1	6	136600620	136610925	Other monoallelic	6_136600941_G	rs747455672	0	0	1	0	1	0	1	0			0.870818
ENST00000528229.1_1	ENSG00000029363.17_1	BCLAF1	6	136600620	136610925	Other monoallelic	6_136600949_G	rs149618892	0	0	12	0	12	0	12	0			0.409358
ENST00000529522.5_1	ENSG00000029363.17_1	BCLAF1	6	136581883	136589809	Other monoallelic	6_136582034_G		0	0	1	0	0	1	1	0			0.636426
ENST00000529522.5_1	ENSG00000029363.17_1	BCLAF1	6	136581883	136589809	Other monoallelic	6_136582092_C		0	0	0	61	61	0	0	61				0.616944
ENST00000529522.5_1	ENSG00000029363.17_1	BCLAF1	6	136581883	136589809	Other monoallelic	6_136582113_A		75	0	0	0	75	0	0	75	0.622035
ENST00000529522.5_1	ENSG00000029363.17_1	BCLAF1	6	136581883	136589809	Other monoallelic	6_136582143_A		1	0	2	0	3	0	3	0	0.69897		0.579032
ENST00000529522.5_1	ENSG00000029363.17_1	BCLAF1	6	136581883	136589809	Other monoallelic	6_136582203_T	rs74299323	0	46	0	0	0	46	0	46		0.621965
ENST00000529522.5_1	ENSG00000029363.17_1	BCLAF1	6	136581883	136589809	Other monoallelic	6_136582241_A	rs76890371	2	0	0	0	2	0	0	2	0.361918
ENST00000529522.5_1	ENSG00000029363.17_1	BCLAF1	6	136581883	136589809	Other monoallelic	6_136582417_G	rs62431283	0	0	87	0	87	0	87	0			0.62259
ENST00000529522.5_1	ENSG00000029363.17_1	BCLAF1	6	136581883	136589809	Other monoallelic	6_136582497_G	rs62431284	0	0	90	0	0	90	90	0			0.631324
ENST00000529522.5_1	ENSG00000029363.17_1	BCLAF1	6	136581883	136589809	Other monoallelic	6_136582537_G	rs34541670	0	0	1	0	1	0	1	0			0.483155
ENST00000529522.5_1	ENSG00000029363.17_1	BCLAF1	6	136581883	136589809	Other monoallelic	6_136582549_G	rs61731058	0	0	1	0	1	0	1	0			0.560291
ENST00000529522.5_1	ENSG00000029363.17_1	BCLAF1	6	136581883	136589809	Other monoallelic	6_136588239_A		1	0	0	0	1	0	1	0	0.439189
ENST00000529522.5_1	ENSG00000029363.17_1	BCLAF1	6	136581883	136589809	Other monoallelic	6_136589310_C	rs548504420	0	0	0	1	0	1	0	1				0.0411765
ENST00000529522.5_1	ENSG00000029363.17_1	BCLAF1	6	136581883	136589809	Other monoallelic	6_136589425_G	rs77081633	0	0	9	0	0	9	9	0			0.627682
ENST00000529522.5_1	ENSG00000029363.17_1	BCLAF1	6	136581883	136589809	Other monoallelic	6_136589431_C	rs150210620	0	0	0	1	0	1	0	1				0.696666
ENST00000529522.5_1	ENSG00000029363.17_1	BCLAF1	6	136581883	136589809	Other monoallelic	6_136589448_C	rs78267720	0	0	0	28	28	0	0	28				0.664439
ENST00000529522.5_1	ENSG00000029363.17_1	BCLAF1	6	136581883	136589809	Other monoallelic	6_136589481_C	rs80078972	0	0	0	1	0	1	0	1				0.69897
ENST00000529522.5_1	ENSG00000029363.17_1	BCLAF1	6	136581883	136589809	Other monoallelic	6_136589482_A	rs76701288	1	0	0	0	1	0	0	1	0.69897
ENST00000529826.5_1	ENSG00000029363.17_1	BCLAF1	6	136590613	136610982	Other monoallelic	6_136590613_T	rs62431285	0	66	0	0	0	66	0	66		0.766183
ENST00000529826.5_1	ENSG00000029363.17_1	BCLAF1	6	136590613	136610982	Other monoallelic	6_136590640_A	rs62431286	84	0	0	0	84	0	0	84	0.783309
ENST00000529826.5_1	ENSG00000029363.17_1	BCLAF1	6	136590613	136610982	Other monoallelic	6_136590698_C	rs62431287	0	0	0	89	0	89	0	89				0.778298
ENST00000529826.5_1	ENSG00000029363.17_1	BCLAF1	6	136590613	136610982	Other monoallelic	6_136590712_C	rs62431288	0	0	0	89	0	89	0	89				0.778298
ENST00000529826.5_1	ENSG00000029363.17_1	BCLAF1	6	136590613	136610982	Other monoallelic	6_136590753_A	rs79318021	2	0	0	0	2	2	0	0	0.878042
ENST00000529826.5_1	ENSG00000029363.17_1	BCLAF1	6	136590613	136610982	Other monoallelic	6_136593183_G	rs73558557	0	0	73	0	0	0	73	73			0.779639
ENST00000529826.5_1	ENSG00000029363.17_1	BCLAF1	6	136590613	136610982	Other monoallelic	6_136594277_G	rs75713094	0	0	1	0	1	0	1	0			0.220848
ENST00000529826.5_1	ENSG00000029363.17_1	BCLAF1	6	136590613	136610982	Other monoallelic	6_136594292_T	rs7381749	0	83	0	0	0	83	0	83		0.769529
ENST00000529826.5_1	ENSG00000029363.17_1	BCLAF1	6	136590613	136610982	Other monoallelic	6_136596776_C	rs78118727	0	0	0	2	0	0	2	2				0.546773
ENST00000529826.5_1	ENSG00000029363.17_1	BCLAF1	6	136590613	136610982	Other monoallelic	6_136597004_A	rs7762367	84	0	0	0	84	0	84	0	0.779259
ENST00000529826.5_1	ENSG00000029363.17_1	BCLAF1	6	136590613	136610982	Other monoallelic	6_136597099_G	rs372254180	0	0	1	0	1	0	1	0			0.792639
ENST00000529826.5_1	ENSG00000029363.17_1	BCLAF1	6	136590613	136610982	Other monoallelic	6_136597168_G		0	0	1	0	0	1	1	0			0.795709
ENST00000529826.5_1	ENSG00000029363.17_1	BCLAF1	6	136590613	136610982	Other monoallelic	6_136597174_G	rs77469096	0	0	1	0	1	0	1	0			0.220848
ENST00000529826.5_1	ENSG00000029363.17_1	BCLAF1	6	136590613	136610982	Other monoallelic	6_136597262_T	rs1967444	0	87	0	0	0	87	0	87		0.779617
ENST00000529826.5_1	ENSG00000029363.17_1	BCLAF1	6	136590613	136610982	Other monoallelic	6_136597281_A	rs1967445	87	0	0	0	87	87	0	0	0.779617
ENST00000529826.5_1	ENSG00000029363.17_1	BCLAF1	6	136590613	136610982	Other monoallelic	6_136597288_A	rs1967446	87	0	0	0	87	0	0	87	0.779617
ENST00000529826.5_1	ENSG00000029363.17_1	BCLAF1	6	136590613	136610982	Other monoallelic	6_136597358_T	rs374605413	0	1	0	0	0	1	0	1		0.819268
ENST00000529826.5_1	ENSG00000029363.17_1	BCLAF1	6	136590613	136610982	Other monoallelic	6_136597449_G	rs141489829	0	0	3	0	0	0	3	3			0.916187
ENST00000529826.5_1	ENSG00000029363.17_1	BCLAF1	6	136590613	136610982	Other monoallelic	6_136597467_C	rs754569515	0	0	0	1	0	1	0	1				0.730478
ENST00000529826.5_1	ENSG00000029363.17_1	BCLAF1	6	136590613	136610982	Other monoallelic	6_136599067_G	rs376959758	0	0	1	0	1	0	1	0			0.792639
ENST00000529826.5_1	ENSG00000029363.17_1	BCLAF1	6	136590613	136610982	Other monoallelic	6_136599101_T	rs760782325	0	1	0	0	0	1	1	0		0.83102
ENST00000529826.5_1	ENSG00000029363.17_1	BCLAF1	6	136590613	136610982	Other monoallelic	6_136599127_G	rs138333275	0	0	2	0	2	0	2	0			0.782149
ENST00000529826.5_1	ENSG00000029363.17_1	BCLAF1	6	136590613	136610982	Other monoallelic	6_136599275_G	rs79123484	0	0	2	0	2	0	2	0			0.63302
ENST00000529826.5_1	ENSG00000029363.17_1	BCLAF1	6	136590613	136610982	Other monoallelic	6_136599391_C	rs141173428	0	0	0	2	0	2	0	2				0.934483
ENST00000529826.5_1	ENSG00000029363.17_1	BCLAF1	6	136590613	136610982	Other monoallelic	6_136599393_G	rs6940018	0	0	88	0	0	0	88	88			0.779566
ENST00000529826.5_1	ENSG00000029363.17_1	BCLAF1	6	136590613	136610982	Other monoallelic	6_136599404_T	rs6919254	0	88	0	0	0	88	0	88		0.779566
ENST00000529826.5_1	ENSG00000029363.17_1	BCLAF1	6	136590613	136610982	Other monoallelic	6_136599458_C	rs6939752	0	0	0	2	0	2	0	2				0.546773
ENST00000529826.5_1	ENSG00000029363.17_1	BCLAF1	6	136590613	136610982	Other monoallelic	6_136599714_G	rs147983194	0	0	1	0	1	0	1	0			0.990047
ENST00000529826.5_1	ENSG00000029363.17_1	BCLAF1	6	136590613	136610982	Other monoallelic	6_136599808_A	rs770856147	1	0	0	0	1	0	0	1	0.30556
ENST00000529826.5_1	ENSG00000029363.17_1	BCLAF1	6	136590613	136610982	Other monoallelic	6_136599822_C	rs9942517	0	0	0	88	0	0	88	88				0.779566
ENST00000529826.5_1	ENSG00000029363.17_1	BCLAF1	6	136590613	136610982	Other monoallelic	6_136599836_G	rs9942518	0	0	88	0	88	0	88	0			0.779566
ENST00000529826.5_1	ENSG00000029363.17_1	BCLAF1	6	136590613	136610982	Other monoallelic	6_136599842_G	rs9942519	0	0	88	0	88	0	88	0			0.779566
ENST00000529826.5_1	ENSG00000029363.17_1	BCLAF1	6	136590613	136610982	Other monoallelic	6_136599885_C	rs150873394	0	0	0	7	7	0	0	7				0.639353
ENST00000529826.5_1	ENSG00000029363.17_1	BCLAF1	6	136590613	136610982	Other monoallelic	6_136599911_A	rs754053288	1	0	0	0	1	0	1	0	0.821509
ENST00000529826.5_1	ENSG00000029363.17_1	BCLAF1	6	136590613	136610982	Other monoallelic	6_136600897_T		0	1	0	0	1	1	0	0		0.708717
ENST00000529826.5_1	ENSG00000029363.17_1	BCLAF1	6	136590613	136610982	Other monoallelic	6_136600898_C	rs201632846	0	0	0	2	0	0	2	2				0.661933
ENST00000529826.5_1	ENSG00000029363.17_1	BCLAF1	6	136590613	136610982	Other monoallelic	6_136600932_A		1	0	0	0	1	0	1	0	1.00487
ENST00000529826.5_1	ENSG00000029363.17_1	BCLAF1	6	136590613	136610982	Other monoallelic	6_136600941_G	rs747455672	0	0	1	0	1	0	1	0			1.05732
ENST00000529826.5_1	ENSG00000029363.17_1	BCLAF1	6	136590613	136610982	Other monoallelic	6_136600949_G	rs149618892	0	0	12	0	12	0	12	0			0.645335
ENST00000529917.5_1	ENSG00000029363.17_1	BCLAF1	6	136582141	136591097	Other monoallelic	6_136582143_A		1	0	2	0	3	0	3	0	0.751515		0.641329
ENST00000529917.5_1	ENSG00000029363.17_1	BCLAF1	6	136582141	136591097	Other monoallelic	6_136582203_T	rs74299323	0	46	0	0	0	46	0	46		0.672212
ENST00000529917.5_1	ENSG00000029363.17_1	BCLAF1	6	136582141	136591097	Other monoallelic	6_136582241_A	rs76890371	2	0	0	0	2	0	0	2	0.378276
ENST00000529917.5_1	ENSG00000029363.17_1	BCLAF1	6	136582141	136591097	Other monoallelic	6_136582417_G	rs62431283	0	0	87	0	87	0	87	0			0.674053
ENST00000529917.5_1	ENSG00000029363.17_1	BCLAF1	6	136582141	136591097	Other monoallelic	6_136582497_G	rs62431284	0	0	90	0	0	90	90	0			0.682656
ENST00000529917.5_1	ENSG00000029363.17_1	BCLAF1	6	136582141	136591097	Other monoallelic	6_136582537_G	rs34541670	0	0	1	0	1	0	1	0			0.555385
ENST00000529917.5_1	ENSG00000029363.17_1	BCLAF1	6	136582141	136591097	Other monoallelic	6_136582549_G	rs61731058	0	0	1	0	1	0	1	0			0.626825
ENST00000529917.5_1	ENSG00000029363.17_1	BCLAF1	6	136582141	136591097	Other monoallelic	6_136588239_A		1	0	0	0	1	0	1	0	0.530163
ENST00000529917.5_1	ENSG00000029363.17_1	BCLAF1	6	136582141	136591097	Other monoallelic	6_136589310_C	rs548504420	0	0	0	1	0	1	0	1				0.0266715
ENST00000529917.5_1	ENSG00000029363.17_1	BCLAF1	6	136582141	136591097	Other monoallelic	6_136589425_G	rs77081633	0	0	9	0	0	9	9	0			0.680187
ENST00000529917.5_1	ENSG00000029363.17_1	BCLAF1	6	136582141	136591097	Other monoallelic	6_136589431_C	rs150210620	0	0	0	1	0	1	0	1				0.753746
ENST00000529917.5_1	ENSG00000029363.17_1	BCLAF1	6	136582141	136591097	Other monoallelic	6_136589448_C	rs78267720	0	0	0	28	28	0	0	28				0.715874
ENST00000529917.5_1	ENSG00000029363.17_1	BCLAF1	6	136582141	136591097	Other monoallelic	6_136589481_C	rs80078972	0	0	0	1	0	1	0	1				0.751515
ENST00000529917.5_1	ENSG00000029363.17_1	BCLAF1	6	136582141	136591097	Other monoallelic	6_136589482_A	rs76701288	1	0	0	0	1	0	0	1	0.751515
ENST00000529917.5_1	ENSG00000029363.17_1	BCLAF1	6	136582141	136591097	Other monoallelic	6_136590613_T	rs62431285	0	66	0	0	0	66	0	66		0.666606
ENST00000529917.5_1	ENSG00000029363.17_1	BCLAF1	6	136582141	136591097	Other monoallelic	6_136590640_A	rs62431286	84	0	0	0	84	0	0	84	0.684933
ENST00000529917.5_1	ENSG00000029363.17_1	BCLAF1	6	136582141	136591097	Other monoallelic	6_136590698_C	rs62431287	0	0	0	89	0	89	0	89				0.681786
ENST00000529917.5_1	ENSG00000029363.17_1	BCLAF1	6	136582141	136591097	Other monoallelic	6_136590712_C	rs62431288	0	0	0	89	0	89	0	89				0.681786
ENST00000529917.5_1	ENSG00000029363.17_1	BCLAF1	6	136582141	136591097	Other monoallelic	6_136590753_A	rs79318021	2	0	0	0	2	2	0	0	0.781704
ENST00000530429.5_1	ENSG00000029363.17_1	BCLAF1	6	136582039	136610922	Other monoallelic	6_136582092_C		0	0	0	61	61	0	0	61				0.761078
ENST00000530429.5_1	ENSG00000029363.17_1	BCLAF1	6	136582039	136610922	Other monoallelic	6_136582113_A		75	0	0	0	75	0	0	75	0.767286
ENST00000530429.5_1	ENSG00000029363.17_1	BCLAF1	6	136582039	136610922	Other monoallelic	6_136582143_A		1	0	2	0	3	0	3	0	0.811567		0.739427
ENST00000530429.5_1	ENSG00000029363.17_1	BCLAF1	6	136582039	136610922	Other monoallelic	6_136582203_T	rs74299323	0	46	0	0	0	46	0	46		0.770742
ENST00000530429.5_1	ENSG00000029363.17_1	BCLAF1	6	136582039	136610922	Other monoallelic	6_136582241_A	rs76890371	2	0	0	0	2	0	0	2	0.530744
ENST00000530429.5_1	ENSG00000029363.17_1	BCLAF1	6	136582039	136610922	Other monoallelic	6_136582417_G	rs62431283	0	0	87	0	87	0	87	0			0.768989
ENST00000530429.5_1	ENSG00000029363.17_1	BCLAF1	6	136582039	136610922	Other monoallelic	6_136582497_G	rs62431284	0	0	90	0	0	90	90	0			0.777882
ENST00000530429.5_1	ENSG00000029363.17_1	BCLAF1	6	136582039	136610922	Other monoallelic	6_136582537_G	rs34541670	0	0	1	0	1	0	1	0			0.604138
ENST00000530429.5_1	ENSG00000029363.17_1	BCLAF1	6	136582039	136610922	Other monoallelic	6_136582549_G	rs61731058	0	0	1	0	1	0	1	0			0.712814
ENST00000530429.5_1	ENSG00000029363.17_1	BCLAF1	6	136582039	136610922	Other monoallelic	6_136588239_A		1	0	0	0	1	0	1	0	0.58347
ENST00000530429.5_1	ENSG00000029363.17_1	BCLAF1	6	136582039	136610922	Other monoallelic	6_136589310_C	rs548504420	0	0	0	1	0	1	0	1				0.201809
ENST00000530429.5_1	ENSG00000029363.17_1	BCLAF1	6	136582039	136610922	Other monoallelic	6_136589425_G	rs77081633	0	0	9	0	0	9	9	0			0.78304
ENST00000530429.5_1	ENSG00000029363.17_1	BCLAF1	6	136582039	136610922	Other monoallelic	6_136589431_C	rs150210620	0	0	0	1	0	1	0	1				0.885265
ENST00000530429.5_1	ENSG00000029363.17_1	BCLAF1	6	136582039	136610922	Other monoallelic	6_136589448_C	rs78267720	0	0	0	28	28	0	0	28				0.800282
ENST00000530429.5_1	ENSG00000029363.17_1	BCLAF1	6	136582039	136610922	Other monoallelic	6_136589481_C	rs80078972	0	0	0	1	0	1	0	1				0.811567
ENST00000530429.5_1	ENSG00000029363.17_1	BCLAF1	6	136582039	136610922	Other monoallelic	6_136589482_A	rs76701288	1	0	0	0	1	0	0	1	0.811567
ENST00000530429.5_1	ENSG00000029363.17_1	BCLAF1	6	136582039	136610922	Other monoallelic	6_136590613_T	rs62431285	0	66	0	0	0	66	0	66		0.76411
ENST00000530429.5_1	ENSG00000029363.17_1	BCLAF1	6	136582039	136610922	Other monoallelic	6_136590640_A	rs62431286	84	0	0	0	84	0	0	84	0.781423
ENST00000530429.5_1	ENSG00000029363.17_1	BCLAF1	6	136582039	136610922	Other monoallelic	6_136590698_C	rs62431287	0	0	0	89	0	89	0	89				0.776919
ENST00000530429.5_1	ENSG00000029363.17_1	BCLAF1	6	136582039	136610922	Other monoallelic	6_136590712_C	rs62431288	0	0	0	89	0	89	0	89				0.776919
ENST00000530429.5_1	ENSG00000029363.17_1	BCLAF1	6	136582039	136610922	Other monoallelic	6_136590753_A	rs79318021	2	0	0	0	2	2	0	0	0.874476
ENST00000530429.5_1	ENSG00000029363.17_1	BCLAF1	6	136582039	136610922	Other monoallelic	6_136593183_G	rs73558557	0	0	73	0	0	0	73	73			0.777644
ENST00000530429.5_1	ENSG00000029363.17_1	BCLAF1	6	136582039	136610922	Other monoallelic	6_136594277_G	rs75713094	0	0	1	0	1	0	1	0			0.201809
ENST00000530429.5_1	ENSG00000029363.17_1	BCLAF1	6	136582039	136610922	Other monoallelic	6_136594292_T	rs7381749	0	83	0	0	0	83	0	83		0.768065
ENST00000530429.5_1	ENSG00000029363.17_1	BCLAF1	6	136582039	136610922	Other monoallelic	6_136596776_C	rs78118727	0	0	0	2	0	0	2	2				0.530744
ENST00000530429.5_1	ENSG00000029363.17_1	BCLAF1	6	136582039	136610922	Other monoallelic	6_136597004_A	rs7762367	84	0	0	0	84	0	84	0	0.777549
ENST00000530429.5_1	ENSG00000029363.17_1	BCLAF1	6	136582039	136610922	Other monoallelic	6_136597099_G	rs372254180	0	0	1	0	1	0	1	0			0.786068
ENST00000530429.5_1	ENSG00000029363.17_1	BCLAF1	6	136582039	136610922	Other monoallelic	6_136597168_G		0	0	1	0	0	1	1	0			0.791421
ENST00000530429.5_1	ENSG00000029363.17_1	BCLAF1	6	136582039	136610922	Other monoallelic	6_136597174_G	rs77469096	0	0	1	0	1	0	1	0			0.201809
ENST00000530429.5_1	ENSG00000029363.17_1	BCLAF1	6	136582039	136610922	Other monoallelic	6_136597262_T	rs1967444	0	87	0	0	0	87	0	87		0.778275
ENST00000530429.5_1	ENSG00000029363.17_1	BCLAF1	6	136582039	136610922	Other monoallelic	6_136597281_A	rs1967445	87	0	0	0	87	87	0	0	0.778275
ENST00000530429.5_1	ENSG00000029363.17_1	BCLAF1	6	136582039	136610922	Other monoallelic	6_136597288_A	rs1967446	87	0	0	0	87	0	0	87	0.778275
ENST00000530429.5_1	ENSG00000029363.17_1	BCLAF1	6	136582039	136610922	Other monoallelic	6_136597358_T	rs374605413	0	1	0	0	0	1	0	1		0.820226
ENST00000530429.5_1	ENSG00000029363.17_1	BCLAF1	6	136582039	136610922	Other monoallelic	6_136597449_G	rs141489829	0	0	3	0	0	0	3	3			0.915428
ENST00000530429.5_1	ENSG00000029363.17_1	BCLAF1	6	136582039	136610922	Other monoallelic	6_136597467_C	rs754569515	0	0	0	1	0	1	0	1				0.726281
ENST00000530429.5_1	ENSG00000029363.17_1	BCLAF1	6	136582039	136610922	Other monoallelic	6_136599067_G	rs376959758	0	0	1	0	1	0	1	0			0.786068
ENST00000530429.5_1	ENSG00000029363.17_1	BCLAF1	6	136582039	136610922	Other monoallelic	6_136599101_T	rs760782325	0	1	0	0	0	1	1	0		0.829122
ENST00000530429.5_1	ENSG00000029363.17_1	BCLAF1	6	136582039	136610922	Other monoallelic	6_136599127_G	rs138333275	0	0	2	0	2	0	2	0			0.776327
ENST00000530429.5_1	ENSG00000029363.17_1	BCLAF1	6	136582039	136610922	Other monoallelic	6_136599275_G	rs79123484	0	0	2	0	2	0	2	0			0.62955
ENST00000530429.5_1	ENSG00000029363.17_1	BCLAF1	6	136582039	136610922	Other monoallelic	6_136599391_C	rs141173428	0	0	0	2	0	2	0	2				0.923309
ENST00000530429.5_1	ENSG00000029363.17_1	BCLAF1	6	136582039	136610922	Other monoallelic	6_136599393_G	rs6940018	0	0	88	0	0	0	88	88			0.778333
ENST00000530429.5_1	ENSG00000029363.17_1	BCLAF1	6	136582039	136610922	Other monoallelic	6_136599404_T	rs6919254	0	88	0	0	0	88	0	88		0.778333
ENST00000530429.5_1	ENSG00000029363.17_1	BCLAF1	6	136582039	136610922	Other monoallelic	6_136599458_C	rs6939752	0	0	0	2	0	2	0	2				0.530744
ENST00000530429.5_1	ENSG00000029363.17_1	BCLAF1	6	136582039	136610922	Other monoallelic	6_136599714_G	rs147983194	0	0	1	0	1	0	1	0			0.985319
ENST00000530429.5_1	ENSG00000029363.17_1	BCLAF1	6	136582039	136610922	Other monoallelic	6_136599808_A	rs770856147	1	0	0	0	1	0	0	1	0.294286
ENST00000530429.5_1	ENSG00000029363.17_1	BCLAF1	6	136582039	136610922	Other monoallelic	6_136599822_C	rs9942517	0	0	0	88	0	0	88	88				0.778333
ENST00000530429.5_1	ENSG00000029363.17_1	BCLAF1	6	136582039	136610922	Other monoallelic	6_136599836_G	rs9942518	0	0	88	0	88	0	88	0			0.778333
ENST00000530429.5_1	ENSG00000029363.17_1	BCLAF1	6	136582039	136610922	Other monoallelic	6_136599842_G	rs9942519	0	0	88	0	88	0	88	0			0.778333
ENST00000530429.5_1	ENSG00000029363.17_1	BCLAF1	6	136582039	136610922	Other monoallelic	6_136599885_C	rs150873394	0	0	0	7	7	0	0	7				0.641363
ENST00000530429.5_1	ENSG00000029363.17_1	BCLAF1	6	136582039	136610922	Other monoallelic	6_136599911_A	rs754053288	1	0	0	0	1	0	1	0	0.813543
ENST00000530429.5_1	ENSG00000029363.17_1	BCLAF1	6	136582039	136610922	Other monoallelic	6_136600897_T		0	1	0	0	1	1	0	0		0.702344
ENST00000530429.5_1	ENSG00000029363.17_1	BCLAF1	6	136582039	136610922	Other monoallelic	6_136600898_C	rs201632846	0	0	0	2	0	0	2	2				0.665279
ENST00000530429.5_1	ENSG00000029363.17_1	BCLAF1	6	136582039	136610922	Other monoallelic	6_136600932_A		1	0	0	0	1	0	1	0	0.998125
ENST00000530429.5_1	ENSG00000029363.17_1	BCLAF1	6	136582039	136610922	Other monoallelic	6_136600941_G	rs747455672	0	0	1	0	1	0	1	0			1.04707
ENST00000530429.5_1	ENSG00000029363.17_1	BCLAF1	6	136582039	136610922	Other monoallelic	6_136600949_G	rs149618892	0	0	12	0	12	0	12	0			0.636155
ENST00000530767.5_1	ENSG00000029363.17_1	BCLAF1	6	136580488	136610919	Other monoallelic	6_136582034_G		0	0	1	0	0	1	1	0			0.742642
ENST00000530767.5_1	ENSG00000029363.17_1	BCLAF1	6	136580488	136610919	Other monoallelic	6_136582092_C		0	0	0	61	61	0	0	61				0.70949
ENST00000530767.5_1	ENSG00000029363.17_1	BCLAF1	6	136580488	136610919	Other monoallelic	6_136582113_A		75	0	0	0	75	0	0	75	0.716343
ENST00000530767.5_1	ENSG00000029363.17_1	BCLAF1	6	136580488	136610919	Other monoallelic	6_136582143_A		1	0	2	0	3	0	3	0	0.773298		0.676687
ENST00000530767.5_1	ENSG00000029363.17_1	BCLAF1	6	136580488	136610919	Other monoallelic	6_136582203_T	rs74299323	0	46	0	0	0	46	0	46		0.716242
ENST00000530767.5_1	ENSG00000029363.17_1	BCLAF1	6	136580488	136610919	Other monoallelic	6_136582241_A	rs76890371	2	0	0	0	2	0	0	2	0.478514
ENST00000530767.5_1	ENSG00000029363.17_1	BCLAF1	6	136580488	136610919	Other monoallelic	6_136582417_G	rs62431283	0	0	87	0	87	0	87	0			0.719174
ENST00000530767.5_1	ENSG00000029363.17_1	BCLAF1	6	136580488	136610919	Other monoallelic	6_136582497_G	rs62431284	0	0	90	0	0	90	90	0			0.727375
ENST00000530767.5_1	ENSG00000029363.17_1	BCLAF1	6	136580488	136610919	Other monoallelic	6_136582537_G	rs34541670	0	0	1	0	1	0	1	0			0.559183
ENST00000530767.5_1	ENSG00000029363.17_1	BCLAF1	6	136580488	136610919	Other monoallelic	6_136582549_G	rs61731058	0	0	1	0	1	0	1	0			0.644096
ENST00000530767.5_1	ENSG00000029363.17_1	BCLAF1	6	136580488	136610919	Other monoallelic	6_136588239_A		1	0	0	0	1	0	1	0	0.535729
ENST00000530767.5_1	ENSG00000029363.17_1	BCLAF1	6	136580488	136610919	Other monoallelic	6_136589310_C	rs548504420	0	0	0	1	0	1	0	1				0.17647
ENST00000530767.5_1	ENSG00000029363.17_1	BCLAF1	6	136580488	136610919	Other monoallelic	6_136589425_G	rs77081633	0	0	9	0	0	9	9	0			0.726928
ENST00000530767.5_1	ENSG00000029363.17_1	BCLAF1	6	136580488	136610919	Other monoallelic	6_136589431_C	rs150210620	0	0	0	1	0	1	0	1				0.81246
ENST00000530767.5_1	ENSG00000029363.17_1	BCLAF1	6	136580488	136610919	Other monoallelic	6_136589448_C	rs78267720	0	0	0	28	28	0	0	28				0.755707
ENST00000530767.5_1	ENSG00000029363.17_1	BCLAF1	6	136580488	136610919	Other monoallelic	6_136589481_C	rs80078972	0	0	0	1	0	1	0	1				0.773298
ENST00000530767.5_1	ENSG00000029363.17_1	BCLAF1	6	136580488	136610919	Other monoallelic	6_136589482_A	rs76701288	1	0	0	0	1	0	0	1	0.773298
ENST00000530767.5_1	ENSG00000029363.17_1	BCLAF1	6	136580488	136610919	Other monoallelic	6_136590613_T	rs62431285	0	66	0	0	0	66	0	66		0.711862
ENST00000530767.5_1	ENSG00000029363.17_1	BCLAF1	6	136580488	136610919	Other monoallelic	6_136590640_A	rs62431286	84	0	0	0	84	0	0	84	0.730189
ENST00000530767.5_1	ENSG00000029363.17_1	BCLAF1	6	136580488	136610919	Other monoallelic	6_136590698_C	rs62431287	0	0	0	89	0	89	0	89				0.726272
ENST00000530767.5_1	ENSG00000029363.17_1	BCLAF1	6	136580488	136610919	Other monoallelic	6_136590712_C	rs62431288	0	0	0	89	0	89	0	89				0.726272
ENST00000530767.5_1	ENSG00000029363.17_1	BCLAF1	6	136580488	136610919	Other monoallelic	6_136590753_A	rs79318021	2	0	0	0	2	2	0	0	0.82485
ENST00000530767.5_1	ENSG00000029363.17_1	BCLAF1	6	136580488	136610919	Other monoallelic	6_136593183_G	rs73558557	0	0	73	0	0	0	73	73			0.724838
ENST00000530767.5_1	ENSG00000029363.17_1	BCLAF1	6	136580488	136610919	Other monoallelic	6_136594277_G	rs75713094	0	0	1	0	1	0	1	0			0.17647
ENST00000530767.5_1	ENSG00000029363.17_1	BCLAF1	6	136580488	136610919	Other monoallelic	6_136594292_T	rs7381749	0	83	0	0	0	83	0	83		0.71806
ENST00000530767.5_1	ENSG00000029363.17_1	BCLAF1	6	136580488	136610919	Other monoallelic	6_136596776_C	rs78118727	0	0	0	2	0	0	2	2				0.478514
ENST00000530767.5_1	ENSG00000029363.17_1	BCLAF1	6	136580488	136610919	Other monoallelic	6_136597004_A	rs7762367	84	0	0	0	84	0	84	0	0.726142
ENST00000530767.5_1	ENSG00000029363.17_1	BCLAF1	6	136580488	136610919	Other monoallelic	6_136597099_G	rs372254180	0	0	1	0	1	0	1	0			0.73686
ENST00000530767.5_1	ENSG00000029363.17_1	BCLAF1	6	136580488	136610919	Other monoallelic	6_136597168_G		0	0	1	0	0	1	1	0			0.740165
ENST00000530767.5_1	ENSG00000029363.17_1	BCLAF1	6	136580488	136610919	Other monoallelic	6_136597174_G	rs77469096	0	0	1	0	1	0	1	0			0.17647
ENST00000530767.5_1	ENSG00000029363.17_1	BCLAF1	6	136580488	136610919	Other monoallelic	6_136597262_T	rs1967444	0	87	0	0	0	87	0	87		0.728186
ENST00000530767.5_1	ENSG00000029363.17_1	BCLAF1	6	136580488	136610919	Other monoallelic	6_136597281_A	rs1967445	87	0	0	0	87	87	0	0	0.728186
ENST00000530767.5_1	ENSG00000029363.17_1	BCLAF1	6	136580488	136610919	Other monoallelic	6_136597288_A	rs1967446	87	0	0	0	87	0	0	87	0.728186
ENST00000530767.5_1	ENSG00000029363.17_1	BCLAF1	6	136580488	136610919	Other monoallelic	6_136597358_T	rs374605413	0	1	0	0	0	1	0	1		0.812746
ENST00000530767.5_1	ENSG00000029363.17_1	BCLAF1	6	136580488	136610919	Other monoallelic	6_136597449_G	rs141489829	0	0	3	0	0	0	3	3			0.870898
ENST00000530767.5_1	ENSG00000029363.17_1	BCLAF1	6	136580488	136610919	Other monoallelic	6_136597467_C	rs754569515	0	0	0	1	0	1	0	1				0.663782
ENST00000530767.5_1	ENSG00000029363.17_1	BCLAF1	6	136580488	136610919	Other monoallelic	6_136599067_G	rs376959758	0	0	1	0	1	0	1	0			0.73686
ENST00000530767.5_1	ENSG00000029363.17_1	BCLAF1	6	136580488	136610919	Other monoallelic	6_136599101_T	rs760782325	0	1	0	0	0	1	1	0		0.762907
ENST00000530767.5_1	ENSG00000029363.17_1	BCLAF1	6	136580488	136610919	Other monoallelic	6_136599127_G	rs138333275	0	0	2	0	2	0	2	0			0.727175
ENST00000530767.5_1	ENSG00000029363.17_1	BCLAF1	6	136580488	136610919	Other monoallelic	6_136599275_G	rs79123484	0	0	2	0	2	0	2	0			0.569475
ENST00000530767.5_1	ENSG00000029363.17_1	BCLAF1	6	136580488	136610919	Other monoallelic	6_136599391_C	rs141173428	0	0	0	2	0	2	0	2				0.859137
ENST00000530767.5_1	ENSG00000029363.17_1	BCLAF1	6	136580488	136610919	Other monoallelic	6_136599393_G	rs6940018	0	0	88	0	0	0	88	88			0.728075
ENST00000530767.5_1	ENSG00000029363.17_1	BCLAF1	6	136580488	136610919	Other monoallelic	6_136599404_T	rs6919254	0	88	0	0	0	88	0	88		0.728075
ENST00000530767.5_1	ENSG00000029363.17_1	BCLAF1	6	136580488	136610919	Other monoallelic	6_136599458_C	rs6939752	0	0	0	2	0	2	0	2				0.478514
ENST00000530767.5_1	ENSG00000029363.17_1	BCLAF1	6	136580488	136610919	Other monoallelic	6_136599714_G	rs147983194	0	0	1	0	1	0	1	0			0.917184
ENST00000530767.5_1	ENSG00000029363.17_1	BCLAF1	6	136580488	136610919	Other monoallelic	6_136599808_A	rs770856147	1	0	0	0	1	0	0	1	0.223686
ENST00000530767.5_1	ENSG00000029363.17_1	BCLAF1	6	136580488	136610919	Other monoallelic	6_136599822_C	rs9942517	0	0	0	88	0	0	88	88				0.728075
ENST00000530767.5_1	ENSG00000029363.17_1	BCLAF1	6	136580488	136610919	Other monoallelic	6_136599836_G	rs9942518	0	0	88	0	88	0	88	0			0.728075
ENST00000530767.5_1	ENSG00000029363.17_1	BCLAF1	6	136580488	136610919	Other monoallelic	6_136599842_G	rs9942519	0	0	88	0	88	0	88	0			0.728075
ENST00000530767.5_1	ENSG00000029363.17_1	BCLAF1	6	136580488	136610919	Other monoallelic	6_136599885_C	rs150873394	0	0	0	7	7	0	0	7				0.593994
ENST00000530767.5_1	ENSG00000029363.17_1	BCLAF1	6	136580488	136610919	Other monoallelic	6_136599911_A	rs754053288	1	0	0	0	1	0	1	0	0.740316
ENST00000530767.5_1	ENSG00000029363.17_1	BCLAF1	6	136580488	136610919	Other monoallelic	6_136600897_T		0	1	0	0	1	1	0	0		0.65055
ENST00000530767.5_1	ENSG00000029363.17_1	BCLAF1	6	136580488	136610919	Other monoallelic	6_136600898_C	rs201632846	0	0	0	2	0	0	2	2				0.624921
ENST00000530767.5_1	ENSG00000029363.17_1	BCLAF1	6	136580488	136610919	Other monoallelic	6_136600932_A		1	0	0	0	1	0	1	0	0.976049
ENST00000530767.5_1	ENSG00000029363.17_1	BCLAF1	6	136580488	136610919	Other monoallelic	6_136600941_G	rs747455672	0	0	1	0	1	0	1	0			0.997396
ENST00000530767.5_1	ENSG00000029363.17_1	BCLAF1	6	136580488	136610919	Other monoallelic	6_136600949_G	rs149618892	0	0	12	0	12	0	12	0			0.582364
ENST00000531224.6_1	ENSG00000029363.17_1	BCLAF1	6	136577764	136610984	Other monoallelic	6_136582034_G		0	0	1	0	0	1	1	0			0.574351
ENST00000531224.6_1	ENSG00000029363.17_1	BCLAF1	6	136577764	136610984	Other monoallelic	6_136582092_C		0	0	0	61	61	0	0	61				0.547271
ENST00000531224.6_1	ENSG00000029363.17_1	BCLAF1	6	136577764	136610984	Other monoallelic	6_136582113_A		75	0	0	0	75	0	0	75	0.554698
ENST00000531224.6_1	ENSG00000029363.17_1	BCLAF1	6	136577764	136610984	Other monoallelic	6_136582143_A		1	0	2	0	3	0	3	0	0.622058		0.518825
ENST00000531224.6_1	ENSG00000029363.17_1	BCLAF1	6	136577764	136610984	Other monoallelic	6_136582203_T	rs74299323	0	46	0	0	0	46	0	46		0.553219
ENST00000531224.6_1	ENSG00000029363.17_1	BCLAF1	6	136577764	136610984	Other monoallelic	6_136582241_A	rs76890371	2	0	0	0	2	0	0	2	0.313432
ENST00000531224.6_1	ENSG00000029363.17_1	BCLAF1	6	136577764	136610984	Other monoallelic	6_136582417_G	rs62431283	0	0	87	0	87	0	87	0			0.557357
ENST00000531224.6_1	ENSG00000029363.17_1	BCLAF1	6	136577764	136610984	Other monoallelic	6_136582497_G	rs62431284	0	0	90	0	0	90	90	0			0.56522
ENST00000531224.6_1	ENSG00000029363.17_1	BCLAF1	6	136577764	136610984	Other monoallelic	6_136582537_G	rs34541670	0	0	1	0	1	0	1	0			0.394233
ENST00000531224.6_1	ENSG00000029363.17_1	BCLAF1	6	136577764	136610984	Other monoallelic	6_136582549_G	rs61731058	0	0	1	0	1	0	1	0			0.46476
ENST00000531224.6_1	ENSG00000029363.17_1	BCLAF1	6	136577764	136610984	Other monoallelic	6_136588239_A		1	0	0	0	1	0	1	0	0.364158
ENST00000531224.6_1	ENSG00000029363.17_1	BCLAF1	6	136577764	136610984	Other monoallelic	6_136589310_C	rs548504420	0	0	0	1	0	1	0	1				0.0199009
ENST00000531224.6_1	ENSG00000029363.17_1	BCLAF1	6	136577764	136610984	Other monoallelic	6_136589425_G	rs77081633	0	0	9	0	0	9	9	0			0.560426
ENST00000531224.6_1	ENSG00000029363.17_1	BCLAF1	6	136577764	136610984	Other monoallelic	6_136589431_C	rs150210620	0	0	0	1	0	1	0	1				0.636083
ENST00000531224.6_1	ENSG00000029363.17_1	BCLAF1	6	136577764	136610984	Other monoallelic	6_136589448_C	rs78267720	0	0	0	28	28	0	0	28				0.59529
ENST00000531224.6_1	ENSG00000029363.17_1	BCLAF1	6	136577764	136610984	Other monoallelic	6_136589481_C	rs80078972	0	0	0	1	0	1	0	1				0.622058
ENST00000531224.6_1	ENSG00000029363.17_1	BCLAF1	6	136577764	136610984	Other monoallelic	6_136589482_A	rs76701288	1	0	0	0	1	0	0	1	0.622058
ENST00000531224.6_1	ENSG00000029363.17_1	BCLAF1	6	136577764	136610984	Other monoallelic	6_136590613_T	rs62431285	0	66	0	0	0	66	0	66		0.549055
ENST00000531224.6_1	ENSG00000029363.17_1	BCLAF1	6	136577764	136610984	Other monoallelic	6_136590640_A	rs62431286	84	0	0	0	84	0	0	84	0.567708
ENST00000531224.6_1	ENSG00000029363.17_1	BCLAF1	6	136577764	136610984	Other monoallelic	6_136590698_C	rs62431287	0	0	0	89	0	89	0	89				0.564126
ENST00000531224.6_1	ENSG00000029363.17_1	BCLAF1	6	136577764	136610984	Other monoallelic	6_136590712_C	rs62431288	0	0	0	89	0	89	0	89				0.564126
ENST00000531224.6_1	ENSG00000029363.17_1	BCLAF1	6	136577764	136610984	Other monoallelic	6_136590753_A	rs79318021	2	0	0	0	2	2	0	0	0.656987
ENST00000531224.6_1	ENSG00000029363.17_1	BCLAF1	6	136577764	136610984	Other monoallelic	6_136593183_G	rs73558557	0	0	73	0	0	0	73	73			0.561706
ENST00000531224.6_1	ENSG00000029363.17_1	BCLAF1	6	136577764	136610984	Other monoallelic	6_136594277_G	rs75713094	0	0	1	0	1	0	1	0			0.0199009
ENST00000531224.6_1	ENSG00000029363.17_1	BCLAF1	6	136577764	136610984	Other monoallelic	6_136594292_T	rs7381749	0	83	0	0	0	83	0	83		0.555781
ENST00000531224.6_1	ENSG00000029363.17_1	BCLAF1	6	136577764	136610984	Other monoallelic	6_136596776_C	rs78118727	0	0	0	2	0	0	2	2				0.313432
ENST00000531224.6_1	ENSG00000029363.17_1	BCLAF1	6	136577764	136610984	Other monoallelic	6_136597004_A	rs7762367	84	0	0	0	84	0	84	0	0.563783
ENST00000531224.6_1	ENSG00000029363.17_1	BCLAF1	6	136577764	136610984	Other monoallelic	6_136597099_G	rs372254180	0	0	1	0	1	0	1	0			0.580824
ENST00000531224.6_1	ENSG00000029363.17_1	BCLAF1	6	136577764	136610984	Other monoallelic	6_136597168_G		0	0	1	0	0	1	1	0			0.573919
ENST00000531224.6_1	ENSG00000029363.17_1	BCLAF1	6	136577764	136610984	Other monoallelic	6_136597174_G	rs77469096	0	0	1	0	1	0	1	0			0.0199009
ENST00000531224.6_1	ENSG00000029363.17_1	BCLAF1	6	136577764	136610984	Other monoallelic	6_136597262_T	rs1967444	0	87	0	0	0	87	0	87		0.566283
ENST00000531224.6_1	ENSG00000029363.17_1	BCLAF1	6	136577764	136610984	Other monoallelic	6_136597281_A	rs1967445	87	0	0	0	87	87	0	0	0.566283
ENST00000531224.6_1	ENSG00000029363.17_1	BCLAF1	6	136577764	136610984	Other monoallelic	6_136597288_A	rs1967446	87	0	0	0	87	0	0	87	0.566283
ENST00000531224.6_1	ENSG00000029363.17_1	BCLAF1	6	136577764	136610984	Other monoallelic	6_136597358_T	rs374605413	0	1	0	0	0	1	0	1		0.647668
ENST00000531224.6_1	ENSG00000029363.17_1	BCLAF1	6	136577764	136610984	Other monoallelic	6_136597449_G	rs141489829	0	0	3	0	0	0	3	3			0.708317
ENST00000531224.6_1	ENSG00000029363.17_1	BCLAF1	6	136577764	136610984	Other monoallelic	6_136597467_C	rs754569515	0	0	0	1	0	1	0	1				0.499282
ENST00000531224.6_1	ENSG00000029363.17_1	BCLAF1	6	136577764	136610984	Other monoallelic	6_136599067_G	rs376959758	0	0	1	0	1	0	1	0			0.580824
ENST00000531224.6_1	ENSG00000029363.17_1	BCLAF1	6	136577764	136610984	Other monoallelic	6_136599101_T	rs760782325	0	1	0	0	0	1	1	0		0.590927
ENST00000531224.6_1	ENSG00000029363.17_1	BCLAF1	6	136577764	136610984	Other monoallelic	6_136599127_G	rs138333275	0	0	2	0	2	0	2	0			0.559441
ENST00000531224.6_1	ENSG00000029363.17_1	BCLAF1	6	136577764	136610984	Other monoallelic	6_136599275_G	rs79123484	0	0	2	0	2	0	2	0			0.39139
ENST00000531224.6_1	ENSG00000029363.17_1	BCLAF1	6	136577764	136610984	Other monoallelic	6_136599391_C	rs141173428	0	0	0	2	0	2	0	2				0.697921
ENST00000531224.6_1	ENSG00000029363.17_1	BCLAF1	6	136577764	136610984	Other monoallelic	6_136599393_G	rs6940018	0	0	88	0	0	0	88	88			0.566053
ENST00000531224.6_1	ENSG00000029363.17_1	BCLAF1	6	136577764	136610984	Other monoallelic	6_136599404_T	rs6919254	0	88	0	0	0	88	0	88		0.566053
ENST00000531224.6_1	ENSG00000029363.17_1	BCLAF1	6	136577764	136610984	Other monoallelic	6_136599458_C	rs6939752	0	0	0	2	0	2	0	2				0.313432
ENST00000531224.6_1	ENSG00000029363.17_1	BCLAF1	6	136577764	136610984	Other monoallelic	6_136599714_G	rs147983194	0	0	1	0	1	0	1	0			0.741849
ENST00000531224.6_1	ENSG00000029363.17_1	BCLAF1	6	136577764	136610984	Other monoallelic	6_136599808_A	rs770856147	1	0	0	0	1	0	0	1	0.0920816
ENST00000531224.6_1	ENSG00000029363.17_1	BCLAF1	6	136577764	136610984	Other monoallelic	6_136599822_C	rs9942517	0	0	0	88	0	0	88	88				0.566053
ENST00000531224.6_1	ENSG00000029363.17_1	BCLAF1	6	136577764	136610984	Other monoallelic	6_136599836_G	rs9942518	0	0	88	0	88	0	88	0			0.566053
ENST00000531224.6_1	ENSG00000029363.17_1	BCLAF1	6	136577764	136610984	Other monoallelic	6_136599842_G	rs9942519	0	0	88	0	88	0	88	0			0.566053
ENST00000531224.6_1	ENSG00000029363.17_1	BCLAF1	6	136577764	136610984	Other monoallelic	6_136599885_C	rs150873394	0	0	0	7	7	0	0	7				0.43078
ENST00000531224.6_1	ENSG00000029363.17_1	BCLAF1	6	136577764	136610984	Other monoallelic	6_136599911_A	rs754053288	1	0	0	0	1	0	1	0	0.567327
ENST00000531224.6_1	ENSG00000029363.17_1	BCLAF1	6	136577764	136610984	Other monoallelic	6_136600897_T		0	1	0	0	1	1	0	0		0.482792
ENST00000531224.6_1	ENSG00000029363.17_1	BCLAF1	6	136577764	136610984	Other monoallelic	6_136600898_C	rs201632846	0	0	0	2	0	0	2	2				0.453637
ENST00000531224.6_1	ENSG00000029363.17_1	BCLAF1	6	136577764	136610984	Other monoallelic	6_136600932_A		1	0	0	0	1	0	1	0	0.80648
ENST00000531224.6_1	ENSG00000029363.17_1	BCLAF1	6	136577764	136610984	Other monoallelic	6_136600941_G	rs747455672	0	0	1	0	1	0	1	0			0.819647
ENST00000531224.6_1	ENSG00000029363.17_1	BCLAF1	6	136577764	136610984	Other monoallelic	6_136600949_G	rs149618892	0	0	12	0	12	0	12	0			0.417105
ENST00000532076.1_1	ENSG00000029363.17_1	BCLAF1	6	136590399	136594282	Other monoallelic	6_136590613_T	rs62431285	0	66	0	0	0	66	0	66		0.735597
ENST00000532076.1_1	ENSG00000029363.17_1	BCLAF1	6	136590399	136594282	Other monoallelic	6_136590640_A	rs62431286	84	0	0	0	84	0	0	84	0.753895
ENST00000532076.1_1	ENSG00000029363.17_1	BCLAF1	6	136590399	136594282	Other monoallelic	6_136590698_C	rs62431287	0	0	0	89	0	89	0	89				0.750161
ENST00000532076.1_1	ENSG00000029363.17_1	BCLAF1	6	136590399	136594282	Other monoallelic	6_136590712_C	rs62431288	0	0	0	89	0	89	0	89				0.750161
ENST00000532076.1_1	ENSG00000029363.17_1	BCLAF1	6	136590399	136594282	Other monoallelic	6_136590753_A	rs79318021	2	0	0	0	2	2	0	0	0.845663
ENST00000532076.1_1	ENSG00000029363.17_1	BCLAF1	6	136590399	136594282	Other monoallelic	6_136593183_G	rs73558557	0	0	73	0	0	0	73	73			0.749088
ENST00000532076.1_1	ENSG00000029363.17_1	BCLAF1	6	136590399	136594282	Other monoallelic	6_136594277_G	rs75713094	0	0	1	0	1	0	1	0			-0.0327774
ENST00000532384.5_1	ENSG00000029363.17_1	BCLAF1	6	136582032	136610979	Other monoallelic	6_136582034_G		0	0	1	0	0	1	1	0			0.804632
ENST00000532384.5_1	ENSG00000029363.17_1	BCLAF1	6	136582032	136610979	Other monoallelic	6_136582092_C		0	0	0	61	61	0	0	61				0.752213
ENST00000532384.5_1	ENSG00000029363.17_1	BCLAF1	6	136582032	136610979	Other monoallelic	6_136582113_A		75	0	0	0	75	0	0	75	0.758438
ENST00000532384.5_1	ENSG00000029363.17_1	BCLAF1	6	136582032	136610979	Other monoallelic	6_136582143_A		1	0	2	0	3	0	3	0	0.8027		0.730566
ENST00000532384.5_1	ENSG00000029363.17_1	BCLAF1	6	136582032	136610979	Other monoallelic	6_136582203_T	rs74299323	0	46	0	0	0	46	0	46		0.761865
ENST00000532384.5_1	ENSG00000029363.17_1	BCLAF1	6	136582032	136610979	Other monoallelic	6_136582241_A	rs76890371	2	0	0	0	2	0	0	2	0.521831
ENST00000532384.5_1	ENSG00000029363.17_1	BCLAF1	6	136582032	136610979	Other monoallelic	6_136582417_G	rs62431283	0	0	87	0	87	0	87	0			0.760154
ENST00000532384.5_1	ENSG00000029363.17_1	BCLAF1	6	136582032	136610979	Other monoallelic	6_136582497_G	rs62431284	0	0	90	0	0	90	90	0			0.769049
ENST00000532384.5_1	ENSG00000029363.17_1	BCLAF1	6	136582032	136610979	Other monoallelic	6_136582537_G	rs34541670	0	0	1	0	1	0	1	0			0.594987
ENST00000532384.5_1	ENSG00000029363.17_1	BCLAF1	6	136582032	136610979	Other monoallelic	6_136582549_G	rs61731058	0	0	1	0	1	0	1	0			0.704018
ENST00000532384.5_1	ENSG00000029363.17_1	BCLAF1	6	136582032	136610979	Other monoallelic	6_136588239_A		1	0	0	0	1	0	1	0	0.574512
ENST00000532384.5_1	ENSG00000029363.17_1	BCLAF1	6	136582032	136610979	Other monoallelic	6_136589310_C	rs548504420	0	0	0	1	0	1	0	1				0.19261
ENST00000532384.5_1	ENSG00000029363.17_1	BCLAF1	6	136582032	136610979	Other monoallelic	6_136589425_G	rs77081633	0	0	9	0	0	9	9	0			0.774179
ENST00000532384.5_1	ENSG00000029363.17_1	BCLAF1	6	136582032	136610979	Other monoallelic	6_136589431_C	rs150210620	0	0	0	1	0	1	0	1				0.876413
ENST00000532384.5_1	ENSG00000029363.17_1	BCLAF1	6	136582032	136610979	Other monoallelic	6_136589448_C	rs78267720	0	0	0	28	28	0	0	28				0.791486
ENST00000532384.5_1	ENSG00000029363.17_1	BCLAF1	6	136582032	136610979	Other monoallelic	6_136589481_C	rs80078972	0	0	0	1	0	1	0	1				0.8027
ENST00000532384.5_1	ENSG00000029363.17_1	BCLAF1	6	136582032	136610979	Other monoallelic	6_136589482_A	rs76701288	1	0	0	0	1	0	0	1	0.8027
ENST00000532384.5_1	ENSG00000029363.17_1	BCLAF1	6	136582032	136610979	Other monoallelic	6_136590613_T	rs62431285	0	66	0	0	0	66	0	66		0.755261
ENST00000532384.5_1	ENSG00000029363.17_1	BCLAF1	6	136582032	136610979	Other monoallelic	6_136590640_A	rs62431286	84	0	0	0	84	0	0	84	0.772585
ENST00000532384.5_1	ENSG00000029363.17_1	BCLAF1	6	136582032	136610979	Other monoallelic	6_136590698_C	rs62431287	0	0	0	89	0	89	0	89				0.768083
ENST00000532384.5_1	ENSG00000029363.17_1	BCLAF1	6	136582032	136610979	Other monoallelic	6_136590712_C	rs62431288	0	0	0	89	0	89	0	89				0.768083
ENST00000532384.5_1	ENSG00000029363.17_1	BCLAF1	6	136582032	136610979	Other monoallelic	6_136590753_A	rs79318021	2	0	0	0	2	2	0	0	0.865684
ENST00000532384.5_1	ENSG00000029363.17_1	BCLAF1	6	136582032	136610979	Other monoallelic	6_136593183_G	rs73558557	0	0	73	0	0	0	73	73			0.768803
ENST00000532384.5_1	ENSG00000029363.17_1	BCLAF1	6	136582032	136610979	Other monoallelic	6_136594277_G	rs75713094	0	0	1	0	1	0	1	0			0.19261
ENST00000532384.5_1	ENSG00000029363.17_1	BCLAF1	6	136582032	136610979	Other monoallelic	6_136594292_T	rs7381749	0	83	0	0	0	83	0	83		0.759233
ENST00000532384.5_1	ENSG00000029363.17_1	BCLAF1	6	136582032	136610979	Other monoallelic	6_136596776_C	rs78118727	0	0	0	2	0	0	2	2				0.521831
ENST00000532384.5_1	ENSG00000029363.17_1	BCLAF1	6	136582032	136610979	Other monoallelic	6_136597004_A	rs7762367	84	0	0	0	84	0	84	0	0.768711
ENST00000532384.5_1	ENSG00000029363.17_1	BCLAF1	6	136582032	136610979	Other monoallelic	6_136597099_G	rs372254180	0	0	1	0	1	0	1	0			0.77717
ENST00000532384.5_1	ENSG00000029363.17_1	BCLAF1	6	136582032	136610979	Other monoallelic	6_136597168_G		0	0	1	0	0	1	1	0			0.782649
ENST00000532384.5_1	ENSG00000029363.17_1	BCLAF1	6	136582032	136610979	Other monoallelic	6_136597174_G	rs77469096	0	0	1	0	1	0	1	0			0.19261
ENST00000532384.5_1	ENSG00000029363.17_1	BCLAF1	6	136582032	136610979	Other monoallelic	6_136597262_T	rs1967444	0	87	0	0	0	87	0	87		0.769447
ENST00000532384.5_1	ENSG00000029363.17_1	BCLAF1	6	136582032	136610979	Other monoallelic	6_136597281_A	rs1967445	87	0	0	0	87	87	0	0	0.769447
ENST00000532384.5_1	ENSG00000029363.17_1	BCLAF1	6	136582032	136610979	Other monoallelic	6_136597288_A	rs1967446	87	0	0	0	87	0	0	87	0.769447
ENST00000532384.5_1	ENSG00000029363.17_1	BCLAF1	6	136582032	136610979	Other monoallelic	6_136597358_T	rs374605413	0	1	0	0	0	1	0	1		0.81141
ENST00000532384.5_1	ENSG00000029363.17_1	BCLAF1	6	136582032	136610979	Other monoallelic	6_136597449_G	rs141489829	0	0	3	0	0	0	3	3			0.9066
ENST00000532384.5_1	ENSG00000029363.17_1	BCLAF1	6	136582032	136610979	Other monoallelic	6_136597467_C	rs754569515	0	0	0	1	0	1	0	1				0.717184
ENST00000532384.5_1	ENSG00000029363.17_1	BCLAF1	6	136582032	136610979	Other monoallelic	6_136599067_G	rs376959758	0	0	1	0	1	0	1	0			0.77717
ENST00000532384.5_1	ENSG00000029363.17_1	BCLAF1	6	136582032	136610979	Other monoallelic	6_136599101_T	rs760782325	0	1	0	0	0	1	1	0		0.820252
ENST00000532384.5_1	ENSG00000029363.17_1	BCLAF1	6	136582032	136610979	Other monoallelic	6_136599127_G	rs138333275	0	0	2	0	2	0	2	0			0.767431
ENST00000532384.5_1	ENSG00000029363.17_1	BCLAF1	6	136582032	136610979	Other monoallelic	6_136599275_G	rs79123484	0	0	2	0	2	0	2	0			0.620773
ENST00000532384.5_1	ENSG00000029363.17_1	BCLAF1	6	136582032	136610979	Other monoallelic	6_136599391_C	rs141173428	0	0	0	2	0	2	0	2				0.914484
ENST00000532384.5_1	ENSG00000029363.17_1	BCLAF1	6	136582032	136610979	Other monoallelic	6_136599393_G	rs6940018	0	0	88	0	0	0	88	88			0.769505
ENST00000532384.5_1	ENSG00000029363.17_1	BCLAF1	6	136582032	136610979	Other monoallelic	6_136599404_T	rs6919254	0	88	0	0	0	88	0	88		0.769505
ENST00000532384.5_1	ENSG00000029363.17_1	BCLAF1	6	136582032	136610979	Other monoallelic	6_136599458_C	rs6939752	0	0	0	2	0	2	0	2				0.521831
ENST00000532384.5_1	ENSG00000029363.17_1	BCLAF1	6	136582032	136610979	Other monoallelic	6_136599714_G	rs147983194	0	0	1	0	1	0	1	0			0.976512
ENST00000532384.5_1	ENSG00000029363.17_1	BCLAF1	6	136582032	136610979	Other monoallelic	6_136599808_A	rs770856147	1	0	0	0	1	0	0	1	0.284968
ENST00000532384.5_1	ENSG00000029363.17_1	BCLAF1	6	136582032	136610979	Other monoallelic	6_136599822_C	rs9942517	0	0	0	88	0	0	88	88				0.769505
ENST00000532384.5_1	ENSG00000029363.17_1	BCLAF1	6	136582032	136610979	Other monoallelic	6_136599836_G	rs9942518	0	0	88	0	88	0	88	0			0.769505
ENST00000532384.5_1	ENSG00000029363.17_1	BCLAF1	6	136582032	136610979	Other monoallelic	6_136599842_G	rs9942519	0	0	88	0	88	0	88	0			0.769505
ENST00000532384.5_1	ENSG00000029363.17_1	BCLAF1	6	136582032	136610979	Other monoallelic	6_136599885_C	rs150873394	0	0	0	7	7	0	0	7				0.632618
ENST00000532384.5_1	ENSG00000029363.17_1	BCLAF1	6	136582032	136610979	Other monoallelic	6_136599911_A	rs754053288	1	0	0	0	1	0	1	0	0.804758
ENST00000532384.5_1	ENSG00000029363.17_1	BCLAF1	6	136582032	136610979	Other monoallelic	6_136600897_T		0	1	0	0	1	1	0	0		0.693375
ENST00000532384.5_1	ENSG00000029363.17_1	BCLAF1	6	136582032	136610979	Other monoallelic	6_136600898_C	rs201632846	0	0	0	2	0	0	2	2				0.656378
ENST00000532384.5_1	ENSG00000029363.17_1	BCLAF1	6	136582032	136610979	Other monoallelic	6_136600932_A		1	0	0	0	1	0	1	0	0.989477
ENST00000532384.5_1	ENSG00000029363.17_1	BCLAF1	6	136582032	136610979	Other monoallelic	6_136600941_G	rs747455672	0	0	1	0	1	0	1	0			1.03831
ENST00000532384.5_1	ENSG00000029363.17_1	BCLAF1	6	136582032	136610979	Other monoallelic	6_136600949_G	rs149618892	0	0	12	0	12	0	12	0			0.627252
ENST00000533422.5_1	ENSG00000029363.17_1	BCLAF1	6	136579431	136589460	Other monoallelic	6_136582034_G		0	0	1	0	0	1	1	0			0.750788
ENST00000533422.5_1	ENSG00000029363.17_1	BCLAF1	6	136579431	136589460	Other monoallelic	6_136582092_C		0	0	0	61	61	0	0	61				0.731809
ENST00000533422.5_1	ENSG00000029363.17_1	BCLAF1	6	136579431	136589460	Other monoallelic	6_136582113_A		75	0	0	0	75	0	0	75	0.737476
ENST00000533422.5_1	ENSG00000029363.17_1	BCLAF1	6	136579431	136589460	Other monoallelic	6_136582143_A		1	0	2	0	3	0	3	0	0.808669		0.709495
ENST00000533422.5_1	ENSG00000029363.17_1	BCLAF1	6	136579431	136589460	Other monoallelic	6_136582203_T	rs74299323	0	46	0	0	0	46	0	46		0.735848
ENST00000533422.5_1	ENSG00000029363.17_1	BCLAF1	6	136579431	136589460	Other monoallelic	6_136582241_A	rs76890371	2	0	0	0	2	0	0	2	0.446353
ENST00000533422.5_1	ENSG00000029363.17_1	BCLAF1	6	136579431	136589460	Other monoallelic	6_136582417_G	rs62431283	0	0	87	0	87	0	87	0			0.736791
ENST00000533422.5_1	ENSG00000029363.17_1	BCLAF1	6	136579431	136589460	Other monoallelic	6_136582497_G	rs62431284	0	0	90	0	0	90	90	0			0.745395
ENST00000533422.5_1	ENSG00000029363.17_1	BCLAF1	6	136579431	136589460	Other monoallelic	6_136582537_G	rs34541670	0	0	1	0	1	0	1	0			0.603617
ENST00000533422.5_1	ENSG00000029363.17_1	BCLAF1	6	136579431	136589460	Other monoallelic	6_136582549_G	rs61731058	0	0	1	0	1	0	1	0			0.693318
ENST00000533422.5_1	ENSG00000029363.17_1	BCLAF1	6	136579431	136589460	Other monoallelic	6_136588239_A		1	0	0	0	1	0	1	0	0.572364
ENST00000533422.5_1	ENSG00000029363.17_1	BCLAF1	6	136579431	136589460	Other monoallelic	6_136589310_C	rs548504420	0	0	0	1	0	1	0	1				0.105804
ENST00000533422.5_1	ENSG00000029363.17_1	BCLAF1	6	136579431	136589460	Other monoallelic	6_136589425_G	rs77081633	0	0	9	0	0	9	9	0			0.746197
ENST00000533422.5_1	ENSG00000029363.17_1	BCLAF1	6	136579431	136589460	Other monoallelic	6_136589431_C	rs150210620	0	0	0	1	0	1	0	1				0.820715
ENST00000533422.5_1	ENSG00000029363.17_1	BCLAF1	6	136579431	136589460	Other monoallelic	6_136589448_C	rs78267720	0	0	0	28	28	0	0	28				0.780366
ENST00000533621.1_1	ENSG00000029363.17_1	BCLAF1	6	136596692	136599241	Other monoallelic	6_136596776_C	rs78118727	0	0	0	2	0	0	2	2				0.658446
ENST00000533621.1_1	ENSG00000029363.17_1	BCLAF1	6	136596692	136599241	Other monoallelic	6_136597004_A	rs7762367	84	0	0	0	84	0	84	0	0.907211
ENST00000533621.1_1	ENSG00000029363.17_1	BCLAF1	6	136596692	136599241	Other monoallelic	6_136597099_G	rs372254180	0	0	1	0	1	0	1	0			0.918408
ENST00000533621.1_1	ENSG00000029363.17_1	BCLAF1	6	136596692	136599241	Other monoallelic	6_136597168_G		0	0	1	0	0	1	1	0			0.93259
ENST00000533621.1_1	ENSG00000029363.17_1	BCLAF1	6	136596692	136599241	Other monoallelic	6_136597174_G	rs77469096	0	0	1	0	1	0	1	0			0.321575
ENST00000533621.1_1	ENSG00000029363.17_1	BCLAF1	6	136596692	136599241	Other monoallelic	6_136597262_T	rs1967444	0	87	0	0	0	87	0	87		0.90831
ENST00000533621.1_1	ENSG00000029363.17_1	BCLAF1	6	136596692	136599241	Other monoallelic	6_136597281_A	rs1967445	87	0	0	0	87	87	0	0	0.90831
ENST00000533621.1_1	ENSG00000029363.17_1	BCLAF1	6	136596692	136599241	Other monoallelic	6_136597288_A	rs1967446	87	0	0	0	87	0	0	87	0.90831
ENST00000533621.1_1	ENSG00000029363.17_1	BCLAF1	6	136596692	136599241	Other monoallelic	6_136597358_T	rs374605413	0	1	0	0	0	1	0	1		0.951815
ENST00000533621.1_1	ENSG00000029363.17_1	BCLAF1	6	136596692	136599241	Other monoallelic	6_136597449_G	rs141489829	0	0	3	0	0	0	3	3			1.044
ENST00000533621.1_1	ENSG00000029363.17_1	BCLAF1	6	136596692	136599241	Other monoallelic	6_136597467_C	rs754569515	0	0	0	1	0	1	0	1				0.867482
ENST00000533621.1_1	ENSG00000029363.17_1	BCLAF1	6	136596692	136599241	Other monoallelic	6_136599067_G	rs376959758	0	0	1	0	1	0	1	0			0.918408
ENST00000533621.1_1	ENSG00000029363.17_1	BCLAF1	6	136596692	136599241	Other monoallelic	6_136599101_T	rs760782325	0	1	0	0	0	1	1	0		0.95349
ENST00000533621.1_1	ENSG00000029363.17_1	BCLAF1	6	136596692	136599241	Other monoallelic	6_136599127_G	rs138333275	0	0	2	0	2	0	2	0			0.904206
ENST00000534269.5_1	ENSG00000029363.17_1	BCLAF1	6	136580833	136610933	Other monoallelic	6_136582034_G		0	0	1	0	0	1	1	0			0.717477
ENST00000534269.5_1	ENSG00000029363.17_1	BCLAF1	6	136580833	136610933	Other monoallelic	6_136582092_C		0	0	0	61	61	0	0	61				0.683199
ENST00000534269.5_1	ENSG00000029363.17_1	BCLAF1	6	136580833	136610933	Other monoallelic	6_136582113_A		75	0	0	0	75	0	0	75	0.690112
ENST00000534269.5_1	ENSG00000029363.17_1	BCLAF1	6	136580833	136610933	Other monoallelic	6_136582143_A		1	0	2	0	3	0	3	0	0.745749		0.65346
ENST00000534269.5_1	ENSG00000029363.17_1	BCLAF1	6	136580833	136610933	Other monoallelic	6_136582203_T	rs74299323	0	46	0	0	0	46	0	46		0.690623
ENST00000534269.5_1	ENSG00000029363.17_1	BCLAF1	6	136580833	136610933	Other monoallelic	6_136582241_A	rs76890371	2	0	0	0	2	0	0	2	0.451897
ENST00000534269.5_1	ENSG00000029363.17_1	BCLAF1	6	136580833	136610933	Other monoallelic	6_136582417_G	rs62431283	0	0	87	0	87	0	87	0			0.692833
ENST00000534269.5_1	ENSG00000029363.17_1	BCLAF1	6	136580833	136610933	Other monoallelic	6_136582497_G	rs62431284	0	0	90	0	0	90	90	0			0.701246
ENST00000534269.5_1	ENSG00000029363.17_1	BCLAF1	6	136580833	136610933	Other monoallelic	6_136582537_G	rs34541670	0	0	1	0	1	0	1	0			0.53615
ENST00000534269.5_1	ENSG00000029363.17_1	BCLAF1	6	136580833	136610933	Other monoallelic	6_136582549_G	rs61731058	0	0	1	0	1	0	1	0			0.622086
ENST00000534269.5_1	ENSG00000029363.17_1	BCLAF1	6	136580833	136610933	Other monoallelic	6_136588239_A		1	0	0	0	1	0	1	0	0.511805
ENST00000534269.5_1	ENSG00000029363.17_1	BCLAF1	6	136580833	136610933	Other monoallelic	6_136589310_C	rs548504420	0	0	0	1	0	1	0	1				0.143744
ENST00000534269.5_1	ENSG00000029363.17_1	BCLAF1	6	136580833	136610933	Other monoallelic	6_136589425_G	rs77081633	0	0	9	0	0	9	9	0			0.701757
ENST00000534269.5_1	ENSG00000029363.17_1	BCLAF1	6	136580833	136610933	Other monoallelic	6_136589431_C	rs150210620	0	0	0	1	0	1	0	1				0.791043
ENST00000534269.5_1	ENSG00000029363.17_1	BCLAF1	6	136580833	136610933	Other monoallelic	6_136589448_C	rs78267720	0	0	0	28	28	0	0	28				0.728251
ENST00000534269.5_1	ENSG00000029363.17_1	BCLAF1	6	136580833	136610933	Other monoallelic	6_136589481_C	rs80078972	0	0	0	1	0	1	0	1				0.745749
ENST00000534269.5_1	ENSG00000029363.17_1	BCLAF1	6	136580833	136610933	Other monoallelic	6_136589482_A	rs76701288	1	0	0	0	1	0	0	1	0.745749
ENST00000534269.5_1	ENSG00000029363.17_1	BCLAF1	6	136580833	136610933	Other monoallelic	6_136590613_T	rs62431285	0	66	0	0	0	66	0	66		0.68589
ENST00000534269.5_1	ENSG00000029363.17_1	BCLAF1	6	136580833	136610933	Other monoallelic	6_136590640_A	rs62431286	84	0	0	0	84	0	0	84	0.704237
ENST00000534269.5_1	ENSG00000029363.17_1	BCLAF1	6	136580833	136610933	Other monoallelic	6_136590698_C	rs62431287	0	0	0	89	0	89	0	89				0.700135
ENST00000534269.5_1	ENSG00000029363.17_1	BCLAF1	6	136580833	136610933	Other monoallelic	6_136590712_C	rs62431288	0	0	0	89	0	89	0	89				0.700135
ENST00000534269.5_1	ENSG00000029363.17_1	BCLAF1	6	136580833	136610933	Other monoallelic	6_136590753_A	rs79318021	2	0	0	0	2	2	0	0	0.799147
ENST00000534269.5_1	ENSG00000029363.17_1	BCLAF1	6	136580833	136610933	Other monoallelic	6_136593183_G	rs73558557	0	0	73	0	0	0	73	73			0.698997
ENST00000534269.5_1	ENSG00000029363.17_1	BCLAF1	6	136580833	136610933	Other monoallelic	6_136594277_G	rs75713094	0	0	1	0	1	0	1	0			0.143744
ENST00000534269.5_1	ENSG00000029363.17_1	BCLAF1	6	136580833	136610933	Other monoallelic	6_136594292_T	rs7381749	0	83	0	0	0	83	0	83		0.6918
ENST00000534269.5_1	ENSG00000029363.17_1	BCLAF1	6	136580833	136610933	Other monoallelic	6_136596776_C	rs78118727	0	0	0	2	0	0	2	2				0.451897
ENST00000534269.5_1	ENSG00000029363.17_1	BCLAF1	6	136580833	136610933	Other monoallelic	6_136597004_A	rs7762367	84	0	0	0	84	0	84	0	0.700144
ENST00000534269.5_1	ENSG00000029363.17_1	BCLAF1	6	136580833	136610933	Other monoallelic	6_136597099_G	rs372254180	0	0	1	0	1	0	1	0			0.715438
ENST00000534269.5_1	ENSG00000029363.17_1	BCLAF1	6	136580833	136610933	Other monoallelic	6_136597168_G		0	0	1	0	0	1	1	0			0.714532
ENST00000534269.5_1	ENSG00000029363.17_1	BCLAF1	6	136580833	136610933	Other monoallelic	6_136597174_G	rs77469096	0	0	1	0	1	0	1	0			0.143744
ENST00000534269.5_1	ENSG00000029363.17_1	BCLAF1	6	136580833	136610933	Other monoallelic	6_136597262_T	rs1967444	0	87	0	0	0	87	0	87		0.702013
ENST00000534269.5_1	ENSG00000029363.17_1	BCLAF1	6	136580833	136610933	Other monoallelic	6_136597281_A	rs1967445	87	0	0	0	87	87	0	0	0.702013
ENST00000534269.5_1	ENSG00000029363.17_1	BCLAF1	6	136580833	136610933	Other monoallelic	6_136597288_A	rs1967446	87	0	0	0	87	0	0	87	0.702013
ENST00000534269.5_1	ENSG00000029363.17_1	BCLAF1	6	136580833	136610933	Other monoallelic	6_136597358_T	rs374605413	0	1	0	0	0	1	0	1		0.781338
ENST00000534269.5_1	ENSG00000029363.17_1	BCLAF1	6	136580833	136610933	Other monoallelic	6_136597449_G	rs141489829	0	0	3	0	0	0	3	3			0.845144
ENST00000534269.5_1	ENSG00000029363.17_1	BCLAF1	6	136580833	136610933	Other monoallelic	6_136597467_C	rs754569515	0	0	0	1	0	1	0	1				0.638937
ENST00000534269.5_1	ENSG00000029363.17_1	BCLAF1	6	136580833	136610933	Other monoallelic	6_136599067_G	rs376959758	0	0	1	0	1	0	1	0			0.715438
ENST00000534269.5_1	ENSG00000029363.17_1	BCLAF1	6	136580833	136610933	Other monoallelic	6_136599101_T	rs760782325	0	1	0	0	0	1	1	0		0.742012
ENST00000534269.5_1	ENSG00000029363.17_1	BCLAF1	6	136580833	136610933	Other monoallelic	6_136599127_G	rs138333275	0	0	2	0	2	0	2	0			0.701929
ENST00000534269.5_1	ENSG00000029363.17_1	BCLAF1	6	136580833	136610933	Other monoallelic	6_136599275_G	rs79123484	0	0	2	0	2	0	2	0			0.54607
ENST00000534269.5_1	ENSG00000029363.17_1	BCLAF1	6	136580833	136610933	Other monoallelic	6_136599391_C	rs141173428	0	0	0	2	0	2	0	2				0.836606
ENST00000534269.5_1	ENSG00000029363.17_1	BCLAF1	6	136580833	136610933	Other monoallelic	6_136599393_G	rs6940018	0	0	88	0	0	0	88	88			0.701971
ENST00000534269.5_1	ENSG00000029363.17_1	BCLAF1	6	136580833	136610933	Other monoallelic	6_136599404_T	rs6919254	0	88	0	0	0	88	0	88		0.701971
ENST00000534269.5_1	ENSG00000029363.17_1	BCLAF1	6	136580833	136610933	Other monoallelic	6_136599458_C	rs6939752	0	0	0	2	0	2	0	2				0.451897
ENST00000534269.5_1	ENSG00000029363.17_1	BCLAF1	6	136580833	136610933	Other monoallelic	6_136599714_G	rs147983194	0	0	1	0	1	0	1	0			0.894923
ENST00000534269.5_1	ENSG00000029363.17_1	BCLAF1	6	136580833	136610933	Other monoallelic	6_136599808_A	rs770856147	1	0	0	0	1	0	0	1	0.201791
ENST00000534269.5_1	ENSG00000029363.17_1	BCLAF1	6	136580833	136610933	Other monoallelic	6_136599822_C	rs9942517	0	0	0	88	0	0	88	88				0.701971
ENST00000534269.5_1	ENSG00000029363.17_1	BCLAF1	6	136580833	136610933	Other monoallelic	6_136599836_G	rs9942518	0	0	88	0	88	0	88	0			0.701971
ENST00000534269.5_1	ENSG00000029363.17_1	BCLAF1	6	136580833	136610933	Other monoallelic	6_136599842_G	rs9942519	0	0	88	0	88	0	88	0			0.701971
ENST00000534269.5_1	ENSG00000029363.17_1	BCLAF1	6	136580833	136610933	Other monoallelic	6_136599885_C	rs150873394	0	0	0	7	7	0	0	7				0.566126
ENST00000534269.5_1	ENSG00000029363.17_1	BCLAF1	6	136580833	136610933	Other monoallelic	6_136599911_A	rs754053288	1	0	0	0	1	0	1	0	0.722167
ENST00000534269.5_1	ENSG00000029363.17_1	BCLAF1	6	136580833	136610933	Other monoallelic	6_136600897_T		0	1	0	0	1	1	0	0		0.621281
ENST00000534269.5_1	ENSG00000029363.17_1	BCLAF1	6	136580833	136610933	Other monoallelic	6_136600898_C	rs201632846	0	0	0	2	0	0	2	2				0.598869
ENST00000534269.5_1	ENSG00000029363.17_1	BCLAF1	6	136580833	136610933	Other monoallelic	6_136600932_A		1	0	0	0	1	0	1	0	0.946967
ENST00000534269.5_1	ENSG00000029363.17_1	BCLAF1	6	136580833	136610933	Other monoallelic	6_136600941_G	rs747455672	0	0	1	0	1	0	1	0			0.971064
ENST00000534269.5_1	ENSG00000029363.17_1	BCLAF1	6	136580833	136610933	Other monoallelic	6_136600949_G	rs149618892	0	0	12	0	12	0	12	0			0.55753
ENST00000534321.1_1	ENSG00000029363.17_1	BCLAF1	6	136590226	136590878	Other monoallelic	6_136590613_T	rs62431285	0	66	0	0	0	66	0	66		0.42988
ENST00000534321.1_1	ENSG00000029363.17_1	BCLAF1	6	136590226	136590878	Other monoallelic	6_136590640_A	rs62431286	84	0	0	0	84	0	0	84	0.450457
ENST00000534321.1_1	ENSG00000029363.17_1	BCLAF1	6	136590226	136590878	Other monoallelic	6_136590698_C	rs62431287	0	0	0	89	0	89	0	89				0.447443
ENST00000534321.1_1	ENSG00000029363.17_1	BCLAF1	6	136590226	136590878	Other monoallelic	6_136590712_C	rs62431288	0	0	0	89	0	89	0	89				0.447443
ENST00000534321.1_1	ENSG00000029363.17_1	BCLAF1	6	136590226	136590878	Other monoallelic	6_136590753_A	rs79318021	2	0	0	0	2	2	0	0	0.532759
ENST00000534762.5_1	ENSG00000029363.17_1	BCLAF1	6	136582065	136590658	Other monoallelic	6_136582092_C		0	0	0	61	61	0	0	61				0.86413
ENST00000534762.5_1	ENSG00000029363.17_1	BCLAF1	6	136582065	136590658	Other monoallelic	6_136582113_A		75	0	0	0	75	0	0	75	0.869236
ENST00000534762.5_1	ENSG00000029363.17_1	BCLAF1	6	136582065	136590658	Other monoallelic	6_136582143_A		1	0	2	0	3	0	3	0	0.946704		0.832565
ENST00000534762.5_1	ENSG00000029363.17_1	BCLAF1	6	136582065	136590658	Other monoallelic	6_136582203_T	rs74299323	0	46	0	0	0	46	0	46		0.867572
ENST00000534762.5_1	ENSG00000029363.17_1	BCLAF1	6	136582065	136590658	Other monoallelic	6_136582241_A	rs76890371	2	0	0	0	2	0	0	2	0.588271
ENST00000534762.5_1	ENSG00000029363.17_1	BCLAF1	6	136582065	136590658	Other monoallelic	6_136582417_G	rs62431283	0	0	87	0	87	0	87	0			0.869338
ENST00000534762.5_1	ENSG00000029363.17_1	BCLAF1	6	136582065	136590658	Other monoallelic	6_136582497_G	rs62431284	0	0	90	0	0	90	90	0			0.877789
ENST00000534762.5_1	ENSG00000029363.17_1	BCLAF1	6	136582065	136590658	Other monoallelic	6_136582537_G	rs34541670	0	0	1	0	1	0	1	0			0.756759
ENST00000534762.5_1	ENSG00000029363.17_1	BCLAF1	6	136582065	136590658	Other monoallelic	6_136582549_G	rs61731058	0	0	1	0	1	0	1	0			0.824835
ENST00000534762.5_1	ENSG00000029363.17_1	BCLAF1	6	136582065	136590658	Other monoallelic	6_136588239_A		1	0	0	0	1	0	1	0	0.726382
ENST00000534762.5_1	ENSG00000029363.17_1	BCLAF1	6	136582065	136590658	Other monoallelic	6_136589310_C	rs548504420	0	0	0	1	0	1	0	1				0.25424
ENST00000534762.5_1	ENSG00000029363.17_1	BCLAF1	6	136582065	136590658	Other monoallelic	6_136589425_G	rs77081633	0	0	9	0	0	9	9	0			0.875144
ENST00000534762.5_1	ENSG00000029363.17_1	BCLAF1	6	136582065	136590658	Other monoallelic	6_136589431_C	rs150210620	0	0	0	1	0	1	0	1				0.947359
ENST00000534762.5_1	ENSG00000029363.17_1	BCLAF1	6	136582065	136590658	Other monoallelic	6_136589448_C	rs78267720	0	0	0	28	28	0	0	28				0.91072
ENST00000534762.5_1	ENSG00000029363.17_1	BCLAF1	6	136582065	136590658	Other monoallelic	6_136589481_C	rs80078972	0	0	0	1	0	1	0	1				0.946704
ENST00000534762.5_1	ENSG00000029363.17_1	BCLAF1	6	136582065	136590658	Other monoallelic	6_136589482_A	rs76701288	1	0	0	0	1	0	0	1	0.946704
ENST00000534762.5_1	ENSG00000029363.17_1	BCLAF1	6	136582065	136590658	Other monoallelic	6_136590613_T	rs62431285	0	66	0	0	0	66	0	66		0.861891
ENST00000534762.5_1	ENSG00000029363.17_1	BCLAF1	6	136582065	136590658	Other monoallelic	6_136590640_A	rs62431286	84	0	0	0	84	0	0	84	0.879932
ENST00000534792.5_1	ENSG00000029363.17_1	BCLAF1	6	136590368	136594304	Other monoallelic	6_136590613_T	rs62431285	0	66	0	0	0	66	0	66		0.757131
ENST00000534792.5_1	ENSG00000029363.17_1	BCLAF1	6	136590368	136594304	Other monoallelic	6_136590640_A	rs62431286	84	0	0	0	84	0	0	84	0.775427
ENST00000534792.5_1	ENSG00000029363.17_1	BCLAF1	6	136590368	136594304	Other monoallelic	6_136590698_C	rs62431287	0	0	0	89	0	89	0	89				0.771664
ENST00000534792.5_1	ENSG00000029363.17_1	BCLAF1	6	136590368	136594304	Other monoallelic	6_136590712_C	rs62431288	0	0	0	89	0	89	0	89				0.771664
ENST00000534792.5_1	ENSG00000029363.17_1	BCLAF1	6	136590368	136594304	Other monoallelic	6_136590753_A	rs79318021	2	0	0	0	2	2	0	0	0.861401
ENST00000534792.5_1	ENSG00000029363.17_1	BCLAF1	6	136590368	136594304	Other monoallelic	6_136593183_G	rs73558557	0	0	73	0	0	0	73	73			0.77062
ENST00000534792.5_1	ENSG00000029363.17_1	BCLAF1	6	136590368	136594304	Other monoallelic	6_136594277_G	rs75713094	0	0	1	0	1	0	1	0			-0.0233072
ENST00000534792.5_1	ENSG00000029363.17_1	BCLAF1	6	136590368	136594304	Other monoallelic	6_136594292_T	rs7381749	0	83	0	0	0	83	0	83		0.761646
ENST00000628517.2_1	ENSG00000029363.17_1	BCLAF1	6	136590401	136610989	Other monoallelic	6_136590613_T	rs62431285	0	66	0	0	0	66	0	66		0.756077
ENST00000628517.2_1	ENSG00000029363.17_1	BCLAF1	6	136590401	136610989	Other monoallelic	6_136590640_A	rs62431286	84	0	0	0	84	0	0	84	0.773296
ENST00000628517.2_1	ENSG00000029363.17_1	BCLAF1	6	136590401	136610989	Other monoallelic	6_136590698_C	rs62431287	0	0	0	89	0	89	0	89				0.76833
ENST00000628517.2_1	ENSG00000029363.17_1	BCLAF1	6	136590401	136610989	Other monoallelic	6_136590712_C	rs62431288	0	0	0	89	0	89	0	89				0.76833
ENST00000628517.2_1	ENSG00000029363.17_1	BCLAF1	6	136590401	136610989	Other monoallelic	6_136590753_A	rs79318021	2	0	0	0	2	2	0	0	0.86763
ENST00000628517.2_1	ENSG00000029363.17_1	BCLAF1	6	136590401	136610989	Other monoallelic	6_136593183_G	rs73558557	0	0	73	0	0	0	73	73			0.769554
ENST00000628517.2_1	ENSG00000029363.17_1	BCLAF1	6	136590401	136610989	Other monoallelic	6_136594277_G	rs75713094	0	0	1	0	1	0	1	0			0.206246
ENST00000628517.2_1	ENSG00000029363.17_1	BCLAF1	6	136590401	136610989	Other monoallelic	6_136594292_T	rs7381749	0	83	0	0	0	83	0	83		0.759588
ENST00000628517.2_1	ENSG00000029363.17_1	BCLAF1	6	136590401	136610989	Other monoallelic	6_136596776_C	rs78118727	0	0	0	2	0	0	2	2				0.533749
ENST00000628517.2_1	ENSG00000029363.17_1	BCLAF1	6	136590401	136610989	Other monoallelic	6_136597004_A	rs7762367	84	0	0	0	84	0	84	0	0.769242
ENST00000628517.2_1	ENSG00000029363.17_1	BCLAF1	6	136590401	136610989	Other monoallelic	6_136597099_G	rs372254180	0	0	1	0	1	0	1	0			0.785042
ENST00000628517.2_1	ENSG00000029363.17_1	BCLAF1	6	136590401	136610989	Other monoallelic	6_136597168_G		0	0	1	0	0	1	1	0			0.784929
ENST00000628517.2_1	ENSG00000029363.17_1	BCLAF1	6	136590401	136610989	Other monoallelic	6_136597174_G	rs77469096	0	0	1	0	1	0	1	0			0.206246
ENST00000628517.2_1	ENSG00000029363.17_1	BCLAF1	6	136590401	136610989	Other monoallelic	6_136597262_T	rs1967444	0	87	0	0	0	87	0	87		0.769677
ENST00000628517.2_1	ENSG00000029363.17_1	BCLAF1	6	136590401	136610989	Other monoallelic	6_136597281_A	rs1967445	87	0	0	0	87	87	0	0	0.769677
ENST00000628517.2_1	ENSG00000029363.17_1	BCLAF1	6	136590401	136610989	Other monoallelic	6_136597288_A	rs1967446	87	0	0	0	87	0	0	87	0.769677
ENST00000628517.2_1	ENSG00000029363.17_1	BCLAF1	6	136590401	136610989	Other monoallelic	6_136597358_T	rs374605413	0	1	0	0	0	1	0	1		0.809188
ENST00000628517.2_1	ENSG00000029363.17_1	BCLAF1	6	136590401	136610989	Other monoallelic	6_136597449_G	rs141489829	0	0	3	0	0	0	3	3			0.907082
ENST00000628517.2_1	ENSG00000029363.17_1	BCLAF1	6	136590401	136610989	Other monoallelic	6_136597467_C	rs754569515	0	0	0	1	0	1	0	1				0.72106
ENST00000628517.2_1	ENSG00000029363.17_1	BCLAF1	6	136590401	136610989	Other monoallelic	6_136599067_G	rs376959758	0	0	1	0	1	0	1	0			0.785042
ENST00000628517.2_1	ENSG00000029363.17_1	BCLAF1	6	136590401	136610989	Other monoallelic	6_136599101_T	rs760782325	0	1	0	0	0	1	1	0		0.820711
ENST00000628517.2_1	ENSG00000029363.17_1	BCLAF1	6	136590401	136610989	Other monoallelic	6_136599127_G	rs138333275	0	0	2	0	2	0	2	0			0.771858
ENST00000628517.2_1	ENSG00000029363.17_1	BCLAF1	6	136590401	136610989	Other monoallelic	6_136599275_G	rs79123484	0	0	2	0	2	0	2	0			0.621912
ENST00000628517.2_1	ENSG00000029363.17_1	BCLAF1	6	136590401	136610989	Other monoallelic	6_136599391_C	rs141173428	0	0	0	2	0	2	0	2				0.924171
ENST00000628517.2_1	ENSG00000029363.17_1	BCLAF1	6	136590401	136610989	Other monoallelic	6_136599393_G	rs6940018	0	0	88	0	0	0	88	88			0.769642
ENST00000628517.2_1	ENSG00000029363.17_1	BCLAF1	6	136590401	136610989	Other monoallelic	6_136599404_T	rs6919254	0	88	0	0	0	88	0	88		0.769642
ENST00000628517.2_1	ENSG00000029363.17_1	BCLAF1	6	136590401	136610989	Other monoallelic	6_136599458_C	rs6939752	0	0	0	2	0	2	0	2				0.533749
ENST00000628517.2_1	ENSG00000029363.17_1	BCLAF1	6	136590401	136610989	Other monoallelic	6_136599714_G	rs147983194	0	0	1	0	1	0	1	0			0.979695
ENST00000628517.2_1	ENSG00000029363.17_1	BCLAF1	6	136590401	136610989	Other monoallelic	6_136599808_A	rs770856147	1	0	0	0	1	0	0	1	0.302148
ENST00000628517.2_1	ENSG00000029363.17_1	BCLAF1	6	136590401	136610989	Other monoallelic	6_136599822_C	rs9942517	0	0	0	88	0	0	88	88				0.769642
ENST00000628517.2_1	ENSG00000029363.17_1	BCLAF1	6	136590401	136610989	Other monoallelic	6_136599836_G	rs9942518	0	0	88	0	88	0	88	0			0.769642
ENST00000628517.2_1	ENSG00000029363.17_1	BCLAF1	6	136590401	136610989	Other monoallelic	6_136599842_G	rs9942519	0	0	88	0	88	0	88	0			0.769642
ENST00000628517.2_1	ENSG00000029363.17_1	BCLAF1	6	136590401	136610989	Other monoallelic	6_136599885_C	rs150873394	0	0	0	7	7	0	0	7				0.629021
ENST00000628517.2_1	ENSG00000029363.17_1	BCLAF1	6	136590401	136610989	Other monoallelic	6_136599911_A	rs754053288	1	0	0	0	1	0	1	0	0.812038
ENST00000628517.2_1	ENSG00000029363.17_1	BCLAF1	6	136590401	136610989	Other monoallelic	6_136600897_T		0	1	0	0	1	1	0	0		0.697797
ENST00000628517.2_1	ENSG00000029363.17_1	BCLAF1	6	136590401	136610989	Other monoallelic	6_136600898_C	rs201632846	0	0	0	2	0	0	2	2				0.652271
ENST00000628517.2_1	ENSG00000029363.17_1	BCLAF1	6	136590401	136610989	Other monoallelic	6_136600932_A		1	0	0	0	1	0	1	0	0.995465
ENST00000628517.2_1	ENSG00000029363.17_1	BCLAF1	6	136590401	136610989	Other monoallelic	6_136600941_G	rs747455672	0	0	1	0	1	0	1	0			1.04681
ENST00000628517.2_1	ENSG00000029363.17_1	BCLAF1	6	136590401	136610989	Other monoallelic	6_136600949_G	rs149618892	0	0	12	0	12	0	12	0			0.634658
ENST00000640069.1_1	ENSG00000029363.17_1	BCLAF1	6	136577764	136610985	Other monoallelic	6_136582034_G		0	0	1	0	0	1	1	0			0.562829
ENST00000640069.1_1	ENSG00000029363.17_1	BCLAF1	6	136577764	136610985	Other monoallelic	6_136582092_C		0	0	0	61	61	0	0	61				0.537019
ENST00000640069.1_1	ENSG00000029363.17_1	BCLAF1	6	136577764	136610985	Other monoallelic	6_136582113_A		75	0	0	0	75	0	0	75	0.54461
ENST00000640069.1_1	ENSG00000029363.17_1	BCLAF1	6	136577764	136610985	Other monoallelic	6_136582143_A		1	0	2	0	3	0	3	0	0.612559		0.509233
ENST00000640069.1_1	ENSG00000029363.17_1	BCLAF1	6	136577764	136610985	Other monoallelic	6_136582203_T	rs74299323	0	46	0	0	0	46	0	46		0.54298
ENST00000640069.1_1	ENSG00000029363.17_1	BCLAF1	6	136577764	136610985	Other monoallelic	6_136582241_A	rs76890371	2	0	0	0	2	0	0	2	0.302015
ENST00000640069.1_1	ENSG00000029363.17_1	BCLAF1	6	136577764	136610985	Other monoallelic	6_136582417_G	rs62431283	0	0	87	0	87	0	87	0			0.547272
ENST00000640069.1_1	ENSG00000029363.17_1	BCLAF1	6	136577764	136610985	Other monoallelic	6_136582497_G	rs62431284	0	0	90	0	0	90	90	0			0.555166
ENST00000640069.1_1	ENSG00000029363.17_1	BCLAF1	6	136577764	136610985	Other monoallelic	6_136582537_G	rs34541670	0	0	1	0	1	0	1	0			0.384389
ENST00000640069.1_1	ENSG00000029363.17_1	BCLAF1	6	136577764	136610985	Other monoallelic	6_136582549_G	rs61731058	0	0	1	0	1	0	1	0			0.453011
ENST00000640069.1_1	ENSG00000029363.17_1	BCLAF1	6	136577764	136610985	Other monoallelic	6_136588239_A		1	0	0	0	1	0	1	0	0.354559
ENST00000640069.1_1	ENSG00000029363.17_1	BCLAF1	6	136577764	136610985	Other monoallelic	6_136589310_C	rs548504420	0	0	0	1	0	1	0	1				0.00817716
ENST00000640069.1_1	ENSG00000029363.17_1	BCLAF1	6	136577764	136610985	Other monoallelic	6_136589425_G	rs77081633	0	0	9	0	0	9	9	0			0.549969
ENST00000640069.1_1	ENSG00000029363.17_1	BCLAF1	6	136577764	136610985	Other monoallelic	6_136589431_C	rs150210620	0	0	0	1	0	1	0	1				0.625279
ENST00000640069.1_1	ENSG00000029363.17_1	BCLAF1	6	136577764	136610985	Other monoallelic	6_136589448_C	rs78267720	0	0	0	28	28	0	0	28				0.585406
ENST00000640069.1_1	ENSG00000029363.17_1	BCLAF1	6	136577764	136610985	Other monoallelic	6_136589481_C	rs80078972	0	0	0	1	0	1	0	1				0.612559
ENST00000640069.1_1	ENSG00000029363.17_1	BCLAF1	6	136577764	136610985	Other monoallelic	6_136589482_A	rs76701288	1	0	0	0	1	0	0	1	0.612559
ENST00000640069.1_1	ENSG00000029363.17_1	BCLAF1	6	136577764	136610985	Other monoallelic	6_136590613_T	rs62431285	0	66	0	0	0	66	0	66		0.538815
ENST00000640069.1_1	ENSG00000029363.17_1	BCLAF1	6	136577764	136610985	Other monoallelic	6_136590640_A	rs62431286	84	0	0	0	84	0	0	84	0.557565
ENST00000640069.1_1	ENSG00000029363.17_1	BCLAF1	6	136577764	136610985	Other monoallelic	6_136590698_C	rs62431287	0	0	0	89	0	89	0	89				0.554051
ENST00000640069.1_1	ENSG00000029363.17_1	BCLAF1	6	136577764	136610985	Other monoallelic	6_136590712_C	rs62431288	0	0	0	89	0	89	0	89				0.554051
ENST00000640069.1_1	ENSG00000029363.17_1	BCLAF1	6	136577764	136610985	Other monoallelic	6_136590753_A	rs79318021	2	0	0	0	2	2	0	0	0.647377
ENST00000640069.1_1	ENSG00000029363.17_1	BCLAF1	6	136577764	136610985	Other monoallelic	6_136593183_G	rs73558557	0	0	73	0	0	0	73	73			0.551541
ENST00000640069.1_1	ENSG00000029363.17_1	BCLAF1	6	136577764	136610985	Other monoallelic	6_136594277_G	rs75713094	0	0	1	0	1	0	1	0			0.00817716
ENST00000640069.1_1	ENSG00000029363.17_1	BCLAF1	6	136577764	136610985	Other monoallelic	6_136594292_T	rs7381749	0	83	0	0	0	83	0	83		0.545719
ENST00000640069.1_1	ENSG00000029363.17_1	BCLAF1	6	136577764	136610985	Other monoallelic	6_136596776_C	rs78118727	0	0	0	2	0	0	2	2				0.302015
ENST00000640069.1_1	ENSG00000029363.17_1	BCLAF1	6	136577764	136610985	Other monoallelic	6_136597004_A	rs7762367	84	0	0	0	84	0	84	0	0.553698
ENST00000640069.1_1	ENSG00000029363.17_1	BCLAF1	6	136577764	136610985	Other monoallelic	6_136597099_G	rs372254180	0	0	1	0	1	0	1	0			0.573034
ENST00000640069.1_1	ENSG00000029363.17_1	BCLAF1	6	136577764	136610985	Other monoallelic	6_136597168_G		0	0	1	0	0	1	1	0			0.562968
ENST00000640069.1_1	ENSG00000029363.17_1	BCLAF1	6	136577764	136610985	Other monoallelic	6_136597174_G	rs77469096	0	0	1	0	1	0	1	0			0.00817716
ENST00000640069.1_1	ENSG00000029363.17_1	BCLAF1	6	136577764	136610985	Other monoallelic	6_136597262_T	rs1967444	0	87	0	0	0	87	0	87		0.556234
ENST00000640069.1_1	ENSG00000029363.17_1	BCLAF1	6	136577764	136610985	Other monoallelic	6_136597281_A	rs1967445	87	0	0	0	87	87	0	0	0.556234
ENST00000640069.1_1	ENSG00000029363.17_1	BCLAF1	6	136577764	136610985	Other monoallelic	6_136597288_A	rs1967446	87	0	0	0	87	0	0	87	0.556234
ENST00000640069.1_1	ENSG00000029363.17_1	BCLAF1	6	136577764	136610985	Other monoallelic	6_136597358_T	rs374605413	0	1	0	0	0	1	0	1		0.637094
ENST00000640069.1_1	ENSG00000029363.17_1	BCLAF1	6	136577764	136610985	Other monoallelic	6_136597449_G	rs141489829	0	0	3	0	0	0	3	3			0.699383
ENST00000640069.1_1	ENSG00000029363.17_1	BCLAF1	6	136577764	136610985	Other monoallelic	6_136597467_C	rs754569515	0	0	0	1	0	1	0	1				0.488957
ENST00000640069.1_1	ENSG00000029363.17_1	BCLAF1	6	136577764	136610985	Other monoallelic	6_136599067_G	rs376959758	0	0	1	0	1	0	1	0			0.573034
ENST00000640069.1_1	ENSG00000029363.17_1	BCLAF1	6	136577764	136610985	Other monoallelic	6_136599101_T	rs760782325	0	1	0	0	0	1	1	0		0.580991
ENST00000640069.1_1	ENSG00000029363.17_1	BCLAF1	6	136577764	136610985	Other monoallelic	6_136599127_G	rs138333275	0	0	2	0	2	0	2	0			0.549932
ENST00000640069.1_1	ENSG00000029363.17_1	BCLAF1	6	136577764	136610985	Other monoallelic	6_136599275_G	rs79123484	0	0	2	0	2	0	2	0			0.380198
ENST00000640069.1_1	ENSG00000029363.17_1	BCLAF1	6	136577764	136610985	Other monoallelic	6_136599391_C	rs141173428	0	0	0	2	0	2	0	2				0.688063
ENST00000640069.1_1	ENSG00000029363.17_1	BCLAF1	6	136577764	136610985	Other monoallelic	6_136599393_G	rs6940018	0	0	88	0	0	0	88	88			0.556024
ENST00000640069.1_1	ENSG00000029363.17_1	BCLAF1	6	136577764	136610985	Other monoallelic	6_136599404_T	rs6919254	0	88	0	0	0	88	0	88		0.556024
ENST00000640069.1_1	ENSG00000029363.17_1	BCLAF1	6	136577764	136610985	Other monoallelic	6_136599458_C	rs6939752	0	0	0	2	0	2	0	2				0.302015
ENST00000640069.1_1	ENSG00000029363.17_1	BCLAF1	6	136577764	136610985	Other monoallelic	6_136599714_G	rs147983194	0	0	1	0	1	0	1	0			0.731826
ENST00000640069.1_1	ENSG00000029363.17_1	BCLAF1	6	136577764	136610985	Other monoallelic	6_136599808_A	rs770856147	1	0	0	0	1	0	0	1	0.0819427
ENST00000640069.1_1	ENSG00000029363.17_1	BCLAF1	6	136577764	136610985	Other monoallelic	6_136599822_C	rs9942517	0	0	0	88	0	0	88	88				0.556024
ENST00000640069.1_1	ENSG00000029363.17_1	BCLAF1	6	136577764	136610985	Other monoallelic	6_136599836_G	rs9942518	0	0	88	0	88	0	88	0			0.556024
ENST00000640069.1_1	ENSG00000029363.17_1	BCLAF1	6	136577764	136610985	Other monoallelic	6_136599842_G	rs9942519	0	0	88	0	88	0	88	0			0.556024
ENST00000640069.1_1	ENSG00000029363.17_1	BCLAF1	6	136577764	136610985	Other monoallelic	6_136599885_C	rs150873394	0	0	0	7	7	0	0	7				0.420512
ENST00000640069.1_1	ENSG00000029363.17_1	BCLAF1	6	136577764	136610985	Other monoallelic	6_136599911_A	rs754053288	1	0	0	0	1	0	1	0	0.558335
ENST00000640069.1_1	ENSG00000029363.17_1	BCLAF1	6	136577764	136610985	Other monoallelic	6_136600897_T		0	1	0	0	1	1	0	0		0.471981
ENST00000640069.1_1	ENSG00000029363.17_1	BCLAF1	6	136577764	136610985	Other monoallelic	6_136600898_C	rs201632846	0	0	0	2	0	0	2	2				0.443542
ENST00000640069.1_1	ENSG00000029363.17_1	BCLAF1	6	136577764	136610985	Other monoallelic	6_136600932_A		1	0	0	0	1	0	1	0	0.796522
ENST00000640069.1_1	ENSG00000029363.17_1	BCLAF1	6	136577764	136610985	Other monoallelic	6_136600941_G	rs747455672	0	0	1	0	1	0	1	0			0.808328
ENST00000640069.1_1	ENSG00000029363.17_1	BCLAF1	6	136577764	136610985	Other monoallelic	6_136600949_G	rs149618892	0	0	12	0	12	0	12	0			0.407081
ENST00000434689.2_1	ENSG00000237080.3_1	EHMT2-AS1	6	31851537	31851981	Other monoallelic	6_31851768_G	rs71563386	0	0	2	0	0	0	2	2			0.162041
ENST00000434689.2_1	ENSG00000237080.3_1	EHMT2-AS1	6	31851537	31851981	Other monoallelic	6_31851773_G	rs111513609	0	0	1	0	0	0	1	1			0.480965
ENST00000434689.2_1	ENSG00000237080.3_1	EHMT2-AS1	6	31851537	31851981	Other monoallelic	6_31851884_G		0	0	2	0	0	0	2	2			0.459772
ENST00000642849.1_1	ENSG00000237080.3_1	EHMT2-AS1	6	31845584	31851981	Other monoallelic	6_31848220_T		0	5	7	0	0	5	5	0		0.081746	0.192933
ENST00000642849.1_1	ENSG00000237080.3_1	EHMT2-AS1	6	31845584	31851981	Other monoallelic	6_31848280_G		0	0	1	0	1	0	1	0			0.155374
ENST00000642849.1_1	ENSG00000237080.3_1	EHMT2-AS1	6	31845584	31851981	Other monoallelic	6_31848440_A	rs41267090	13	0	0	0	13	13	0	0	0.0448005
ENST00000642849.1_1	ENSG00000237080.3_1	EHMT2-AS1	6	31845584	31851981	Other monoallelic	6_31848469_G	rs766163016	0	0	1	0	1	0	1	0			0.261614
ENST00000642849.1_1	ENSG00000237080.3_1	EHMT2-AS1	6	31845584	31851981	Other monoallelic	6_31850586_G	rs145436475	1	0	3	0	4	0	4	0	0.249445		0.0411738
ENST00000642849.1_1	ENSG00000237080.3_1	EHMT2-AS1	6	31845584	31851981	Other monoallelic	6_31850807_T	rs115272033	0	2	0	0	0	2	0	2		0.145053
ENST00000642849.1_1	ENSG00000237080.3_1	EHMT2-AS1	6	31845584	31851981	Other monoallelic	6_31850813_T	rs62395847	0	1	0	0	0	1	0	1		-0.339064
ENST00000642849.1_1	ENSG00000237080.3_1	EHMT2-AS1	6	31845584	31851981	Other monoallelic	6_31850973_G		1	0	0	0	1	0	1	0	0.330993
ENST00000642849.1_1	ENSG00000237080.3_1	EHMT2-AS1	6	31845584	31851981	Other monoallelic	6_31851013_G		0	0	1	0	0	0	1	1			0.326247
ENST00000642849.1_1	ENSG00000237080.3_1	EHMT2-AS1	6	31845584	31851981	Other monoallelic	6_31851234_A	rs652888	14	0	3	0	17	0	17	0	-0.0478388		0.252685
ENST00000642849.1_1	ENSG00000237080.3_1	EHMT2-AS1	6	31845584	31851981	Other monoallelic	6_31851354_G		0	0	1	0	1	0	1	0			-0.20439
ENST00000642849.1_1	ENSG00000237080.3_1	EHMT2-AS1	6	31845584	31851981	Other monoallelic	6_31851469_C		4	0	0	27	30	0	0	30	0.126616			0.00876944
ENST00000642849.1_1	ENSG00000237080.3_1	EHMT2-AS1	6	31845584	31851981	Other monoallelic	6_31851768_G	rs71563386	0	0	2	0	0	0	2	2			-0.18824
ENST00000642849.1_1	ENSG00000237080.3_1	EHMT2-AS1	6	31845584	31851981	Other monoallelic	6_31851773_G	rs111513609	0	0	1	0	0	0	1	1			0.11951
ENST00000642849.1_1	ENSG00000237080.3_1	EHMT2-AS1	6	31845584	31851981	Other monoallelic	6_31851884_G		0	0	2	0	0	0	2	2			0.0998658
ENST00000380274.2_1	ENSG00000145945.7_1	FAM50B	6	3849619	3851554	Imprinted	6_3849979_C		0	0	0	1	1	0	0	1				-0.241582
ENST00000380274.2_1	ENSG00000145945.7_1	FAM50B	6	3849619	3851554	Imprinted	6_3850451_G	rs760539577	0	0	1	0	1	0	1	0			-0.129449
ENST00000380274.2_1	ENSG00000145945.7_1	FAM50B	6	3849619	3851554	Imprinted	6_3850705_G	rs778422915	0	0	1	0	0	1	1	0			-0.101363
ENST00000380274.2_1	ENSG00000145945.7_1	FAM50B	6	3849619	3851554	Imprinted	6_3851032_T		0	1	0	0	1	1	0	0		-0.0436192
ENST00000648326.1_1	ENSG00000145945.7_1	FAM50B	6	3849606	3851551	Imprinted	6_3849979_C		0	0	0	1	1	0	0	1				-0.142814
ENST00000648326.1_1	ENSG00000145945.7_1	FAM50B	6	3849606	3851551	Imprinted	6_3850451_G	rs760539577	0	0	1	0	1	0	1	0			-0.00531254
ENST00000648326.1_1	ENSG00000145945.7_1	FAM50B	6	3849606	3851551	Imprinted	6_3850705_G	rs778422915	0	0	1	0	0	1	1	0			-0.00718739
ENST00000648326.1_1	ENSG00000145945.7_1	FAM50B	6	3849606	3851551	Imprinted	6_3851032_T		0	1	0	0	1	1	0	0		0.0582229
ENST00000425761.1_1	ENSG00000230204.1_1	FTH1P5	6	50880424	50880969	Other monoallelic	6_50880479_C		0	0	0	34	0	34	0	34				0.0356956
ENST00000425761.1_1	ENSG00000230204.1_1	FTH1P5	6	50880424	50880969	Other monoallelic	6_50880593_G		0	0	1	0	0	1	1	0			0.308521
ENST00000425761.1_1	ENSG00000230204.1_1	FTH1P5	6	50880424	50880969	Other monoallelic	6_50880604_T		0	26	0	0	0	26	0	26		0.138758
ENST00000425761.1_1	ENSG00000230204.1_1	FTH1P5	6	50880424	50880969	Other monoallelic	6_50880644_C		0	0	0	1	1	0	0	1				0.404571
ENST00000425761.1_1	ENSG00000230204.1_1	FTH1P5	6	50880424	50880969	Other monoallelic	6_50880843_G		0	0	28	0	28	0	28	0			0.0372566
ENST00000425761.1_1	ENSG00000230204.1_1	FTH1P5	6	50880424	50880969	Other monoallelic	6_50880905_C		0	0	0	1	1	0	0	1				-0.388888
ENST00000307114.11_1	ENSG00000172432.19_1	GTPBP2	6	43588218	43595090	Other monoallelic	6_43589395_G	rs200006314	0	0	65	0	0	65	65	0			0.620196
ENST00000307126.10_1	ENSG00000172432.19_1	GTPBP2	6	43588230	43597001	Other monoallelic	6_43589395_G	rs200006314	0	0	65	0	0	65	65	0			0.601064
ENST00000419497.5_1	ENSG00000172432.19_1	GTPBP2	6	43588226	43590541	Other monoallelic	6_43589395_G	rs200006314	0	0	65	0	0	65	65	0			0.58507
ENST00000432918.5_1	ENSG00000172432.19_1	GTPBP2	6	43588226	43590541	Other monoallelic	6_43589395_G	rs200006314	0	0	65	0	0	65	65	0			0.472229
ENST00000476510.5_1	ENSG00000172432.19_1	GTPBP2	6	43588226	43594754	Other monoallelic	6_43589395_G	rs200006314	0	0	65	0	0	65	65	0			0.621717
ENST00000496137.5_1	ENSG00000172432.19_1	GTPBP2	6	43573052	43589904	Other monoallelic	6_43589395_G	rs200006314	0	0	65	0	0	65	65	0			0.587424
ENST00000356956.6_1	ENSG00000197081.16_1	IGF2R	6	160390113	160532536	Imprinted	6_160453561_T	rs4709390	0	6	3	0	0	9	9	0		0.533598	0.376457
ENST00000356956.6_1	ENSG00000197081.16_1	IGF2R	6	160390113	160532536	Imprinted	6_160453978_A	rs1570070	1	0	11	0	3	0	3	0	0.572858		0.504578
ENST00000356956.6_1	ENSG00000197081.16_1	IGF2R	6	160390113	160532536	Imprinted	6_160494409_A	rs629849	1	0	2	0	1	0	1	0	0.480555		0.254308
ENST00000356956.6_1	ENSG00000197081.16_1	IGF2R	6	160390113	160532536	Imprinted	6_160495055_A	rs8191890	16	0	0	1	17	0	0	17	0.357058			-0.017589
ENST00000356956.6_1	ENSG00000197081.16_1	IGF2R	6	160390113	160532536	Imprinted	6_160505207_A	rs1805075	2	0	0	0	2	0	2	0	0.254308
ENST00000356956.6_1	ENSG00000197081.16_1	IGF2R	6	160390113	160532536	Imprinted	6_160511250_T		2	3	0	0	5	5	0	0	0.13366	0.0748265
ENST00000356956.6_1	ENSG00000197081.16_1	IGF2R	6	160390113	160532536	Imprinted	6_160514541_T		0	5	0	1	0	5	0	5		0.425445		0.77982
ENST00000356956.6_1	ENSG00000197081.16_1	IGF2R	6	160390113	160532536	Imprinted	6_160517481_C	rs1803989	0	0	0	3	0	3	0	3				0.428184
ENST00000475584.1_1	ENSG00000197081.16_1	IGF2R	6	160517478	160534539	Imprinted	6_160517481_C	rs1803989	0	0	0	3	0	3	0	3				0.651994
ENST00000475834.2_1	ENSG00000197081.16_1	IGF2R	6	160506092	160511376	Imprinted	6_160511250_T		2	3	0	0	5	5	0	0	0.371671	0.233556
ENST00000487607.2_1	ENSG00000197081.16_1	IGF2R	6	160494447	160495089	Imprinted	6_160495055_A	rs8191890	16	0	0	1	17	0	0	17	0.533648			0.19784
ENST00000569097.2_1	ENSG00000197081.16_1	IGF2R	6	160514113	160527547	Imprinted	6_160514541_T		0	5	0	1	0	5	0	5		0.196487		0.416465
ENST00000569097.2_1	ENSG00000197081.16_1	IGF2R	6	160514113	160527547	Imprinted	6_160517481_C	rs1803989	0	0	0	3	0	3	0	3				0.276826
ENST00000649737.1_1	ENSG00000197081.16_1	IGF2R	6	160453463	160457757	Imprinted	6_160453561_T	rs4709390	0	6	3	0	0	9	9	0		-0.205505	-0.260733
ENST00000649737.1_1	ENSG00000197081.16_1	IGF2R	6	160453463	160457757	Imprinted	6_160453978_A	rs1570070	1	0	11	0	3	0	3	0	-0.162985		-0.17411
ENST00000650503.1_1	ENSG00000197081.16_1	IGF2R	6	160482662	160527539	Imprinted	6_160494409_A	rs629849	1	0	2	0	1	0	1	0	0.642055		0.434827
ENST00000650503.1_1	ENSG00000197081.16_1	IGF2R	6	160482662	160527539	Imprinted	6_160495055_A	rs8191890	16	0	0	1	17	0	0	17	0.518937			0.140075
ENST00000650503.1_1	ENSG00000197081.16_1	IGF2R	6	160482662	160527539	Imprinted	6_160505207_A	rs1805075	2	0	0	0	2	0	2	0	0.434827
ENST00000650503.1_1	ENSG00000197081.16_1	IGF2R	6	160482662	160527539	Imprinted	6_160511250_T		2	3	0	0	5	5	0	0	0.323973	0.208444
ENST00000650503.1_1	ENSG00000197081.16_1	IGF2R	6	160482662	160527539	Imprinted	6_160514541_T		0	5	0	1	0	5	0	5		0.57489		0.882209
ENST00000650503.1_1	ENSG00000197081.16_1	IGF2R	6	160482662	160527539	Imprinted	6_160517481_C	rs1803989	0	0	0	3	0	3	0	3				0.601573
ENST00000676781.1_1	ENSG00000197081.16_1	IGF2R	6	160390113	160532536	Imprinted	6_160453561_T	rs4709390	0	6	3	0	0	9	9	0		0.528504	0.37135
ENST00000676781.1_1	ENSG00000197081.16_1	IGF2R	6	160390113	160532536	Imprinted	6_160453978_A	rs1570070	1	0	11	0	3	0	3	0	0.567748		0.499478
ENST00000676781.1_1	ENSG00000197081.16_1	IGF2R	6	160390113	160532536	Imprinted	6_160494409_A	rs629849	1	0	2	0	1	0	1	0	0.475445		0.249198
ENST00000676781.1_1	ENSG00000197081.16_1	IGF2R	6	160390113	160532536	Imprinted	6_160495055_A	rs8191890	16	0	0	1	17	0	0	17	0.351962			-0.0226672
ENST00000676781.1_1	ENSG00000197081.16_1	IGF2R	6	160390113	160532536	Imprinted	6_160505207_A	rs1805075	2	0	0	0	2	0	2	0	0.249198
ENST00000676781.1_1	ENSG00000197081.16_1	IGF2R	6	160390113	160532536	Imprinted	6_160511250_T		2	3	0	0	5	5	0	0	0.12855	0.0697218
ENST00000676781.1_1	ENSG00000197081.16_1	IGF2R	6	160390113	160532536	Imprinted	6_160514541_T		0	5	0	1	0	5	0	5		0.420358		0.77471
ENST00000676781.1_1	ENSG00000197081.16_1	IGF2R	6	160390113	160532536	Imprinted	6_160517481_C	rs1803989	0	0	0	3	0	3	0	3				0.42308
ENST00000677628.1_1	ENSG00000197081.16_1	IGF2R	6	160508952	160527547	Imprinted	6_160511250_T		2	3	0	0	5	5	0	0	0.392905	0.194935
ENST00000677628.1_1	ENSG00000197081.16_1	IGF2R	6	160508952	160527547	Imprinted	6_160514541_T		0	5	0	1	0	5	0	5		0.59089		0.838226
ENST00000677628.1_1	ENSG00000197081.16_1	IGF2R	6	160508952	160527547	Imprinted	6_160517481_C	rs1803989	0	0	0	3	0	3	0	3				0.664829
ENST00000677704.1_1	ENSG00000197081.16_1	IGF2R	6	160390113	160532536	Imprinted	6_160453561_T	rs4709390	0	6	3	0	0	9	9	0		0.528492	0.371584
ENST00000677704.1_1	ENSG00000197081.16_1	IGF2R	6	160390113	160532536	Imprinted	6_160453978_A	rs1570070	1	0	11	0	3	0	3	0	0.567955		0.499526
ENST00000677704.1_1	ENSG00000197081.16_1	IGF2R	6	160390113	160532536	Imprinted	6_160494409_A	rs629849	1	0	2	0	1	0	1	0	0.475496		0.24923
ENST00000677704.1_1	ENSG00000197081.16_1	IGF2R	6	160390113	160532536	Imprinted	6_160495055_A	rs8191890	16	0	0	1	17	0	0	17	0.352052			-0.0223724
ENST00000677704.1_1	ENSG00000197081.16_1	IGF2R	6	160390113	160532536	Imprinted	6_160505207_A	rs1805075	2	0	0	0	2	0	2	0	0.24923
ENST00000677704.1_1	ENSG00000197081.16_1	IGF2R	6	160390113	160532536	Imprinted	6_160511250_T		2	3	0	0	5	5	0	0	0.128598	0.069889
ENST00000677704.1_1	ENSG00000197081.16_1	IGF2R	6	160390113	160532536	Imprinted	6_160514541_T		0	5	0	1	0	5	0	5		0.420353		0.774609
ENST00000677704.1_1	ENSG00000197081.16_1	IGF2R	6	160390113	160532536	Imprinted	6_160517481_C	rs1803989	0	0	0	3	0	3	0	3				0.423109
ENST00000283977.9_1	ENSG00000013375.16_1	PGM3	6	83878246	83902985	Other monoallelic	6_83880167_C	rs473267	0	12	0	6	0	6	0	6		0.447902		0.47696
ENST00000283977.9_1	ENSG00000013375.16_1	PGM3	6	83878246	83902985	Other monoallelic	6_83881740_T	rs542948	0	3	0	12	0	3	0	3		0.368911		0.447902
ENST00000283977.9_1	ENSG00000013375.16_1	PGM3	6	83878246	83902985	Other monoallelic	6_83892684_T	rs758826002	0	16	0	0	16	16	0	0		0.461352
ENST00000283977.9_1	ENSG00000013375.16_1	PGM3	6	83878246	83902985	Other monoallelic	6_83892687_C	rs62419258	0	0	0	86	86	0	0	86				0.412405
ENST00000504780.5_1	ENSG00000013375.16_1	PGM3	6	83870868	83881732	Other monoallelic	6_83877496_T		0	1	0	9	0	2	0	2		-0.00864296		0.372335
ENST00000504780.5_1	ENSG00000013375.16_1	PGM3	6	83870868	83881732	Other monoallelic	6_83880167_C	rs473267	0	12	0	6	0	6	0	6		0.422288		0.473783
ENST00000505470.5_1	ENSG00000013375.16_1	PGM3	6	83892668	83902974	Other monoallelic	6_83892684_T	rs758826002	0	16	0	0	16	16	0	0		0.588965
ENST00000505470.5_1	ENSG00000013375.16_1	PGM3	6	83892668	83902974	Other monoallelic	6_83892687_C	rs62419258	0	0	0	86	86	0	0	86				0.544687
ENST00000506587.5_1	ENSG00000013375.16_1	PGM3	6	83878841	83903633	Other monoallelic	6_83880167_C	rs473267	0	12	0	6	0	6	0	6		0.504617		0.525671
ENST00000506587.5_1	ENSG00000013375.16_1	PGM3	6	83878841	83903633	Other monoallelic	6_83881740_T	rs542948	0	3	0	12	0	3	0	3		0.422121		0.504617
ENST00000506587.5_1	ENSG00000013375.16_1	PGM3	6	83878841	83903633	Other monoallelic	6_83892684_T	rs758826002	0	16	0	0	16	16	0	0		0.51499
ENST00000506587.5_1	ENSG00000013375.16_1	PGM3	6	83878841	83903633	Other monoallelic	6_83892687_C	rs62419258	0	0	0	86	86	0	0	86				0.463442
ENST00000509219.2_1	ENSG00000013375.16_1	PGM3	6	83879239	83902987	Other monoallelic	6_83880167_C	rs473267	0	12	0	6	0	6	0	6		0.495001		0.516481
ENST00000509219.2_1	ENSG00000013375.16_1	PGM3	6	83879239	83902987	Other monoallelic	6_83881740_T	rs542948	0	3	0	12	0	3	0	3		0.412911		0.495001
ENST00000509219.2_1	ENSG00000013375.16_1	PGM3	6	83879239	83902987	Other monoallelic	6_83892684_T	rs758826002	0	16	0	0	16	16	0	0		0.503047
ENST00000509219.2_1	ENSG00000013375.16_1	PGM3	6	83879239	83902987	Other monoallelic	6_83892687_C	rs62419258	0	0	0	86	86	0	0	86				0.452911
ENST00000510258.1_1	ENSG00000013375.16_1	PGM3	6	83891480	83902953	Other monoallelic	6_83892684_T	rs758826002	0	16	0	0	16	16	0	0		0.470076
ENST00000510258.1_1	ENSG00000013375.16_1	PGM3	6	83891480	83902953	Other monoallelic	6_83892687_C	rs62419258	0	0	0	86	86	0	0	86				0.415788
ENST00000512866.5_1	ENSG00000013375.16_1	PGM3	6	83875848	83902950	Other monoallelic	6_83877496_T		0	1	0	9	0	2	0	2		0.105775		0.479454
ENST00000512866.5_1	ENSG00000013375.16_1	PGM3	6	83875848	83902950	Other monoallelic	6_83880167_C	rs473267	0	12	0	6	0	6	0	6		0.521534		0.548272
ENST00000512866.5_1	ENSG00000013375.16_1	PGM3	6	83875848	83902950	Other monoallelic	6_83881740_T	rs542948	0	3	0	12	0	3	0	3		0.442863		0.521534
ENST00000512866.5_1	ENSG00000013375.16_1	PGM3	6	83875848	83902950	Other monoallelic	6_83892684_T	rs758826002	0	16	0	0	16	16	0	0		0.535461
ENST00000512866.5_1	ENSG00000013375.16_1	PGM3	6	83875848	83902950	Other monoallelic	6_83892687_C	rs62419258	0	0	0	86	86	0	0	86				0.48332
ENST00000513973.6_1	ENSG00000013375.16_1	PGM3	6	83874591	83902984	Other monoallelic	6_83877496_T		0	1	0	9	0	2	0	2		-0.175059		0.148171
ENST00000513973.6_1	ENSG00000013375.16_1	PGM3	6	83874591	83902984	Other monoallelic	6_83880167_C	rs473267	0	12	0	6	0	6	0	6		0.185416		0.249619
ENST00000513973.6_1	ENSG00000013375.16_1	PGM3	6	83874591	83902984	Other monoallelic	6_83881740_T	rs542948	0	3	0	12	0	3	0	3		0.151408		0.185416
ENST00000513973.6_1	ENSG00000013375.16_1	PGM3	6	83874591	83902984	Other monoallelic	6_83892684_T	rs758826002	0	16	0	0	16	16	0	0		0.218087
ENST00000513973.6_1	ENSG00000013375.16_1	PGM3	6	83874591	83902984	Other monoallelic	6_83892687_C	rs62419258	0	0	0	86	86	0	0	86				0.169755
ENST00000616566.5_1	ENSG00000013375.16_1	PGM3	6	83877985	83902953	Other monoallelic	6_83880167_C	rs473267	0	12	0	6	0	6	0	6		0.413146		0.449321
ENST00000616566.5_1	ENSG00000013375.16_1	PGM3	6	83877985	83902953	Other monoallelic	6_83881740_T	rs542948	0	3	0	12	0	3	0	3		0.348442		0.413146
ENST00000616566.5_1	ENSG00000013375.16_1	PGM3	6	83877985	83902953	Other monoallelic	6_83892684_T	rs758826002	0	16	0	0	16	16	0	0		0.426884
ENST00000616566.5_1	ENSG00000013375.16_1	PGM3	6	83877985	83902953	Other monoallelic	6_83892687_C	rs62419258	0	0	0	86	86	0	0	86				0.380085
ENST00000650640.1_1	ENSG00000013375.16_1	PGM3	6	83877512	83902980	Other monoallelic	6_83880167_C	rs473267	0	12	0	6	0	6	0	6		0.382569		0.433788
ENST00000650640.1_1	ENSG00000013375.16_1	PGM3	6	83877512	83902980	Other monoallelic	6_83881740_T	rs542948	0	3	0	12	0	3	0	3		0.336694		0.382569
ENST00000650640.1_1	ENSG00000013375.16_1	PGM3	6	83877512	83902980	Other monoallelic	6_83892684_T	rs758826002	0	16	0	0	16	16	0	0		0.40445
ENST00000650640.1_1	ENSG00000013375.16_1	PGM3	6	83877512	83902980	Other monoallelic	6_83892687_C	rs62419258	0	0	0	86	86	0	0	86				0.359705
ENST00000650642.1_1	ENSG00000013375.16_1	PGM3	6	83878646	83902976	Other monoallelic	6_83880167_C	rs473267	0	12	0	6	0	6	0	6		0.524156		0.548174
ENST00000650642.1_1	ENSG00000013375.16_1	PGM3	6	83878646	83902976	Other monoallelic	6_83881740_T	rs542948	0	3	0	12	0	3	0	3		0.447062		0.524156
ENST00000650642.1_1	ENSG00000013375.16_1	PGM3	6	83878646	83902976	Other monoallelic	6_83892684_T	rs758826002	0	16	0	0	16	16	0	0		0.532494
ENST00000650642.1_1	ENSG00000013375.16_1	PGM3	6	83878646	83902976	Other monoallelic	6_83892687_C	rs62419258	0	0	0	86	86	0	0	86				0.481907
ENST00000651204.1_1	ENSG00000013375.16_1	PGM3	6	83878691	83900691	Other monoallelic	6_83880167_C	rs473267	0	12	0	6	0	6	0	6		0.508346		0.538518
ENST00000651204.1_1	ENSG00000013375.16_1	PGM3	6	83878691	83900691	Other monoallelic	6_83881740_T	rs542948	0	3	0	12	0	3	0	3		0.432081		0.508346
ENST00000651204.1_1	ENSG00000013375.16_1	PGM3	6	83878691	83900691	Other monoallelic	6_83892684_T	rs758826002	0	16	0	0	16	16	0	0		0.523867
ENST00000651204.1_1	ENSG00000013375.16_1	PGM3	6	83878691	83900691	Other monoallelic	6_83892687_C	rs62419258	0	0	0	86	86	0	0	86				0.470452
ENST00000651425.1_1	ENSG00000013375.16_1	PGM3	6	83878621	83903007	Other monoallelic	6_83880167_C	rs473267	0	12	0	6	0	6	0	6		0.500777		0.521394
ENST00000651425.1_1	ENSG00000013375.16_1	PGM3	6	83878621	83903007	Other monoallelic	6_83881740_T	rs542948	0	3	0	12	0	3	0	3		0.409923		0.500777
ENST00000651425.1_1	ENSG00000013375.16_1	PGM3	6	83878621	83903007	Other monoallelic	6_83892684_T	rs758826002	0	16	0	0	16	16	0	0		0.512252
ENST00000651425.1_1	ENSG00000013375.16_1	PGM3	6	83878621	83903007	Other monoallelic	6_83892687_C	rs62419258	0	0	0	86	86	0	0	86				0.46131
ENST00000651698.1_1	ENSG00000013375.16_1	PGM3	6	83878627	83891597	Other monoallelic	6_83880167_C	rs473267	0	12	0	6	0	6	0	6		0.481247		0.510223
ENST00000651698.1_1	ENSG00000013375.16_1	PGM3	6	83878627	83891597	Other monoallelic	6_83881740_T	rs542948	0	3	0	12	0	3	0	3		0.396553		0.481247
ENST00000652222.1_1	ENSG00000013375.16_1	PGM3	6	83878692	83898475	Other monoallelic	6_83880167_C	rs473267	0	12	0	6	0	6	0	6		0.512668		0.532747
ENST00000652222.1_1	ENSG00000013375.16_1	PGM3	6	83878692	83898475	Other monoallelic	6_83881740_T	rs542948	0	3	0	12	0	3	0	3		0.420927		0.512668
ENST00000652222.1_1	ENSG00000013375.16_1	PGM3	6	83878692	83898475	Other monoallelic	6_83892684_T	rs758826002	0	16	0	0	16	16	0	0		0.526357
ENST00000652222.1_1	ENSG00000013375.16_1	PGM3	6	83878692	83898475	Other monoallelic	6_83892687_C	rs62419258	0	0	0	86	86	0	0	86				0.474697
ENST00000652468.1_1	ENSG00000013375.16_1	PGM3	6	83879287	83902926	Other monoallelic	6_83880167_C	rs473267	0	12	0	6	0	6	0	6		0.471235		0.491307
ENST00000652468.1_1	ENSG00000013375.16_1	PGM3	6	83879287	83902926	Other monoallelic	6_83881740_T	rs542948	0	3	0	12	0	3	0	3		0.38736		0.471235
ENST00000652468.1_1	ENSG00000013375.16_1	PGM3	6	83879287	83902926	Other monoallelic	6_83892684_T	rs758826002	0	16	0	0	16	16	0	0		0.478856
ENST00000652468.1_1	ENSG00000013375.16_1	PGM3	6	83879287	83902926	Other monoallelic	6_83892687_C	rs62419258	0	0	0	86	86	0	0	86				0.428146
ENST00000305766.10_1	ENSG00000112419.14_1	PHACTR2	6	143929321	144144887	Imprinted	6_144033366_G	rs3762004	0	0	14	0	14	0	14	0			0.106761
ENST00000305766.10_1	ENSG00000112419.14_1	PHACTR2	6	143929321	144144887	Imprinted	6_144081609_C	rs2073214	0	0	0	10	0	10	0	10				0.0137419
ENST00000305766.10_1	ENSG00000112419.14_1	PHACTR2	6	143929321	144144887	Imprinted	6_144081768_C	rs2073215	0	0	0	5	5	0	0	5				0.00925784
ENST00000305766.10_1	ENSG00000112419.14_1	PHACTR2	6	143929321	144144887	Imprinted	6_144110227_T		0	1	0	0	0	1	0	1		0.0242534
ENST00000367582.7_1	ENSG00000112419.14_1	PHACTR2	6	143999119	144147314	Imprinted	6_144033366_G	rs3762004	0	0	14	0	14	0	14	0			-0.0881977
ENST00000367582.7_1	ENSG00000112419.14_1	PHACTR2	6	143999119	144147314	Imprinted	6_144081609_C	rs2073214	0	0	0	10	0	10	0	10				-0.173633
ENST00000367582.7_1	ENSG00000112419.14_1	PHACTR2	6	143999119	144147314	Imprinted	6_144081768_C	rs2073215	0	0	0	5	5	0	0	5				-0.201649
ENST00000367582.7_1	ENSG00000112419.14_1	PHACTR2	6	143999119	144147314	Imprinted	6_144110227_T		0	1	0	0	0	1	0	1		-0.14722
ENST00000367584.8_1	ENSG00000112419.14_1	PHACTR2	6	143857981	144145301	Imprinted	6_144033366_G	rs3762004	0	0	14	0	14	0	14	0			0.0381225
ENST00000367584.8_1	ENSG00000112419.14_1	PHACTR2	6	143857981	144145301	Imprinted	6_144081609_C	rs2073214	0	0	0	10	0	10	0	10				-0.0477011
ENST00000367584.8_1	ENSG00000112419.14_1	PHACTR2	6	143857981	144145301	Imprinted	6_144081768_C	rs2073215	0	0	0	5	5	0	0	5				-0.0569556
ENST00000367584.8_1	ENSG00000112419.14_1	PHACTR2	6	143857981	144145301	Imprinted	6_144110227_T		0	1	0	0	0	1	0	1		-0.0397814
ENST00000397980.3_1	ENSG00000112419.14_1	PHACTR2	6	143999204	144076636	Imprinted	6_144033366_G	rs3762004	0	0	14	0	14	0	14	0			-0.0948615
ENST00000402863.3_1	ENSG00000112419.14_1	PHACTR2	6	143999155	144075275	Imprinted	6_144033366_G	rs3762004	0	0	14	0	14	0	14	0			-0.13819
ENST00000420771.2_1	ENSG00000112419.14_1	PHACTR2	6	144070064	144086802	Imprinted	6_144081609_C	rs2073214	0	0	0	10	0	10	0	10				-0.151808
ENST00000420771.2_1	ENSG00000112419.14_1	PHACTR2	6	144070064	144086802	Imprinted	6_144081768_C	rs2073215	0	0	0	5	5	0	0	5				-0.101621
ENST00000427704.6_1	ENSG00000112419.14_1	PHACTR2	6	143929316	144152322	Imprinted	6_144033366_G	rs3762004	0	0	14	0	14	0	14	0			-0.205889
ENST00000427704.6_1	ENSG00000112419.14_1	PHACTR2	6	143929316	144152322	Imprinted	6_144081609_C	rs2073214	0	0	0	10	0	10	0	10				-0.288454
ENST00000427704.6_1	ENSG00000112419.14_1	PHACTR2	6	143929316	144152322	Imprinted	6_144081768_C	rs2073215	0	0	0	5	5	0	0	5				-0.36968
ENST00000427704.6_1	ENSG00000112419.14_1	PHACTR2	6	143929316	144152322	Imprinted	6_144110227_T		0	1	0	0	0	1	0	1		-0.273013
ENST00000440869.6_1	ENSG00000112419.14_1	PHACTR2	6	143999101	144145258	Imprinted	6_144033366_G	rs3762004	0	0	14	0	14	0	14	0			0.0381205
ENST00000440869.6_1	ENSG00000112419.14_1	PHACTR2	6	143999101	144145258	Imprinted	6_144081609_C	rs2073214	0	0	0	10	0	10	0	10				-0.0468289
ENST00000440869.6_1	ENSG00000112419.14_1	PHACTR2	6	143999101	144145258	Imprinted	6_144081768_C	rs2073215	0	0	0	5	5	0	0	5				-0.0541006
ENST00000440869.6_1	ENSG00000112419.14_1	PHACTR2	6	143999101	144145258	Imprinted	6_144110227_T		0	1	0	0	0	1	0	1		-0.0388603
ENST00000451827.6_1	ENSG00000112419.14_1	PHACTR2	6	143999160	144086637	Imprinted	6_144033366_G	rs3762004	0	0	14	0	14	0	14	0			-0.0375
ENST00000451827.6_1	ENSG00000112419.14_1	PHACTR2	6	143999160	144086637	Imprinted	6_144081609_C	rs2073214	0	0	0	10	0	10	0	10				-0.170808
ENST00000451827.6_1	ENSG00000112419.14_1	PHACTR2	6	143999160	144086637	Imprinted	6_144081768_C	rs2073215	0	0	0	5	5	0	0	5				-0.115363
ENST00000536245.1_1	ENSG00000112419.14_1	PHACTR2	6	144095304	144110501	Imprinted	6_144110227_T		0	1	0	0	0	1	0	1		-0.134543
ENST00000542769.5_1	ENSG00000112419.14_1	PHACTR2	6	143999184	144086611	Imprinted	6_144033366_G	rs3762004	0	0	14	0	14	0	14	0			0.0152455
ENST00000542769.5_1	ENSG00000112419.14_1	PHACTR2	6	143999184	144086611	Imprinted	6_144081609_C	rs2073214	0	0	0	10	0	10	0	10				-0.150772
ENST00000542769.5_1	ENSG00000112419.14_1	PHACTR2	6	143999184	144086611	Imprinted	6_144081768_C	rs2073215	0	0	0	5	5	0	0	5				-0.090039
ENST00000545919.1_1	ENSG00000112419.14_1	PHACTR2	6	143999309	144033473	Imprinted	6_144033366_G	rs3762004	0	0	14	0	14	0	14	0			-0.222681
ENST00000354765.6_1	ENSG00000118495.20_1	PLAGL1	6	144261438	144329543	Imprinted	6_144262783_G	rs17847331	0	1	1	0	0	2	2	0		0.270153	-0.498204
ENST00000354765.6_1	ENSG00000118495.20_1	PLAGL1	6	144261438	144329543	Imprinted	6_144263274_T	rs17847328	0	1	0	1	0	2	0	2		-0.441378		0.0851133
ENST00000354765.6_1	ENSG00000118495.20_1	PLAGL1	6	144261438	144329543	Imprinted	6_144263558_G	rs766922660	0	0	0	1	0	0	1	1				0.0851133
ENST00000354765.6_1	ENSG00000118495.20_1	PLAGL1	6	144261438	144329543	Imprinted	6_144269541_G		0	0	1	1	0	0	1	1			0.0851133	0.270153
ENST00000360537.6_1	ENSG00000118495.20_1	PLAGL1	6	144261436	144290115	Imprinted	6_144262783_G	rs17847331	0	1	1	0	0	2	2	0		0.194591	-0.593047
ENST00000360537.6_1	ENSG00000118495.20_1	PLAGL1	6	144261436	144290115	Imprinted	6_144263274_T	rs17847328	0	1	0	1	0	2	0	2		-0.514314		0.0337138
ENST00000360537.6_1	ENSG00000118495.20_1	PLAGL1	6	144261436	144290115	Imprinted	6_144263558_G	rs766922660	0	0	0	1	0	0	1	1				0.0337138
ENST00000360537.6_1	ENSG00000118495.20_1	PLAGL1	6	144261436	144290115	Imprinted	6_144269541_G		0	0	1	1	0	0	1	1			0.0337138	0.194591
ENST00000367571.3_1	ENSG00000118495.20_1	PLAGL1	6	144262420	144282549	Imprinted	6_144262783_G	rs17847331	0	1	1	0	0	2	2	0		0.205107	-0.552753
ENST00000367571.3_1	ENSG00000118495.20_1	PLAGL1	6	144262420	144282549	Imprinted	6_144263274_T	rs17847328	0	1	0	1	0	2	0	2		-0.480075		0.0769028
ENST00000367571.3_1	ENSG00000118495.20_1	PLAGL1	6	144262420	144282549	Imprinted	6_144263558_G	rs766922660	0	0	0	1	0	0	1	1				0.0769028
ENST00000367571.3_1	ENSG00000118495.20_1	PLAGL1	6	144262420	144282549	Imprinted	6_144269541_G		0	0	1	1	0	0	1	1			0.0769028	0.205107
ENST00000367572.3_1	ENSG00000118495.20_1	PLAGL1	6	144261474	144286005	Imprinted	6_144262783_G	rs17847331	0	1	1	0	0	2	2	0		0.261199	-0.479736
ENST00000367572.3_1	ENSG00000118495.20_1	PLAGL1	6	144261474	144286005	Imprinted	6_144263274_T	rs17847328	0	1	0	1	0	2	0	2		-0.41414		0.118372
ENST00000367572.3_1	ENSG00000118495.20_1	PLAGL1	6	144261474	144286005	Imprinted	6_144263558_G	rs766922660	0	0	0	1	0	0	1	1				0.118372
ENST00000367572.3_1	ENSG00000118495.20_1	PLAGL1	6	144261474	144286005	Imprinted	6_144269541_G		0	0	1	1	0	0	1	1			0.118372	0.261199
ENST00000392307.2_1	ENSG00000118495.20_1	PLAGL1	6	144261438	144289975	Imprinted	6_144262783_G	rs17847331	0	1	1	0	0	2	2	0		-0.011174	-0.81836
ENST00000392307.2_1	ENSG00000118495.20_1	PLAGL1	6	144261438	144289975	Imprinted	6_144263274_T	rs17847328	0	1	0	1	0	2	0	2		-0.735188		-0.145095
ENST00000392307.2_1	ENSG00000118495.20_1	PLAGL1	6	144261438	144289975	Imprinted	6_144263558_G	rs766922660	0	0	0	1	0	0	1	1				-0.145095
ENST00000392307.2_1	ENSG00000118495.20_1	PLAGL1	6	144261438	144289975	Imprinted	6_144269541_G		0	0	1	1	0	0	1	1			-0.145095	-0.011174
ENST00000416623.5_1	ENSG00000118495.20_1	PLAGL1	6	144261438	144329553	Imprinted	6_144262783_G	rs17847331	0	1	1	0	0	2	2	0		0.237742	-0.520784
ENST00000416623.5_1	ENSG00000118495.20_1	PLAGL1	6	144261438	144329553	Imprinted	6_144263274_T	rs17847328	0	1	0	1	0	2	0	2		-0.451874		0.0738783
ENST00000416623.5_1	ENSG00000118495.20_1	PLAGL1	6	144261438	144329553	Imprinted	6_144263558_G	rs766922660	0	0	0	1	0	0	1	1				0.0738783
ENST00000416623.5_1	ENSG00000118495.20_1	PLAGL1	6	144261438	144329553	Imprinted	6_144269541_G		0	0	1	1	0	0	1	1			0.0738783	0.237742
ENST00000417959.4_1	ENSG00000118495.20_1	PLAGL1	6	144262560	144329398	Imprinted	6_144262783_G	rs17847331	0	1	1	0	0	2	2	0		0.386587	-0.335223
ENST00000417959.4_1	ENSG00000118495.20_1	PLAGL1	6	144262560	144329398	Imprinted	6_144263274_T	rs17847328	0	1	0	1	0	2	0	2		-0.306057		0.24285
ENST00000417959.4_1	ENSG00000118495.20_1	PLAGL1	6	144262560	144329398	Imprinted	6_144263558_G	rs766922660	0	0	0	1	0	0	1	1				0.24285
ENST00000417959.4_1	ENSG00000118495.20_1	PLAGL1	6	144262560	144329398	Imprinted	6_144269541_G		0	0	1	1	0	0	1	1			0.24285	0.386587
ENST00000437412.5_1	ENSG00000118495.20_1	PLAGL1	6	144261438	144385736	Imprinted	6_144262783_G	rs17847331	0	1	1	0	0	2	2	0		0.239457	-0.495405
ENST00000437412.5_1	ENSG00000118495.20_1	PLAGL1	6	144261438	144385736	Imprinted	6_144263274_T	rs17847328	0	1	0	1	0	2	0	2		-0.435042		0.0995302
ENST00000437412.5_1	ENSG00000118495.20_1	PLAGL1	6	144261438	144385736	Imprinted	6_144263558_G	rs766922660	0	0	0	1	0	0	1	1				0.0995302
ENST00000437412.5_1	ENSG00000118495.20_1	PLAGL1	6	144261438	144385736	Imprinted	6_144269541_G		0	0	1	1	0	0	1	1			0.0995302	0.239457
ENST00000444202.5_1	ENSG00000118495.20_1	PLAGL1	6	144261438	144385736	Imprinted	6_144262783_G	rs17847331	0	1	1	0	0	2	2	0		0.27556	-0.48409
ENST00000444202.5_1	ENSG00000118495.20_1	PLAGL1	6	144261438	144385736	Imprinted	6_144263274_T	rs17847328	0	1	0	1	0	2	0	2		-0.418621		0.106773
ENST00000444202.5_1	ENSG00000118495.20_1	PLAGL1	6	144261438	144385736	Imprinted	6_144263558_G	rs766922660	0	0	0	1	0	0	1	1				0.106773
ENST00000444202.5_1	ENSG00000118495.20_1	PLAGL1	6	144261438	144385736	Imprinted	6_144269541_G		0	0	1	1	0	0	1	1			0.106773	0.27556
ENST00000625622.2_1	ENSG00000118495.20_1	PLAGL1	6	144261882	144329521	Imprinted	6_144262783_G	rs17847331	0	1	1	0	0	2	2	0		0.29968	-0.4525
ENST00000625622.2_1	ENSG00000118495.20_1	PLAGL1	6	144261882	144329521	Imprinted	6_144263274_T	rs17847328	0	1	0	1	0	2	0	2		-0.395991		0.14049
ENST00000625622.2_1	ENSG00000118495.20_1	PLAGL1	6	144261882	144329521	Imprinted	6_144263558_G	rs766922660	0	0	0	1	0	0	1	1				0.14049
ENST00000625622.2_1	ENSG00000118495.20_1	PLAGL1	6	144261882	144329521	Imprinted	6_144269541_G		0	0	1	1	0	0	1	1			0.14049	0.29968
ENST00000626022.2_1	ENSG00000118495.20_1	PLAGL1	6	144269383	144328484	Imprinted	6_144269541_G		0	0	1	1	0	0	1	1			0.261631	0.5308
ENST00000626294.2_1	ENSG00000118495.20_1	PLAGL1	6	144263556	144385735	Imprinted	6_144263558_G	rs766922660	0	0	0	1	0	0	1	1				0.237514
ENST00000626294.2_1	ENSG00000118495.20_1	PLAGL1	6	144263556	144385735	Imprinted	6_144269541_G		0	0	1	1	0	0	1	1			0.237514	0.421505
ENST00000626373.2_1	ENSG00000118495.20_1	PLAGL1	6	144263760	144385648	Imprinted	6_144269541_G		0	0	1	1	0	0	1	1			0.285996	0.554944
ENST00000626462.2_1	ENSG00000118495.20_1	PLAGL1	6	144263572	144385736	Imprinted	6_144269541_G		0	0	1	1	0	0	1	1			0.241886	0.442318
ENST00000627449.2_1	ENSG00000118495.20_1	PLAGL1	6	144263576	144385736	Imprinted	6_144269541_G		0	0	1	1	0	0	1	1			0.22838	0.416545
ENST00000628069.2_1	ENSG00000118495.20_1	PLAGL1	6	144269396	144385712	Imprinted	6_144269541_G		0	0	1	1	0	0	1	1			0.254418	0.523032
ENST00000628630.2_1	ENSG00000118495.20_1	PLAGL1	6	144269480	144385735	Imprinted	6_144269541_G		0	0	1	1	0	0	1	1			0.2263	0.50669
ENST00000628651.2_1	ENSG00000118495.20_1	PLAGL1	6	144263489	144385735	Imprinted	6_144263558_G	rs766922660	0	0	0	1	0	0	1	1				0.199209
ENST00000628651.2_1	ENSG00000118495.20_1	PLAGL1	6	144263489	144385735	Imprinted	6_144269541_G		0	0	1	1	0	0	1	1			0.199209	0.355995
ENST00000629195.2_1	ENSG00000118495.20_1	PLAGL1	6	144263760	144329255	Imprinted	6_144269541_G		0	0	1	1	0	0	1	1			0.28433	0.528384
ENST00000647880.1_1	ENSG00000118495.20_1	PLAGL1	6	144262048	144329393	Imprinted	6_144262783_G	rs17847331	0	1	1	0	0	2	2	0		0.368353	-0.362742
ENST00000647880.1_1	ENSG00000118495.20_1	PLAGL1	6	144262048	144329393	Imprinted	6_144263274_T	rs17847328	0	1	0	1	0	2	0	2		-0.323904		0.219615
ENST00000647880.1_1	ENSG00000118495.20_1	PLAGL1	6	144262048	144329393	Imprinted	6_144263558_G	rs766922660	0	0	0	1	0	0	1	1				0.219615
ENST00000647880.1_1	ENSG00000118495.20_1	PLAGL1	6	144262048	144329393	Imprinted	6_144269541_G		0	0	1	1	0	0	1	1			0.219615	0.368353
ENST00000647988.1_1	ENSG00000118495.20_1	PLAGL1	6	144263433	144290087	Imprinted	6_144263558_G	rs766922660	0	0	0	1	0	0	1	1				0.0151898
ENST00000647988.1_1	ENSG00000118495.20_1	PLAGL1	6	144263433	144290087	Imprinted	6_144269541_G		0	0	1	1	0	0	1	1			0.0151898	0.19414
ENST00000649211.1_1	ENSG00000118495.20_1	PLAGL1	6	144261471	144329567	Imprinted	6_144262783_G	rs17847331	0	1	1	0	0	2	2	0		0.284659	-0.481754
ENST00000649211.1_1	ENSG00000118495.20_1	PLAGL1	6	144261471	144329567	Imprinted	6_144263274_T	rs17847328	0	1	0	1	0	2	0	2		-0.424518		0.101494
ENST00000649211.1_1	ENSG00000118495.20_1	PLAGL1	6	144261471	144329567	Imprinted	6_144263558_G	rs766922660	0	0	0	1	0	0	1	1				0.101494
ENST00000649211.1_1	ENSG00000118495.20_1	PLAGL1	6	144261471	144329567	Imprinted	6_144269541_G		0	0	1	1	0	0	1	1			0.101494	0.284659
ENST00000649307.1_1	ENSG00000118495.20_1	PLAGL1	6	144261436	144329396	Imprinted	6_144262783_G	rs17847331	0	1	1	0	0	2	2	0		0.304239	-0.455779
ENST00000649307.1_1	ENSG00000118495.20_1	PLAGL1	6	144261436	144329396	Imprinted	6_144263274_T	rs17847328	0	1	0	1	0	2	0	2		-0.401105		0.123056
ENST00000649307.1_1	ENSG00000118495.20_1	PLAGL1	6	144261436	144329396	Imprinted	6_144263558_G	rs766922660	0	0	0	1	0	0	1	1				0.123056
ENST00000649307.1_1	ENSG00000118495.20_1	PLAGL1	6	144261436	144329396	Imprinted	6_144269541_G		0	0	1	1	0	0	1	1			0.123056	0.304239
ENST00000650125.1_1	ENSG00000118495.20_1	PLAGL1	6	144261934	144329369	Imprinted	6_144262783_G	rs17847331	0	1	1	0	0	2	2	0		0.345349	-0.418981
ENST00000650125.1_1	ENSG00000118495.20_1	PLAGL1	6	144261934	144329369	Imprinted	6_144263274_T	rs17847328	0	1	0	1	0	2	0	2		-0.357875		0.17629
ENST00000650125.1_1	ENSG00000118495.20_1	PLAGL1	6	144261934	144329369	Imprinted	6_144263558_G	rs766922660	0	0	0	1	0	0	1	1				0.17629
ENST00000650125.1_1	ENSG00000118495.20_1	PLAGL1	6	144261934	144329369	Imprinted	6_144269541_G		0	0	1	1	0	0	1	1			0.17629	0.345349
ENST00000674357.1_1	ENSG00000118495.20_1	PLAGL1	6	144261436	144329396	Imprinted	6_144262783_G	rs17847331	0	1	1	0	0	2	2	0		0.302023	-0.456671
ENST00000674357.1_1	ENSG00000118495.20_1	PLAGL1	6	144261436	144329396	Imprinted	6_144263274_T	rs17847328	0	1	0	1	0	2	0	2		-0.403878		0.120309
ENST00000674357.1_1	ENSG00000118495.20_1	PLAGL1	6	144261436	144329396	Imprinted	6_144263558_G	rs766922660	0	0	0	1	0	0	1	1				0.120309
ENST00000674357.1_1	ENSG00000118495.20_1	PLAGL1	6	144261436	144329396	Imprinted	6_144269541_G		0	0	1	1	0	0	1	1			0.120309	0.302023
ENST00000419977.4_1	ENSG00000146143.19_1	PRIM2	6	57182425	57248387	Other monoallelic	6_57244780_G	rs5011403	0	0	75	0	75	0	75	0			-0.00264717
ENST00000419977.4_1	ENSG00000146143.19_1	PRIM2	6	57182425	57248387	Other monoallelic	6_57246847_C	rs2230042	0	1	0	0	0	1	0	1		-0.412772
ENST00000419977.4_1	ENSG00000146143.19_1	PRIM2	6	57182425	57248387	Other monoallelic	6_57246878_T	rs61753604	0	6	0	0	0	6	0	6		-0.158999
ENST00000419977.4_1	ENSG00000146143.19_1	PRIM2	6	57182425	57248387	Other monoallelic	6_57246884_A	rs6913546	90	0	0	0	90	0	90	0	-0.00588801
ENST00000419977.4_1	ENSG00000146143.19_1	PRIM2	6	57182425	57248387	Other monoallelic	6_57246969_G	rs4256440	0	0	86	0	86	0	86	0			0.0238616
ENST00000419977.4_1	ENSG00000146143.19_1	PRIM2	6	57182425	57248387	Other monoallelic	6_57246982_G	rs4585567	0	0	86	0	0	86	86	0			0.0238616
ENST00000419977.4_1	ENSG00000146143.19_1	PRIM2	6	57182425	57248387	Other monoallelic	6_57247022_C	rs4382263	0	0	0	86	0	86	0	86				0.0238616
ENST00000419977.4_1	ENSG00000146143.19_1	PRIM2	6	57182425	57248387	Other monoallelic	6_57247093_A		70	0	0	0	70	70	0	0	0.0176526
ENST00000419977.4_1	ENSG00000146143.19_1	PRIM2	6	57182425	57248387	Other monoallelic	6_57247108_G		0	0	60	0	60	0	60	0			0.0227991
ENST00000419977.4_1	ENSG00000146143.19_1	PRIM2	6	57182425	57248387	Other monoallelic	6_57247121_T		0	44	0	0	0	44	0	44		0.0252372
ENST00000470638.3_1	ENSG00000146143.19_1	PRIM2	6	57370146	57398317	Other monoallelic	6_57372328_G	rs199585353	0	0	2	0	0	2	2	0			0.0642316
ENST00000470638.3_1	ENSG00000146143.19_1	PRIM2	6	57370146	57398317	Other monoallelic	6_57393112_T	rs11964288	0	0	0	18	0	9	0	9				0.0674375
ENST00000470638.3_1	ENSG00000146143.19_1	PRIM2	6	57370146	57398317	Other monoallelic	6_57393125_A	rs927192	1	0	86	0	77	0	77	0	-0.575188		0.109058
ENST00000470638.3_1	ENSG00000146143.19_1	PRIM2	6	57370146	57398317	Other monoallelic	6_57393144_A	rs3763183	11	0	0	0	11	11	0	0	0.0821645
ENST00000470638.3_1	ENSG00000146143.19_1	PRIM2	6	57370146	57398317	Other monoallelic	6_57393160_G	rs76686926	0	0	53	0	53	0	53	0			0.112597
ENST00000470638.3_1	ENSG00000146143.19_1	PRIM2	6	57370146	57398317	Other monoallelic	6_57398138_A	rs528285255	3	0	0	0	3	0	3	0	0.169226
ENST00000470638.3_1	ENSG00000146143.19_1	PRIM2	6	57370146	57398317	Other monoallelic	6_57398154_T	rs80081867	0	79	0	24	0	103	0	103		0.0608647		0.252766
ENST00000470638.3_1	ENSG00000146143.19_1	PRIM2	6	57370146	57398317	Other monoallelic	6_57398157_A	rs9476080	103	0	0	0	103	0	103	0	0.105579
ENST00000470638.3_1	ENSG00000146143.19_1	PRIM2	6	57370146	57398317	Other monoallelic	6_57398159_A	rs754751233	1	0	0	0	1	0	1	0	0.13295
ENST00000470638.3_1	ENSG00000146143.19_1	PRIM2	6	57370146	57398317	Other monoallelic	6_57398163_A	rs9476081	103	0	0	0	103	0	103	0	0.105579
ENST00000470638.3_1	ENSG00000146143.19_1	PRIM2	6	57370146	57398317	Other monoallelic	6_57398201_T	rs62398997	0	101	0	2	0	103	0	103		0.105742		0.0973844
ENST00000470638.3_1	ENSG00000146143.19_1	PRIM2	6	57370146	57398317	Other monoallelic	6_57398207_G	rs71214816	0	0	21	0	0	21	21	0			0.111595
ENST00000470638.3_1	ENSG00000146143.19_1	PRIM2	6	57370146	57398317	Other monoallelic	6_57398226_T	rs77436138	0	4	99	0	9	103	94	0		-0.464348	0.128607
ENST00000470638.3_1	ENSG00000146143.19_1	PRIM2	6	57370146	57398317	Other monoallelic	6_57398264_A	rs62398998	2	0	101	0	103	0	103	0	-0.206185		0.111753
ENST00000470638.3_1	ENSG00000146143.19_1	PRIM2	6	57370146	57398317	Other monoallelic	6_57398270_C	rs62398999	0	0	0	94	0	94	0	94				0.111445
ENST00000490313.1_1	ENSG00000146143.19_1	PRIM2	6	57244744	57299990	Other monoallelic	6_57244780_G	rs5011403	0	0	75	0	75	0	75	0			0.0738373
ENST00000490313.1_1	ENSG00000146143.19_1	PRIM2	6	57244744	57299990	Other monoallelic	6_57246847_C	rs2230042	0	1	0	0	0	1	0	1		-0.275506
ENST00000490313.1_1	ENSG00000146143.19_1	PRIM2	6	57244744	57299990	Other monoallelic	6_57246878_T	rs61753604	0	6	0	0	0	6	0	6		-0.0645474
ENST00000490313.1_1	ENSG00000146143.19_1	PRIM2	6	57244744	57299990	Other monoallelic	6_57246884_A	rs6913546	90	0	0	0	90	0	90	0	0.0733555
ENST00000490313.1_1	ENSG00000146143.19_1	PRIM2	6	57244744	57299990	Other monoallelic	6_57246969_G	rs4256440	0	0	86	0	86	0	86	0			0.100521
ENST00000490313.1_1	ENSG00000146143.19_1	PRIM2	6	57244744	57299990	Other monoallelic	6_57246982_G	rs4585567	0	0	86	0	0	86	86	0			0.100521
ENST00000490313.1_1	ENSG00000146143.19_1	PRIM2	6	57244744	57299990	Other monoallelic	6_57247022_C	rs4382263	0	0	0	86	0	86	0	86				0.100521
ENST00000490313.1_1	ENSG00000146143.19_1	PRIM2	6	57244744	57299990	Other monoallelic	6_57247093_A		70	0	0	0	70	70	0	0	0.0919379
ENST00000490313.1_1	ENSG00000146143.19_1	PRIM2	6	57244744	57299990	Other monoallelic	6_57247108_G		0	0	60	0	60	0	60	0			0.0943099
ENST00000490313.1_1	ENSG00000146143.19_1	PRIM2	6	57244744	57299990	Other monoallelic	6_57247121_T		0	44	0	0	0	44	0	44		0.0946168
ENST00000550475.2_1	ENSG00000146143.19_1	PRIM2	6	57393111	57453414	Other monoallelic	6_57393112_T	rs11964288	0	0	0	18	0	9	0	9				-0.109462
ENST00000550475.2_1	ENSG00000146143.19_1	PRIM2	6	57393111	57453414	Other monoallelic	6_57393125_A	rs927192	1	0	86	0	77	0	77	0	-0.745713		-0.0695504
ENST00000550475.2_1	ENSG00000146143.19_1	PRIM2	6	57393111	57453414	Other monoallelic	6_57393144_A	rs3763183	11	0	0	0	11	11	0	0	-0.0949921
ENST00000550475.2_1	ENSG00000146143.19_1	PRIM2	6	57393111	57453414	Other monoallelic	6_57393160_G	rs76686926	0	0	53	0	53	0	53	0			-0.0673666
ENST00000550475.2_1	ENSG00000146143.19_1	PRIM2	6	57393111	57453414	Other monoallelic	6_57398138_A	rs528285255	3	0	0	0	3	0	3	0	0.000702041
ENST00000550475.2_1	ENSG00000146143.19_1	PRIM2	6	57393111	57453414	Other monoallelic	6_57398154_T	rs80081867	0	79	0	24	0	103	0	103		-0.118485		0.0814092
ENST00000550475.2_1	ENSG00000146143.19_1	PRIM2	6	57393111	57453414	Other monoallelic	6_57398157_A	rs9476080	103	0	0	0	103	0	103	0	-0.071908
ENST00000550475.2_1	ENSG00000146143.19_1	PRIM2	6	57393111	57453414	Other monoallelic	6_57398159_A	rs754751233	1	0	0	0	1	0	1	0	-0.0447738
ENST00000550475.2_1	ENSG00000146143.19_1	PRIM2	6	57393111	57453414	Other monoallelic	6_57398163_A	rs9476081	103	0	0	0	103	0	103	0	-0.071908
ENST00000550475.2_1	ENSG00000146143.19_1	PRIM2	6	57393111	57453414	Other monoallelic	6_57398201_T	rs62398997	0	101	0	2	0	103	0	103		-0.071778		-0.0784741
ENST00000550475.2_1	ENSG00000146143.19_1	PRIM2	6	57393111	57453414	Other monoallelic	6_57398207_G	rs71214816	0	0	21	0	0	21	21	0			-0.0676095
ENST00000550475.2_1	ENSG00000146143.19_1	PRIM2	6	57393111	57453414	Other monoallelic	6_57398226_T	rs77436138	0	4	99	0	9	103	94	0		-0.648188	-0.0486239
ENST00000550475.2_1	ENSG00000146143.19_1	PRIM2	6	57393111	57453414	Other monoallelic	6_57398264_A	rs62398998	2	0	101	0	103	0	103	0	-0.39724		-0.0654658
ENST00000550475.2_1	ENSG00000146143.19_1	PRIM2	6	57393111	57453414	Other monoallelic	6_57398270_C	rs62398999	0	0	0	94	0	94	0	94				-0.0661079
ENST00000615550.5_1	ENSG00000146143.19_1	PRIM2	6	57182427	57513376	Other monoallelic	6_57244780_G	rs5011403	0	0	75	0	75	0	75	0			0.550713
ENST00000615550.5_1	ENSG00000146143.19_1	PRIM2	6	57182427	57513376	Other monoallelic	6_57246847_C	rs2230042	0	1	0	0	0	1	0	1		0.157661
ENST00000615550.5_1	ENSG00000146143.19_1	PRIM2	6	57182427	57513376	Other monoallelic	6_57246878_T	rs61753604	0	6	0	0	0	6	0	6		0.414608
ENST00000615550.5_1	ENSG00000146143.19_1	PRIM2	6	57182427	57513376	Other monoallelic	6_57246884_A	rs6913546	90	0	0	0	90	0	90	0	0.54697
ENST00000615550.5_1	ENSG00000146143.19_1	PRIM2	6	57182427	57513376	Other monoallelic	6_57246969_G	rs4256440	0	0	86	0	86	0	86	0			0.566662
ENST00000615550.5_1	ENSG00000146143.19_1	PRIM2	6	57182427	57513376	Other monoallelic	6_57246982_G	rs4585567	0	0	86	0	0	86	86	0			0.566662
ENST00000615550.5_1	ENSG00000146143.19_1	PRIM2	6	57182427	57513376	Other monoallelic	6_57247022_C	rs4382263	0	0	0	86	0	86	0	86				0.566662
ENST00000615550.5_1	ENSG00000146143.19_1	PRIM2	6	57182427	57513376	Other monoallelic	6_57247093_A		70	0	0	0	70	70	0	0	0.557456
ENST00000615550.5_1	ENSG00000146143.19_1	PRIM2	6	57182427	57513376	Other monoallelic	6_57247108_G		0	0	60	0	60	0	60	0			0.560404
ENST00000615550.5_1	ENSG00000146143.19_1	PRIM2	6	57182427	57513376	Other monoallelic	6_57247121_T		0	44	0	0	0	44	0	44		0.563678
ENST00000615550.5_1	ENSG00000146143.19_1	PRIM2	6	57182427	57513376	Other monoallelic	6_57372328_G	rs199585353	0	0	2	0	0	2	2	0			0.552544
ENST00000615550.5_1	ENSG00000146143.19_1	PRIM2	6	57182427	57513376	Other monoallelic	6_57393112_T	rs11964288	0	0	0	18	0	9	0	9				0.516316
ENST00000615550.5_1	ENSG00000146143.19_1	PRIM2	6	57182427	57513376	Other monoallelic	6_57393125_A	rs927192	1	0	86	0	77	0	77	0	0.157661		0.52896
ENST00000615550.5_1	ENSG00000146143.19_1	PRIM2	6	57182427	57513376	Other monoallelic	6_57393144_A	rs3763183	11	0	0	0	11	11	0	0	0.529107
ENST00000615550.5_1	ENSG00000146143.19_1	PRIM2	6	57182427	57513376	Other monoallelic	6_57393160_G	rs76686926	0	0	53	0	53	0	53	0			0.528253
ENST00000615550.5_1	ENSG00000146143.19_1	PRIM2	6	57182427	57513376	Other monoallelic	6_57398138_A	rs528285255	3	0	0	0	3	0	3	0	0.578478
ENST00000615550.5_1	ENSG00000146143.19_1	PRIM2	6	57182427	57513376	Other monoallelic	6_57398154_T	rs80081867	0	79	0	24	0	103	0	103		0.492641		0.666453
ENST00000615550.5_1	ENSG00000146143.19_1	PRIM2	6	57182427	57513376	Other monoallelic	6_57398157_A	rs9476080	103	0	0	0	103	0	103	0	0.533141
ENST00000615550.5_1	ENSG00000146143.19_1	PRIM2	6	57182427	57513376	Other monoallelic	6_57398159_A	rs754751233	1	0	0	0	1	0	1	0	0.625301
ENST00000615550.5_1	ENSG00000146143.19_1	PRIM2	6	57182427	57513376	Other monoallelic	6_57398163_A	rs9476081	103	0	0	0	103	0	103	0	0.533141
ENST00000615550.5_1	ENSG00000146143.19_1	PRIM2	6	57182427	57513376	Other monoallelic	6_57398201_T	rs62398997	0	101	0	2	0	103	0	103		0.53562		0.407963
ENST00000615550.5_1	ENSG00000146143.19_1	PRIM2	6	57182427	57513376	Other monoallelic	6_57398207_G	rs71214816	0	0	21	0	0	21	21	0			0.523141
ENST00000615550.5_1	ENSG00000146143.19_1	PRIM2	6	57182427	57513376	Other monoallelic	6_57398226_T	rs77436138	0	4	99	0	9	103	94	0		0.115654	0.550009
ENST00000615550.5_1	ENSG00000146143.19_1	PRIM2	6	57182427	57513376	Other monoallelic	6_57398264_A	rs62398998	2	0	101	0	103	0	103	0	0.226222		0.539219
ENST00000615550.5_1	ENSG00000146143.19_1	PRIM2	6	57182427	57513376	Other monoallelic	6_57398270_C	rs62398999	0	0	0	94	0	94	0	94				0.53706
ENST00000615550.5_1	ENSG00000146143.19_1	PRIM2	6	57182427	57513376	Other monoallelic	6_57467084_A	rs9885913	96	0	0	0	96	0	96	0	0.529611
ENST00000615550.5_1	ENSG00000146143.19_1	PRIM2	6	57182427	57513376	Other monoallelic	6_57467093_A	rs9885916	94	0	0	0	94	0	94	0	0.528558
ENST00000615550.5_1	ENSG00000146143.19_1	PRIM2	6	57182427	57513376	Other monoallelic	6_57467100_G	rs4535533	0	0	0	103	0	0	103	103				0.533141
ENST00000615550.5_1	ENSG00000146143.19_1	PRIM2	6	57182427	57513376	Other monoallelic	6_57467107_C	rs9885751	0	0	0	93	0	93	0	93				0.539938
ENST00000615550.5_1	ENSG00000146143.19_1	PRIM2	6	57182427	57513376	Other monoallelic	6_57467175_A	rs4406234	1	0	102	0	103	0	103	0	0.337893		0.535056
ENST00000615550.5_1	ENSG00000146143.19_1	PRIM2	6	57182427	57513376	Other monoallelic	6_57467182_C	rs768124661	0	0	0	1	1	0	0	1				0.778708
ENST00000615550.5_1	ENSG00000146143.19_1	PRIM2	6	57182427	57513376	Other monoallelic	6_57499035_T	rs61753605	0	3	0	0	0	3	0	3		0.552054
ENST00000615550.5_1	ENSG00000146143.19_1	PRIM2	6	57182427	57513376	Other monoallelic	6_57512476_G	rs4307164	103	0	0	0	103	0	103	0	0.533141
ENST00000615550.5_1	ENSG00000146143.19_1	PRIM2	6	57182427	57513376	Other monoallelic	6_57512510_T	rs4294007	0	0	103	0	0	59	59	0			0.533141
ENST00000615550.5_1	ENSG00000146143.19_1	PRIM2	6	57182427	57513376	Other monoallelic	6_57512529_C	rs5001076	0	0	0	91	91	0	0	91				0.536274
ENST00000615550.5_1	ENSG00000146143.19_1	PRIM2	6	57182427	57513376	Other monoallelic	6_57512565_T	rs4294008	0	0	0	103	0	103	0	103				0.533141
ENST00000615550.5_1	ENSG00000146143.19_1	PRIM2	6	57182427	57513376	Other monoallelic	6_57512678_G	rs4398719	103	0	0	0	103	0	103	0	0.533141
ENST00000615550.5_1	ENSG00000146143.19_1	PRIM2	6	57182427	57513376	Other monoallelic	6_57512696_T	rs762833150	0	1	0	0	0	1	0	1		0.451331
ENST00000615550.5_1	ENSG00000146143.19_1	PRIM2	6	57182427	57513376	Other monoallelic	6_57512711_G	rs5001484	93	0	0	0	50	0	91	41	0.574723
ENST00000615550.5_1	ENSG00000146143.19_1	PRIM2	6	57182427	57513376	Other monoallelic	6_57512718_T	rs5001483	0	67	0	0	67	67	0	0		0.57166
ENST00000615550.5_1	ENSG00000146143.19_1	PRIM2	6	57182427	57513376	Other monoallelic	6_57512775_T		0	93	0	0	0	93	93	0		0.574723
ENST00000615550.5_1	ENSG00000146143.19_1	PRIM2	6	57182427	57513376	Other monoallelic	6_57512779_G		0	0	93	0	0	93	93	0			0.574723
ENST00000615550.5_1	ENSG00000146143.19_1	PRIM2	6	57182427	57513376	Other monoallelic	6_57512825_C		0	1	0	89	0	90	0	90		0.478033		0.577291
ENST00000615550.5_1	ENSG00000146143.19_1	PRIM2	6	57182427	57513376	Other monoallelic	6_57512826_A		90	0	1	0	91	0	91	0	0.57483		0.478033
ENST00000615550.5_1	ENSG00000146143.19_1	PRIM2	6	57182427	57513376	Other monoallelic	6_57512841_A		76	0	0	0	76	0	76	0	0.577162
ENST00000615550.5_1	ENSG00000146143.19_1	PRIM2	6	57182427	57513376	Other monoallelic	6_57512850_C		0	0	0	68	0	0	68	68				0.579303
ENST00000615550.5_1	ENSG00000146143.19_1	PRIM2	6	57182427	57513376	Other monoallelic	6_57512874_G		0	0	24	0	24	0	24	0			0.575442
ENST00000615550.5_1	ENSG00000146143.19_1	PRIM2	6	57182427	57513376	Other monoallelic	6_57512889_C		0	0	0	43	0	43	0	43				0.581555
ENST00000615550.5_1	ENSG00000146143.19_1	PRIM2	6	57182427	57513376	Other monoallelic	6_57512893_C		0	0	0	49	0	49	0	49				0.567771
ENST00000615550.5_1	ENSG00000146143.19_1	PRIM2	6	57182427	57513376	Other monoallelic	6_57512902_G		0	0	28	0	28	0	28	0			0.559344
ENST00000615550.5_1	ENSG00000146143.19_1	PRIM2	6	57182427	57513376	Other monoallelic	6_57512903_C		0	0	0	21	21	0	0	21				0.624468
ENST00000615550.5_1	ENSG00000146143.19_1	PRIM2	6	57182427	57513376	Other monoallelic	6_57512905_A		1	0	0	0	1	0	1	0	0.68838
ENST00000615550.5_1	ENSG00000146143.19_1	PRIM2	6	57182427	57513376	Other monoallelic	6_57512906_T		0	44	0	0	44	44	0	0		0.605432
ENST00000615550.5_1	ENSG00000146143.19_1	PRIM2	6	57182427	57513376	Other monoallelic	6_57512969_G		0	0	11	26	0	0	11	11			0.615839	0.591341
ENST00000615550.5_1	ENSG00000146143.19_1	PRIM2	6	57182427	57513376	Other monoallelic	6_57512974_G		0	0	5	0	5	0	5	0			0.563625
ENST00000615550.5_1	ENSG00000146143.19_1	PRIM2	6	57182427	57513376	Other monoallelic	6_57513126_C		0	0	8	1	0	0	1	1			0.58776	0.563109
ENST00000672107.1_1	ENSG00000146143.19_1	PRIM2	6	57182427	57513376	Other monoallelic	6_57244780_G	rs5011403	0	0	75	0	75	0	75	0			0.478315
ENST00000672107.1_1	ENSG00000146143.19_1	PRIM2	6	57182427	57513376	Other monoallelic	6_57246847_C	rs2230042	0	1	0	0	0	1	0	1		0.0867055
ENST00000672107.1_1	ENSG00000146143.19_1	PRIM2	6	57182427	57513376	Other monoallelic	6_57246878_T	rs61753604	0	6	0	0	0	6	0	6		0.342121
ENST00000672107.1_1	ENSG00000146143.19_1	PRIM2	6	57182427	57513376	Other monoallelic	6_57246884_A	rs6913546	90	0	0	0	90	0	90	0	0.474561
ENST00000672107.1_1	ENSG00000146143.19_1	PRIM2	6	57182427	57513376	Other monoallelic	6_57246969_G	rs4256440	0	0	86	0	86	0	86	0			0.494259
ENST00000672107.1_1	ENSG00000146143.19_1	PRIM2	6	57182427	57513376	Other monoallelic	6_57246982_G	rs4585567	0	0	86	0	0	86	86	0			0.494259
ENST00000672107.1_1	ENSG00000146143.19_1	PRIM2	6	57182427	57513376	Other monoallelic	6_57247022_C	rs4382263	0	0	0	86	0	86	0	86				0.494259
ENST00000672107.1_1	ENSG00000146143.19_1	PRIM2	6	57182427	57513376	Other monoallelic	6_57247093_A		70	0	0	0	70	70	0	0	0.485052
ENST00000672107.1_1	ENSG00000146143.19_1	PRIM2	6	57182427	57513376	Other monoallelic	6_57247108_G		0	0	60	0	60	0	60	0			0.487986
ENST00000672107.1_1	ENSG00000146143.19_1	PRIM2	6	57182427	57513376	Other monoallelic	6_57247121_T		0	44	0	0	0	44	0	44		0.491275
ENST00000672107.1_1	ENSG00000146143.19_1	PRIM2	6	57182427	57513376	Other monoallelic	6_57372328_G	rs199585353	0	0	2	0	0	2	2	0			0.48024
ENST00000672107.1_1	ENSG00000146143.19_1	PRIM2	6	57182427	57513376	Other monoallelic	6_57393112_T	rs11964288	0	0	0	18	0	9	0	9				0.443912
ENST00000672107.1_1	ENSG00000146143.19_1	PRIM2	6	57182427	57513376	Other monoallelic	6_57393125_A	rs927192	1	0	86	0	77	0	77	0	0.0867055		0.456544
ENST00000672107.1_1	ENSG00000146143.19_1	PRIM2	6	57182427	57513376	Other monoallelic	6_57393144_A	rs3763183	11	0	0	0	11	11	0	0	0.456656
ENST00000672107.1_1	ENSG00000146143.19_1	PRIM2	6	57182427	57513376	Other monoallelic	6_57393160_G	rs76686926	0	0	53	0	53	0	53	0			0.455803
ENST00000672107.1_1	ENSG00000146143.19_1	PRIM2	6	57182427	57513376	Other monoallelic	6_57398138_A	rs528285255	3	0	0	0	3	0	3	0	0.506108
ENST00000672107.1_1	ENSG00000146143.19_1	PRIM2	6	57182427	57513376	Other monoallelic	6_57398154_T	rs80081867	0	79	0	24	0	103	0	103		0.420247		0.594039
ENST00000672107.1_1	ENSG00000146143.19_1	PRIM2	6	57182427	57513376	Other monoallelic	6_57398157_A	rs9476080	103	0	0	0	103	0	103	0	0.460743
ENST00000672107.1_1	ENSG00000146143.19_1	PRIM2	6	57182427	57513376	Other monoallelic	6_57398159_A	rs754751233	1	0	0	0	1	0	1	0	0.553017
ENST00000672107.1_1	ENSG00000146143.19_1	PRIM2	6	57182427	57513376	Other monoallelic	6_57398163_A	rs9476081	103	0	0	0	103	0	103	0	0.460743
ENST00000672107.1_1	ENSG00000146143.19_1	PRIM2	6	57182427	57513376	Other monoallelic	6_57398201_T	rs62398997	0	101	0	2	0	103	0	103		0.463221		0.335571
ENST00000672107.1_1	ENSG00000146143.19_1	PRIM2	6	57182427	57513376	Other monoallelic	6_57398207_G	rs71214816	0	0	21	0	0	21	21	0			0.450755
ENST00000672107.1_1	ENSG00000146143.19_1	PRIM2	6	57182427	57513376	Other monoallelic	6_57398226_T	rs77436138	0	4	99	0	9	103	94	0		0.0435281	0.4776
ENST00000672107.1_1	ENSG00000146143.19_1	PRIM2	6	57182427	57513376	Other monoallelic	6_57398264_A	rs62398998	2	0	101	0	103	0	103	0	0.153578		0.466825
ENST00000672107.1_1	ENSG00000146143.19_1	PRIM2	6	57182427	57513376	Other monoallelic	6_57398270_C	rs62398999	0	0	0	94	0	94	0	94				0.464666
ENST00000672107.1_1	ENSG00000146143.19_1	PRIM2	6	57182427	57513376	Other monoallelic	6_57467084_A	rs9885913	96	0	0	0	96	0	96	0	0.457217
ENST00000672107.1_1	ENSG00000146143.19_1	PRIM2	6	57182427	57513376	Other monoallelic	6_57467093_A	rs9885916	94	0	0	0	94	0	94	0	0.456166
ENST00000672107.1_1	ENSG00000146143.19_1	PRIM2	6	57182427	57513376	Other monoallelic	6_57467100_G	rs4535533	0	0	0	103	0	0	103	103				0.460743
ENST00000672107.1_1	ENSG00000146143.19_1	PRIM2	6	57182427	57513376	Other monoallelic	6_57467107_C	rs9885751	0	0	0	93	0	93	0	93				0.467547
ENST00000672107.1_1	ENSG00000146143.19_1	PRIM2	6	57182427	57513376	Other monoallelic	6_57467175_A	rs4406234	1	0	102	0	103	0	103	0	0.265248		0.462659
ENST00000672107.1_1	ENSG00000146143.19_1	PRIM2	6	57182427	57513376	Other monoallelic	6_57467182_C	rs768124661	0	0	0	1	1	0	0	1				0.706267
ENST00000672107.1_1	ENSG00000146143.19_1	PRIM2	6	57182427	57513376	Other monoallelic	6_57499035_T	rs61753605	0	3	0	0	0	3	0	3		0.479734
ENST00000672107.1_1	ENSG00000146143.19_1	PRIM2	6	57182427	57513376	Other monoallelic	6_57512476_G	rs4307164	103	0	0	0	103	0	103	0	0.460743
ENST00000672107.1_1	ENSG00000146143.19_1	PRIM2	6	57182427	57513376	Other monoallelic	6_57512510_T	rs4294007	0	0	103	0	0	59	59	0			0.460743
ENST00000672107.1_1	ENSG00000146143.19_1	PRIM2	6	57182427	57513376	Other monoallelic	6_57512529_C	rs5001076	0	0	0	91	91	0	0	91				0.463878
[truncated: 7,736 more rows]
