# Supplementary material for: Allelic expression patterns of imprinted and non-imprinted genes in cancer cell lines from multiple histologies
Source: Clin Epigenetics. 2025 May 25;17:83. doi: 10.1186/s13148-025-01883-3 (PMC12105275; doi:10.1186/s13148-025-01883-3)
Supplement: Supplementary file 27 — Supplementary Material 27. Table S16. Results of the two-sided binomial test for preferential monoallelic expression of sequence variants. [file 13148_2025_1883_MOESM27_ESM.xlsx]

## Sheet: Table S16A
Table S16A. Results of the two-sided binomial test to determine whether each of 474 SNVs showed a preference for monoallelic expression of the reference base vs any non-reference base
Gene ID	Gene	Chr	Gene start	Gene end	Gene category	Chr_Pos_RefBase	rsID	p-value	p < 0.05	RNA ref count	WES ref count	RNA nonref count	WES nonref count	WES base types	N monoallelically expressed	Reference proportion	Mostly reference	All ref or nonref	RNA_A	RNA_T	RNA_G	RNA_C	WES_A	WES_T	WES_G	WES_C	RNA_A_mean_LOG10_LENGTH_NORM_RNA_HTSEQ_COUNTS	RNA_T_mean_LOG10_LENGTH_NORM_RNA_HTSEQ_COUNTS	RNA_G_mean_LOG10_LENGTH_NORM_RNA_HTSEQ_COUNTS	RNA_C_mean_LOG10_LENGTH_NORM_RNA_HTSEQ_COUNTS
ENSG00000177432.8_1	NAP1L5	4	89617063	89618980	Imprinted	4_89618837_T	rs710834	1		5	11	6	11	2	11	0.454545	No	No	0	5	0	6	0	11	0	11		0.570787		0.513882
ENSG00000132437.18_1	DDC	7	50526133	50633102	Imprinted	7_50547584_A	rs11575457	0.015625	*	7	7	0	7	2	7	1	Yes	Yes	7	0	0	0	7	0	0	7	2.35177
ENSG00000106070.20_1	GRB10	7	50657759	50861159	Imprinted	7_50672907_T		0.0214844	*	9	10	1	10	2	10	0.9	Yes	No	0	9	0	1	0	10	0	10		0.814905		1.0577
ENSG00000106070.20_1	GRB10	7	50657759	50861159	Imprinted	7_50673029_T	rs4947710	7.62939e-06	*	0	1	18	1	2	18	0	No	Yes	0	0	0	18	0	1	0	1				0.947964
ENSG00000106070.20_1	GRB10	7	50657759	50861159	Imprinted	7_50685625_A		0.000244141	*	13	13	0	13	3	13	1	Yes	Yes	13	0	0	0	13	11	0	2	0.96496
ENSG00000106070.20_1	GRB10	7	50657759	50861159	Imprinted	7_50742180_C	rs1800504	0.109375		2	3	8	3	2	10	0.2	No	No	0	8	0	2	0	3	0	3		0.92696		0.575923
ENSG00000105825.14_1	TFPI2	7	93514707	93520065	Imprinted	7_93515993_T		1		4	8	5	8	2	9	0.444444	No	No	0	4	5	0	0	8	8	0		1.42393	2.78372
ENSG00000127990.19_1	SGCE	7	94153515	94285884	Imprinted	7_94247971_C		3.05176e-05	*	16	16	0	16	2	16	1	Yes	Yes	0	0	0	16	16	0	0	16				1.62371
ENSG00000127990.19_1	SGCE	7	94153515	94285884	Imprinted	7_94252752_T	rs2272091	0.0117188	*	10	11	1	11	2	11	0.909091	Yes	No	0	10	1	0	0	11	11	0		1.37635	2.67074
ENSG00000127990.19_1	SGCE	7	94153515	94285884	Imprinted	7_94258897_C		0.00390625	*	9	9	0	9	2	9	1	Yes	Yes	0	0	0	9	0	9	0	9				1.09595
ENSG00000106484.16_1	MEST	7	130126011	130146306	Imprinted	7_130137572_G		0.21875		5	6	1	6	2	6	0.833333	Yes	No	1	0	5	0	6	0	6	0	20.3987		2.35646
ENSG00000106484.16_1	MEST	7	130126011	130146306	Imprinted	7_130137692_A		0.00195312	*	10	10	0	10	2	10	1	Yes	Yes	10	0	0	0	10	0	10	0	2.81334
ENSG00000106484.16_1	MEST	7	130126011	130146306	Imprinted	7_130140766_C	rs765205	0.753906		6	9	4	9	2	10	0.6	Yes	No	4	0	0	6	9	0	0	9	6.98757			1.42712
ENSG00000106484.16_1	MEST	7	130126011	130146306	Imprinted	7_130144943_G	rs1050582	1		5	10	6	10	2	11	0.454545	No	No	0	0	5	6	0	0	10	10			2.45188	4.26459
ENSG00000130600.19_1	H19	11	2016405	2022700	Imprinted	11_2016619_A	rs3741219	1		5	7	4	7	2	9	0.555556	Yes	No	5	0	4	0	7	0	7	0	37.086		4.47461
ENSG00000130600.19_1	H19	11	2016405	2022700	Imprinted	11_2016659_T	rs2839704	1		4	6	3	6	2	7	0.571429	Yes	No	0	4	0	3	0	6	0	6		48.1896		1.26744
ENSG00000130600.19_1	H19	11	2016405	2022700	Imprinted	11_2016662_T	rs2839703	1		4	6	3	6	2	7	0.571429	Yes	No	0	4	0	3	0	6	0	6		48.1896		1.26744
ENSG00000130600.19_1	H19	11	2016405	2022700	Imprinted	11_2016908_G	rs217727	0.125		1	7	6	7	2	7	0.142857	No	No	6	0	1	0	7	0	7	0	36.1782		2.19505
ENSG00000130600.19_1	H19	11	2016405	2022700	Imprinted	11_2016924_A	rs10840159	1		5	8	4	8	2	9	0.555556	Yes	No	5	0	4	0	8	0	8	0	37.086		4.47461
ENSG00000130600.19_1	H19	11	2016405	2022700	Imprinted	11_2017017_A	rs2839702	0.753906		6	9	4	9	2	10	0.6	Yes	No	6	0	0	4	9	0	0	9	21.7454			4.47461
ENSG00000130600.19_1	H19	11	2016405	2022700	Imprinted	11_2017110_C	rs2839701	1		5	8	4	8	2	9	0.555556	Yes	No	0	0	4	5	0	0	8	8			4.47461	37.086
ENSG00000130600.19_1	H19	11	2016405	2022700	Imprinted	11_2017439_C	rs3024270	0.34375		7	9	3	9	2	10	0.7	Yes	No	0	0	3	7	0	0	9	9			9.15093	16.6775
ENSG00000021762.20_1	OSBPL5	11	3108336	3187969	Imprinted	11_3109403_A	rs2289999	0.581055		5	5	8	5	2	13	0.384615	No	No	5	0	8	0	5	0	5	0	0.595986		1.07489
ENSG00000021762.20_1	OSBPL5	11	3108336	3187969	Imprinted	11_3109408_C	rs2289998	0.581055		5	5	8	5	2	13	0.384615	No	No	0	8	0	5	0	5	0	5		1.07489		0.595986
ENSG00000021762.20_1	OSBPL5	11	3108336	3187969	Imprinted	11_3109426_T	rs10160757	0.581055		5	5	8	5	2	13	0.384615	No	No	0	5	0	8	0	5	0	5		0.595986		1.07489
ENSG00000021762.20_1	OSBPL5	11	3108336	3187969	Imprinted	11_3143473_C		0.03125	*	6	6	0	6	2	6	1	Yes	Yes	0	0	0	6	0	6	0	6				1.00001
ENSG00000131620.17_1	ANO1	11	69924407	70035634	Imprinted	11_70007311_A	rs2276066	0.179688		2	3	7	3	2	9	0.222222	No	No	2	0	7	0	3	0	3	0	0.890507		3.78467
ENSG00000131620.17_1	ANO1	11	69924407	70035634	Imprinted	11_70007392_A	rs2276067	0.109375		2	3	8	3	2	10	0.2	No	No	2	0	8	0	3	0	3	0	0.890507		4.47502
ENSG00000128739.23_1	SNRPN	15	25068783	25223870	Imprinted	15_25219512_T		0.596615		14	29	18	29	2	32	0.4375	No	No	0	14	0	18	0	29	0	29		3.79981		3.6498
ENSG00000273173.5_1	SNURF	15	25200132	25222997	Imprinted	15_25219512_T		0.596615		14	29	18	29	2	32	0.4375	No	No	0	14	0	18	0	29	0	29		7.30086		7.02486
ENSG00000022556.16_1	NLRP2	19	55464497	55512510	Imprinted	19_55481398_G	rs269912	0.21875		1	3	5	3	2	6	0.166667	No	No	5	0	1	0	3	0	3	0	1.3216		0.908834
ENSG00000022556.16_1	NLRP2	19	55464497	55512510	Imprinted	19_55485899_G	rs2217659	0.0922852		3	13	10	13	2	13	0.230769	No	No	10	0	3	0	13	0	13	0	1.60311		3.45857
ENSG00000022556.16_1	NLRP2	19	55464497	55512510	Imprinted	19_55494188_C	rs3826883	0.453125		2	5	5	5	2	7	0.285714	No	No	0	5	0	2	0	5	0	5		1.57286		0.897236
ENSG00000022556.16_1	NLRP2	19	55464497	55512510	Imprinted	19_55494651_A	rs34804158	0.453125		2	5	5	5	2	7	0.285714	No	No	2	0	5	0	5	0	5	0	0.897236		1.57286
ENSG00000022556.16_1	NLRP2	19	55464497	55512510	Imprinted	19_55494740_T	rs10412915	0.774414		7	10	5	10	2	12	0.583333	Yes	No	0	7	0	5	0	10	0	10		1.25442		1.57286
ENSG00000022556.16_1	NLRP2	19	55464497	55512510	Imprinted	19_55494881_C	rs11672113	0.266846		4	8	9	8	2	13	0.307692	No	No	0	0	9	4	0	0	8	8			1.62881	1.33899
ENSG00000022556.16_1	NLRP2	19	55464497	55512510	Imprinted	19_55501579_A	rs1654495	0.118469		4	12	11	12	2	15	0.266667	No	No	4	0	0	11	12	0	0	12	2.28055			1.70801
ENSG00000022556.16_1	NLRP2	19	55464497	55512510	Imprinted	19_55505557_C		0.548828		4	10	7	10	2	11	0.363636	No	No	0	7	0	4	0	10	0	10		1.64939		2.84822
ENSG00000022556.16_1	NLRP2	19	55464497	55512510	Imprinted	19_55512137_C	rs12768	0.0118179	*	4	11	16	11	2	20	0.2	No	No	16	0	0	4	11	0	0	11	1.55818			2.91585
ENSG00000022556.16_1	NLRP2	19	55464497	55512510	Imprinted	19_55512232_C	rs1043673	0.0212708	*	3	11	13	11	2	16	0.1875	No	No	13	0	0	3	11	0	0	11	1.59789			1.12757
ENSG00000022556.16_1	NLRP2	19	55464497	55512510	Imprinted	19_55512316_T	rs1043678	0.0212708	*	3	11	13	11	2	16	0.1875	No	No	0	3	13	0	0	11	11	0		1.12757	1.59789
ENSG00000022556.16_1	NLRP2	19	55464497	55512510	Imprinted	19_55512347_G		0.0212708	*	3	11	13	11	2	16	0.1875	No	No	0	0	3	13	0	0	11	11			1.12757	1.59789
ENSG00000022556.16_1	NLRP2	19	55464497	55512510	Imprinted	19_55512431_A		0.0768127		4	12	12	12	2	16	0.25	No	No	4	0	12	0	12	0	12	0	3.00474		1.52773
ENSG00000101049.17_1	SGK2	20	42187607	42216877	Imprinted	20_42204913_A	rs201107079	0.000976562	*	11	11	0	11	2	11	1	Yes	Yes	11	0	0	0	11	0	0	11	0.896009
ENSG00000235590.7_1	GNAS-AS1	20	57393973	57425958	Imprinted	20_57415110_A		0.289062		6	6	2	6	2	8	0.75	Yes	No	6	0	2	0	6	0	6	0	0.00885761		0.559529
ENSG00000087460.29_1	GNAS	20	57414772	57486247	Imprinted	20_57415110_A		0.289062		6	6	2	6	2	8	0.75	Yes	No	6	0	2	0	6	0	6	0	10.5811		25.9215
ENSG00000087460.29_1	GNAS	20	57414772	57486247	Imprinted	20_57478807_C	rs7121	0.015625	*	0	1	7	1	2	7	0	No	Yes	0	7	0	0	0	1	0	1		13.6595
ENSG00000183628.14_1	DGCR6	22	18893540	18901751	Imprinted	22_18900750_G	rs372055	0.015625	*	0	1	7	1	2	7	0	No	Yes	7	0	0	0	1	0	1	0	0.507061
ENSG00000116670.15_1	MAD2L2	1	11734536	11751707	Other monoallelic	1_11735841_C		0.507813		3	3	6	3	2	9	0.333333	No	No	6	0	0	3	3	0	0	3	5.73556			2.60646
ENSG00000116670.15_1	MAD2L2	1	11734536	11751707	Other monoallelic	1_11735877_A	rs2233022	0.803619		7	8	9	8	2	16	0.4375	No	No	7	0	9	0	8	0	8	0	3.46956		4.5382
ENSG00000116670.15_1	MAD2L2	1	11734536	11751707	Other monoallelic	1_11737051_G	rs2294638	0.000518799	*	15	15	1	15	2	16	0.9375	Yes	No	0	0	15	1	0	0	15	15			3.51572	4.62085
ENSG00000116670.15_1	MAD2L2	1	11734536	11751707	Other monoallelic	1_11740542_C	rs200272112	2.77556e-17	*	56	56	0	56	2	56	1	Yes	Yes	0	0	0	56	56	0	0	56				3.98848
ENSG00000116670.15_1	MAD2L2	1	11734536	11751707	Other monoallelic	1_11740812_A		0.453125		2	3	5	3	2	7	0.285714	No	No	2	0	0	5	3	0	0	3	2.56405			5.30158
ENSG00000274944.4_1	RP5-864K19.6	1	39330172	39347289	Other monoallelic	1_39340282_C	rs880303	3.72529e-09	*	29	29	0	29	2	29	1	Yes	Yes	0	0	0	29	0	29	0	29				1.55879
ENSG00000274944.4_1	RP5-864K19.6	1	39330172	39347289	Other monoallelic	1_39340607_A	rs16825625	0.03125	*	6	6	0	6	2	6	1	Yes	Yes	6	0	0	0	6	0	6	0	1.24942
ENSG00000274944.4_1	RP5-864K19.6	1	39330172	39347289	Other monoallelic	1_39340862_A	rs874243	1.54972e-06	*	24	25	1	25	2	25	0.96	Yes	No	24	0	1	0	25	0	25	0	1.65878		3.36897
ENSG00000162377.6_1	COA7	1	53150120	53164019	Other monoallelic	1_53158524_A	rs200725979	1.11022e-16	*	54	54	0	54	2	54	1	Yes	Yes	54	0	0	0	54	0	0	54	1.66977
ENSG00000185839.3_1	RP4-592A1.2	1	59096512	59097202	Other monoallelic	1_59096544_A		4.93038e-32	*	105	105	0	105	2	105	1	Yes	Yes	105	0	0	0	105	0	105	0	6.14385
ENSG00000185839.3_1	RP4-592A1.2	1	59096512	59097202	Other monoallelic	1_59096581_T		3.9443e-31	*	102	102	0	102	2	102	1	Yes	Yes	0	102	0	0	0	102	0	102		6.14063
ENSG00000185839.3_1	RP4-592A1.2	1	59096512	59097202	Other monoallelic	1_59096582_G		1.57772e-30	*	100	100	0	100	2	100	1	Yes	Yes	0	0	100	0	100	0	100	0			6.13174
ENSG00000185839.3_1	RP4-592A1.2	1	59096512	59097202	Other monoallelic	1_59096598_C		3.15544e-30	*	99	99	0	99	2	99	1	Yes	Yes	0	0	0	99	0	99	0	99				6.12627
ENSG00000185839.3_1	RP4-592A1.2	1	59096512	59097202	Other monoallelic	1_59096610_T		6.31089e-30	*	98	98	0	98	2	98	1	Yes	Yes	0	98	0	0	98	98	0	0		6.07623
ENSG00000185839.3_1	RP4-592A1.2	1	59096512	59097202	Other monoallelic	1_59096630_G		1.61559e-27	*	90	90	0	90	2	90	1	Yes	Yes	0	0	90	0	90	0	90	0			6.10691
ENSG00000185839.3_1	RP4-592A1.2	1	59096512	59097202	Other monoallelic	1_59096641_G		6.46235e-27	*	88	88	0	88	2	88	1	Yes	Yes	0	0	88	0	0	0	88	88			5.91433
ENSG00000185839.3_1	RP4-592A1.2	1	59096512	59097202	Other monoallelic	1_59096652_C		2.06795e-25	*	83	83	0	83	2	83	1	Yes	Yes	0	0	0	83	83	0	0	83				6.13472
ENSG00000185839.3_1	RP4-592A1.2	1	59096512	59097202	Other monoallelic	1_59096656_A		2.2489e-24	*	85	86	1	86	2	86	0.988372	Yes	No	85	0	1	0	86	0	86	0	5.9774		6.73951
ENSG00000185839.3_1	RP4-592A1.2	1	59096512	59097202	Other monoallelic	1_59096669_C		1.00974e-28	*	94	94	0	94	2	94	1	Yes	Yes	0	0	0	94	0	0	94	94				6.03086
ENSG00000185839.3_1	RP4-592A1.2	1	59096512	59097202	Other monoallelic	1_59096689_A		5.10551e-25	*	96	98	3	98	2	99	0.969697	Yes	No	96	0	3	0	98	0	98	0	6.00465		9.28304
ENSG00000185839.3_1	RP4-592A1.2	1	59096512	59097202	Other monoallelic	1_59096693_G		9.86076e-32	*	104	104	0	104	2	104	1	Yes	Yes	0	0	104	0	104	0	104	0			6.13719
ENSG00000185839.3_1	RP4-592A1.2	1	59096512	59097202	Other monoallelic	1_59096853_C		4.03897e-28	*	92	92	0	92	2	92	1	Yes	Yes	0	0	0	92	0	92	0	92				6.07236
ENSG00000185839.3_1	RP4-592A1.2	1	59096512	59097202	Other monoallelic	1_59097168_C		0.0078125	*	8	8	0	8	2	8	1	Yes	Yes	0	0	0	8	0	8	0	8				6.25992
ENSG00000185839.3_1	RP4-592A1.2	1	59096512	59097202	Other monoallelic	1_59097172_C		1.62423e-06	*	27	27	2	27	2	29	0.931034	Yes	No	0	2	0	27	0	27	0	27		8.54938		5.88737
ENSG00000265808.4_1	SEC22B	1	145096407	145118353	Other monoallelic	1_145103928_G	rs2596251	1.19904e-14	*	1	47	52	47	2	53	0.0188679	No	No	52	0	1	0	47	0	47	0	11.64		15.0922
ENSG00000265808.4_1	SEC22B	1	145096407	145118353	Other monoallelic	1_145103947_T	rs2794062	2.71051e-20	*	0	62	66	62	2	66	0	No	Yes	0	0	0	66	0	62	0	62				11.4919
ENSG00000265808.4_1	SEC22B	1	145096407	145118353	Other monoallelic	1_145109549_G	rs2596331	2.71051e-20	*	0	51	66	51	2	66	0	No	Yes	0	66	0	0	0	51	51	0		11.4919
ENSG00000265808.4_1	SEC22B	1	145096407	145118353	Other monoallelic	1_145109583_C	rs2794053	2.71051e-20	*	0	66	66	66	2	66	0	No	Yes	66	0	0	0	66	0	0	66	11.4919
ENSG00000265808.4_1	SEC22B	1	145096407	145118353	Other monoallelic	1_145109661_G	rs2655551	8.67362e-19	*	61	61	0	61	2	61	1	Yes	Yes	0	0	61	0	61	0	61	0			11.095
ENSG00000265808.4_1	SEC22B	1	145096407	145118353	Other monoallelic	1_145112414_T	rs2590131	2.71051e-20	*	0	58	66	58	2	66	0	No	Yes	0	0	0	66	0	58	0	58				11.4919
ENSG00000265808.4_1	SEC22B	1	145096407	145118353	Other monoallelic	1_145112420_C	rs2794041	1.73472e-18	*	60	60	0	60	2	60	1	Yes	Yes	0	0	0	60	0	60	0	60				11.0734
ENSG00000265808.4_1	SEC22B	1	145096407	145118353	Other monoallelic	1_145112428_C	rs2794040	2.71051e-20	*	0	57	66	57	2	66	0	No	Yes	0	66	0	0	0	57	0	57		11.4919
ENSG00000265808.4_1	SEC22B	1	145096407	145118353	Other monoallelic	1_145112485_C	rs2794039	2.71051e-20	*	0	63	66	63	2	66	0	No	Yes	0	66	0	0	0	63	0	63		11.4919
ENSG00000265808.4_1	SEC22B	1	145096407	145118353	Other monoallelic	1_145112501_C	rs3871984	0.00390625	*	9	9	0	9	2	9	1	Yes	Yes	0	0	0	9	0	9	0	9				12.4323
ENSG00000265808.4_1	SEC22B	1	145096407	145118353	Other monoallelic	1_145115810_A	rs2655557	1.97215e-31	*	0	103	103	103	2	103	0	No	Yes	0	0	103	0	103	0	103	0			11.9687
ENSG00000265808.4_1	SEC22B	1	145096407	145118353	Other monoallelic	1_145115820_T	rs2655558	5.04871e-29	*	95	95	0	95	2	95	1	Yes	Yes	0	95	0	0	0	95	0	95		11.834
ENSG00000265808.4_1	SEC22B	1	145096407	145118353	Other monoallelic	1_145116027_T		2.01948e-28	*	0	71	93	71	2	93	0	No	Yes	0	0	0	93	0	71	0	71				12.5728
ENSG00000275140.1_1	SEC22B3P	1	145103904	145115889	Other monoallelic	1_145103928_G	rs2596251	1.19904e-14	*	1	47	52	47	2	53	0.0188679	No	No	52	0	1	0	47	0	47	0	7.79927		9.77069
ENSG00000275140.1_1	SEC22B3P	1	145103904	145115889	Other monoallelic	1_145103947_T	rs2794062	2.71051e-20	*	0	62	66	62	2	66	0	No	Yes	0	0	0	66	0	62	0	62				7.65204
ENSG00000275140.1_1	SEC22B3P	1	145103904	145115889	Other monoallelic	1_145109549_G	rs2596331	2.71051e-20	*	0	51	66	51	2	66	0	No	Yes	0	66	0	0	0	51	51	0		7.65204
ENSG00000275140.1_1	SEC22B3P	1	145103904	145115889	Other monoallelic	1_145109583_C	rs2794053	2.71051e-20	*	0	66	66	66	2	66	0	No	Yes	66	0	0	0	66	0	0	66	7.65204
ENSG00000275140.1_1	SEC22B3P	1	145103904	145115889	Other monoallelic	1_145109661_G	rs2655551	8.67362e-19	*	61	61	0	61	2	61	1	Yes	Yes	0	0	61	0	61	0	61	0			7.35983
ENSG00000275140.1_1	SEC22B3P	1	145103904	145115889	Other monoallelic	1_145112414_T	rs2590131	2.71051e-20	*	0	58	66	58	2	66	0	No	Yes	0	0	0	66	0	58	0	58				7.65204
ENSG00000275140.1_1	SEC22B3P	1	145103904	145115889	Other monoallelic	1_145112420_C	rs2794041	1.73472e-18	*	60	60	0	60	2	60	1	Yes	Yes	0	0	0	60	0	60	0	60				7.35591
ENSG00000275140.1_1	SEC22B3P	1	145103904	145115889	Other monoallelic	1_145112428_C	rs2794040	2.71051e-20	*	0	57	66	57	2	66	0	No	Yes	0	66	0	0	0	57	0	57		7.65204
ENSG00000275140.1_1	SEC22B3P	1	145103904	145115889	Other monoallelic	1_145112485_C	rs2794039	2.71051e-20	*	0	63	66	63	2	66	0	No	Yes	0	66	0	0	0	63	0	63		7.65204
ENSG00000275140.1_1	SEC22B3P	1	145103904	145115889	Other monoallelic	1_145112501_C	rs3871984	0.00390625	*	9	9	0	9	2	9	1	Yes	Yes	0	0	0	9	0	9	0	9				8.07745
ENSG00000275140.1_1	SEC22B3P	1	145103904	145115889	Other monoallelic	1_145115810_A	rs2655557	1.97215e-31	*	0	103	103	103	2	103	0	No	Yes	0	0	103	0	103	0	103	0			7.99642
ENSG00000275140.1_1	SEC22B3P	1	145103904	145115889	Other monoallelic	1_145115820_T	rs2655558	5.04871e-29	*	95	95	0	95	2	95	1	Yes	Yes	0	95	0	0	0	95	0	95		7.88729
ENSG00000274423.1_1	SEC22B2P	1	145103907	145115889	Other monoallelic	1_145103928_G	rs2596251	1.19904e-14	*	1	47	52	47	2	53	0.0188679	No	No	52	0	1	0	47	0	47	0	7.8395		9.82149
ENSG00000274423.1_1	SEC22B2P	1	145103907	145115889	Other monoallelic	1_145103947_T	rs2794062	2.71051e-20	*	0	62	66	62	2	66	0	No	Yes	0	0	0	66	0	62	0	62				7.69132
ENSG00000274423.1_1	SEC22B2P	1	145103907	145115889	Other monoallelic	1_145109549_G	rs2596331	2.71051e-20	*	0	51	66	51	2	66	0	No	Yes	0	66	0	0	0	51	51	0		7.69132
ENSG00000274423.1_1	SEC22B2P	1	145103907	145115889	Other monoallelic	1_145109583_C	rs2794053	2.71051e-20	*	0	66	66	66	2	66	0	No	Yes	66	0	0	0	66	0	0	66	7.69132
ENSG00000274423.1_1	SEC22B2P	1	145103907	145115889	Other monoallelic	1_145109661_G	rs2655551	8.67362e-19	*	61	61	0	61	2	61	1	Yes	Yes	0	0	61	0	61	0	61	0			7.3976
ENSG00000274423.1_1	SEC22B2P	1	145103907	145115889	Other monoallelic	1_145112414_T	rs2590131	2.71051e-20	*	0	58	66	58	2	66	0	No	Yes	0	0	0	66	0	58	0	58				7.69132
ENSG00000274423.1_1	SEC22B2P	1	145103907	145115889	Other monoallelic	1_145112420_C	rs2794041	1.73472e-18	*	60	60	0	60	2	60	1	Yes	Yes	0	0	0	60	0	60	0	60				7.39383
ENSG00000274423.1_1	SEC22B2P	1	145103907	145115889	Other monoallelic	1_145112428_C	rs2794040	2.71051e-20	*	0	57	66	57	2	66	0	No	Yes	0	66	0	0	0	57	0	57		7.69132
ENSG00000274423.1_1	SEC22B2P	1	145103907	145115889	Other monoallelic	1_145112485_C	rs2794039	2.71051e-20	*	0	63	66	63	2	66	0	No	Yes	0	66	0	0	0	63	0	63		7.69132
ENSG00000274423.1_1	SEC22B2P	1	145103907	145115889	Other monoallelic	1_145112501_C	rs3871984	0.00390625	*	9	9	0	9	2	9	1	Yes	Yes	0	0	0	9	0	9	0	9				8.1182
ENSG00000274423.1_1	SEC22B2P	1	145103907	145115889	Other monoallelic	1_145115810_A	rs2655557	1.97215e-31	*	0	103	103	103	2	103	0	No	Yes	0	0	103	0	103	0	103	0			8.03747
ENSG00000274423.1_1	SEC22B2P	1	145103907	145115889	Other monoallelic	1_145115820_T	rs2655558	5.04871e-29	*	95	95	0	95	2	95	1	Yes	Yes	0	95	0	0	0	95	0	95		7.92786
ENSG00000224837.1_1	GCSHP5	1	168025138	168025660	Other monoallelic	1_168025245_T		4.23516e-22	*	72	72	0	72	2	72	1	Yes	Yes	0	72	0	0	0	72	0	72		3.97641
ENSG00000224837.1_1	GCSHP5	1	168025138	168025660	Other monoallelic	1_168025262_A		4.23516e-22	*	72	72	0	72	2	72	1	Yes	Yes	72	0	0	0	72	0	72	0	3.97641
ENSG00000224837.1_1	GCSHP5	1	168025138	168025660	Other monoallelic	1_168025400_G		1.56701e-20	*	72	73	1	73	2	73	0.986301	Yes	No	0	0	72	1	0	0	73	73			3.93929	5.10134
ENSG00000224837.1_1	GCSHP5	1	168025138	168025660	Other monoallelic	1_168025409_A		1.56701e-20	*	72	73	1	73	2	73	0.986301	Yes	No	72	0	1	0	73	0	73	0	3.93929		5.10134
ENSG00000224837.1_1	GCSHP5	1	168025138	168025660	Other monoallelic	1_168025442_A		3.8147e-06	*	19	19	0	19	2	19	1	Yes	Yes	19	0	0	0	19	0	19	0	3.34273
ENSG00000224837.1_1	GCSHP5	1	168025138	168025660	Other monoallelic	1_168025483_C		3.05176e-05	*	16	16	0	16	2	16	1	Yes	Yes	0	0	0	16	0	0	16	16				3.92524
ENSG00000224837.1_1	GCSHP5	1	168025138	168025660	Other monoallelic	1_168025538_T		0.00318301	*	26	72	53	72	2	79	0.329114	No	No	0	26	0	53	0	72	0	72		2.49553		5.09466
ENSG00000224837.1_1	GCSHP5	1	168025138	168025660	Other monoallelic	1_168025577_C		2.98023e-08	*	26	26	0	26	2	26	1	Yes	Yes	0	0	0	26	0	26	0	26				3.66327
ENSG00000224837.1_1	GCSHP5	1	168025138	168025660	Other monoallelic	1_168025628_G		7.10543e-15	*	48	48	0	48	2	48	1	Yes	Yes	0	0	48	0	48	0	48	0			3.75193
ENSG00000234004.4_1	RP11-543B16.1	1	211346829	211347191	Other monoallelic	1_211346858_T		3.05176e-05	*	16	16	0	16	2	16	1	Yes	Yes	0	16	0	0	0	16	0	16		0.676675
ENSG00000234004.4_1	RP11-543B16.1	1	211346829	211347191	Other monoallelic	1_211346925_G		1.13687e-13	*	44	44	0	44	2	44	1	Yes	Yes	0	0	44	0	44	0	44	0			0.701116
ENSG00000234004.4_1	RP11-543B16.1	1	211346829	211347191	Other monoallelic	1_211347069_G		1.52588e-05	*	17	17	0	17	2	17	1	Yes	Yes	0	0	17	0	17	0	17	0			0.672004
ENSG00000197223.12_1	C1D	2	68268261	68338080	Other monoallelic	2_68274434_A	rs77388906	1.38778e-17	*	57	57	0	57	2	57	1	Yes	Yes	57	0	0	0	57	0	0	57	1.91391
ENSG00000144199.12_1	FAHD2B	2	97749319	97760619	Other monoallelic	2_97749407_C		1.90735e-06	*	20	20	0	20	2	20	1	Yes	Yes	0	0	0	20	0	20	0	20				1.14352
ENSG00000144199.12_1	FAHD2B	2	97749319	97760619	Other monoallelic	2_97749417_C		2.84217e-14	*	46	46	0	46	2	46	1	Yes	Yes	0	0	0	46	0	46	0	46				1.10525
ENSG00000144199.12_1	FAHD2B	2	97749319	97760619	Other monoallelic	2_97749644_G	rs879120167	0.015625	*	7	7	0	7	2	7	1	Yes	Yes	0	0	7	0	0	0	7	7			1.92183
ENSG00000144199.12_1	FAHD2B	2	97749319	97760619	Other monoallelic	2_97751786_G		0.0078125	*	8	8	0	8	2	8	1	Yes	Yes	0	0	8	0	8	0	8	0			0.965338
ENSG00000144199.12_1	FAHD2B	2	97749319	97760619	Other monoallelic	2_97751832_C	rs1964494	0.0703125		7	8	1	8	2	8	0.875	Yes	No	1	0	0	7	8	0	0	8	0.36449			0.793572
ENSG00000132967.9_1	HMGB1P5	3	22423309	22424420	Other monoallelic	3_22423338_G		7.27596e-12	*	38	38	0	38	2	38	1	Yes	Yes	0	0	38	0	0	0	38	38			13.519
ENSG00000132967.9_1	HMGB1P5	3	22423309	22424420	Other monoallelic	3_22423998_C		7.45058e-09	*	28	28	0	28	2	28	1	Yes	Yes	0	0	0	28	0	28	0	28				15.4873
ENSG00000132967.9_1	HMGB1P5	3	22423309	22424420	Other monoallelic	3_22424048_G		3.63798e-12	*	0	1	39	1	2	39	0	No	Yes	0	39	0	0	0	1	1	0		16.9521
ENSG00000132967.9_1	HMGB1P5	3	22423309	22424420	Other monoallelic	3_22424159_T		1.73472e-18	*	0	1	60	1	2	60	0	No	Yes	0	0	0	60	0	1	0	1				14.0141
ENSG00000242083.2_1	RPL7AP31	4	57222300	57223098	Other monoallelic	4_57222426_A		1.81899e-12	*	40	40	0	40	2	40	1	Yes	Yes	40	0	0	0	40	0	40	0	0.792138
ENSG00000242083.2_1	RPL7AP31	4	57222300	57223098	Other monoallelic	4_57222534_C		0.000976562	*	11	11	0	11	2	11	1	Yes	Yes	0	0	0	11	11	0	0	11				0.682179
ENSG00000242083.2_1	RPL7AP31	4	57222300	57223098	Other monoallelic	4_57222664_T		6.10352e-05	*	15	15	0	15	2	15	1	Yes	Yes	0	15	0	0	0	15	0	15		0.743804
ENSG00000242083.2_1	RPL7AP31	4	57222300	57223098	Other monoallelic	4_57222781_C		1.16415e-10	*	34	34	0	34	2	34	1	Yes	Yes	0	0	0	34	34	0	0	34				0.820979
ENSG00000242083.2_1	RPL7AP31	4	57222300	57223098	Other monoallelic	4_57223076_A		0.000976562	*	11	11	0	11	2	11	1	Yes	Yes	11	0	0	0	11	0	0	11	0.796032
ENSG00000164037.17_1	SLC9B1	4	103806204	103940876	Other monoallelic	4_103822404_G	rs58374767	4.23516e-22	*	72	72	0	72	2	72	1	Yes	Yes	0	0	72	0	72	0	72	0			0.852812
ENSG00000164037.17_1	SLC9B1	4	103806204	103940876	Other monoallelic	4_103832597_A	rs79588568	9.53674e-07	*	21	21	0	21	2	21	1	Yes	Yes	21	0	0	0	21	0	21	0	0.859679
ENSG00000164037.17_1	SLC9B1	4	103806204	103940876	Other monoallelic	4_103832611_G	rs75599926	9.53674e-07	*	21	21	0	21	2	21	1	Yes	Yes	0	0	21	0	21	0	21	0			0.859042
ENSG00000164037.17_1	SLC9B1	4	103806204	103940876	Other monoallelic	4_103832650_T	rs200816768	1.52588e-05	*	17	17	0	17	2	17	1	Yes	Yes	0	17	0	0	17	17	0	0		0.995219
ENSG00000164037.17_1	SLC9B1	4	103806204	103940876	Other monoallelic	4_103832665_T	rs201645894	0.0078125	*	8	8	0	8	2	8	1	Yes	Yes	0	8	0	0	0	8	0	8		0.889376
ENSG00000164037.17_1	SLC9B1	4	103806204	103940876	Other monoallelic	4_103832687_T	rs369692318	0.0078125	*	8	8	0	8	2	8	1	Yes	Yes	0	8	0	0	0	8	0	8		0.905777
ENSG00000164037.17_1	SLC9B1	4	103806204	103940876	Other monoallelic	4_103911069_C	rs2715591	0.00154388	*	4	4	20	4	2	24	0.166667	No	No	20	0	0	4	4	0	0	4	1.04669			0.881215
ENSG00000177879.17_1	AP3S1	5	115177288	115249778	Other monoallelic	5_115238716_G	rs41332950	0.286279		14	16	8	16	2	22	0.636364	Yes	No	8	0	14	0	16	0	16	0	5.81846		5.28463
ENSG00000177879.17_1	AP3S1	5	115177288	115249778	Other monoallelic	5_115249078_C	rs7733604	1.35525e-20	*	67	67	0	67	2	67	1	Yes	Yes	0	0	0	67	0	67	0	67				5.97187
ENSG00000177879.17_1	AP3S1	5	115177288	115249778	Other monoallelic	5_115249153_G	rs3803703	0.0078125	*	8	8	0	8	2	8	1	Yes	Yes	0	0	8	0	8	0	8	0			7.77098
ENSG00000177879.17_1	AP3S1	5	115177288	115249778	Other monoallelic	5_115249271_G		2.64698e-23	*	76	76	0	76	2	76	1	Yes	Yes	0	0	76	0	76	0	76	0			5.53178
ENSG00000112983.18_1	BRD8	5	137475458	137514642	Other monoallelic	5_137475787_C	rs423258	0.125		6	6	1	6	2	7	0.857143	Yes	No	0	1	0	6	0	6	0	6		4.13294		3.39932
ENSG00000112983.18_1	BRD8	5	137475458	137514642	Other monoallelic	5_137503739_G	rs201078605	6.93889e-18	*	58	58	0	58	2	58	1	Yes	Yes	0	0	58	0	58	0	58	0			3.72951
ENSG00000112983.18_1	BRD8	5	137475458	137514642	Other monoallelic	5_137506434_G		0.0226558	*	6	6	18	6	2	24	0.25	No	No	18	0	6	0	6	0	6	0	4.61146		3.37453
ENSG00000237080.3_1	EHMT2-AS1	6	31845584	31851981	Other monoallelic	6_31848220_T		0.774414		5	5	7	5	2	12	0.416667	No	No	0	5	7	0	0	5	5	0		1.41671	1.80827
ENSG00000237080.3_1	EHMT2-AS1	6	31845584	31851981	Other monoallelic	6_31848440_A	rs41267090	0.000244141	*	13	13	0	13	2	13	1	Yes	Yes	13	0	0	0	13	13	0	0	1.29069
ENSG00000237080.3_1	EHMT2-AS1	6	31845584	31851981	Other monoallelic	6_31851234_A	rs652888	0.0127258	*	14	17	3	17	2	17	0.823529	Yes	No	14	0	3	0	17	0	17	0	1.04467		2.09145
ENSG00000237080.3_1	EHMT2-AS1	6	31845584	31851981	Other monoallelic	6_31851469_C		3.39532e-05	*	27	30	4	30	2	31	0.870968	Yes	No	4	0	0	27	30	0	0	30	1.56896			1.18521
ENSG00000172432.19_1	GTPBP2	6	43573052	43597001	Other monoallelic	6_43589395_G	rs200006314	1.73472e-18	*	60	60	0	60	2	60	1	Yes	Yes	0	0	60	0	0	60	60	0			3.5507
ENSG00000230204.1_1	FTH1P5	6	50880424	50880969	Other monoallelic	6_50880479_C		1.16415e-10	*	34	34	0	34	2	34	1	Yes	Yes	0	0	0	34	0	34	0	34				1.08566
ENSG00000230204.1_1	FTH1P5	6	50880424	50880969	Other monoallelic	6_50880604_T		2.98023e-08	*	26	26	0	26	2	26	1	Yes	Yes	0	26	0	0	0	26	0	26		1.37644
ENSG00000230204.1_1	FTH1P5	6	50880424	50880969	Other monoallelic	6_50880843_G		7.45058e-09	*	28	28	0	28	2	28	1	Yes	Yes	0	0	28	0	28	0	28	0			1.08957
ENSG00000146143.19_1	PRIM2	6	57179602	57513376	Other monoallelic	6_57244780_G	rs5011403	1.73472e-18	*	60	60	0	60	2	60	1	Yes	Yes	0	0	60	0	60	0	60	0			1.27197
ENSG00000146143.19_1	PRIM2	6	57179602	57513376	Other monoallelic	6_57246884_A	rs6913546	3.38813e-21	*	69	69	0	69	2	69	1	Yes	Yes	69	0	0	0	69	0	69	0	1.25239
ENSG00000146143.19_1	PRIM2	6	57179602	57513376	Other monoallelic	6_57246969_G	rs4256440	3.38813e-21	*	69	69	0	69	2	69	1	Yes	Yes	0	0	69	0	69	0	69	0			1.25239
ENSG00000146143.19_1	PRIM2	6	57179602	57513376	Other monoallelic	6_57246982_G	rs4585567	3.38813e-21	*	69	69	0	69	2	69	1	Yes	Yes	0	0	69	0	0	69	69	0			1.25239
ENSG00000146143.19_1	PRIM2	6	57179602	57513376	Other monoallelic	6_57247022_C	rs4382263	3.38813e-21	*	69	69	0	69	2	69	1	Yes	Yes	0	0	0	69	0	69	0	69				1.25239
ENSG00000146143.19_1	PRIM2	6	57179602	57513376	Other monoallelic	6_57247093_A		6.93889e-18	*	58	58	0	58	2	58	1	Yes	Yes	58	0	0	0	58	58	0	0	1.2154
ENSG00000146143.19_1	PRIM2	6	57179602	57513376	Other monoallelic	6_57247108_G		3.55271e-15	*	49	49	0	49	2	49	1	Yes	Yes	0	0	49	0	49	0	49	0			1.22043
ENSG00000146143.19_1	PRIM2	6	57179602	57513376	Other monoallelic	6_57247121_T		2.91038e-11	*	36	36	0	36	2	36	1	Yes	Yes	0	36	0	0	0	36	0	36		1.21831
ENSG00000146143.19_1	PRIM2	6	57179602	57513376	Other monoallelic	6_57393112_T	rs11964288	7.62939e-06	*	0	9	18	9	2	18	0	No	Yes	0	0	0	18	0	9	0	9				1.12042
ENSG00000146143.19_1	PRIM2	6	57179602	57513376	Other monoallelic	6_57393125_A	rs927192	1.73708e-23	*	1	76	82	76	2	83	0.0120482	No	No	1	0	82	0	76	0	76	0	0.435063		1.21606
ENSG00000146143.19_1	PRIM2	6	57179602	57513376	Other monoallelic	6_57393144_A	rs3763183	0.000976562	*	11	11	0	11	2	11	1	Yes	Yes	11	0	0	0	11	11	0	0	1.18724
ENSG00000146143.19_1	PRIM2	6	57179602	57513376	Other monoallelic	6_57393160_G	rs76686926	4.44089e-16	*	52	52	0	52	2	52	1	Yes	Yes	0	0	52	0	52	0	52	0			1.16871
ENSG00000146143.19_1	PRIM2	6	57179602	57513376	Other monoallelic	6_57398154_T	rs80081867	1.29671e-05	*	59	79	20	79	2	79	0.746835	Yes	No	0	59	0	20	0	79	0	79		1.15482		1.57765
ENSG00000146143.19_1	PRIM2	6	57179602	57513376	Other monoallelic	6_57398157_A	rs9476080	3.30872e-24	*	79	79	0	79	2	79	1	Yes	Yes	79	0	0	0	79	0	79	0	1.24973
ENSG00000146143.19_1	PRIM2	6	57179602	57513376	Other monoallelic	6_57398163_A	rs9476081	3.30872e-24	*	79	79	0	79	2	79	1	Yes	Yes	79	0	0	0	79	0	79	0	1.24973
ENSG00000146143.19_1	PRIM2	6	57179602	57513376	Other monoallelic	6_57398201_T	rs62398997	1.04589e-20	*	77	79	2	79	2	79	0.974684	Yes	No	0	77	0	2	0	79	0	79		1.26049		0.89842
ENSG00000146143.19_1	PRIM2	6	57179602	57513376	Other monoallelic	6_57398207_G	rs71214816	3.8147e-06	*	19	19	0	19	2	19	1	Yes	Yes	0	0	19	0	0	19	19	0			1.1239
ENSG00000146143.19_1	PRIM2	6	57179602	57513376	Other monoallelic	6_57398226_T	rs77436138	2.64698e-22	*	1	79	78	79	3	79	0.0126582	No	No	0	1	78	0	7	79	72	0		0.67163	1.25972
ENSG00000146143.19_1	PRIM2	6	57179602	57513376	Other monoallelic	6_57398264_A	rs62398998	1.73708e-23	*	1	83	82	83	2	83	0.0120482	No	No	1	0	82	0	83	0	83	0	0.778017		1.20747
ENSG00000146143.19_1	PRIM2	6	57179602	57513376	Other monoallelic	6_57398270_C	rs62398999	2.64698e-23	*	76	76	0	76	2	76	1	Yes	Yes	0	0	0	76	0	76	0	76				1.21364
ENSG00000146143.19_1	PRIM2	6	57179602	57513376	Other monoallelic	6_57467084_A	rs9885913	1.32349e-23	*	77	77	0	77	2	77	1	Yes	Yes	77	0	0	0	77	0	77	0	1.19799
ENSG00000146143.19_1	PRIM2	6	57179602	57513376	Other monoallelic	6_57467093_A	rs9885916	5.29396e-23	*	75	75	0	75	2	75	1	Yes	Yes	75	0	0	0	75	0	75	0	1.19604
ENSG00000146143.19_1	PRIM2	6	57179602	57513376	Other monoallelic	6_57467100_G	rs4535533	2.06795e-25	*	0	83	83	83	2	83	0	No	Yes	0	0	0	83	0	0	83	83				1.20109
ENSG00000146143.19_1	PRIM2	6	57179602	57513376	Other monoallelic	6_57467107_C	rs9885751	1.05879e-22	*	74	74	0	74	2	74	1	Yes	Yes	0	0	0	74	0	74	0	74				1.20906
ENSG00000146143.19_1	PRIM2	6	57179602	57513376	Other monoallelic	6_57467175_A	rs4406234	1.73708e-23	*	1	83	82	83	2	83	0.0120482	No	No	1	0	82	0	83	0	83	0	0.778017		1.20747
ENSG00000146143.19_1	PRIM2	6	57179602	57513376	Other monoallelic	6_57512476_G	rs4307164	3.30872e-24	*	0	79	79	79	2	79	0	No	Yes	79	0	0	0	79	0	79	0	1.24973
ENSG00000146143.19_1	PRIM2	6	57179602	57513376	Other monoallelic	6_57512510_T	rs4294007	2.06795e-25	*	0	45	83	45	2	83	0	No	Yes	0	0	83	0	0	45	45	0			1.20109
ENSG00000146143.19_1	PRIM2	6	57179602	57513376	Other monoallelic	6_57512529_C	rs5001076	2.11758e-22	*	73	73	0	73	2	73	1	Yes	Yes	0	0	0	73	73	0	0	73				1.2065
ENSG00000146143.19_1	PRIM2	6	57179602	57513376	Other monoallelic	6_57512565_T	rs4294008	2.06795e-25	*	0	83	83	83	2	83	0	No	Yes	0	0	0	83	0	83	0	83				1.20109
ENSG00000146143.19_1	PRIM2	6	57179602	57513376	Other monoallelic	6_57512678_G	rs4398719	3.30872e-24	*	0	79	79	79	2	79	0	No	Yes	79	0	0	0	79	0	79	0	1.24973
ENSG00000146143.19_1	PRIM2	6	57179602	57513376	Other monoallelic	6_57512711_G	rs5001484	3.30872e-24	*	0	77	79	77	3	79	0	No	Yes	79	0	0	0	39	0	77	38	1.24973
ENSG00000146143.19_1	PRIM2	6	57179602	57513376	Other monoallelic	6_57512718_T	rs5001483	1.38778e-17	*	57	57	0	57	2	57	1	Yes	Yes	0	57	0	0	57	57	0	0		1.24768
ENSG00000146143.19_1	PRIM2	6	57179602	57513376	Other monoallelic	6_57512775_T		3.30872e-24	*	79	79	0	79	2	79	1	Yes	Yes	0	79	0	0	0	79	79	0		1.24973
ENSG00000146143.19_1	PRIM2	6	57179602	57513376	Other monoallelic	6_57512779_G		3.30872e-24	*	79	79	0	79	2	79	1	Yes	Yes	0	0	79	0	0	79	79	0			1.24973
ENSG00000146143.19_1	PRIM2	6	57179602	57513376	Other monoallelic	6_57512825_C		2.03817e-21	*	75	76	1	76	2	76	0.986842	Yes	No	0	1	0	75	0	76	0	76		1.03746		1.25594
ENSG00000146143.19_1	PRIM2	6	57179602	57513376	Other monoallelic	6_57512826_A		1.03232e-21	*	76	77	1	77	2	77	0.987013	Yes	No	76	0	1	0	77	0	77	0	1.2476		1.03746
ENSG00000146143.19_1	PRIM2	6	57179602	57513376	Other monoallelic	6_57512841_A		1.0842e-19	*	64	64	0	64	2	64	1	Yes	Yes	64	0	0	0	64	0	64	0	1.25335
ENSG00000146143.19_1	PRIM2	6	57179602	57513376	Other monoallelic	6_57512850_C		6.93889e-18	*	58	58	0	58	2	58	1	Yes	Yes	0	0	0	58	0	0	58	58				1.25615
ENSG00000146143.19_1	PRIM2	6	57179602	57513376	Other monoallelic	6_57512874_G		5.96046e-08	*	25	25	0	25	2	25	1	Yes	Yes	0	0	25	0	25	0	25	0			1.24423
ENSG00000146143.19_1	PRIM2	6	57179602	57513376	Other monoallelic	6_57512889_C		5.82077e-11	*	35	35	0	35	2	35	1	Yes	Yes	0	0	0	35	0	35	0	35				1.28256
ENSG00000146143.19_1	PRIM2	6	57179602	57513376	Other monoallelic	6_57512893_C		1.13687e-13	*	44	44	0	44	2	44	1	Yes	Yes	0	0	0	44	0	44	0	44				1.21404
ENSG00000146143.19_1	PRIM2	6	57179602	57513376	Other monoallelic	6_57512902_G		9.53674e-07	*	21	21	0	21	2	21	1	Yes	Yes	0	0	21	0	21	0	21	0			1.19371
ENSG00000146143.19_1	PRIM2	6	57179602	57513376	Other monoallelic	6_57512903_C		3.05176e-05	*	16	16	0	16	2	16	1	Yes	Yes	0	0	0	16	16	0	0	16				1.44395
ENSG00000146143.19_1	PRIM2	6	57179602	57513376	Other monoallelic	6_57512906_T		2.91038e-11	*	36	36	0	36	2	36	1	Yes	Yes	0	36	0	0	36	36	0	0		1.34176
ENSG00000146143.19_1	PRIM2	6	57179602	57513376	Other monoallelic	6_57512969_G		0.136046		10	10	19	10	2	29	0.344828	No	No	0	0	10	19	0	0	10	10			1.40368	1.35385
ENSG00000146143.19_1	PRIM2	6	57179602	57513376	Other monoallelic	6_57513126_C		0.0703125		1	1	7	1	2	8	0.125	No	No	0	0	7	1	0	0	1	1			1.14491	1.23212
ENSG00000283453.2_1	RP3-401D24.1	6	57325807	57514407	Other monoallelic	6_57393112_T	rs11964288	7.62939e-06	*	0	9	18	9	2	18	0	No	Yes	0	0	0	18	0	9	0	9				0.631609
ENSG00000283453.2_1	RP3-401D24.1	6	57325807	57514407	Other monoallelic	6_57393125_A	rs927192	1.73708e-23	*	1	76	82	76	2	83	0.0120482	No	No	1	0	82	0	76	0	76	0	0.250992		0.699784
ENSG00000283453.2_1	RP3-401D24.1	6	57325807	57514407	Other monoallelic	6_57393144_A	rs3763183	0.000976562	*	11	11	0	11	2	11	1	Yes	Yes	11	0	0	0	11	11	0	0	0.614549
ENSG00000283453.2_1	RP3-401D24.1	6	57325807	57514407	Other monoallelic	6_57393160_G	rs76686926	4.44089e-16	*	52	52	0	52	2	52	1	Yes	Yes	0	0	52	0	52	0	52	0			0.685427
ENSG00000283453.2_1	RP3-401D24.1	6	57325807	57514407	Other monoallelic	6_57398154_T	rs80081867	1.29671e-05	*	59	79	20	79	2	79	0.746835	Yes	No	0	59	0	20	0	79	0	79		0.661691		0.91683
ENSG00000283453.2_1	RP3-401D24.1	6	57325807	57514407	Other monoallelic	6_57398157_A	rs9476080	3.30872e-24	*	79	79	0	79	2	79	1	Yes	Yes	79	0	0	0	79	0	79	0	0.71864
ENSG00000283453.2_1	RP3-401D24.1	6	57325807	57514407	Other monoallelic	6_57398163_A	rs9476081	3.30872e-24	*	79	79	0	79	2	79	1	Yes	Yes	79	0	0	0	79	0	79	0	0.71864
ENSG00000283453.2_1	RP3-401D24.1	6	57325807	57514407	Other monoallelic	6_57398201_T	rs62398997	1.04589e-20	*	77	79	2	79	2	79	0.974684	Yes	No	0	77	0	2	0	79	0	79		0.725233		0.505609
ENSG00000283453.2_1	RP3-401D24.1	6	57325807	57514407	Other monoallelic	6_57398207_G	rs71214816	3.8147e-06	*	19	19	0	19	2	19	1	Yes	Yes	0	0	19	0	0	19	19	0			0.644307
ENSG00000283453.2_1	RP3-401D24.1	6	57325807	57514407	Other monoallelic	6_57398226_T	rs77436138	2.64698e-22	*	1	79	78	79	3	79	0.0126582	No	No	0	1	78	0	7	79	72	0		0.331019	0.725818
ENSG00000283453.2_1	RP3-401D24.1	6	57325807	57514407	Other monoallelic	6_57398264_A	rs62398998	1.73708e-23	*	1	83	82	83	2	83	0.0120482	No	No	1	0	82	0	83	0	83	0	0.436508		0.695077
ENSG00000283453.2_1	RP3-401D24.1	6	57325807	57514407	Other monoallelic	6_57398270_C	rs62398999	2.64698e-23	*	76	76	0	76	2	76	1	Yes	Yes	0	0	0	76	0	76	0	76				0.692205
ENSG00000283453.2_1	RP3-401D24.1	6	57325807	57514407	Other monoallelic	6_57467084_A	rs9885913	1.32349e-23	*	77	77	0	77	2	77	1	Yes	Yes	77	0	0	0	77	0	77	0	0.689363
ENSG00000283453.2_1	RP3-401D24.1	6	57325807	57514407	Other monoallelic	6_57467093_A	rs9885916	5.29396e-23	*	75	75	0	75	2	75	1	Yes	Yes	75	0	0	0	75	0	75	0	0.688187
ENSG00000283453.2_1	RP3-401D24.1	6	57325807	57514407	Other monoallelic	6_57467100_G	rs4535533	2.06795e-25	*	0	83	83	83	2	83	0	No	Yes	0	0	0	83	0	0	83	83				0.691192
ENSG00000283453.2_1	RP3-401D24.1	6	57325807	57514407	Other monoallelic	6_57467107_C	rs9885751	1.05879e-22	*	74	74	0	74	2	74	1	Yes	Yes	0	0	0	74	0	74	0	74				0.69356
ENSG00000283453.2_1	RP3-401D24.1	6	57325807	57514407	Other monoallelic	6_57467175_A	rs4406234	1.73708e-23	*	1	83	82	83	2	83	0.0120482	No	No	1	0	82	0	83	0	83	0	0.436508		0.695077
ENSG00000283453.2_1	RP3-401D24.1	6	57325807	57514407	Other monoallelic	6_57512476_G	rs4307164	3.30872e-24	*	0	79	79	79	2	79	0	No	Yes	79	0	0	0	79	0	79	0	0.71864
ENSG00000283453.2_1	RP3-401D24.1	6	57325807	57514407	Other monoallelic	6_57512510_T	rs4294007	2.06795e-25	*	0	45	83	45	2	83	0	No	Yes	0	0	83	0	0	45	45	0			0.691192
ENSG00000283453.2_1	RP3-401D24.1	6	57325807	57514407	Other monoallelic	6_57512529_C	rs5001076	2.11758e-22	*	73	73	0	73	2	73	1	Yes	Yes	0	0	0	73	73	0	0	73				0.696072
ENSG00000283453.2_1	RP3-401D24.1	6	57325807	57514407	Other monoallelic	6_57512565_T	rs4294008	2.06795e-25	*	0	83	83	83	2	83	0	No	Yes	0	0	0	83	0	83	0	83				0.691192
ENSG00000283453.2_1	RP3-401D24.1	6	57325807	57514407	Other monoallelic	6_57512678_G	rs4398719	3.30872e-24	*	0	79	79	79	2	79	0	No	Yes	79	0	0	0	79	0	79	0	0.71864
ENSG00000283453.2_1	RP3-401D24.1	6	57325807	57514407	Other monoallelic	6_57512711_G	rs5001484	3.30872e-24	*	0	77	79	77	3	79	0	No	Yes	79	0	0	0	39	0	77	38	0.71864
ENSG00000283453.2_1	RP3-401D24.1	6	57325807	57514407	Other monoallelic	6_57512718_T	rs5001483	1.38778e-17	*	57	57	0	57	2	57	1	Yes	Yes	0	57	0	0	57	57	0	0		0.722462
ENSG00000283453.2_1	RP3-401D24.1	6	57325807	57514407	Other monoallelic	6_57512775_T		3.30872e-24	*	79	79	0	79	2	79	1	Yes	Yes	0	79	0	0	0	79	79	0		0.71864
ENSG00000283453.2_1	RP3-401D24.1	6	57325807	57514407	Other monoallelic	6_57512779_G		3.30872e-24	*	79	79	0	79	2	79	1	Yes	Yes	0	0	79	0	0	79	79	0			0.71864
ENSG00000283453.2_1	RP3-401D24.1	6	57325807	57514407	Other monoallelic	6_57512825_C		2.03817e-21	*	75	76	1	76	2	76	0.986842	Yes	No	0	1	0	75	0	76	0	76		0.585648		0.723006
ENSG00000283453.2_1	RP3-401D24.1	6	57325807	57514407	Other monoallelic	6_57512826_A		1.03232e-21	*	76	77	1	77	2	77	0.987013	Yes	No	76	0	1	0	77	0	77	0	0.718559		0.585648
ENSG00000283453.2_1	RP3-401D24.1	6	57325807	57514407	Other monoallelic	6_57512841_A		1.0842e-19	*	64	64	0	64	2	64	1	Yes	Yes	64	0	0	0	64	0	64	0	0.727022
ENSG00000283453.2_1	RP3-401D24.1	6	57325807	57514407	Other monoallelic	6_57512850_C		6.93889e-18	*	58	58	0	58	2	58	1	Yes	Yes	0	0	0	58	0	0	58	58				0.73145
ENSG00000283453.2_1	RP3-401D24.1	6	57325807	57514407	Other monoallelic	6_57512874_G		5.96046e-08	*	25	25	0	25	2	25	1	Yes	Yes	0	0	25	0	25	0	25	0			0.710149
ENSG00000283453.2_1	RP3-401D24.1	6	57325807	57514407	Other monoallelic	6_57512889_C		5.82077e-11	*	35	35	0	35	2	35	1	Yes	Yes	0	0	0	35	0	35	0	35				0.741894
ENSG00000283453.2_1	RP3-401D24.1	6	57325807	57514407	Other monoallelic	6_57512893_C		1.13687e-13	*	44	44	0	44	2	44	1	Yes	Yes	0	0	0	44	0	44	0	44				0.698395
ENSG00000283453.2_1	RP3-401D24.1	6	57325807	57514407	Other monoallelic	6_57512902_G		9.53674e-07	*	21	21	0	21	2	21	1	Yes	Yes	0	0	21	0	21	0	21	0			0.677587
ENSG00000283453.2_1	RP3-401D24.1	6	57325807	57514407	Other monoallelic	6_57512903_C		3.05176e-05	*	16	16	0	16	2	16	1	Yes	Yes	0	0	0	16	16	0	0	16				0.813678
ENSG00000283453.2_1	RP3-401D24.1	6	57325807	57514407	Other monoallelic	6_57512906_T		2.91038e-11	*	36	36	0	36	2	36	1	Yes	Yes	0	36	0	0	36	36	0	0		0.773106
ENSG00000283453.2_1	RP3-401D24.1	6	57325807	57514407	Other monoallelic	6_57512969_G		0.136046		10	10	19	10	2	29	0.344828	No	No	0	0	10	19	0	0	10	10			0.784836	0.784119
ENSG00000283453.2_1	RP3-401D24.1	6	57325807	57514407	Other monoallelic	6_57513126_C		0.0703125		1	1	7	1	2	8	0.125	No	No	0	0	7	1	0	0	1	1			0.658393	0.732804
ENSG00000013375.16_1	PGM3	6	83870868	83903655	Other monoallelic	6_83877496_T		0.0214844	*	1	2	9	2	2	10	0.1	No	No	0	1	0	9	0	2	0	2		0.814805		1.74382
ENSG00000013375.16_1	PGM3	6	83870868	83903655	Other monoallelic	6_83880167_C	rs473267	0.0117188	*	1	1	10	1	2	11	0.0909091	No	No	0	10	0	1	0	1	0	1		1.8705		0.814805
ENSG00000013375.16_1	PGM3	6	83870868	83903655	Other monoallelic	6_83881740_T	rs542948	0.0117188	*	1	1	10	1	2	11	0.0909091	No	No	0	1	0	10	0	1	0	1		0.814805		1.8705
ENSG00000013375.16_1	PGM3	6	83870868	83903655	Other monoallelic	6_83892684_T	rs758826002	0.0078125	*	8	8	0	8	2	8	1	Yes	Yes	0	8	0	0	8	8	0	0		1.95732
ENSG00000013375.16_1	PGM3	6	83870868	83903655	Other monoallelic	6_83892687_C	rs62419258	1.11022e-16	*	54	54	0	54	2	54	1	Yes	Yes	0	0	0	54	54	0	0	54				1.77899
ENSG00000230202.1_1	RP11-632C17__A.1	6	118320137	118320611	Other monoallelic	6_118320165_C		0.0078125	*	8	8	0	8	2	8	1	Yes	Yes	0	0	0	8	0	8	0	8				32.7994
ENSG00000230202.1_1	RP11-632C17__A.1	6	118320137	118320611	Other monoallelic	6_118320365_A		9.31323e-10	*	31	31	0	31	2	31	1	Yes	Yes	31	0	0	0	31	0	31	0	45.3168
ENSG00000230202.1_1	RP11-632C17__A.1	6	118320137	118320611	Other monoallelic	6_118320463_T		0.00012207	*	0	1	14	1	2	14	0	No	Yes	0	0	14	0	0	1	1	0			50.2608
ENSG00000230202.1_1	RP11-632C17__A.1	6	118320137	118320611	Other monoallelic	6_118320469_G		2.91038e-11	*	36	36	0	36	2	36	1	Yes	Yes	0	0	36	0	36	0	36	0			36.6132
ENSG00000230202.1_1	RP11-632C17__A.1	6	118320137	118320611	Other monoallelic	6_118320548_T		7.62939e-06	*	0	5	18	5	2	18	0	No	Yes	0	0	0	18	0	5	0	5				56.8105
ENSG00000230202.1_1	RP11-632C17__A.1	6	118320137	118320611	Other monoallelic	6_118320595_C		3.72529e-09	*	29	29	0	29	2	29	1	Yes	Yes	0	0	0	29	29	0	0	29				41.9208
ENSG00000029363.17_1	BCLAF1	6	136577764	136610989	Other monoallelic	6_136582092_C		3.55271e-15	*	49	49	0	49	2	49	1	Yes	Yes	0	0	0	49	49	0	0	49				3.44833
ENSG00000029363.17_1	BCLAF1	6	136577764	136610989	Other monoallelic	6_136582113_A		3.46945e-18	*	59	59	0	59	2	59	1	Yes	Yes	59	0	0	0	59	0	0	59	3.44554
ENSG00000029363.17_1	BCLAF1	6	136577764	136610989	Other monoallelic	6_136582203_T	rs74299323	5.82077e-11	*	35	35	0	35	2	35	1	Yes	Yes	0	35	0	0	0	35	0	35		3.47635
ENSG00000029363.17_1	BCLAF1	6	136577764	136610989	Other monoallelic	6_136582417_G	rs62431283	1.0842e-19	*	64	64	0	64	2	64	1	Yes	Yes	0	0	64	0	64	0	64	0			3.43755
ENSG00000029363.17_1	BCLAF1	6	136577764	136610989	Other monoallelic	6_136582497_G	rs62431284	5.42101e-20	*	65	65	0	65	2	65	1	Yes	Yes	0	0	65	0	0	65	65	0			3.47128
ENSG00000029363.17_1	BCLAF1	6	136577764	136610989	Other monoallelic	6_136589425_G	rs77081633	0.0078125	*	8	8	0	8	2	8	1	Yes	Yes	0	0	8	0	0	8	8	0			3.36046
ENSG00000029363.17_1	BCLAF1	6	136577764	136610989	Other monoallelic	6_136589448_C	rs78267720	4.76837e-07	*	22	22	0	22	2	22	1	Yes	Yes	0	0	0	22	22	0	0	22				3.82807
ENSG00000029363.17_1	BCLAF1	6	136577764	136610989	Other monoallelic	6_136590613_T	rs62431285	1.77636e-15	*	50	50	0	50	2	50	1	Yes	Yes	0	50	0	0	0	50	0	50		3.35819
ENSG00000029363.17_1	BCLAF1	6	136577764	136610989	Other monoallelic	6_136590640_A	rs62431286	1.73472e-18	*	60	60	0	60	2	60	1	Yes	Yes	60	0	0	0	60	0	0	60	3.50008
ENSG00000029363.17_1	BCLAF1	6	136577764	136610989	Other monoallelic	6_136590698_C	rs62431287	5.42101e-20	*	65	65	0	65	2	65	1	Yes	Yes	0	0	0	65	0	65	0	65				3.47128
ENSG00000029363.17_1	BCLAF1	6	136577764	136610989	Other monoallelic	6_136590712_C	rs62431288	5.42101e-20	*	65	65	0	65	2	65	1	Yes	Yes	0	0	0	65	0	65	0	65				3.47128
ENSG00000029363.17_1	BCLAF1	6	136577764	136610989	Other monoallelic	6_136593183_G	rs73558557	1.11022e-16	*	54	54	0	54	2	54	1	Yes	Yes	0	0	54	0	0	0	54	54			3.45958
ENSG00000029363.17_1	BCLAF1	6	136577764	136610989	Other monoallelic	6_136594292_T	rs7381749	3.46945e-18	*	59	59	0	59	2	59	1	Yes	Yes	0	59	0	0	0	59	0	59		3.41956
ENSG00000029363.17_1	BCLAF1	6	136577764	136610989	Other monoallelic	6_136597004_A	rs7762367	8.67362e-19	*	61	61	0	61	2	61	1	Yes	Yes	61	0	0	0	61	0	61	0	3.46399
ENSG00000029363.17_1	BCLAF1	6	136577764	136610989	Other monoallelic	6_136597262_T	rs1967444	5.42101e-20	*	65	65	0	65	2	65	1	Yes	Yes	0	65	0	0	0	65	0	65		3.47128
ENSG00000029363.17_1	BCLAF1	6	136577764	136610989	Other monoallelic	6_136597281_A	rs1967445	5.42101e-20	*	65	65	0	65	2	65	1	Yes	Yes	65	0	0	0	65	65	0	0	3.47128
ENSG00000029363.17_1	BCLAF1	6	136577764	136610989	Other monoallelic	6_136597288_A	rs1967446	5.42101e-20	*	65	65	0	65	2	65	1	Yes	Yes	65	0	0	0	65	0	0	65	3.47128
ENSG00000029363.17_1	BCLAF1	6	136577764	136610989	Other monoallelic	6_136599393_G	rs6940018	5.42101e-20	*	65	65	0	65	2	65	1	Yes	Yes	0	0	65	0	0	0	65	65			3.47128
ENSG00000029363.17_1	BCLAF1	6	136577764	136610989	Other monoallelic	6_136599404_T	rs6919254	5.42101e-20	*	65	65	0	65	2	65	1	Yes	Yes	0	65	0	0	0	65	0	65		3.47128
ENSG00000029363.17_1	BCLAF1	6	136577764	136610989	Other monoallelic	6_136599822_C	rs9942517	5.42101e-20	*	65	65	0	65	2	65	1	Yes	Yes	0	0	0	65	0	0	65	65				3.47128
ENSG00000029363.17_1	BCLAF1	6	136577764	136610989	Other monoallelic	6_136599836_G	rs9942518	5.42101e-20	*	65	65	0	65	2	65	1	Yes	Yes	0	0	65	0	65	0	65	0			3.47128
ENSG00000029363.17_1	BCLAF1	6	136577764	136610989	Other monoallelic	6_136599842_G	rs9942519	5.42101e-20	*	65	65	0	65	2	65	1	Yes	Yes	0	0	65	0	65	0	65	0			3.47128
ENSG00000029363.17_1	BCLAF1	6	136577764	136610989	Other monoallelic	6_136600949_G	rs149618892	0.0078125	*	8	8	0	8	2	8	1	Yes	Yes	0	0	8	0	8	0	8	0			2.3143
ENSG00000169976.7_1	SF3B5	6	144416020	144416710	Other monoallelic	6_144416537_A	rs199548273	1.0842e-19	*	64	64	0	64	2	64	1	Yes	Yes	64	0	0	0	64	0	0	64	8.63478
ENSG00000233830.2_1	EIF4HP1	7	27497781	27498468	Other monoallelic	7_27498258_G		1.16415e-10	*	34	34	0	34	2	34	1	Yes	Yes	0	0	34	0	34	0	34	0			7.99281
ENSG00000233830.2_1	EIF4HP1	7	27497781	27498468	Other monoallelic	7_27498332_A		1.45519e-11	*	37	37	0	37	2	37	1	Yes	Yes	37	0	0	0	37	37	0	0	7.99177
ENSG00000233830.2_1	EIF4HP1	7	27497781	27498468	Other monoallelic	7_27498351_G		0.00390625	*	9	9	0	9	2	9	1	Yes	Yes	0	0	9	0	0	0	9	9			9.87127
ENSG00000233830.2_1	EIF4HP1	7	27497781	27498468	Other monoallelic	7_27498420_T		0.0169005	*	17	19	5	19	3	22	0.772727	Yes	No	2	17	0	3	0	19	0	19	8.8984	7.03176		9.43454
ENSG00000213261.3_1	EEF1B2P6	7	131346710	131347383	Other monoallelic	7_131347009_T		2.38419e-07	*	23	23	0	23	2	23	1	Yes	Yes	0	23	0	0	0	23	0	23		1.76612
ENSG00000213261.3_1	EEF1B2P6	7	131346710	131347383	Other monoallelic	7_131347181_C		1.19209e-07	*	24	24	0	24	2	24	1	Yes	Yes	0	0	0	24	0	24	0	24				1.89169
ENSG00000213261.3_1	EEF1B2P6	7	131346710	131347383	Other monoallelic	7_131347374_C		0.000244141	*	13	13	0	13	2	13	1	Yes	Yes	0	0	0	13	0	13	0	13				1.87548
ENSG00000230383.1_1	AC009245.3	7	137406730	137407592	Other monoallelic	7_137406740_G		4.76837e-07	*	22	22	0	22	2	22	1	Yes	Yes	0	0	22	0	22	0	22	0			0.939147
ENSG00000230383.1_1	AC009245.3	7	137406730	137407592	Other monoallelic	7_137407217_T		9.31323e-10	*	31	31	0	31	2	31	1	Yes	Yes	0	31	0	0	0	31	0	31		0.885114
ENSG00000230383.1_1	AC009245.3	7	137406730	137407592	Other monoallelic	7_137407254_T		0.000976562	*	11	11	0	11	2	11	1	Yes	Yes	0	11	0	0	0	11	0	11		0.79401
ENSG00000230383.1_1	AC009245.3	7	137406730	137407592	Other monoallelic	7_137407284_T		4.44089e-16	*	52	52	0	52	2	52	1	Yes	Yes	0	52	0	0	0	52	0	52		0.985456
ENSG00000230383.1_1	AC009245.3	7	137406730	137407592	Other monoallelic	7_137407289_T		5.96046e-08	*	25	25	0	25	2	25	1	Yes	Yes	0	25	0	0	0	25	0	25		0.90755
ENSG00000230383.1_1	AC009245.3	7	137406730	137407592	Other monoallelic	7_137407299_A		9.31323e-10	*	31	31	0	31	2	31	1	Yes	Yes	31	0	0	0	31	0	31	0	0.902792
ENSG00000280286.1_1	FRG1KP	9	68429139	68433467	Other monoallelic	9_68429139_T		1.29247e-26	*	87	87	0	87	2	87	1	Yes	Yes	0	87	0	0	0	87	87	0		2.61599
ENSG00000280286.1_1	FRG1KP	9	68429139	68433467	Other monoallelic	9_68429175_A		1.49012e-08	*	27	27	0	27	2	27	1	Yes	Yes	27	0	0	0	27	0	0	27	2.29466
ENSG00000280286.1_1	FRG1KP	9	68429139	68433467	Other monoallelic	9_68433464_C		2.38419e-07	*	23	23	0	23	2	23	1	Yes	Yes	0	0	0	23	0	23	0	23				2.3158
ENSG00000229789.1	RP11-391M20.1	9	68726628	68745997	Other monoallelic	9_68728852_C		4.03897e-28	*	92	92	0	92	2	92	1	Yes	Yes	0	0	0	92	0	0	92	92				0.815915
ENSG00000229789.1	RP11-391M20.1	9	68726628	68745997	Other monoallelic	9_68728863_A		1.52588e-05	*	17	17	0	17	2	17	1	Yes	Yes	17	0	0	0	17	0	17	0	0.900512
ENSG00000229789.1	RP11-391M20.1	9	68726628	68745997	Other monoallelic	9_68728895_C		1.61559e-27	*	90	90	0	90	2	90	1	Yes	Yes	0	0	0	90	0	90	0	90				0.806227
ENSG00000229789.1	RP11-391M20.1	9	68726628	68745997	Other monoallelic	9_68744046_G		0.000244141	*	13	13	0	13	2	13	1	Yes	Yes	0	0	13	0	13	0	13	0			0.908853
ENSG00000231245.2_1	C1DP1	10	32800263	32800665	Other monoallelic	10_32800660_A		1.38778e-17	*	57	57	0	57	2	57	1	Yes	Yes	57	0	0	0	57	0	0	57	0.822342
ENSG00000204130.14_1	RUFY2	10	70100863	70167051	Other monoallelic	10_70139112_T		2.77556e-17	*	56	56	0	56	2	56	1	Yes	Yes	0	56	0	0	0	56	56	0		1.10114
ENSG00000134824.14_1	FADS2	11	61560451	61634826	Other monoallelic	11_61607771_T	rs189632925	1.77636e-15	*	50	50	0	50	2	50	1	Yes	Yes	0	50	0	0	0	50	50	0		1.64332
ENSG00000134824.14_1	FADS2	11	61560451	61634826	Other monoallelic	11_61624414_T		0.000518799	*	15	15	1	15	2	16	0.9375	Yes	No	0	15	0	1	0	15	0	15		1.29112		0.607136
ENSG00000173020.11_1	GRK2	11	67033943	67054027	Other monoallelic	11_67034266_C	rs2228418	3.48166e-13	*	1	3	47	3	2	48	0.0208333	No	No	47	0	0	1	3	0	0	3	6.71926			5.01451
ENSG00000173020.11_1	GRK2	11	67033943	67054027	Other monoallelic	11_67048131_T		7.10543e-15	*	48	48	0	48	2	48	1	Yes	Yes	0	48	0	0	0	48	48	0		6.48104
ENSG00000255639.3_1	RP11-234B24.6	12	4758266	4883350	Other monoallelic	12_4835882_T	rs2286578	1.49339e-09	*	38	40	2	40	2	40	0.95	Yes	No	0	38	2	0	0	40	40	0		5.56769	5.90298
ENSG00000255639.3_1	RP11-234B24.6	12	4758266	4883350	Other monoallelic	12_4873163_G	rs1468556	2.84126e-09	*	37	39	2	39	2	39	0.948718	Yes	No	0	2	37	0	0	39	39	0		6.62075	5.27133
ENSG00000255639.3_1	RP11-234B24.6	12	4758266	4883350	Other monoallelic	12_4881766_C	rs2286581	3.81988e-11	*	40	41	1	41	2	41	0.97561	Yes	No	0	1	0	40	0	41	0	41		1.23316		4.75835
ENSG00000255639.3_1	RP11-234B24.6	12	4758266	4883350	Other monoallelic	12_4881775_T	rs2286582	3.81988e-11	*	40	41	1	41	2	41	0.97561	Yes	No	0	40	0	1	0	41	0	41		4.75835		1.23316
ENSG00000285854.1_1	RP11-501E24.9	12	21689136	21810732	Other monoallelic	12_21689736_G		0.109375		8	8	2	8	2	10	0.8	Yes	No	2	0	8	0	8	0	8	0	32.4787		17.3164
ENSG00000285854.1_1	RP11-501E24.9	12	21689136	21810732	Other monoallelic	12_21689882_T	rs10431213	2.15323e-10	*	41	42	2	42	2	43	0.953488	Yes	No	2	41	0	0	42	42	0	0	43.6721	22.3537
ENSG00000285854.1_1	RP11-501E24.9	12	21689136	21810732	Other monoallelic	12_21711111_G	rs7977474	1.54972e-06	*	24	24	1	24	2	25	0.96	Yes	No	0	0	24	1	0	0	24	24			22.2285	104.564
ENSG00000285854.1_1	RP11-501E24.9	12	21689136	21810732	Other monoallelic	12_21713402_T	rs2306180	1.04904e-05	*	24	24	2	24	2	26	0.923077	Yes	No	0	24	0	2	0	24	0	24		22.2285		20.8174
ENSG00000139531.13_1	SUOX	12	56390963	56400425	Other monoallelic	12_56398295_T	rs200938021	4.44089e-16	*	52	52	0	52	2	52	1	Yes	Yes	0	52	0	0	0	52	52	0		0.859334
ENSG00000227879.2_1	PSPC1P1	13	19775776	19801572	Other monoallelic	13_19775867_G		0.125		6	6	1	6	3	7	0.857143	Yes	No	0	0	6	1	6	0	6	0			0.728017	0.868657
ENSG00000227879.2_1	PSPC1P1	13	19775776	19801572	Other monoallelic	13_19775875_T		5.82077e-11	*	35	35	0	35	2	35	1	Yes	Yes	0	35	0	0	0	35	0	35		0.658965
ENSG00000227879.2_1	PSPC1P1	13	19775776	19801572	Other monoallelic	13_19778557_T		3.05176e-05	*	16	16	0	16	2	16	1	Yes	Yes	0	16	0	0	0	16	0	16		0.591246
ENSG00000227879.2_1	PSPC1P1	13	19775776	19801572	Other monoallelic	13_19778601_G		1.11759e-07	*	28	29	1	29	2	29	0.965517	Yes	No	1	0	28	0	29	0	29	0	0.941791		0.666864
ENSG00000227879.2_1	PSPC1P1	13	19775776	19801572	Other monoallelic	13_19782646_G		0.0635681		14	14	5	14	2	19	0.736842	Yes	No	5	0	14	0	14	0	14	0	0.669649		0.579573
ENSG00000227879.2_1	PSPC1P1	13	19775776	19801572	Other monoallelic	13_19801420_C		9.53674e-07	*	21	21	0	21	2	21	1	Yes	Yes	0	0	0	21	0	21	0	21				0.626103
ENSG00000188243.14_1	COMMD6	13	76099349	76123575	Other monoallelic	13_76104161_A		0.6875		4	5	2	5	2	6	0.666667	Yes	No	4	0	2	0	5	0	5	0	10.3272		14.0651
ENSG00000188243.14_1	COMMD6	13	76099349	76123575	Other monoallelic	13_76111694_G		2.1684e-19	*	63	63	0	63	2	63	1	Yes	Yes	0	0	63	0	0	0	63	63			7.93153
ENSG00000188243.14_1	COMMD6	13	76099349	76123575	Other monoallelic	13_76111702_A		1		6	7	5	7	2	11	0.545455	Yes	No	6	0	5	0	7	0	7	0	7.53154		9.21965
ENSG00000092208.19_1	GEMIN2	14	39583488	39606177	Other monoallelic	14_39591708_A	rs199886971	1.42109e-14	*	47	47	0	47	2	47	1	Yes	Yes	47	0	0	0	47	0	0	47	1.70235
ENSG00000092208.19_1	GEMIN2	14	39583488	39606177	Other monoallelic	14_39601190_G	rs74640611	6.46235e-27	*	88	88	0	88	2	88	1	Yes	Yes	0	0	88	0	0	88	88	0			1.64805
ENSG00000092208.19_1	GEMIN2	14	39583488	39606177	Other monoallelic	14_39603093_G		0.0023157	*	23	29	6	29	2	29	0.793103	Yes	No	0	0	23	6	0	0	29	29			1.69541	1.48824
ENSG00000092208.19_1	GEMIN2	14	39583488	39606177	Other monoallelic	14_39603156_C		0.00143091	*	24	26	6	26	2	30	0.8	Yes	No	0	6	0	24	0	26	0	26		2.06999		1.76823
ENSG00000185246.18_1	PRPF39	14	45553309	45585485	Other monoallelic	14_45579253_G	rs368768402	5.04871e-29	*	95	95	0	95	2	95	1	Yes	Yes	0	0	95	0	0	95	95	0			2.09954
ENSG00000185246.18_1	PRPF39	14	45553309	45585485	Other monoallelic	14_45579256_C	rs201941039	1.00974e-28	*	94	94	0	94	2	94	1	Yes	Yes	0	0	0	94	0	94	0	94				2.10511
ENSG00000176903.5_1	PNMA1	14	74178485	74181087	Other monoallelic	14_74179765_A	rs199765926	2.22045e-16	*	53	53	0	53	2	53	1	Yes	Yes	53	0	0	0	53	0	0	53	1.80007
ENSG00000260836.2_1	RP11-152F13.10	15	83205538	83241944	Other monoallelic	15_83215251_T	rs1267657	1.85702e-07	*	36	39	4	39	2	40	0.9	Yes	No	0	36	0	4	0	39	0	39		36.937		53.6904
ENSG00000260836.2_1	RP11-152F13.10	15	83205538	83241944	Other monoallelic	15_83240293_A	rs783544	1.49012e-08	*	27	27	0	27	2	27	1	Yes	Yes	27	0	0	0	27	0	0	27	33.6441
ENSG00000275910.1_1	RP11-680G24.6	16	15109684	15110247	Other monoallelic	16_15110077_C	rs4262938	0.000305864	*	38	50	12	50	2	50	0.76	Yes	No	0	12	0	38	0	50	0	50		1.16312		1.24304
ENSG00000205629.12_1	LCMT1	16	25123051	25189552	Other monoallelic	16_25123131_G		7.62939e-06	*	18	18	0	18	2	18	1	Yes	Yes	0	0	18	0	0	0	18	18			3.44113
ENSG00000205629.12_1	LCMT1	16	25123051	25189552	Other monoallelic	16_25123143_G		0.000244141	*	13	13	0	13	2	13	1	Yes	Yes	0	0	13	0	0	0	13	13			3.17744
ENSG00000205629.12_1	LCMT1	16	25123051	25189552	Other monoallelic	16_25137385_G	rs11861481	1.0842e-19	*	64	64	0	64	2	64	1	Yes	Yes	0	0	64	0	64	0	64	0			3.00916
ENSG00000205629.12_1	LCMT1	16	25123051	25189552	Other monoallelic	16_25180756_G		0.0635681		5	5	14	5	2	19	0.263158	No	No	14	0	5	0	5	0	5	0	3.72611		3.0338
ENSG00000157349.17_1	DDX19B	16	70323565	70369208	Other monoallelic	16_70367494_A	rs757531353	6.77626e-21	*	68	68	0	68	2	68	1	Yes	Yes	68	0	0	0	68	0	0	68	2.89408
ENSG00000260537.2_1	RP11-529K1.3	16	70333096	70406485	Other monoallelic	16_70367494_A	rs757531353	6.77626e-21	*	68	68	0	68	2	68	1	Yes	Yes	68	0	0	0	68	0	0	68	4.35466
ENSG00000260537.2_1	RP11-529K1.3	16	70333096	70406485	Other monoallelic	16_70395387_C	rs1134074	0.000221252	*	2	3	19	3	2	21	0.0952381	No	No	0	19	0	2	0	3	0	3		3.36732		3.01711
ENSG00000260537.2_1	RP11-529K1.3	16	70333096	70406485	Other monoallelic	16_70405898_A	rs758827381	8.67362e-19	*	61	61	0	61	2	61	1	Yes	Yes	61	0	0	0	61	0	0	61	4.07972
ENSG00000034152.19_1	MAP2K3	17	21187983	21218544	Other monoallelic	17_21202191_C	rs33911218	5.55112e-17	*	55	55	0	55	2	55	1	Yes	Yes	0	0	0	55	55	0	0	55				3.12381
ENSG00000034152.19_1	MAP2K3	17	21187983	21218544	Other monoallelic	17_21202237_G	rs36047035	5.55112e-17	*	55	55	0	55	2	55	1	Yes	Yes	0	0	55	0	0	0	55	55			3.12381
ENSG00000034152.19_1	MAP2K3	17	21187983	21218544	Other monoallelic	17_21203820_G	rs78304829	5.82077e-11	*	35	35	0	35	2	35	1	Yes	Yes	0	0	35	0	0	0	35	35			2.91143
ENSG00000034152.19_1	MAP2K3	17	21187983	21218544	Other monoallelic	17_21203825_C	rs75854955	3.63798e-12	*	39	39	0	39	2	39	1	Yes	Yes	0	0	0	39	0	0	39	39				3.20317
ENSG00000034152.19_1	MAP2K3	17	21187983	21218544	Other monoallelic	17_21203893_T	rs34105301	8.88178e-16	*	51	51	0	51	2	51	1	Yes	Yes	0	51	0	0	0	51	0	51		2.9891
ENSG00000034152.19_1	MAP2K3	17	21187983	21218544	Other monoallelic	17_21203907_T	rs73311539	6.10352e-05	*	15	15	0	15	2	15	1	Yes	Yes	0	15	0	0	0	15	0	15		3.36678
ENSG00000034152.19_1	MAP2K3	17	21187983	21218544	Other monoallelic	17_21203934_G	rs62057672	5.68434e-14	*	45	45	0	45	2	45	1	Yes	Yes	0	0	45	0	45	0	45	0			3.14867
ENSG00000034152.19_1	MAP2K3	17	21187983	21218544	Other monoallelic	17_21203941_G	rs2305873	0.00195312	*	10	10	0	10	2	10	1	Yes	Yes	0	0	10	0	10	0	10	0			2.97173
ENSG00000034152.19_1	MAP2K3	17	21187983	21218544	Other monoallelic	17_21203949_C	rs62057673	5.68434e-14	*	45	45	0	45	2	45	1	Yes	Yes	0	0	0	45	0	45	0	45				3.01506
ENSG00000034152.19_1	MAP2K3	17	21187983	21218544	Other monoallelic	17_21203964_C	rs34458870	0.015625	*	7	7	0	7	2	7	1	Yes	Yes	0	0	0	7	0	0	7	7				2.90776
ENSG00000034152.19_1	MAP2K3	17	21187983	21218544	Other monoallelic	17_21204187_G	rs56067280	1.11022e-16	*	54	54	0	54	2	54	1	Yes	Yes	0	0	54	0	0	54	54	0			3.08492
ENSG00000034152.19_1	MAP2K3	17	21187983	21218544	Other monoallelic	17_21204192_C	rs56216806	1.11022e-16	*	54	54	0	54	2	54	1	Yes	Yes	0	0	0	54	0	54	0	54				3.08492
ENSG00000034152.19_1	MAP2K3	17	21187983	21218544	Other monoallelic	17_21204210_C	rs55796947	5.55112e-17	*	55	55	0	55	2	55	1	Yes	Yes	0	0	0	55	0	55	0	55				3.12381
ENSG00000034152.19_1	MAP2K3	17	21187983	21218544	Other monoallelic	17_21204257_G	rs56166328	5.55112e-17	*	55	55	0	55	2	55	1	Yes	Yes	0	0	55	0	55	0	55	0			3.12381
ENSG00000034152.19_1	MAP2K3	17	21187983	21218544	Other monoallelic	17_21204266_T	rs2230435	8.69937e-06	*	44	44	11	44	2	55	0.8	Yes	No	0	44	0	11	0	44	0	44		3.24479		2.68335
ENSG00000034152.19_1	MAP2K3	17	21187983	21218544	Other monoallelic	17_21204290_G	rs2305872	6.10352e-05	*	15	15	0	15	2	15	1	Yes	Yes	0	0	15	0	0	0	15	15			2.92502
ENSG00000034152.19_1	MAP2K3	17	21187983	21218544	Other monoallelic	17_21205460_C	rs62057721	5.55112e-17	*	55	55	0	55	2	55	1	Yes	Yes	0	0	0	55	0	55	0	55				3.12381
ENSG00000034152.19_1	MAP2K3	17	21187983	21218544	Other monoallelic	17_21207813_T	rs74575904	0.00012207	*	14	14	0	14	2	14	1	Yes	Yes	0	14	0	0	0	14	14	0		3.74245
ENSG00000034152.19_1	MAP2K3	17	21187983	21218544	Other monoallelic	17_21207834_C	rs58609466	4.76837e-07	*	22	22	0	22	2	22	1	Yes	Yes	0	0	0	22	0	22	0	22				3.39192
ENSG00000034152.19_1	MAP2K3	17	21187983	21218544	Other monoallelic	17_21207835_G	rs76111309	2.98023e-08	*	26	26	0	26	2	26	1	Yes	Yes	0	0	26	0	26	0	26	0			3.40676
ENSG00000034152.19_1	MAP2K3	17	21187983	21218544	Other monoallelic	17_21207844_C	rs2230436	1.45519e-11	*	37	37	0	37	2	37	1	Yes	Yes	0	0	0	37	0	37	0	37				3.11827
ENSG00000034152.19_1	MAP2K3	17	21187983	21218544	Other monoallelic	17_21208413_C	rs1657695	1.11022e-16	*	54	54	0	54	2	54	1	Yes	Yes	0	0	0	54	0	54	0	54				3.11271
ENSG00000034152.19_1	MAP2K3	17	21187983	21218544	Other monoallelic	17_21215204_C		1.52588e-05	*	0	1	17	1	2	17	0	No	Yes	0	17	0	0	0	1	0	1		3.72003
ENSG00000034152.19_1	MAP2K3	17	21187983	21218544	Other monoallelic	17_21215244_G		0.0078125	*	8	8	0	8	2	8	1	Yes	Yes	0	0	8	0	8	0	8	0			3.25767
ENSG00000034152.19_1	MAP2K3	17	21187983	21218544	Other monoallelic	17_21215263_G		7.62939e-06	*	18	18	0	18	2	18	1	Yes	Yes	0	0	18	0	18	0	18	0			3.37822
ENSG00000034152.19_1	MAP2K3	17	21187983	21218544	Other monoallelic	17_21215297_G		1.16415e-10	*	34	34	0	34	2	34	1	Yes	Yes	0	0	34	0	34	0	34	0			3.17848
ENSG00000034152.19_1	MAP2K3	17	21187983	21218544	Other monoallelic	17_21215424_G	rs35026048	7.45058e-09	*	28	28	0	28	2	28	1	Yes	Yes	0	0	28	0	28	0	28	0			2.70683
ENSG00000034152.19_1	MAP2K3	17	21187983	21218544	Other monoallelic	17_21215446_C	rs62055363	2.77556e-17	*	56	56	0	56	2	56	1	Yes	Yes	0	0	0	56	0	56	0	56				3.13017
ENSG00000034152.19_1	MAP2K3	17	21187983	21218544	Other monoallelic	17_21215483_C	rs55935757	4.44089e-16	*	52	52	0	52	2	52	1	Yes	Yes	0	0	0	52	0	52	0	52				3.16719
ENSG00000034152.19_1	MAP2K3	17	21187983	21218544	Other monoallelic	17_21215537_C	rs55736474	5.55112e-17	*	55	55	0	55	2	55	1	Yes	Yes	0	0	0	55	55	0	0	55				3.19207
ENSG00000034152.19_1	MAP2K3	17	21187983	21218544	Other monoallelic	17_21215552_C	rs56369732	2.77556e-17	*	56	56	0	56	2	56	1	Yes	Yes	0	0	0	56	0	56	0	56				3.13017
ENSG00000034152.19_1	MAP2K3	17	21187983	21218544	Other monoallelic	17_21215557_G	rs35206134	2.77556e-17	*	56	56	0	56	2	56	1	Yes	Yes	0	0	56	0	56	0	56	0			3.13017
ENSG00000034152.19_1	MAP2K3	17	21187983	21218544	Other monoallelic	17_21216846_G	rs1657688	5.55112e-17	*	55	55	0	55	2	55	1	Yes	Yes	0	0	55	0	0	0	55	55			3.12398
ENSG00000034152.19_1	MAP2K3	17	21187983	21218544	Other monoallelic	17_21216891_G	rs934688	4.76837e-07	*	22	22	0	22	2	22	1	Yes	Yes	0	0	22	0	22	0	22	0			2.86708
ENSG00000034152.19_1	MAP2K3	17	21187983	21218544	Other monoallelic	17_21216951_C	rs1673839	4.65661e-10	*	32	32	0	32	2	32	1	Yes	Yes	0	0	0	32	0	0	32	32				3.0801
ENSG00000034152.19_1	MAP2K3	17	21187983	21218544	Other monoallelic	17_21216964_T	rs1657686	0.281042		19	19	12	19	2	31	0.612903	Yes	No	0	19	0	12	0	19	0	19		2.97991		4.82097
ENSG00000034152.19_1	MAP2K3	17	21187983	21218544	Other monoallelic	17_21217513_G	rs2363198	2.77556e-17	*	56	56	0	56	2	56	1	Yes	Yes	0	0	56	0	56	0	56	0			3.13017
ENSG00000034152.19_1	MAP2K3	17	21187983	21218544	Other monoallelic	17_21217547_T	rs2363197	1.11022e-16	*	54	54	0	54	2	54	1	Yes	Yes	0	54	0	0	0	54	0	54		3.17236
ENSG00000034152.19_1	MAP2K3	17	21187983	21218544	Other monoallelic	17_21217554_C	rs2363196	2.77556e-17	*	56	56	0	56	2	56	1	Yes	Yes	0	0	0	56	0	56	0	56				3.13017
ENSG00000034152.19_1	MAP2K3	17	21187983	21218544	Other monoallelic	17_21217566_C	rs2363375	2.77556e-17	*	56	56	0	56	2	56	1	Yes	Yes	0	0	0	56	0	56	0	56				3.13017
ENSG00000034152.19_1	MAP2K3	17	21187983	21218544	Other monoallelic	17_21217586_G	rs2363374	2.77556e-17	*	56	56	0	56	2	56	1	Yes	Yes	0	0	56	0	0	56	56	0			3.13017
ENSG00000034152.19_1	MAP2K3	17	21187983	21218544	Other monoallelic	17_21217596_C		2.77556e-17	*	56	56	0	56	2	56	1	Yes	Yes	0	0	0	56	0	0	56	56				3.13017
ENSG00000034152.19_1	MAP2K3	17	21187983	21218544	Other monoallelic	17_21217660_C		4.44089e-16	*	52	52	0	52	2	52	1	Yes	Yes	0	0	0	52	0	52	0	52				2.99939
ENSG00000034152.19_1	MAP2K3	17	21187983	21218544	Other monoallelic	17_21217690_C		7.10543e-15	*	48	48	0	48	2	48	1	Yes	Yes	0	0	0	48	0	48	0	48				3.03441
ENSG00000034152.19_1	MAP2K3	17	21187983	21218544	Other monoallelic	17_21217727_T		7.27596e-12	*	38	38	0	38	2	38	1	Yes	Yes	0	38	0	0	0	38	0	38		2.94816
ENSG00000034152.19_1	MAP2K3	17	21187983	21218544	Other monoallelic	17_21217749_G		5.96046e-08	*	25	25	0	25	2	25	1	Yes	Yes	0	0	25	0	0	0	25	25			2.96579
ENSG00000034152.19_1	MAP2K3	17	21187983	21218544	Other monoallelic	17_21217763_T		0.00390625	*	9	9	0	9	2	9	1	Yes	Yes	0	9	0	0	0	9	0	9		2.99027
ENSG00000034152.19_1	MAP2K3	17	21187983	21218544	Other monoallelic	17_21217764_G		0.015625	*	7	7	0	7	2	7	1	Yes	Yes	0	0	7	0	7	0	7	0			2.65574
ENSG00000034152.19_1	MAP2K3	17	21187983	21218544	Other monoallelic	17_21217782_T		0.03125	*	6	6	0	6	2	6	1	Yes	Yes	0	6	0	0	6	6	0	0		3.63589
ENSG00000004897.12_1	CDC27	17	45195068	45266788	Other monoallelic	17_45214519_A	rs74348171	1.81899e-12	*	40	40	0	40	2	40	1	Yes	Yes	40	0	0	0	40	0	40	0	3.476
ENSG00000004897.12_1	CDC27	17	45195068	45266788	Other monoallelic	17_45214527_T	rs62075618	1.77636e-15	*	50	50	0	50	2	50	1	Yes	Yes	0	50	0	0	0	50	0	50		3.64621
ENSG00000004897.12_1	CDC27	17	45195068	45266788	Other monoallelic	17_45214528_A	rs773176432	0.000976562	*	11	11	0	11	2	11	1	Yes	Yes	11	0	0	0	11	11	0	0	3.42409
ENSG00000004897.12_1	CDC27	17	45195068	45266788	Other monoallelic	17_45214558_G	rs77685276	4.44089e-16	*	52	52	0	52	2	52	1	Yes	Yes	0	0	52	0	52	0	52	0			3.68853
ENSG00000004897.12_1	CDC27	17	45195068	45266788	Other monoallelic	17_45214604_A	rs75661039	4.44089e-16	*	52	52	0	52	2	52	1	Yes	Yes	52	0	0	0	52	52	0	0	3.68853
ENSG00000004897.12_1	CDC27	17	45195068	45266788	Other monoallelic	17_45214605_T	rs76926116	4.44089e-16	*	52	52	0	52	2	52	1	Yes	Yes	0	52	0	0	0	52	0	52		3.68853
ENSG00000004897.12_1	CDC27	17	45195068	45266788	Other monoallelic	17_45214631_G	rs11570544	2.84217e-14	*	46	46	0	46	2	46	1	Yes	Yes	0	0	46	0	46	0	46	0			3.63638
ENSG00000004897.12_1	CDC27	17	45195068	45266788	Other monoallelic	17_45214643_A	rs138020641	5.82077e-11	*	35	35	0	35	3	35	1	Yes	Yes	35	0	0	0	35	31	0	4	3.556
ENSG00000004897.12_1	CDC27	17	45195068	45266788	Other monoallelic	17_45214682_A	rs62075622	1.77636e-15	*	50	50	0	50	2	50	1	Yes	Yes	50	0	0	0	50	0	50	0	3.62963
ENSG00000004897.12_1	CDC27	17	45195068	45266788	Other monoallelic	17_45214690_G	rs74390782	1.42109e-14	*	47	47	0	47	2	47	1	Yes	Yes	0	0	47	0	47	0	47	0			3.57191
ENSG00000004897.12_1	CDC27	17	45195068	45266788	Other monoallelic	17_45234303_G	rs200611688	1.45519e-11	*	37	37	0	37	2	37	1	Yes	Yes	0	0	37	0	0	0	37	37			3.74468
ENSG00000004897.12_1	CDC27	17	45195068	45266788	Other monoallelic	17_45234417_A	rs193061947	4.54747e-13	*	42	42	0	42	2	42	1	Yes	Yes	42	0	0	0	42	0	42	0	3.64084
ENSG00000004897.12_1	CDC27	17	45195068	45266788	Other monoallelic	17_45234420_T	rs78493795	3.55271e-15	*	49	49	0	49	2	49	1	Yes	Yes	0	49	0	0	0	49	49	0		3.68622
ENSG00000004897.12_1	CDC27	17	45195068	45266788	Other monoallelic	17_45234449_G	rs112216339	4.65661e-10	*	32	32	0	32	2	32	1	Yes	Yes	0	0	32	0	32	0	32	0			3.35917
ENSG00000004897.12_1	CDC27	17	45195068	45266788	Other monoallelic	17_45249335_T	rs76782714	0.00195312	*	10	10	0	10	2	10	1	Yes	Yes	0	10	0	0	0	10	10	0		3.08729
ENSG00000243678.12_1	NME2	17	49242795	49249105	Other monoallelic	17_49247266_T	rs780888766	1.11022e-16	*	54	54	0	54	2	54	1	Yes	Yes	0	54	0	0	0	54	54	0		65.2316
ENSG00000141582.15_1	CBX4	17	77806954	77813239	Other monoallelic	17_77808570_A	rs200337966	1.73472e-18	*	60	60	0	60	2	60	1	Yes	Yes	60	0	0	0	60	0	60	0	1.5365
ENSG00000141582.15_1	CBX4	17	77806954	77813239	Other monoallelic	17_77808784_A	rs199775867	0.00012207	*	14	14	0	14	2	14	1	Yes	Yes	14	0	0	0	14	0	0	14	1.29127
ENSG00000267740.5_1	AC024592.12	19	5866181	5903798	Other monoallelic	19_5866585_C	rs778982	0.0224609	*	11	11	2	11	2	13	0.846154	Yes	No	0	2	0	11	0	11	0	11		5.94859		6.67635
ENSG00000267740.5_1	AC024592.12	19	5866181	5903798	Other monoallelic	19_5866654_A	rs778983	0.301758		10	10	5	10	2	15	0.666667	Yes	No	10	0	5	0	10	0	10	0	6.52473		6.06588
ENSG00000267740.5_1	AC024592.12	19	5866181	5903798	Other monoallelic	19_5866724_G	rs4807054	2.09548e-09	*	34	34	1	34	2	35	0.971429	Yes	No	1	0	34	0	34	0	34	0	5.34502		5.99283
ENSG00000267740.5_1	AC024592.12	19	5866181	5903798	Other monoallelic	19_5867053_A	rs61730513	0.015625	*	7	7	0	7	2	7	1	Yes	Yes	7	0	0	0	7	0	7	0	6.06324
ENSG00000267740.5_1	AC024592.12	19	5866181	5903798	Other monoallelic	19_5867177_G	rs778970	2.46335e-07	*	30	30	2	30	2	32	0.9375	Yes	No	2	0	30	0	30	0	30	0	5.94859		5.99829
ENSG00000267740.5_1	AC024592.12	19	5866181	5903798	Other monoallelic	19_5867191_G	rs10412834	0.00390625	*	9	9	0	9	2	9	1	Yes	Yes	0	0	9	0	9	0	9	0			6.89144
ENSG00000267740.5_1	AC024592.12	19	5866181	5903798	Other monoallelic	19_5867748_G	rs778971	1.53668e-08	*	31	32	1	32	2	32	0.96875	Yes	No	0	1	31	0	0	32	32	0		5.34502	6.02793
ENSG00000267135.2_1	AD000091.3	19	15722433	15722720	Other monoallelic	19_15722470_G		4.65661e-10	*	32	32	0	32	2	32	1	Yes	Yes	0	0	32	0	32	0	32	0			9.29915
ENSG00000267135.2_1	AD000091.3	19	15722433	15722720	Other monoallelic	19_15722480_T		4.65661e-10	*	32	32	0	32	2	32	1	Yes	Yes	0	32	0	0	0	32	0	32		9.29915
ENSG00000267135.2_1	AD000091.3	19	15722433	15722720	Other monoallelic	19_15722500_C		2.32831e-10	*	33	33	0	33	2	33	1	Yes	Yes	0	0	0	33	0	33	0	33				8.91678
ENSG00000267135.2_1	AD000091.3	19	15722433	15722720	Other monoallelic	19_15722588_C		7.27596e-12	*	38	38	0	38	2	38	1	Yes	Yes	0	0	0	38	0	38	0	38				8.02272
ENSG00000267135.2_1	AD000091.3	19	15722433	15722720	Other monoallelic	19_15722627_G		4.65661e-10	*	32	32	0	32	2	32	1	Yes	Yes	0	0	32	0	32	0	32	0			9.29915
ENSG00000225067.4_1	RPL23AP2	19	15722467	15722933	Other monoallelic	19_15722470_G		4.65661e-10	*	32	32	0	32	2	32	1	Yes	Yes	0	0	32	0	32	0	32	0			5.7407
ENSG00000225067.4_1	RPL23AP2	19	15722467	15722933	Other monoallelic	19_15722480_T		4.65661e-10	*	32	32	0	32	2	32	1	Yes	Yes	0	32	0	0	0	32	0	32		5.7407
ENSG00000225067.4_1	RPL23AP2	19	15722467	15722933	Other monoallelic	19_15722500_C		2.32831e-10	*	33	33	0	33	2	33	1	Yes	Yes	0	0	0	33	0	33	0	33				5.56143
ENSG00000225067.4_1	RPL23AP2	19	15722467	15722933	Other monoallelic	19_15722588_C		7.27596e-12	*	38	38	0	38	2	38	1	Yes	Yes	0	0	0	38	0	38	0	38				4.95243
ENSG00000225067.4_1	RPL23AP2	19	15722467	15722933	Other monoallelic	19_15722627_G		4.65661e-10	*	32	32	0	32	2	32	1	Yes	Yes	0	0	32	0	32	0	32	0			5.7407
ENSG00000225067.4_1	RPL23AP2	19	15722467	15722933	Other monoallelic	19_15722730_G		1.19209e-07	*	24	24	0	24	2	24	1	Yes	Yes	0	0	24	0	0	24	24	0			5.5891
ENSG00000225067.4_1	RPL23AP2	19	15722467	15722933	Other monoallelic	19_15722739_C		2.98023e-08	*	26	26	0	26	2	26	1	Yes	Yes	0	0	0	26	0	26	0	26				5.55778
ENSG00000225067.4_1	RPL23AP2	19	15722467	15722933	Other monoallelic	19_15722884_A		9.31323e-10	*	31	31	0	31	2	31	1	Yes	Yes	31	0	0	0	31	0	31	0	5.67685
ENSG00000142539.9_1	CTD-2545M3.6	19	50919055	50931666	Other monoallelic	19_50926264_T	rs1673030	5.94761e-05	*	26	26	4	26	2	30	0.866667	Yes	No	0	26	0	4	0	26	0	26		1.66155		2.82049
ENSG00000142539.9_1	CTD-2545M3.6	19	50919055	50931666	Other monoallelic	19_50926265_G	rs11546996	9.31323e-10	*	31	31	0	31	2	31	1	Yes	Yes	0	0	31	0	0	0	31	31			1.52133
ENSG00000267809.1_1	NDUFV2P1	19	53727225	53728132	Other monoallelic	19_53727282_A		4.07454e-09	*	33	34	1	34	2	34	0.970588	Yes	No	33	0	1	0	34	0	34	0	0.852951		0.389868
ENSG00000267809.1_1	NDUFV2P1	19	53727225	53728132	Other monoallelic	19_53727392_T		0.000471987	*	30	36	8	36	2	38	0.789474	Yes	No	0	30	0	8	0	36	0	36		0.805092		1.00083
ENSG00000267809.1_1	NDUFV2P1	19	53727225	53728132	Other monoallelic	19_53727573_A		2.91038e-11	*	36	36	0	36	2	36	1	Yes	Yes	36	0	0	0	36	0	36	0	0.828325
ENSG00000267809.1_1	NDUFV2P1	19	53727225	53728132	Other monoallelic	19_53727591_T		3.72529e-09	*	29	29	0	29	2	29	1	Yes	Yes	0	29	0	0	0	29	0	29		0.817711
ENSG00000267809.1_1	NDUFV2P1	19	53727225	53728132	Other monoallelic	19_53727593_A		2.91038e-11	*	36	36	0	36	2	36	1	Yes	Yes	36	0	0	0	36	0	36	0	0.828325
ENSG00000267809.1_1	NDUFV2P1	19	53727225	53728132	Other monoallelic	19_53727644_T		0.0356978	*	15	36	30	36	2	45	0.333333	No	No	0	15	0	30	0	36	0	36		0.66584		1.08377
ENSG00000267809.1_1	NDUFV2P1	19	53727225	53728132	Other monoallelic	19_53727989_T		2.98023e-08	*	26	26	0	26	2	26	1	Yes	Yes	0	26	0	0	0	26	0	26		0.828853
ENSG00000267809.1_1	NDUFV2P1	19	53727225	53728132	Other monoallelic	19_53728096_A		0.015625	*	7	7	0	7	2	7	1	Yes	Yes	7	0	0	0	7	0	7	0	0.831226
ENSG00000149531.15_1	FRG1BP	20	29612047	29633933	Other monoallelic	20_29612054_T		9.31323e-10	*	31	31	0	31	2	31	1	Yes	Yes	0	31	0	0	0	31	31	0		2.33219
ENSG00000149531.15_1	FRG1BP	20	29612047	29633933	Other monoallelic	20_29612064_A		5.96046e-08	*	25	25	0	25	2	25	1	Yes	Yes	25	0	0	0	25	25	0	0	2.23471
ENSG00000149531.15_1	FRG1BP	20	29612047	29633933	Other monoallelic	20_29612076_G		3.8147e-06	*	19	19	0	19	2	19	1	Yes	Yes	0	0	19	0	0	0	19	19			2.20663
ENSG00000149531.15_1	FRG1BP	20	29612047	29633933	Other monoallelic	20_29612083_C		3.05176e-05	*	16	16	0	16	2	16	1	Yes	Yes	0	0	0	16	0	16	0	16				2.05226
ENSG00000149531.15_1	FRG1BP	20	29612047	29633933	Other monoallelic	20_29612099_G		2.98023e-08	*	26	26	0	26	2	26	1	Yes	Yes	0	0	26	0	26	0	26	0			2.30179
ENSG00000149531.15_1	FRG1BP	20	29612047	29633933	Other monoallelic	20_29612103_T		1.86265e-09	*	30	30	0	30	2	30	1	Yes	Yes	0	30	0	0	0	30	0	30		2.41955
ENSG00000149531.15_1	FRG1BP	20	29612047	29633933	Other monoallelic	20_29614276_C		3.55271e-15	*	49	49	0	49	2	49	1	Yes	Yes	0	0	0	49	0	0	49	49				2.41566
ENSG00000149531.15_1	FRG1BP	20	29612047	29633933	Other monoallelic	20_29623223_T	rs10439604	9.31323e-10	*	31	31	0	31	2	31	1	Yes	Yes	0	31	0	0	0	31	0	31		2.21788
ENSG00000149531.15_1	FRG1BP	20	29612047	29633933	Other monoallelic	20_29625873_A	rs78003242	3.05176e-05	*	16	16	0	16	2	16	1	Yes	Yes	16	0	0	0	16	0	0	16	2.31577
ENSG00000149531.15_1	FRG1BP	20	29612047	29633933	Other monoallelic	20_29625876_C	rs73611718	5.55112e-17	*	55	55	0	55	2	55	1	Yes	Yes	0	0	0	55	0	55	0	55				2.48065
ENSG00000149531.15_1	FRG1BP	20	29612047	29633933	Other monoallelic	20_29625935_A	rs62198354	5.55112e-17	*	55	55	0	55	2	55	1	Yes	Yes	55	0	0	0	55	0	55	0	2.48065
ENSG00000149531.15_1	FRG1BP	20	29612047	29633933	Other monoallelic	20_29628237_C	rs142752776	6.10352e-05	*	15	15	0	15	2	15	1	Yes	Yes	0	0	0	15	15	0	0	15				2.76879
ENSG00000149531.15_1	FRG1BP	20	29612047	29633933	Other monoallelic	20_29628271_C	rs62199576	5.55112e-17	*	55	55	0	55	2	55	1	Yes	Yes	0	0	0	55	0	55	0	55				2.48065
ENSG00000149531.15_1	FRG1BP	20	29612047	29633933	Other monoallelic	20_29628328_C	rs752147075	0.00195312	*	10	10	0	10	2	10	1	Yes	Yes	0	0	0	10	0	0	10	10				2.13761
ENSG00000149531.15_1	FRG1BP	20	29612047	29633933	Other monoallelic	20_29632638_C	rs9647043	7.62939e-06	*	18	18	0	18	2	18	1	Yes	Yes	0	0	0	18	18	0	0	18				2.41884
ENSG00000149531.15_1	FRG1BP	20	29612047	29633933	Other monoallelic	20_29633915_C	rs78740969	0.03125	*	6	6	0	6	2	6	1	Yes	Yes	0	0	0	6	0	6	0	6				2.19779
ENSG00000149531.15_1	FRG1BP	20	29612047	29633933	Other monoallelic	20_29633916_G	rs2554494	1.11022e-16	*	54	54	0	54	3	54	1	Yes	Yes	0	0	54	0	4	50	54	0			2.44945
ENSG00000149531.15_1	FRG1BP	20	29612047	29633933	Other monoallelic	20_29633927_C	rs62196372	8.88178e-16	*	51	51	0	51	2	51	1	Yes	Yes	0	0	0	51	51	0	0	51				2.38877
ENSG00000149531.15_1	FRG1BP	20	29612047	29633933	Other monoallelic	20_29633929_A	rs7509092	4.44089e-16	*	52	52	0	52	2	52	1	Yes	Yes	52	0	0	0	52	0	52	0	2.40295
ENSG00000101353.15_1	MROH8	20	35729628	35807991	Other monoallelic	20_35740794_T	rs1744760	1.50972e-05	*	35	37	7	37	2	42	0.833333	Yes	No	0	35	0	7	0	37	0	37		1.7842		1.89371
ENSG00000101353.15_1	MROH8	20	35729628	35807991	Other monoallelic	20_35766337_A	rs8115854	0.000144958	*	17	18	1	18	2	18	0.944444	Yes	No	17	0	1	0	18	0	18	0	1.57291		2.30844
ENSG00000101353.15_1	MROH8	20	35729628	35807991	Other monoallelic	20_35769592_T	rs1744769	0.132498		23	30	13	30	2	36	0.638889	Yes	No	0	23	0	13	0	30	0	30		1.51894		2.116
ENSG00000101353.15_1	MROH8	20	35729628	35807991	Other monoallelic	20_35769647_G	rs1780680	0.000112221	*	33	37	8	37	2	41	0.804878	Yes	No	0	8	33	0	0	37	37	0		1.83563	1.80682
ENSG00000101353.15_1	MROH8	20	35729628	35807991	Other monoallelic	20_35783494_T	rs1615246	3.02134e-09	*	40	40	3	40	2	43	0.930233	Yes	No	0	40	0	3	0	40	0	40		1.64575		2.11633
ENSG00000101353.15_1	MROH8	20	35729628	35807991	Other monoallelic	20_35796541_T	rs62621241	0.21875		5	5	1	5	2	6	0.833333	Yes	No	0	5	0	1	0	5	0	5		1.14424		0.677298
ENSG00000185834.10_1	RPL12P4	20	53691182	53691679	Other monoallelic	20_53691208_A		0.00195312	*	10	10	0	10	2	10	1	Yes	Yes	10	0	0	0	10	10	0	0	5.50521
ENSG00000185834.10_1	RPL12P4	20	53691182	53691679	Other monoallelic	20_53691288_T		0.0224609	*	2	2	11	2	2	13	0.153846	No	No	0	2	11	0	0	2	2	0		6.64374	10.4255
ENSG00000185834.10_1	RPL12P4	20	53691182	53691679	Other monoallelic	20_53691508_C		1.38778e-17	*	0	1	57	1	2	57	0	No	Yes	0	57	0	0	0	1	0	1		6.83956
ENSG00000185834.10_1	RPL12P4	20	53691182	53691679	Other monoallelic	20_53691519_C		7.10543e-15	*	48	48	0	48	2	48	1	Yes	Yes	0	0	0	48	0	48	0	48				6.80261
ENSG00000198618.5_1	PPIAP22	21	20230096	20230594	Other monoallelic	21_20230102_C		1.81899e-12	*	40	40	0	40	2	40	1	Yes	Yes	0	0	0	40	0	40	0	40				44.1742
ENSG00000198618.5_1	PPIAP22	21	20230096	20230594	Other monoallelic	21_20230168_G		1.42109e-14	*	47	47	0	47	2	47	1	Yes	Yes	0	0	47	0	47	0	47	0			43.5564
ENSG00000198618.5_1	PPIAP22	21	20230096	20230594	Other monoallelic	21_20230169_T		1.90735e-06	*	20	20	0	20	2	20	1	Yes	Yes	0	20	0	0	0	20	0	20		50.9264
ENSG00000198618.5_1	PPIAP22	21	20230096	20230594	Other monoallelic	21_20230217_A		0.00390625	*	9	9	0	9	2	9	1	Yes	Yes	9	0	0	0	9	0	0	9	57.7285
ENSG00000198618.5_1	PPIAP22	21	20230096	20230594	Other monoallelic	21_20230294_C		5.68434e-14	*	45	45	0	45	2	45	1	Yes	Yes	0	0	0	45	45	0	0	45				44.5262
ENSG00000198618.5_1	PPIAP22	21	20230096	20230594	Other monoallelic	21_20230372_T		1.13687e-13	*	44	44	0	44	2	44	1	Yes	Yes	0	44	0	0	0	44	0	44		46.3365
ENSG00000198618.5_1	PPIAP22	21	20230096	20230594	Other monoallelic	21_20230375_A		1.35525e-20	*	0	2	67	2	2	67	0	No	Yes	0	0	67	0	2	0	2	0			45.5373
ENSG00000198618.5_1	PPIAP22	21	20230096	20230594	Other monoallelic	21_20230390_G		4.54747e-13	*	42	42	0	42	2	42	1	Yes	Yes	0	0	42	0	42	0	42	0			44.8561
ENSG00000198618.5_1	PPIAP22	21	20230096	20230594	Other monoallelic	21_20230496_G		2.22045e-16	*	53	53	0	53	2	53	1	Yes	Yes	0	0	53	0	53	0	53	0			46.1403
Shown are the results of the two-sided binomial test for predominant expression between reference base and any non-reference base in 474 SNVs.
Each of the 474 SNVs had monoallelic expression in >5 cell lines.
The 474 SNVs belong to 130 genes including imprinted genes and additional predominantly monoallelically expressed genes.
Monoallelic expression status of each gene was inferred from multiple SNVs.
Reference indicates the hg19 reference nucleotide in a given position, whereas non-reference indicates a nucleotide other than the reference.
Gene, gene name
Gene category, indicates whether a gene was included in the initial list of 94 imprinted genes (Imprinted, Tables S1 and S6),
or if that gene was one of the top 60 additional genes with predominantly monoallelic expression (Other monoallelic, Table S4)
Chr_Pos_RefBase, provides the chromosome, genome position, and the reference nucleotide of each SNV in the human hg19 genome assembly
rsID, SNV ID for SNVs reported in gnomad 2.1.1
p-value, the 2-sided binomial p-value for the proportion of reference allele under a null assumption of 50% reference vs 50% non-reference base
p < 0.05, indicator of whether the p-value was less than 0.05 (considered statistically significant and marked by *)
RNA ref count, WES ref count, RNA nonref count, and WES indicate the number of cell lines that express the reference or non-reference base in the RNA-seq and WES data
WES base types indicates how many different nucleotide types were present in the WES data (usually 2 alleles)
N monoallelically expressed, total number of cell lines with monoallelic expression of a given gene
Reference proportion, proportion of cell lines that monoallelically express the reference nucleotide
Mostly reference, indicator of whether there are more reference than non-reference nucleotides in monoallelically expressed cell lines (i.e. whether the Reference proportion > 0.5)
All ref or nonref, indicator of whether the cell lines monoallelically expressed either 100% reference or 100% non-reference base (i.e, the Reference proportion = 0 or 1)
RNA_A, RNA_T, RNA_G, RNA_C, number of cell lines that monoallelically expressed a given base
WES_A, WES_T, WES_G, WES_C, number of those cell lines which monoallelically express the gene that have a given base represented in WES
RNA_A_mean_LOG10_LENGTH_NORM_RNA_HTSEQ_COUNTS, RNA_T_mean_LOG10_LENGTH_NORM_RNA_HTSEQ_COUNTS, RNA_G_mean_LOG10_LENGTH_NORM_RNA_HTSEQ_COUNTS, RNA_C_mean_LOG10_LENGTH_NORM_RNA_HTSEQ_COUNTS,
mean expression of the gene containing a given allele across the cell lines where this gene was monoallelically expressed

## Sheet: Table S16B
Table S16B. Gene level summary of the results of the two-sided binomial test for a preference for monoallelic expression of the reference base vs any non-reference base in individual SNVs in 130 genes
Gene ID	Gene	Chr	Gene start	Gene end	Gene category	Monoallelic SNVs	Monoallelic SNVs in >5 cell lines	Significant SNVs	Significant SNVs biased to ref	Significant SNVs all ref or none ref	Significant SNVs all ref
ENSG00000034152.19_1	MAP2K3	17	21187983	21218544	Other monoallelic	54	49	48	47	47	46
ENSG00000146143.19_1	PRIM2	6	57179602	57513376	Other monoallelic	55	46	44	33	36	29
ENSG00000283453.2_1	RP3-401D24.1	6	57325807	57514407	Other monoallelic	45	38	36	25	28	21
ENSG00000029363.17_1	BCLAF1	6	136577764	136610989	Other monoallelic	47	23	23	23	23	23
ENSG00000149531.15_1	FRG1BP	20	29612047	29633933	Other monoallelic	29	19	19	19	19	19
ENSG00000185839.3_1	RP4-592A1.2	1	59096512	59097202	Other monoallelic	20	15	15	15	12	12
ENSG00000004897.12_1	CDC27	17	45195068	45266788	Other monoallelic	26	15	15	15	15	15
ENSG00000265808.4_1	SEC22B	1	145096407	145118353	Other monoallelic	20	13	13	4	12	4
ENSG00000275140.1_1	SEC22B3P	1	145103904	145115889	Other monoallelic	15	12	12	4	11	4
ENSG00000274423.1_1	SEC22B2P	1	145103907	145115889	Other monoallelic	15	12	12	4	11	4
ENSG00000224837.1_1	GCSHP5	1	168025138	168025660	Other monoallelic	10	9	9	8	6	6
ENSG00000198618.5_1	PPIAP22	21	20230096	20230594	Other monoallelic	11	9	9	8	9	8
ENSG00000225067.4_1	RPL23AP2	19	15722467	15722933	Other monoallelic	10	8	8	8	8	8
ENSG00000267809.1_1	NDUFV2P1	19	53727225	53728132	Other monoallelic	13	8	8	7	5	5
ENSG00000164037.17_1	SLC9B1	4	103806204	103940876	Other monoallelic	12	7	7	6	6	6
ENSG00000267740.5_1	AC024592.12	19	5866181	5903798	Other monoallelic	28	7	6	6	2	2
ENSG00000230383.1_1	AC009245.3	7	137406730	137407592	Other monoallelic	16	6	6	6	6	6
ENSG00000230202.1_1	RP11-632C17__A.1	6	118320137	118320611	Other monoallelic	6	6	6	4	6	4
ENSG00000242083.2_1	RPL7AP31	4	57222300	57223098	Other monoallelic	10	5	5	5	5	5
ENSG00000267135.2_1	AD000091.3	19	15722433	15722720	Other monoallelic	7	5	5	5	5	5
ENSG00000013375.16_1	PGM3	6	83870868	83903655	Other monoallelic	5	5	5	2	2	2
ENSG00000022556.16_1	NLRP2	19	55464497	55512510	Imprinted	26	13	4	0	0	0
ENSG00000227879.2_1	PSPC1P1	13	19775776	19801572	Other monoallelic	9	6	4	4	3	3
ENSG00000101353.15_1	MROH8	20	35729628	35807991	Other monoallelic	16	6	4	4	0	0
ENSG00000144199.12_1	FAHD2B	2	97749319	97760619	Other monoallelic	14	5	4	4	4	4
ENSG00000233830.2_1	EIF4HP1	7	27497781	27498468	Other monoallelic	7	4	4	4	3	3
ENSG00000229789.1	RP11-391M20.1	9	68726628	68745997	Other monoallelic	5	4	4	4	4	4
ENSG00000255639.3_1	RP11-234B24.6	12	4758266	4883350	Other monoallelic	8	4	4	4	0	0
ENSG00000092208.19_1	GEMIN2	14	39583488	39606177	Other monoallelic	8	4	4	4	2	2
ENSG00000132967.9_1	HMGB1P5	3	22423309	22424420	Other monoallelic	23	4	4	2	4	2
ENSG00000185834.10_1	RPL12P4	20	53691182	53691679	Other monoallelic	10	4	4	2	3	2
ENSG00000177879.17_1	AP3S1	5	115177288	115249778	Other monoallelic	5	4	3	3	3	3
ENSG00000237080.3_1	EHMT2-AS1	6	31845584	31851981	Other monoallelic	15	4	3	3	1	1
ENSG00000285854.1_1	RP11-501E24.9	12	21689136	21810732	Other monoallelic	17	4	3	3	0	0
ENSG00000205629.12_1	LCMT1	16	25123051	25189552	Other monoallelic	7	4	3	3	3	3
ENSG00000106070.20_1	GRB10	7	50657759	50861159	Imprinted	7	4	3	2	2	1
ENSG00000127990.19_1	SGCE	7	94153515	94285884	Imprinted	8	3	3	3	2	2
ENSG00000274944.4_1	RP5-864K19.6	1	39330172	39347289	Other monoallelic	13	3	3	3	2	2
ENSG00000234004.4_1	RP11-543B16.1	1	211346829	211347191	Other monoallelic	4	3	3	3	3	3
ENSG00000230204.1_1	FTH1P5	6	50880424	50880969	Other monoallelic	6	3	3	3	3	3
ENSG00000213261.3_1	EEF1B2P6	7	131346710	131347383	Other monoallelic	4	3	3	3	3	3
ENSG00000280286.1_1	FRG1KP	9	68429139	68433467	Other monoallelic	3	3	3	3	3	3
ENSG00000260537.2_1	RP11-529K1.3	16	70333096	70406485	Other monoallelic	5	3	3	2	2	2
ENSG00000116670.15_1	MAD2L2	1	11734536	11751707	Other monoallelic	8	5	2	2	1	1
ENSG00000112983.18_1	BRD8	5	137475458	137514642	Other monoallelic	12	3	2	1	1	1
ENSG00000134824.14_1	FADS2	11	61560451	61634826	Other monoallelic	22	2	2	2	1	1
ENSG00000185246.18_1	PRPF39	14	45553309	45585485	Other monoallelic	12	2	2	2	2	2
ENSG00000260836.2_1	RP11-152F13.10	15	83205538	83241944	Other monoallelic	19	2	2	2	1	1
ENSG00000141582.15_1	CBX4	17	77806954	77813239	Other monoallelic	5	2	2	2	2	2
ENSG00000142539.9_1	CTD-2545M3.6	19	50919055	50931666	Other monoallelic	12	2	2	2	1	1
ENSG00000173020.11_1	GRK2	11	67033943	67054027	Other monoallelic	8	2	2	1	1	1
ENSG00000106484.16_1	MEST	7	130126011	130146306	Imprinted	5	4	1	1	1	1
ENSG00000021762.20_1	OSBPL5	11	3108336	3187969	Imprinted	13	4	1	1	1	1
ENSG00000188243.14_1	COMMD6	13	76099349	76123575	Other monoallelic	9	3	1	1	1	1
ENSG00000087460.29_1	GNAS	20	57414772	57486247	Imprinted	17	2	1	0	1	0
ENSG00000132437.18_1	DDC	7	50526133	50633102	Imprinted	2	1	1	1	1	1
ENSG00000101049.17_1	SGK2	20	42187607	42216877	Imprinted	1	1	1	1	1	1
ENSG00000162377.6_1	COA7	1	53150120	53164019	Other monoallelic	1	1	1	1	1	1
ENSG00000197223.12_1	C1D	2	68268261	68338080	Other monoallelic	4	1	1	1	1	1
ENSG00000172432.19_1	GTPBP2	6	43573052	43597001	Other monoallelic	1	1	1	1	1	1
ENSG00000169976.7_1	SF3B5	6	144416020	144416710	Other monoallelic	3	1	1	1	1	1
ENSG00000231245.2_1	C1DP1	10	32800263	32800665	Other monoallelic	2	1	1	1	1	1
ENSG00000204130.14_1	RUFY2	10	70100863	70167051	Other monoallelic	9	1	1	1	1	1
ENSG00000139531.13_1	SUOX	12	56390963	56400425	Other monoallelic	3	1	1	1	1	1
ENSG00000176903.5_1	PNMA1	14	74178485	74181087	Other monoallelic	1	1	1	1	1	1
ENSG00000275910.1_1	RP11-680G24.6	16	15109684	15110247	Other monoallelic	3	1	1	1	0	0
ENSG00000157349.17_1	DDX19B	16	70323565	70369208	Other monoallelic	1	1	1	1	1	1
ENSG00000243678.12_1	NME2	17	49242795	49249105	Other monoallelic	2	1	1	1	1	1
ENSG00000183628.14_1	DGCR6	22	18893540	18901751	Imprinted	7	1	1	0	1	0
ENSG00000130600.19_1	H19	11	2016405	2022700	Imprinted	13	8	0	0	0	0
ENSG00000131620.17_1	ANO1	11	69924407	70035634	Imprinted	8	2	0	0	0	0
ENSG00000177432.8_1	NAP1L5	4	89617063	89618980	Imprinted	1	1	0	0	0	0
ENSG00000105825.14_1	TFPI2	7	93514707	93520065	Imprinted	6	1	0	0	0	0
ENSG00000128739.23_1	SNRPN	15	25068783	25223870	Imprinted	7	1	0	0	0	0
ENSG00000273173.5_1	SNURF	15	25200132	25222997	Imprinted	7	1	0	0	0	0
ENSG00000235590.7_1	GNAS-AS1	20	57393973	57425958	Imprinted	3	1	0	0	0	0
ENSG00000078900.15_1	TP73	1	3569079	3652765	Imprinted	4	0	0	0	0	0
ENSG00000162595.7_1	DIRAS3	1	68511568	68517314	Imprinted	1	0	0	0	0	0
ENSG00000183671.12_1	GPR1	2	207040039	207082771	Imprinted	3	0	0	0	0	0
ENSG00000204186.10_1	ZDBF2	2	207139386	207179151	Imprinted	3	0	0	0	0	0
ENSG00000145945.7_1	FAM50B	6	3849606	3851554	Imprinted	4	0	0	0	0	0
ENSG00000112419.14_1	PHACTR2	6	143857981	144152322	Imprinted	4	0	0	0	0	0
ENSG00000118495.20_1	PLAGL1	6	144261436	144385736	Imprinted	3	0	0	0	0	0
ENSG00000197081.16_1	IGF2R	6	160390113	160534539	Imprinted	2	0	0	0	0	0
ENSG00000112499.13_1	SLC22A2	6	160592092	160698670	Imprinted	1	0	0	0	0	0
ENSG00000146477.6_1	SLC22A3	6	160769409	160873609	Imprinted	4	0	0	0	0	0
ENSG00000187391.22_1	MAGI2	7	77646371	79082983	Imprinted	2	0	0	0	0	0
ENSG00000242265.6_1	PEG10	7	94285636	94299007	Imprinted	2	0	0	0	0	0
ENSG00000128510.12_1	CPA4	7	129932973	129964020	Imprinted	4	0	0	0	0	0
ENSG00000066827.16_1	ZFAT	8	135490030	135725292	Imprinted	3	0	0	0	0	0
ENSG00000248492.1_1	ZFAT-AS1	8	135610313	135612932	Imprinted	2	0	0	0	0	0
ENSG00000169427.8_1	KCNK9	8	140613080	140716352	Imprinted	1	0	0	0	0	0
ENSG00000198825.15_1	INPP5F	10	121485553	121588659	Imprinted	4	0	0	0	0	0
ENSG00000167244.21_1	IGF2	11	2150341	2162468	Imprinted	2	0	0	0	0	0
ENSG00000099869.8_1	IGF2-AS	11	2161730	2169896	Imprinted	3	0	0	0	0	0
ENSG00000254647.7_1	INS	11	2181008	2182451	Imprinted	1	0	0	0	0	0
ENSG00000180176.15_1	TH	11	2185158	2193045	Imprinted	3	0	0	0	0	0
ENSG00000053918.18_1	KCNQ1	11	2465913	2870335	Imprinted	1	0	0	0	0	0
ENSG00000129757.15_1	CDKN1C	11	2904442	2907005	Imprinted	2	0	0	0	0	0
ENSG00000110628.16_1	SLC22A18	11	2920950	2946476	Imprinted	1	0	0	0	0	0
ENSG00000181649.8_1	PHLDA2	11	2949502	2950650	Imprinted	2	0	0	0	0	0
ENSG00000149054.16_1	ZNF215	11	6947634	7022235	Imprinted	5	0	0	0	0	0
ENSG00000184937.16_1	WT1	11	32409320	32457110	Imprinted	6	0	0	0	0	0
ENSG00000149289.11_1	ZC3H12C	11	109964117	110042566	Imprinted	2	0	0	0	0	0
ENSG00000139194.8_1	RBP5	12	7268331	7281485	Imprinted	3	0	0	0	0	0
ENSG00000156076.10_1	WIF1	12	65444405	65515085	Imprinted	2	0	0	0	0	0
ENSG00000011465.18_1	DCN	12	91534260	91576994	Imprinted	1	0	0	0	0	0
ENSG00000102468.11_1	HTR2A	13	47405680	47471211	Imprinted	1	0	0	0	0	0
ENSG00000185559.16_1	DLK1	14	101192041	101204561	Imprinted	3	0	0	0	0	0
ENSG00000225746.13_1	MEG8	14	101361106	101505196	Imprinted	9	0	0	0	0	0
ENSG00000179455.10_1	MKRN3	15	23810820	23875222	Imprinted	1	0	0	0	0	0
ENSG00000182636.8_1	NDN	15	23930546	23932452	Imprinted	2	0	0	0	0	0
ENSG00000259905.7_1	PWRN1	15	24346973	25068512	Imprinted	1	0	0	0	0	0
ENSG00000185823.5_1	NPAP1	15	24920921	24928540	Imprinted	1	0	0	0	0	0
ENSG00000114062.22_1	UBE3A	15	25578874	25684198	Imprinted	3	0	0	0	0	0
ENSG00000206190.12_1	ATP10A	15	25922417	26110331	Imprinted	7	0	0	0	0	0
ENSG00000166206.15_1	GABRB3	15	26788692	27184686	Imprinted	5	0	0	0	0	0
ENSG00000186297.12_1	GABRA5	15	27112057	27194355	Imprinted	4	0	0	0	0	0
ENSG00000058335.16_1	RASGRF1	15	79252247	79383122	Imprinted	5	0	0	0	0	0
ENSG00000167981.7_1	ZNF597	16	3482413	3493504	Imprinted	1	0	0	0	0	0
ENSG00000122390.19_1	NAA60	16	3493648	3536953	Imprinted	2	0	0	0	0	0
ENSG00000130816.17_1	DNMT1	19	10244017	10341962	Imprinted	7	0	0	0	0	0
ENSG00000130844.19_1	ZNF331	19	54022780	54083523	Imprinted	2	0	0	0	0	0
ENSG00000269699.6_1	ZIM2	19	57285914	57352097	Imprinted	4	0	0	0	0	0
ENSG00000198300.14_1	PEG3	19	57321444	57352096	Imprinted	4	0	0	0	0	0
ENSG00000141946.1_1	ZIM3	19	57645463	57656570	Imprinted	2	0	0	0	0	0
ENSG00000101294.18_1	HM13	20	30102212	30165726	Imprinted	6	0	0	0	0	0
ENSG00000166619.15_1	BLCAP	20	36120873	36156333	Imprinted	4	0	0	0	0	0
ENSG00000053438.11_1	NNAT	20	36149607	36152092	Imprinted	1	0	0	0	0	0
ENSG00000185513.17_1	L3MBTL1	20	42118081	42179594	Imprinted	10	0	0	0	0	0
Gene, gene name
Gene category, indicates whether a gene was included in the initial list of 94 imprinted genes (Imprinted, Tables S1 and S6),
or if that gene was one of the top 60 additional genes with predominantly monoallelic expression (Other monoallelic, Table S4)
Monoallelic SNVs, number of SNVs in a given gene that were present in the RNA-seq data of at least 1 cell line with monoallelic expression of that gene
Monoallelic SNVs in >5 cell lines, number of SNVs in a given gene that were present in the RNA-seq data of >5 cell lines with monoallelic expression of that gene
Significant SNVs, total number of SNVs in a given gene that have a significant binomial test (p < 0.05), as shown in Table S15A
Significant SNVs biased to ref, number of significant SNVs (p < 0.05) that showed bias to monoallelic expression of the hg19 reference allele
Significant SNVs all ref or none ref, the number of significant SNVs that either all had the monoallelic expression of the reference allele or none of them had the monoallelic expression of the the reference allele
Significant SNVs all ref, the number of significant SNVs that all had the monoallelic expression of the reference allele
